# Supplementary material for: Differential DNA methylation with age displays both common and dynamic features across human tissues that are influenced by CpG landscape
Source: Genome Biol. 2013 Sep 13;14(9):R102. doi: 10.1186/gb-2013-14-9-r102 (PMC4053985; doi:10.1186/gb-2013-14-9-r102)
Supplement: Additional file 2 — Linear regression model results for ageCGs identified in each tissue separately. [file gb-2013-14-9-r102-S2.xls]

## Sheet: Sheet1
probe	pval.age	age.fdr	intercept.age	slope.age	r.squared	CHR_hg18	MAPINFO_hg18	SYMBOL	CPG_ISLAND	TISSUE
cg23854009	4.17e-20	9.98e-16	0.0147598	0.00143397	0.672524	19	62802940	ZNF530	TRUE	brain
cg21589115	1.86e-18	2.22e-14	0.0551648	0.00165346	0.638365	19	54558926	DKKL1	TRUE	brain
cg22736354	1.88e-16	1.5e-12	0.05607	0.001682	0.592014	6	18230698	NHLRC1	TRUE	brain
cg06458239	4.64e-16	2.77e-12	0.0348798	0.00269721	0.587161	19	62730385	ZNF549	TRUE	brain
cg12373771	4.21e-15	1.68e-11	0.0254699	0.00153741	0.557595	22	15981381	CECR6	TRUE	brain
cg10792326	4.44e-14	1.33e-10	0.0733106	0.00156032	0.529599	12	119418115	DNCL1	TRUE	brain
cg27529628	8.9e-14	2.37e-10	0.0261451	0.00137757	0.520995	12	99491350	GAS2L3	TRUE	brain
cg02331561	2.37e-13	5.15e-10	0.00470832	0.000494422	0.508652	16	2331082	ABCA3	TRUE	brain
cg10947146	2.31e-13	5.15e-10	0.00412774	0.00106661	0.508972	8	11096120	XKR6	TRUE	brain
cg26381783	4.23e-13	8.42e-10	0.0375721	0.000953648	0.501199	9	495235	ANKRD15	TRUE	brain
cg06144905	5.82e-13	1.07e-09	0.188171	0.00341526	0.497027	17	24393906	PIPOX	FALSE	brain
cg10301967	7.95e-13	1.36e-09	0.0182745	0.000913693	0.492934	6	33348000	RPS18	TRUE	brain
cg00059225	9.88e-13	1.48e-09	0.0962701	0.00160521	0.490071	5	151284550	GLRA1	TRUE	brain
cg23211240	9.36e-13	1.48e-09	0.022511	0.000989091	0.490786	11	110888834	BTG4	TRUE	brain
cg19996355	1.44e-12	2.02e-09	0.00398462	0.000917739	0.485072	19	19590375	PBX4	TRUE	brain
cg25942450	2.07e-12	2.75e-09	0.0245642	0.000878424	0.480183	5	170668856	TLX3	TRUE	brain
cg05266781	2.42e-12	3.04e-09	0.0450958	0.00132053	0.47809	16	53522993	IRX5	TRUE	brain
cg26312150	4.18e-12	4.76e-09	0.0385075	0.000868098	0.47061	7	19123075	TWIST1	TRUE	brain
cg12448933	4.5e-12	4.89e-09	0.0110764	0.000506985	0.469597	17	70178973	RAB37	TRUE	brain
cg06220235	7.06e-12	7.34e-09	0.0297256	0.0011979	0.463363	16	11256524	SOCS1	TRUE	brain
cg05675373	9.17e-12	9.13e-09	0.0701773	0.00177575	0.459711	1	110555780	KCNC4	TRUE	brain
cg01644850	1.89e-11	1.81e-08	0.0176171	0.000614478	0.449482	19	62885043	ZNF551	TRUE	brain
cg06493994	2.69e-11	2.38e-08	0.0114798	0.00047476	0.444428	6	25760581	SCGN	TRUE	brain
cg21296230	2.67e-11	2.38e-08	0.0275162	0.000717446	0.444524	15	30797828	GREM1	TRUE	brain
cg08260959	5.82e-11	4.8e-08	0.0200999	0.000787791	0.43321	6	26348899	HIST1H4F	TRUE	brain
cg19586576	6.05e-11	4.82e-08	0.0387319	0.000717514	0.432644	17	40262371	GJA7	TRUE	brain
cg14121103	6.54e-11	5.05e-08	0.0307112	0.000625726	0.431485	3	43706977	ABHD5	TRUE	brain
cg18056600	7.77e-11	5.75e-08	0.139422	0.00218518	0.428944	17	4588796	ZMYND15	TRUE	brain
cg18815943	7.94e-11	5.75e-08	0.0027518	0.000284661	0.428626	1	47654901	FOXE3	TRUE	brain
cg03664992	1.09e-10	7.64e-08	0.0573824	0.000993016	0.423974	1	39729980	BMP8A	TRUE	brain
cg20692569	1.6e-10	1.03e-07	0.0854124	0.00256368	0.418159	7	72486417	FZD9	TRUE	brain
cg03975694	1.72e-10	1.08e-07	0.059444	0.000885361	0.417072	19	42734312	ZNF540	TRUE	brain
cg03160135	2.16e-10	1.32e-07	0.0766089	0.00141039	0.413655	6	117693611	VGLL2	TRUE	brain
cg03799530	2.75e-10	1.64e-07	0.013463	0.000632848	0.409983	12	110327598	LNK	TRUE	brain
cg00548268	4.31e-10	2.51e-07	0.13132	0.0017411	0.403067	7	98083766	NPTX2	TRUE	brain
cg04084157	4.45e-10	2.53e-07	0.0498988	0.00114583	0.402596	7	100595769	VGF	TRUE	brain
cg27665659	5.98e-10	3.32e-07	0.0303326	0.000438965	0.398012	7	100584315	AP1S1	TRUE	brain
cg13929328	7.09e-10	3.85e-07	0.0440701	0.000982796	0.395356	10	129425888	FLJ46831	TRUE	brain
cg04527918	7.54e-10	3.98e-07	0.193594	0.00345296	0.394379	2	27384674	UCN	TRUE	brain
cg04676561	7.65e-10	3.98e-07	0.0149681	0.000430691	0.394164	6	27943170	HIST1H1B	TRUE	brain
cg06462291	1.04e-09	5.1e-07	0.025939	0.000680679	0.389289	12	102759609	NT5DC3	FALSE	brain
cg07965823	1.03e-09	5.1e-07	0.0389374	0.000953564	0.389486	14	77034465	THSD3	TRUE	brain
cg22719623	1.04e-09	5.1e-07	0.0810294	0.00131535	0.389268	6	154402425	OPRM1	TRUE	brain
cg05839235	1.16e-09	5.56e-07	0.0174313	0.000528131	0.387589	5	32747994	NPR3	TRUE	brain
cg20279283	1.33e-09	6.21e-07	0.0517838	0.000847846	0.385504	8	11604272	GATA4	TRUE	brain
cg03980304	1.41e-09	6.36e-07	0.0385304	0.000632208	0.384532	16	27232501	IL4R	TRUE	brain
cg14329157	1.83e-09	8.09e-07	0.0445508	0.00103534	0.380391	2	228444379	WDR69	TRUE	brain
cg16652259	2e-09	8.71e-07	0.0695896	0.00112771	0.378916	2	172657747	DLX1	TRUE	brain
cg25764191	2.09e-09	8.93e-07	0.0108184	0.00043352	0.378222	10	105027205	INA	TRUE	brain
cg07533148	2.13e-09	8.94e-07	-0.00116404	0.000400749	0.377917	1	246087435	TRIM58	TRUE	brain
cg10523019	2.5e-09	1.03e-06	0.023221	0.000859249	0.375353	2	227408702	RHBDD1	TRUE	brain
cg25505610	2.7e-09	1.09e-06	0.0109835	0.00032535	0.374121	11	32561760	hfl-B5	TRUE	brain
cg12848131	3.06e-09	1.22e-06	0.00518008	0.000195259	0.372091	13	72531313	KLF5	TRUE	brain
cg08785922	3.26e-09	1.28e-06	0.0296135	0.00105633	0.371053	17	829581	NXN	TRUE	brain
cg02000005	3.38e-09	1.31e-06	0.122314	0.00149963	0.370464	14	105024687	CRIP1	TRUE	brain
cg15201877	3.48e-09	1.32e-06	0.0754383	0.00161486	0.370007	1	71285561	PTGER3	TRUE	brain
cg00930873	3.97e-09	1.47e-06	0.0116826	0.000394084	0.367852	15	56145265	ALDH1A2	TRUE	brain
cg18809289	4e-09	1.47e-06	0.128782	0.00134466	0.367753	10	45189822	ALOX5	TRUE	brain
cg19280968	4.43e-09	1.6e-06	0.0644633	0.00103561	0.3661	3	196751903	PPP1R2	TRUE	brain
cg06493386	5.41e-09	1.93e-06	0.0522405	0.000767641	0.3628	8	73150351	TRPA1	TRUE	brain
cg23303408	6.99e-09	2.46e-06	0.0294994	0.00063551	0.358587	5	145698790	POU4F3	TRUE	brain
cg09643544	7.31e-09	2.53e-06	0.0432265	0.000626792	0.357849	19	9334696	ZNF177	TRUE	brain
cg07684796	8.36e-09	2.86e-06	0.0206877	0.000606308	0.355627	10	53744215	DKK1	TRUE	brain
cg26219051	9.35e-09	3.15e-06	0.043405	0.000690978	0.353771	22	42069573	SCUBE1	TRUE	brain
cg10273210	9.49e-09	3.15e-06	0.0243938	0.000499198	0.35353	3	161650359	TRIM59	TRUE	brain
cg22395019	1.07e-08	3.52e-06	0.0468963	0.000893536	0.351455	2	31215196	GALNT14	TRUE	brain
cg17655614	1.1e-08	3.56e-06	0.230097	0.00189129	0.351049	16	67328445	CDH1	TRUE	brain
cg07215749	1.16e-08	3.68e-06	0.0288604	0.000383082	0.350232	12	92489606	SOCS2	TRUE	brain
cg00319761	1.19e-08	3.75e-06	0.00350116	0.000191067	0.349722	16	2970448	PKMYT1	TRUE	brain
cg06291867	1.33e-08	4.13e-06	0.0360085	0.0014927	0.347887	10	92607142	HTR7	TRUE	brain
cg26780333	1.35e-08	4.15e-06	0.0141307	0.000418709	0.347577	14	73128725	ACOT4	TRUE	brain
cg01765461	1.45e-08	4.38e-06	0.0205463	0.000481723	0.346472	18	58143964	TNFRSF11A	TRUE	brain
cg08785215	1.84e-08	5.43e-06	0.0210779	0.000698265	0.342428	3	57969019	FLNB	TRUE	brain
cg13042487	1.84e-08	5.43e-06	0.0252351	0.000868834	0.342409	14	103251146	XRCC3	TRUE	brain
cg13682722	1.88e-08	5.5e-06	0.0414191	0.00135923	0.34201	14	89868321	C14orf102	TRUE	brain
cg17497271	1.91e-08	5.5e-06	0.0110823	0.000361634	0.341804	15	38000073	GPR176	TRUE	brain
cg14681055	2.04e-08	5.8e-06	0.0158423	0.00044531	0.340698	10	103991251	PITX3	TRUE	brain
cg04528819	2.25e-08	6.33e-06	0.0179839	0.000817356	0.339017	7	130068855	KLF14	TRUE	brain
cg15547534	2.48e-08	6.88e-06	0.0262226	0.000738997	0.33738	7	99872346	MGC22793	TRUE	brain
cg04600618	2.56e-08	7.03e-06	0.0235293	0.000903927	0.33683	6	43720958	C6orf206	TRUE	brain
cg16584172	2.64e-08	7.16e-06	0.0426678	0.000387063	0.336315	13	99431447	ZIC2	TRUE	brain
cg21801378	2.83e-08	7.6e-06	0.00129517	0.000411388	0.335103	15	70399179	BRUNOL6	TRUE	brain
cg08211967	3.02e-08	7.86e-06	0.011446	0.000307916	0.333973	15	83724712	AKAP13	TRUE	brain
cg27009703	2.99e-08	7.86e-06	0.0791133	0.00140079	0.334153	7	27171419	HOXA9	TRUE	brain
cg14407667	2.98e-08	7.86e-06	0.0331479	0.000832332	0.334199	1	51757797	EPS15	TRUE	brain
cg19037167	3.26e-08	8.38e-06	0.0294042	0.000519667	0.332677	4	154825627	TLR2	TRUE	brain
cg04356968	3.31e-08	8.41e-06	0.746192	-0.00204555	0.332437	1	154478629	BGLAP	FALSE	brain
cg14795968	3.44e-08	8.67e-06	0.0147101	0.000626219	0.331738	2	210798060	ACADL	TRUE	brain
cg06121469	3.53e-08	8.8e-06	0.0204639	0.000673433	0.331294	15	42743390	KIAA1840	TRUE	brain
cg25351036	4.06e-08	1e-05	0.0325307	0.000414747	0.328907	4	47713339	NPAL1	TRUE	brain
cg02909790	4.4e-08	1.07e-05	0.0514948	0.000830173	0.327537	6	26379566	HIST1H3G	TRUE	brain
cg19032144	4.49e-08	1.08e-05	0.0393161	0.000537758	0.327166	2	100985583	RPL31	TRUE	brain
cg02128567	4.61e-08	1.1e-05	0.0133765	0.000370778	0.326731	6	39304976	KCNK5	TRUE	brain
cg01794265	4.68e-08	1.11e-05	0.0195609	0.0006021	0.326442	5	14635549	FAM105A	TRUE	brain
cg06156376	5.15e-08	1.21e-05	0.0782681	0.00129747	0.324811	3	159306508	SHOX2	TRUE	brain
cg05421555	5.41e-08	1.25e-05	0.0143487	0.000199631	0.323959	15	83725346	AKAP13	TRUE	brain
cg06766367	6.74e-08	1.55e-05	0.139946	0.00123956	0.320118	16	65620188	CBFB	TRUE	brain
cg05158615	7.09e-08	1.62e-05	0.0528268	0.000602771	0.319231	7	24290084	NPY	TRUE	brain
cg04836038	7.22e-08	1.63e-05	0.0236401	0.000741256	0.318921	13	98537383	DOCK9	TRUE	brain
cg03562120	7.79e-08	1.72e-05	0.752384	-0.00331894	0.324659	20	42777411	WISP2	TRUE	brain
cg09630437	7.74e-08	1.72e-05	0.0410913	0.000691584	0.317707	19	2691301	SLC39A3	TRUE	brain
cg08370996	8.52e-08	1.87e-05	0.0434961	0.000707491	0.31602	15	94675035	NR2F2	TRUE	brain
cg23639989	8.68e-08	1.89e-05	0.00969111	0.000376203	0.315701	5	14634642	FAM105A	TRUE	brain
cg25431974	8.81e-08	1.9e-05	0.629054	0.00202622	0.315445	2	233061180	ECEL1	TRUE	brain
cg06908778	1.03e-07	2.19e-05	0.0488072	0.000708613	0.312755	10	22674608	SPAG6	TRUE	brain
cg06572160	1.05e-07	2.23e-05	0.0224534	0.00141869	0.312289	19	55523713	KCNC3	TRUE	brain
cg12297221	1.38e-07	2.9e-05	0.0122065	0.000234826	0.307469	11	3619948	ART5	TRUE	brain
cg14228238	1.43e-07	2.97e-05	0.040604	0.000629628	0.306921	3	170346817	EVI1	TRUE	brain
cg10046620	1.5e-07	3.09e-05	0.0566639	0.00092808	0.306051	6	27883021	HIST1H2AI	TRUE	brain
cg19716462	1.52e-07	3.1e-05	0.00462995	0.000206764	0.305851	2	61969080	CCT4	TRUE	brain
cg20028470	1.6e-07	3.24e-05	0.351735	0.00162507	0.304916	2	27384333	UCN	TRUE	brain
cg17861230	1.74e-07	3.49e-05	0.0212814	0.000953581	0.303442	19	18204901	PDE4C	TRUE	brain
cg12845808	1.88e-07	3.74e-05	0.57214	0.00281539	0.302026	5	141318788	PCDH12	FALSE	brain
cg12447832	1.98e-07	3.92e-05	0.200019	0.00235841	0.301054	2	3362264	TTC15	TRUE	brain
cg19945840	2.01e-07	3.93e-05	0.30701	0.00182859	0.300846	1	1157899	B3GALT6	TRUE	brain
cg18573383	2.05e-07	3.99e-05	0.0124831	0.000418487	0.300447	12	73889668	KCNC2	TRUE	brain
cg02586730	2.07e-07	3.99e-05	0.238798	0.00159875	0.300299	11	65396445	EFEMP2	TRUE	brain
cg07160163	2.2e-07	4.21e-05	0.00860746	0.000198091	0.299188	9	92603599	SYK	TRUE	brain
cg06821120	2.32e-07	4.32e-05	0.212573	0.00163791	0.298267	3	50350463	RASSF1	TRUE	brain
cg11368643	2.28e-07	4.32e-05	0.0882831	0.00119853	0.298583	5	140605243	PCDHB15	TRUE	brain
cg15599064	2.32e-07	4.32e-05	0.0921725	0.00137487	0.298224	6	26393634	HIST1H4H	TRUE	brain
cg17965019	2.33e-07	4.32e-05	0.0527689	0.000670603	0.298164	6	27966524	HIST1H3J	TRUE	brain
cg20098887	2.38e-07	4.37e-05	0.0184665	0.000380476	0.297801	6	146906213	RAB32	TRUE	brain
cg02620013	2.41e-07	4.4e-05	0.162699	0.00132773	0.297565	13	48692682	MLNR	TRUE	brain
cg25057743	2.46e-07	4.45e-05	0.0429241	0.000533892	0.297222	2	208979750	PTHR2	TRUE	brain
cg07284558	2.77e-07	4.99e-05	0.134297	0.00161488	0.29503	10	133972411	STK32C	TRUE	brain
cg04898797	3.01e-07	5.37e-05	0.161049	0.00139686	0.293547	11	64326907	MAP4K2	TRUE	brain
cg12650926	3.06e-07	5.43e-05	0.0482928	0.000681419	0.293235	6	33697096	ITPR3	TRUE	brain
cg00055233	3.34e-07	5.86e-05	0.284727	0.00153189	0.291703	9	5329677	RLN1	TRUE	brain
cg04970352	3.62e-07	6.31e-05	0.0295324	0.000625	0.290234	11	44283975	ALX4	TRUE	brain
cg16483916	3.79e-07	6.57e-05	0.0303057	0.000579864	0.289383	19	5518758	PLAC2	TRUE	brain
cg01546563	3.86e-07	6.64e-05	0.0474077	0.000612927	0.289041	8	11604598	GATA4	TRUE	brain
cg23642747	4.1e-07	7e-05	0.05846	0.000573126	0.287963	10	105026635	INA	TRUE	brain
cg07935568	4.48e-07	7.59e-05	0.0702199	0.00127639	0.286351	13	48692127	MLNR	TRUE	brain
cg22920873	4.79e-07	8.07e-05	0.00942504	0.00024148	0.285122	7	138675693	HSPC268	TRUE	brain
cg01460479	4.88e-07	8.17e-05	0.0728156	0.000883147	0.284766	1	227761714	ABCB10	TRUE	brain
cg06361108	4.96e-07	8.23e-05	0.00340481	0.000228191	0.284501	16	2418782	CCNF	TRUE	brain
cg13297865	5.18e-07	8.53e-05	0.00107322	0.000156315	0.28371	6	80714134	ELOVL4	TRUE	brain
cg07986525	5.29e-07	8.66e-05	0.0175694	0.000262944	0.28332	7	26158724	NFE2L3	TRUE	brain
cg06230736	5.34e-07	8.69e-05	0.0363014	0.000632497	0.28313	10	8136656	GATA3	TRUE	brain
cg07850604	5.58e-07	8.96e-05	0.00921221	0.000185248	0.282325	14	35073194	INSM2	TRUE	brain
cg17403875	5.57e-07	8.96e-05	0.011121	0.000243498	0.282371	14	54666109	LGALS3	TRUE	brain
cg16652063	5.69e-07	9.07e-05	0.0343346	0.000431018	0.28197	17	6557377	SLC13A5	TRUE	brain
cg21351994	5.91e-07	9.35e-05	0.0320198	0.000298625	0.281291	2	72998514	EMX1	TRUE	brain
cg02194878	6.09e-07	9.58e-05	0.00927254	0.000376626	0.280734	1	22762865	EPHA8	TRUE	brain
cg03688818	6.66e-07	0.000104089	0.00701085	0.000552268	0.279081	3	49686151	APEH	TRUE	brain
cg10604168	6.89e-07	0.000106956	0.0501439	0.000509484	0.278461	15	63147423	RASL12	TRUE	brain
cg26081162	7.05e-07	0.000108719	0.0326181	0.00100349	0.278041	6	49626408	C6orf141	TRUE	brain
cg05510041	7.48e-07	0.000114693	0.0383171	0.000597699	0.276936	10	75428433	VCL	TRUE	brain
cg01888566	8.01e-07	0.0001197	0.142476	0.00250076	0.27568	7	129913749	MEST	TRUE	brain
cg01947224	7.97e-07	0.0001197	0.00682411	0.000254329	0.275774	19	62781697	ZNF416	TRUE	brain
cg12815841	8e-07	0.0001197	0.0624672	0.00102089	0.275696	10	126140812	LHPP	TRUE	brain
cg23320649	7.93e-07	0.0001197	0.369316	-0.00179611	0.275863	3	50579617	C3orf18	FALSE	brain
cg26927807	8.61e-07	0.00012781	0.814981	-0.00200691	0.274353	19	1967532	BTBD2	TRUE	brain
cg22336401	9.24e-07	0.000136364	0.0117025	0.000221941	0.273038	9	139456048	ENTPD8	TRUE	brain
cg21053323	9.81e-07	0.000143845	0.0486773	0.00172201	0.271934	21	45061813	SUMO3	TRUE	brain
cg03451296	1.02e-06	0.000149357	0.0129064	0.000739612	0.271122	14	105011436	CRIP2	TRUE	brain
cg11832722	1.07e-06	0.000155604	0.0249965	0.000740124	0.270247	18	26877058	DSC3	TRUE	brain
cg08687901	1.19e-06	0.000170839	0.00839327	0.000296033	0.268396	6	26312903	HIST1H4E	TRUE	brain
cg15439862	1.35e-06	0.000193651	0.0263559	0.000405826	0.265944	18	26876591	DSC3	TRUE	brain
cg15539420	1.4e-06	0.000198616	0.134254	0.00148523	0.265283	17	44047247	HOXB8	TRUE	brain
cg23563234	1.4e-06	0.000198616	0.090037	0.00103386	0.265248	5	140777470	PCDHGB7	TRUE	brain
cg02512860	1.43e-06	0.000201401	0.757284	-0.00357814	0.264877	7	100667471	CLDN15	FALSE	brain
cg18059933	1.51e-06	0.000210439	0.0576784	0.00102714	0.263945	8	96031639	TP53INP1	TRUE	brain
cg15824056	1.76e-06	0.000244939	0.212265	0.00138963	0.260985	6	158322249	SYNJ2	TRUE	brain
cg02613386	1.85e-06	0.000253781	0.0300629	0.000534277	0.260101	17	6620257	FBXO39	TRUE	brain
cg14696396	1.84e-06	0.000253781	0.0129083	0.000372055	0.260202	15	81567450	TM6SF1	TRUE	brain
cg04786857	1.98e-06	0.000270571	0.0211248	0.000812296	0.258786	2	28887401	SPDY1	TRUE	brain
cg26200580	2.03e-06	0.000275747	0.028207	0.000656764	0.258321	6	170457198	KIAA1838	TRUE	brain
cg01031400	2.09e-06	0.000282896	0.0611854	0.000888724	0.257731	8	23077458	TNFRSF10D	TRUE	brain
cg09816471	2.32e-06	0.000312217	0.0792093	0.00132133	0.25576	16	11669361	SNN	TRUE	brain
cg17051321	2.41e-06	0.000321967	0.0486867	0.000487769	0.255072	15	81743512	BNC1	TRUE	brain
cg05508084	2.52e-06	0.000335094	0.0100573	0.000335323	0.254209	19	61680210	ZNF667	TRUE	brain
cg20073553	2.6e-06	0.000343919	0.122218	0.00147135	0.253611	4	13154389	BAPX1	TRUE	brain
cg18267374	2.63e-06	0.000345227	0.00710048	0.00031657	0.253435	8	24827178	NEF3	TRUE	brain
cg23158811	2.69e-06	0.000349908	0.0122315	0.000543669	0.252972	19	19590732	PBX4	TRUE	brain
cg06621358	2.74e-06	0.000353708	0.0831893	0.000841996	0.252664	3	48674641	CELSR3	TRUE	brain
cg19462352	2.77e-06	0.000355984	0.0197461	0.000560173	0.252406	17	24062791	PROCA1	TRUE	brain
cg10970409	2.78e-06	0.000355984	0.122356	0.00109053	0.252338	3	42518570	VIPR1	TRUE	brain
cg15842884	2.8e-06	0.000356649	0.0123807	0.000272506	0.252201	20	5539925	KIAA1434	TRUE	brain
cg00468146	2.84e-06	0.00035924	0.0362751	0.000487933	0.251962	6	19946190	ID4	TRUE	brain
cg22815110	2.89e-06	0.000364075	0.0176153	0.000383063	0.251608	1	63561521	FOXD3	TRUE	brain
cg13234643	2.99e-06	0.000374247	0.0170148	0.000195228	0.250984	9	98841192	CTSL2	TRUE	brain
cg13460409	3.03e-06	0.00037717	0.0764985	0.00164152	0.250736	21	37301440	DSCR6	TRUE	brain
cg05890484	3.05e-06	0.000377856	0.222969	0.00254221	0.250603	5	78443308	BHMT	TRUE	brain
cg11540997	3.09e-06	0.000380044	0.617638	0.00127302	0.250366	15	43195110	DUOX2	FALSE	brain
cg27554782	3.1e-06	0.000380044	0.166971	0.00161077	0.250297	15	76720161	CHRNB4	FALSE	brain
cg11757293	3.23e-06	0.000394369	0.172423	0.00129681	0.249494	8	145663389	KIFC2	TRUE	brain
cg16241714	3.25e-06	0.000394661	0.000518121	0.000164862	0.249383	8	48813064	CEBPD	TRUE	brain
cg06638433	3.29e-06	0.00039713	0.0640481	0.000761769	0.249168	17	44430174	IGF2BP1	TRUE	brain
cg08077673	3.36e-06	0.000402799	0.130726	0.00157631	0.248753	7	129913604	MEST	TRUE	brain
cg16422907	3.37e-06	0.000402799	0.0695686	0.000854297	0.248706	13	35904734	CCNA1	TRUE	brain
cg10791260	3.41e-06	0.000406173	0.308182	0.00393193	0.248451	9	116608409	TNFSF15	FALSE	brain
cg00164898	3.54e-06	0.000418968	0.0308912	0.000624587	0.247764	22	49051254	MAPK11	TRUE	brain
cg01465325	3.62e-06	0.000426115	0.0435185	0.000480187	0.247347	10	50417594	ERCC6	TRUE	brain
cg27032184	3.72e-06	0.000434677	0.17531	0.00124698	0.246832	22	45109793	TRMU	TRUE	brain
cg01471713	3.73e-06	0.000434677	0.104954	0.000873003	0.246779	1	218930902	C1orf115	TRUE	brain
cg16076328	3.77e-06	0.000437815	0.366343	0.002998	0.246549	2	47450622	TACSTD1	TRUE	brain
cg10235817	3.8e-06	0.000438361	0.060292	0.00111517	0.246432	4	3738353	ADRA2C	TRUE	brain
cg25511429	3.91e-06	0.000449259	0.0820623	0.000883075	0.24587	6	5953124	NRN1	TRUE	brain
cg09915099	3.98e-06	0.000455404	0.0156998	0.000452034	0.245518	8	41554458	AGPAT6	TRUE	brain
cg02740947	4.02e-06	0.000457488	0.0264247	0.000497098	0.245339	17	30470649	RAD51L3	TRUE	brain
cg26750002	4.17e-06	0.000472255	0.409687	0.00237597	0.24464	19	53936486	RASIP1	TRUE	brain
cg12799895	4.22e-06	0.000475796	0.0102099	0.000435095	0.244406	7	98084588	NPTX2	TRUE	brain
cg12457773	4.39e-06	0.000492385	0.0403948	0.000360973	0.243658	6	24234476	VMP	TRUE	brain
cg16098726	4.49e-06	0.000501973	0.685227	0.00261786	0.243198	3	130261428	GP9	TRUE	brain
cg00043004	5.01e-06	0.000554078	0.0797427	0.00130711	0.243925	16	1970893	NOXO1	TRUE	brain
cg26677448	5e-06	0.000554078	0.038749	0.00048403	0.241136	10	102495335	PAX2	TRUE	brain
cg10883303	5.11e-06	0.000563464	0.0170681	0.0002606	0.240709	7	27205549	HOXA13	TRUE	brain
cg03928182	5.27e-06	0.000577789	0.0306311	0.000233813	0.240136	12	69600929	PTPRR	TRUE	brain
cg25802093	5.44e-06	0.000593928	0.0237208	0.000511725	0.239517	10	22674044	SPAG6	TRUE	brain
cg27320127	5.71e-06	0.000620802	0.00735675	0.000424476	0.238576	2	47651900	KCNK12	TRUE	brain
cg03945800	5.74e-06	0.000621194	0.0557217	0.0007762	0.238476	16	4105516	ADCY9	TRUE	brain
cg12732155	6.04e-06	0.000642851	0.612094	0.0026116	0.237502	1	31003188	LAPTM5	TRUE	brain
cg00410576	6.02e-06	0.000642851	0.0151184	0.000255646	0.237574	15	50098428	MAPK6	TRUE	brain
cg19304410	6.05e-06	0.000642851	0.0266368	0.000450138	0.237468	1	64743776	CACHD1	TRUE	brain
cg19790294	6e-06	0.000642851	0.340449	0.00274414	0.237621	16	87245256	CYBA	FALSE	brain
cg15755084	6.18e-06	0.000653699	0.0199539	0.000252483	0.237059	4	4912584	MSX1	TRUE	brain
cg03199651	6.38e-06	0.00067243	0.0329335	0.000516926	0.236427	4	4913671	MSX1	TRUE	brain
cg11993754	6.44e-06	0.000674901	0.0527938	0.000917646	0.236271	17	35110039	ERBB2	TRUE	brain
cg07778029	6.54e-06	0.000682488	0.0221022	0.000434961	0.23597	7	27171639	HOXA9	TRUE	brain
cg02265318	6.84e-06	0.000707845	0.0117042	0.000281921	0.235095	1	219027162	MOSC1	TRUE	brain
cg12928668	6.82e-06	0.000707845	0.019047	0.000220257	0.235144	5	115938628	SEMA6A	TRUE	brain
cg04273431	7.13e-06	0.00073527	0.120533	0.00107891	0.234274	6	30631194	PRR3	TRUE	brain
cg17398613	7.23e-06	0.000741998	0.746476	0.00194174	0.234014	21	42792922	SLC37A1	TRUE	brain
cg10478221	7.3e-06	0.000746272	0.491591	0.00171748	0.23382	16	619918	WFIKKN1	FALSE	brain
cg00108454	7.35e-06	0.00074785	0.455977	0.00131008	0.233696	1	22836201	C1QA	FALSE	brain
cg26069745	7.72e-06	0.000778486	0.0607673	0.00108061	0.232752	7	27108725	HOXA2	TRUE	brain
cg07845392	7.82e-06	0.000785627	0.173792	0.00131988	0.232493	17	77288563	SLC25A10	TRUE	brain
cg14696348	7.99e-06	0.000795895	0.0150764	0.000419626	0.232078	16	88512018	MC1R	TRUE	brain
cg20264732	7.99e-06	0.000795895	0.154529	0.00151485	0.232088	16	66827264	RBM35B	TRUE	brain
cg02250594	8.1e-06	0.000801142	0.0238735	0.000576417	0.231806	18	53254351	ONECUT2	TRUE	brain
cg16896647	8.11e-06	0.000801142	0.0478903	0.000525092	0.231788	9	92603597	SYK	TRUE	brain
cg12024906	8.15e-06	0.000801839	0.00734137	0.00073203	0.231691	19	42517519	HKR1	TRUE	brain
cg25806808	8.38e-06	0.000820832	0.0325788	0.000625733	0.231156	4	74953788	CXCL1	TRUE	brain
cg06154570	8.6e-06	0.000825972	0.315248	0.00221406	0.23064	1	39878351	HEYL	TRUE	brain
cg06264060	8.53e-06	0.000825972	0.511351	-0.00270302	0.230795	22	39404953	GPR24	FALSE	brain
cg07755653	8.47e-06	0.000825972	0.0117849	0.00023503	0.230949	6	144512891	STX11	TRUE	brain
cg09381003	8.56e-06	0.000825972	0.0898417	0.000776167	0.230737	19	45774154	SHKBP1	TRUE	brain
cg25589890	8.6e-06	0.000825972	0.102647	0.00180298	0.230656	6	150326470	ULBP1	TRUE	brain
cg03316864	8.66e-06	0.000827851	0.0878398	0.00108684	0.230517	19	17767309	B3GNT3	TRUE	brain
cg27158867	8.82e-06	0.000839797	0.131919	0.0011879	0.23016	11	527638	LRRC56	TRUE	brain
cg06490988	9.01e-06	0.000854905	0.0648034	0.00137339	0.229736	3	129694691	GATA2	TRUE	brain
cg12902039	9.13e-06	0.000862926	0.298391	0.00147371	0.229476	15	26018007	OCA2	TRUE	brain
cg16907566	9.21e-06	0.000866698	0.0936932	0.00121922	0.229314	8	121205715	COL14A1	TRUE	brain
cg14889768	9.45e-06	0.000885571	0.0349053	0.000431668	0.228818	6	146906222	RAB32	TRUE	brain
cg02844545	9.53e-06	0.000890097	0.178115	0.00143796	0.228642	6	10990029	GCM2	TRUE	brain
cg27626299	9.59e-06	0.000892222	0.0563318	0.000563894	0.228519	7	27248956	EVX1	TRUE	brain
cg17950095	9.7e-06	0.000898612	0.154379	0.00168598	0.228304	7	27191225	HOXA11	TRUE	brain
cg03705396	9.84e-06	0.000908633	0.023802	0.000368356	0.228012	3	185026374	MAP6D1	TRUE	brain
cg02479575	1.04e-05	0.000960502	0.0147898	0.000222261	0.226852	19	4720653	C19orf30	TRUE	brain
cg22631938	1.07e-05	0.000978444	0.180852	0.00194009	0.226415	3	71885110	GPR27	TRUE	brain
cg01968178	1.07e-05	0.000980222	0.0182536	0.000365875	0.226305	2	86418549	REEP1	TRUE	brain
cg14723032	1.08e-05	0.000980222	0.758361	0.00163451	0.22623	17	6401296	PITPNM3	FALSE	brain
cg00095526	1.09e-05	0.000981149	0.487482	0.00218645	0.226063	1	199348309	CACNA1S	FALSE	brain
cg23506842	1.08e-05	0.000981149	0.650768	0.00282205	0.22613	1	200397543	PTPN7	FALSE	brain
cg07550362	1.1e-05	0.000984123	0.0747426	0.000936751	0.225798	7	97199137	TAC1	TRUE	brain
cg12946225	1.11e-05	0.000984123	0.0287202	0.000399767	0.225729	19	3524751	HMG20B	TRUE	brain
cg22733478	1.11e-05	0.000984123	0.0172008	0.00012031	0.225711	5	175969412	KIAA1893	TRUE	brain
cg07084746	1.12e-05	0.000987583	0.731818	0.00156849	0.225569	3	129777337	C3orf27	FALSE	brain
cg17794261	1.12e-05	0.000987731	0.0149598	0.000200505	0.225494	16	30491260	ZNF688	TRUE	brain
cg10889792	1.18e-05	0.00103773	0.765711	0.00143555	0.224454	11	70936565	KRTAP5-9	FALSE	brain
cg08999352	1.21e-05	0.00104983	0.152761	0.00112774	0.224012	9	129587031	CDK9	TRUE	brain
cg02245378	1.2e-05	0.00104983	0.0598338	0.000731651	0.224081	2	222870015	FLJ32447	TRUE	brain
cg19796273	1.22e-05	0.00105569	0.0131027	0.0002434	0.223761	5	16989868	MYO10	TRUE	brain
cg17285325	1.22e-05	0.00105569	0.0302477	0.000384737	0.223818	22	49315209	ECGF1	TRUE	brain
cg19420968	1.28e-05	0.0010952	0.840861	0.00179283	0.222828	1	31857551	HCRTR1	FALSE	brain
cg03240509	1.28e-05	0.0010952	0.262158	0.00106786	0.222864	12	4788430	KCNA6	TRUE	brain
cg12782180	1.27e-05	0.0010952	0.12565	0.00167827	0.222947	7	127668168	LEP	TRUE	brain
cg13021384	1.37e-05	0.00115383	0.0147618	0.000250891	0.221594	15	48262046	SLC27A2	TRUE	brain
cg23704082	1.36e-05	0.00115383	0.0145882	0.000202674	0.221696	3	161650212	TRIM59	TRUE	brain
cg09212468	1.41e-05	0.00118516	0.0863323	0.00094648	0.220998	16	56286133	C16orf50	FALSE	brain
cg12499211	1.43e-05	0.0012006	0.627363	0.00199237	0.220674	1	155053267	SH2D2A	TRUE	brain
cg10957151	1.44e-05	0.00120171	0.0448166	0.00195113	0.220587	2	176695202	HOXD9	TRUE	brain
cg13434842	1.45e-05	0.00120418	0.043745	0.000699804	0.220478	8	11605305	GATA4	TRUE	brain
cg11300809	1.46e-05	0.00121496	0.467933	0.00210507	0.220234	2	222996881	SGPP2	TRUE	brain
cg26005082	1.47e-05	0.00121706	0.0130286	0.000418912	0.220131	19	4720660	C19orf30	TRUE	brain
cg18555440	1.49e-05	0.00123069	0.0280497	0.000532093	0.219844	11	17698263	MYOD1	TRUE	brain
cg25947945	1.5e-05	0.00123164	0.426381	0.00179278	0.219761	1	199635569	LAD1	TRUE	brain
cg05467458	1.51e-05	0.00123514	0.561281	0.00171194	0.21957	19	38052872	SLC7A9	FALSE	brain
cg16041660	1.51e-05	0.00123514	0.00877167	0.000264924	0.219631	12	41269627	PRICKLE1	TRUE	brain
cg18613421	1.54e-05	0.00124839	0.497941	0.00196815	0.219293	15	51838835	WDR72	TRUE	brain
cg02409351	1.63e-05	0.00131927	0.0278861	0.000417604	0.218066	12	84198153	CART1	TRUE	brain
cg04133652	1.65e-05	0.00131927	0.0286721	0.00099808	0.2179	17	34114497	MLLT6	TRUE	brain
cg17162024	1.65e-05	0.00131927	0.0340472	0.000395479	0.217871	8	53641007	UNQ9433	TRUE	brain
cg25176823	1.65e-05	0.00131927	0.0475819	0.000491593	0.217923	7	5599119	FSCN1	TRUE	brain
cg25680829	1.65e-05	0.00131927	0.0492846	0.000574917	0.217883	1	178464932	LHX4	TRUE	brain
cg09705062	1.68e-05	0.0013364	0.434137	0.00264532	0.217484	11	64079466	SLC22A11	FALSE	brain
cg24130043	1.68e-05	0.0013364	0.0122868	0.00019906	0.21754	3	44641366	ZNF197	TRUE	brain
cg12356261	1.69e-05	0.00133765	0.0474064	0.000513337	0.2174	1	154913883	NES	TRUE	brain
cg11647681	1.7e-05	0.00134499	0.378851	0.00171005	0.217227	5	140790345	PCDHGA12	TRUE	brain
cg03963198	1.75e-05	0.00137746	0.0356862	0.000341625	0.216691	5	1935871	IRX4	TRUE	brain
cg09418283	1.77e-05	0.00138367	0.0108765	0.000164324	0.216537	12	78608849	PAWR	TRUE	brain
cg02827112	1.83e-05	0.00142767	0.0191913	0.000266854	0.215788	4	95348426	SMARCAD1	TRUE	brain
cg03909500	1.83e-05	0.00142767	0.0160765	0.000210615	0.215803	5	33972354	RLN3R1	TRUE	brain
cg04943986	1.88e-05	0.0014594	0.0214565	0.00030414	0.215289	15	94674872	NR2F2	TRUE	brain
cg10277195	1.91e-05	0.00147865	0.0150965	0.000182554	0.214965	6	30792910	MDC1	TRUE	brain
cg03679581	1.99e-05	0.00153496	0.282911	0.001322	0.214161	9	5294511	RLN2	TRUE	brain
cg23290344	2.04e-05	0.00156494	0.00693256	0.000206902	0.213714	8	24827371	NEF3	TRUE	brain
cg11939071	2.05e-05	0.00156966	0.0178208	0.000499602	0.21359	12	111978812	DTX1	TRUE	brain
cg11584690	2.1e-05	0.00160503	0.107042	0.00102801	0.213085	19	47266036	ZNF574	FALSE	brain
cg19692710	2.13e-05	0.0016189	0.7239	0.00180364	0.220605	11	73339568	DNAJB13	FALSE	brain
cg22377389	2.18e-05	0.00165468	0.242784	0.00219511	0.212354	13	19703679	GJB6	TRUE	brain
cg23902550	2.19e-05	0.00165477	0.439396	0.00137156	0.21229	8	144752249	TIGD5	TRUE	brain
cg07752420	2.21e-05	0.00166512	0.0717055	0.00069581	0.212103	9	21958681	CDKN2A	TRUE	brain
cg09529667	2.24e-05	0.0016859	0.0336349	0.000425301	0.211794	19	18392111	SSBP4	TRUE	brain
cg00540769	2.26e-05	0.00169088	0.105438	0.00123591	0.211611	5	80725248	ACOT12	TRUE	brain
cg21838334	2.26e-05	0.00169088	0.142181	0.00133457	0.21164	1	154913277	NES	TRUE	brain
cg20080624	2.29e-05	0.00170789	0.0980169	0.00111442	0.21135	7	96489047	DLX5	TRUE	brain
cg24113449	2.36e-05	0.00175098	0.0185894	0.000243366	0.210793	22	24291367	ADRBK2	TRUE	brain
cg15518950	2.4e-05	0.0017748	0.244865	0.0019114	0.210463	5	72451526	PRP2	TRUE	brain
cg01851399	2.55e-05	0.00187872	0.0621865	0.000670298	0.209268	12	32941484	PKP2	TRUE	brain
cg27087809	2.6e-05	0.00191127	0.800731	0.00187311	0.208865	15	76314465	ACSBG1	FALSE	brain
cg17727529	2.62e-05	0.00191888	0.211765	0.00180564	0.208724	1	154666309	C1orf61	FALSE	brain
cg14134005	2.71e-05	0.00198443	0.043478	0.000398663	0.207994	8	11600451	GATA4	TRUE	brain
cg14563260	2.77e-05	0.00201573	0.0469469	0.00044278	0.207621	9	112841141	EDG2	TRUE	brain
cg07580475	2.82e-05	0.00205285	0.846747	-0.00175258	0.207196	3	50279053	SEMA3B	FALSE	brain
cg02008154	2.85e-05	0.00206162	0.0242291	0.000274887	0.20699	7	35260062	TBX20	TRUE	brain
cg22247240	2.89e-05	0.00208461	0.695434	0.00197853	0.206708	14	73884940	C14orf115	FALSE	brain
cg10171125	2.93e-05	0.00209599	0.105784	0.0011022	0.206479	8	27906234	SCARA5	TRUE	brain
cg03856786	2.94e-05	0.002097	0.0154069	0.000202438	0.20641	19	63566313	ZNF497	TRUE	brain
cg03026462	2.98e-05	0.00212187	0.00818041	0.000178174	0.206115	14	37134241	FOXA1	TRUE	brain
cg24126851	2.99e-05	0.00212213	0.662801	0.00156236	0.206053	11	6634719	DCHS1	FALSE	brain
cg23967169	3e-05	0.00212288	0.0226638	0.000311385	0.205987	3	69064193	FAM19A4	TRUE	brain
cg04623955	3.02e-05	0.00213161	0.0633088	0.000553864	0.205845	14	101096129	DIO3	TRUE	brain
cg08301503	3.04e-05	0.00213871	0.134116	0.00123399	0.20572	6	33669166	FLJ43752	TRUE	brain
cg03421687	3.16e-05	0.00221815	0.00229301	0.000186466	0.204932	3	50358255	ZMYND10	TRUE	brain
cg22809047	3.2e-05	0.00223469	0.139199	0.00218086	0.204725	2	100984693	RPL31	TRUE	brain
cg01274660	3.23e-05	0.00225359	0.0475538	0.000653162	0.204498	7	100303561	TRIP6	FALSE	brain
cg06346081	3.24e-05	0.00225359	0.0376954	0.00069049	0.20444	1	42694171	ZMYND12	TRUE	brain
cg06151165	3.26e-05	0.00225809	0.00670813	0.00020048	0.204342	20	25010254	VSX1	TRUE	brain
cg06993413	3.28e-05	0.00226685	0.048535	0.000652967	0.204191	15	63597257	DPP8	TRUE	brain
cg12374431	3.29e-05	0.00226685	0.0611721	0.000740954	0.204148	2	70980461	VAX2	TRUE	brain
cg23353982	3.32e-05	0.00228128	0.0219444	0.000241283	0.203964	16	30010590	TBX6	TRUE	brain
cg03663715	3.42e-05	0.00233187	0.0396378	0.000550906	0.203362	5	72780660	FOXD1	TRUE	brain
cg06537230	3.41e-05	0.00233187	0.120048	0.000923724	0.203456	7	96491119	DLX5	TRUE	brain
cg12711814	3.42e-05	0.00233187	0.0454535	0.000465875	0.203352	1	8862116	ENO1	TRUE	brain
cg15781794	3.48e-05	0.00236373	0.0401522	0.000255039	0.203023	10	75211873	CHCHD1	TRUE	brain
cg18679190	3.5e-05	0.00236977	0.867002	0.00108017	0.202915	1	17181368	MFAP2	FALSE	brain
cg21289015	3.57e-05	0.00241058	0.00890012	0.000680854	0.202516	11	17522624	USH1C	TRUE	brain
cg21272774	3.58e-05	0.00241234	0.0306835	0.000578121	0.202445	12	52679992	HOXC9	TRUE	brain
cg06918467	3.65e-05	0.00245275	0.0669304	0.000597896	0.202055	6	137857232	OLIG3	TRUE	brain
cg02181506	3.7e-05	0.00245703	0.238196	0.00153749	0.201801	14	93926737	SERPINA1	FALSE	brain
cg07747970	3.68e-05	0.00245703	0.0515585	0.000519693	0.201921	17	32367832	LHX1	TRUE	brain
cg12099051	3.7e-05	0.00245703	0.0209854	0.000309284	0.201796	20	35013850	SAMHD1	TRUE	brain
cg18870413	3.69e-05	0.00245703	0.0110351	0.000204945	0.201854	10	121401158	BAG3	TRUE	brain
cg17729667	3.8e-05	0.00251358	0.0419514	0.00059373	0.201284	20	25514382	KIAA0980	TRUE	brain
cg13168683	3.86e-05	0.00254788	0.0288516	0.000221127	0.200956	4	6253280	JAKMIP1	TRUE	brain
cg20855565	3.9e-05	0.00256903	0.0178352	0.000277251	0.200734	1	246086973	TRIM58	TRUE	brain
cg05927017	4e-05	0.00262091	0.0766043	0.000685039	0.200222	18	59139135	BCL2	TRUE	brain
cg06268694	3.99e-05	0.00262091	0.00985884	0.00040972	0.200257	22	45311306	CELSR1	TRUE	brain
cg04216597	4.04e-05	0.00263654	0.122274	0.00128878	0.200048	17	45994835	CACNA1G	TRUE	brain
cg21281799	4.11e-05	0.00268042	0.505036	0.00200892	0.199661	12	66327589	DYRK2	TRUE	brain
cg20125091	4.13e-05	0.00268581	0.314832	0.00151373	0.199566	1	92725229	GFI1	TRUE	brain
cg19461344	4.21e-05	0.00272986	0.00391327	0.00026717	0.199184	2	27339426	SLC30A3	TRUE	brain
cg14225544	4.25e-05	0.00274793	0.0316142	0.000157376	0.198997	5	57791555	PLK2	TRUE	brain
cg16313343	4.28e-05	0.00275535	0.0682347	0.00115858	0.198888	14	104839154	BRF1	TRUE	brain
cg19352038	4.29e-05	0.00275955	0.0588317	0.0010235	0.198803	2	222873113	PAX3	TRUE	brain
cg09626984	4.35e-05	0.00277099	0.0339791	0.000318074	0.198558	8	11603505	GATA4	TRUE	brain
cg24269657	4.32e-05	0.00277099	0.733962	0.001561	0.198659	13	112807772	F7	FALSE	brain
cg27553955	4.34e-05	0.00277099	0.07921	0.000925344	0.19857	2	42573830	KCNG3	TRUE	brain
cg01129459	4.55e-05	0.00289531	0.090802	0.000992112	0.197621	14	59456581	FLJ46156	TRUE	brain
cg21238457	4.57e-05	0.0028961	0.0579948	0.000474555	0.197562	11	75595001	WNT11	TRUE	brain
cg01361777	4.61e-05	0.00291837	0.948126	-0.000748698	0.197354	10	79299108	DLG5	FALSE	brain
cg20839149	4.68e-05	0.00293282	0.647039	0.0020413	0.197087	1	155053225	SH2D2A	TRUE	brain
cg05253159	4.69e-05	0.00293282	0.512873	0.00108148	0.19701	7	101715280	APS	FALSE	brain
cg08738269	4.7e-05	0.00293282	0.0278067	0.000440967	0.196989	16	87046723	ZFPM1	TRUE	brain
cg17685628	4.65e-05	0.00293282	0.0266373	0.000366951	0.197182	14	36121444	NKX2-8	TRUE	brain
cg23881725	4.81e-05	0.00299352	0.1927	0.00196264	0.196524	3	38055646	DLEC1	TRUE	brain
cg26896762	4.82e-05	0.00299601	0.0488542	0.000403208	0.196454	5	50715118	ISL1	TRUE	brain
cg27625732	4.84e-05	0.00299687	0.721625	0.00113896	0.196396	9	130588896	TBC1D13	TRUE	brain
cg14323109	5.01e-05	0.00307838	0.022174	0.000296597	0.195698	4	55686700	KDR	TRUE	brain
cg27389185	5.04e-05	0.00309103	0.112696	0.00112206	0.195564	19	42733963	ZNF540	TRUE	brain
cg08209133	5.1e-05	0.00311738	0.0883475	0.00085078	0.195341	4	48180381	SLC10A4	TRUE	brain
cg08448751	5.19e-05	0.00316463	0.813377	0.00120788	0.194985	3	52454641	SEMA3G	FALSE	brain
cg03642357	5.25e-05	0.00319114	0.0750502	0.000541543	0.194765	22	24290278	ADRBK2	TRUE	brain
cg24545967	5.33e-05	0.0032369	0.587091	0.00193949	0.194426	9	129580762	SH2D3C	FALSE	brain
cg18565355	5.36e-05	0.00324468	0.227256	0.0013055	0.194326	8	95723050	RBM35A	TRUE	brain
cg19325985	5.45e-05	0.00329164	0.100342	0.000853518	0.193985	2	176665007	HOXD13	TRUE	brain
cg20308817	5.56e-05	0.0033212	0.758796	0.00182135	0.1936	19	55917660	CLEC11A	FALSE	brain
cg12981137	5.52e-05	0.0033212	0.00686512	0.00117946	0.193744	10	131155565	MGMT	TRUE	brain
cg15001381	5.55e-05	0.0033212	0.062336	0.000877115	0.193611	16	343315	AXIN1	TRUE	brain
cg27033479	5.53e-05	0.0033212	0.0996748	0.00100842	0.193687	3	195834843	TMEM44	TRUE	brain
cg02755525	5.65e-05	0.00336846	0.00462909	0.000111121	0.193264	16	45734676	NETO2	TRUE	brain
cg07422345	5.73e-05	0.0034096	0.0141117	0.000143894	0.192968	19	38485827	CEBPA	TRUE	brain
cg09009111	5.99e-05	0.00355556	0.0252558	0.000272489	0.192069	18	2837309	EMILIN2	TRUE	brain
cg25766046	6.01e-05	0.00355951	0.0301925	0.000670565	0.191996	9	93751943	ROR2	TRUE	brain
cg21039631	6.07e-05	0.00358208	0.207247	0.00135106	0.191818	1	116914377	CD58	TRUE	brain
cg00564163	6.13e-05	0.00360727	0.0741854	0.00105927	0.191603	7	87773915	STEAP4	TRUE	brain
cg15408407	6.16e-05	0.00360727	0.00530953	0.000387772	0.191526	19	1389438	RPS15	TRUE	brain
cg03876618	6.21e-05	0.00363197	0.0596783	0.000781192	0.191338	4	57670791	IGFBP7	TRUE	brain
cg15839448	6.26e-05	0.00365168	0.0141762	0.000270041	0.191179	8	41285687	SFRP1	TRUE	brain
cg03922337	6.29e-05	0.00365258	0.0504113	0.000475904	0.191075	11	14337494	RRAS2	TRUE	brain
cg08575537	6.29e-05	0.00365258	0.0326155	0.000928425	0.191087	7	100156562	EPO	TRUE	brain
cg10065416	6.35e-05	0.00367564	0.0276982	0.000432997	0.190898	17	39266420	MPP3	TRUE	brain
cg12556134	6.4e-05	0.00369811	0.409813	0.00163167	0.190726	20	34635024	TGIF2	TRUE	brain
cg08097882	6.62e-05	0.0038113	0.0138554	0.000244505	0.190065	13	78075517	POU4F1	TRUE	brain
cg01169726	6.75e-05	0.00386877	0.0311811	0.000459033	0.189664	7	96492361	DLX5	TRUE	brain
cg20851097	6.73e-05	0.00386877	0.464658	-0.00139512	0.189705	14	64359588	SPTB	FALSE	brain
cg05250458	6.85e-05	0.00390853	0.078432	0.000823714	0.189359	19	9334565	ZNF177	TRUE	brain
cg05469695	6.83e-05	0.00390853	0.0576356	0.00079381	0.189405	2	37753457	CDC42EP3	TRUE	brain
cg10660256	6.9e-05	0.00392783	0.0513932	0.00066491	0.18921	5	78443439	BHMT	TRUE	brain
cg15822346	6.92e-05	0.00392901	0.0619762	0.000328269	0.189156	6	111515454	SLC16A10	TRUE	brain
cg08965235	6.96e-05	0.00394045	0.109962	-0.001087	0.189048	11	65081734	LTBP3	TRUE	brain
cg03409548	7.05e-05	0.00396706	0.123648	-0.000783206	0.188768	1	46855278	MOBKL2C	TRUE	brain
cg11911951	7.04e-05	0.00396706	0.696462	0.00186955	0.188798	16	1370217	C16orf28	TRUE	brain
cg15674432	7.09e-05	0.0039787	0.111476	0.000904047	0.18866	6	36100060	SLC26A8	TRUE	brain
cg06071083	7.3e-05	0.00408928	0.006795	0.000177423	0.188055	16	66559866	SLC12A4	TRUE	brain
cg19205533	7.32e-05	0.00409	0.292265	0.00168449	0.188004	12	15265254	RERG	TRUE	brain
cg13797282	7.38e-05	0.00411478	0.653187	0.00145806	0.187834	22	36244805	CARD10	TRUE	brain
cg00453193	7.5e-05	0.00417223	0.0133567	0.000208444	0.187504	7	115638286	TES	TRUE	brain
cg14894144	7.72e-05	0.00428436	0.201142	0.00205577	0.186917	18	19524552	LAMA3	TRUE	brain
cg02564523	7.76e-05	0.00429288	0.043403	0.000513987	0.18683	7	101860544	C7orf19	TRUE	brain
cg15648905	7.79e-05	0.00430048	0.033589	0.000460429	0.186747	9	129252778	RPL12	TRUE	brain
cg24989962	7.9e-05	0.00435227	0.0510092	0.000454042	0.186456	14	51804036	PTGDR	TRUE	brain
cg01344171	7.92e-05	0.00435259	0.325742	0.00296603	0.193321	6	43720625	C6orf206	TRUE	brain
cg01573562	7.99e-05	0.00438119	0.0300367	0.000392731	0.186227	12	111713702	RPH3A	TRUE	brain
cg05089059	8.15e-05	0.00445192	0.0135048	0.000154623	0.185831	7	127837099	IMPDH1	TRUE	brain
cg09088508	8.16e-05	0.00445192	0.0194323	0.000252532	0.185798	12	120715838	RHOF	TRUE	brain
cg11260848	8.17e-05	0.00445192	0.101721	0.000671494	0.185761	11	44282836	ALX4	TRUE	brain
cg20822579	8.28e-05	0.00450167	0.222517	0.00213753	0.185488	14	23878913	RIPK3	TRUE	brain
cg22036988	8.38e-05	0.00454487	0.0309906	0.000189453	0.185247	3	142253035	SPSB4	TRUE	brain
cg15520279	8.46e-05	0.00457433	0.00259322	0.000177617	0.185069	2	176703334	HOXD8	TRUE	brain
cg08047457	8.48e-05	0.00457542	0.266613	0.00212855	0.185018	3	50353417	RASSF1	TRUE	brain
cg00282347	8.54e-05	0.00457625	0.0663087	0.000930408	0.184859	1	6163627	CHD5	TRUE	brain
cg01993576	8.55e-05	0.00457625	0.502577	0.00136043	0.184838	6	44295652	SLC29A1	TRUE	brain
cg07816074	8.56e-05	0.00457625	0.693721	0.00150881	0.184831	4	8252460	SH3TC1	FALSE	brain
cg09721427	8.54e-05	0.00457625	0.18483	0.0012543	0.184876	10	94438682	HHEX	TRUE	brain
cg19008809	8.63e-05	0.0046058	0.0132616	0.000224834	0.184654	3	53055722	SFMBT1	TRUE	brain
cg05522383	8.85e-05	0.00471304	0.0825613	0.000626013	0.184139	4	111777343	PITX2	TRUE	brain
cg11864993	9.03e-05	0.00479796	0.21874	0.00135484	0.183729	5	140540016	PCDHB16	TRUE	brain
cg04014889	9.22e-05	0.0048879	0.762666	0.00135631	0.190117	15	21441686	MAGEL2	FALSE	brain
cg02409282	9.35e-05	0.0049435	0.0346284	0.000278886	0.183028	6	150326848	ULBP1	TRUE	brain
cg00509670	9.51e-05	0.00500677	0.093442	0.000793967	0.182678	14	36200064	PAX9	TRUE	brain
cg20346726	9.75e-05	0.00511682	0.0396988	0.000330976	0.182158	11	101423613	MGC13040	TRUE	brain
cg26141626	9.76e-05	0.00511682	0.0535726	0.000254579	0.182144	7	124193424	GPR37	TRUE	brain
cg05885123	9.98e-05	0.00522001	0.0420478	0.00057864	0.18169	6	43384491	CRIP3	TRUE	brain
cg04956511	0.000100581	0.00525042	0.63569	0.00141856	0.181527	12	6926269	PTPN6	TRUE	brain
cg15928398	0.000101021	0.00526191	0.233305	0.00285108	0.181438	3	188130644	ST6GAL1	TRUE	brain
cg26491213	0.000101497	0.00527519	0.0287413	0.000433691	0.181341	2	45022323	SIX3	TRUE	brain
cg04041960	0.000102209	0.00529383	0.0709495	0.000783936	0.181198	10	121291755	RGS10	TRUE	brain
cg12288726	0.000102298	0.00529383	0.502131	0.00149632	0.18118	7	127015093	ARF5	TRUE	brain
cg19222480	0.00010306	0.00532174	0.0185165	0.000235627	0.181029	20	43874853	UBE2C	TRUE	brain
cg02732509	0.000107165	0.0055099	0.101249	0.00135239	0.180229	12	56527467	CTDSP2	TRUE	brain
cg03630088	0.000107135	0.0055099	0.270657	0.00173681	0.180234	10	125641516	CPXM2	TRUE	brain
cg21096399	0.000107486	0.00551453	0.132517	0.00169743	0.180168	11	118693355	MCAM	TRUE	brain
cg19965511	0.000108139	0.00553617	0.0400949	0.000279927	0.180043	17	37590001	HCRT	TRUE	brain
cg27504117	0.000111698	0.00570615	0.343563	0.00153051	0.17938	2	241146336	ANKMY1	TRUE	brain
cg24495017	0.000112843	0.00575233	0.365474	0.00180908	0.179171	5	134398429	PITX1	TRUE	brain
cg18354264	0.000113354	0.0057661	0.587537	0.00147149	0.179078	1	224477631	MIXL1	TRUE	brain
cg27574244	0.000113779	0.00577543	0.0159682	0.000140418	0.179001	17	78302646	TBCD	TRUE	brain
cg18042806	0.000117805	0.00596711	0.368143	0.000998615	0.178288	5	177592577	MGC15875	TRUE	brain
cg10329418	0.000119536	0.00604198	0.337225	0.00199761	0.177989	7	94864117	PON3	TRUE	brain
cg13415207	0.000119842	0.00604468	0.0112788	0.000117419	0.177936	18	55718251	PMAIP1	TRUE	brain
cg00342530	0.000120852	0.00607722	0.2014	-0.00122518	0.18213	9	129066841	GARNL3	FALSE	brain
cg06222851	0.000120995	0.00607722	0.0110097	0.000154981	0.177739	10	50640364	OGDHL	TRUE	brain
cg01457653	0.000122195	0.00612459	0.0232927	0.000364769	0.177537	16	65750719	FBXL8	TRUE	brain
cg04922810	0.000122557	0.0061299	0.0399528	0.000321023	0.177476	7	30688413	CRHR2	TRUE	brain
cg19797376	0.000122853	0.00613186	0.0919337	0.000742421	0.177427	1	47468062	TAL1	TRUE	brain
cg05730092	0.000124051	0.00614041	0.864115	0.00121846	0.177227	14	100106223	KIAA1446	FALSE	brain
cg15731815	0.00012391	0.00614041	0.0135789	0.000266485	0.177251	1	6191847	C1orf188	TRUE	brain
cg21890738	0.000123862	0.00614041	0.0253659	0.000235626	0.177258	17	58877003	CYB561	TRUE	brain
cg25596297	0.000123615	0.00614041	0.0414932	0.000670859	0.1773	2	222871119	FLJ32447	TRUE	brain
cg23748737	0.000124917	0.00617051	0.0174445	0.000350127	0.177084	22	19121733	SCARF2	TRUE	brain
cg17031727	0.000125276	0.00617544	0.105885	0.000991754	0.177025	1	228844498	COG2	TRUE	brain
cg14912575	0.000126343	0.00621526	0.792778	0.00197489	0.176851	14	69107989	C14orf162	TRUE	brain
cg03251079	0.000127504	0.00624664	0.0353369	0.000476813	0.176663	12	64504552	HMGA2	TRUE	brain
cg14424579	0.000127384	0.00624664	0.0212284	0.000267768	0.176683	2	27127813	FLJ21839	TRUE	brain
cg05073845	0.000128569	0.00627312	0.0124445	0.000173011	0.176492	13	40138516	FOXO1A	TRUE	brain
cg27347104	0.000128491	0.00627312	0.672972	0.00132723	0.176505	12	6103918	VWF	FALSE	brain
cg18353563	0.00012903	0.00628281	0.106495	0.00108734	0.176419	3	128873625	ABTB1	TRUE	brain
cg15747595	0.000129737	0.00630439	0.0476146	0.00102902	0.176306	8	98359056	TSPYL5	TRUE	brain
cg13562542	0.000131325	0.00636862	0.0134263	0.000160705	0.176056	3	71886029	GPR27	TRUE	brain
cg04907257	0.000132771	0.00642567	0.383854	0.00152982	0.175831	5	7448318	ADCY2	TRUE	brain
cg01804429	0.000133883	0.00646639	0.157613	0.00143826	0.175659	4	68898672	YTHDC1	TRUE	brain
cg01678091	0.000135319	0.00650948	0.722072	0.00120811	0.17544	15	21441779	MAGEL2	FALSE	brain
cg17349199	0.000136722	0.00656375	0.420564	0.0016762	0.175228	10	118419442	C10orf82	FALSE	brain
cg01511567	0.000138268	0.00662466	0.0712143	-0.000623616	0.174996	11	56860207	SSRP1	TRUE	brain
cg00864867	0.000139464	0.00666861	0.0220865	0.000332832	0.174819	12	78609399	PAWR	TRUE	brain
cg03985136	0.000140297	0.00669504	0.0179421	0.000168411	0.174696	6	150304427	ULBP2	TRUE	brain
cg16910767	0.000142692	0.00679578	0.024876	0.000265443	0.174348	19	37858369	RGS9BP	TRUE	brain
cg05483509	0.000146743	0.00694526	0.0127375	0.000304761	0.173771	16	2503436	ATP6V0C	TRUE	brain
cg09088834	0.000146931	0.00694526	0.104756	0.00125101	0.173745	20	25513460	KIAA0980	TRUE	brain
cg12265829	0.000146993	0.00694526	0.0240704	0.000455874	0.173736	14	23873862	ADCY4	TRUE	brain
cg24861272	0.000146758	0.00694526	0.312068	0.00169768	0.173769	10	31647159	TCF8	TRUE	brain
cg19145398	0.000148206	0.00698878	0.508436	0.00168771	0.173567	20	29897334	FKHL18	FALSE	brain
cg10819446	0.000149271	0.00701132	0.0127196	0.000234961	0.173419	16	66251120	PARD6A	TRUE	brain
cg16604516	0.00014922	0.00701132	0.295476	0.00153996	0.173426	3	13565419	FBLN2	TRUE	brain
cg16352283	0.000149771	0.00702104	0.159446	0.00116509	0.17335	1	27211565	FAM46B	TRUE	brain
cg25300386	0.000150276	0.0070309	0.0357497	0.000436783	0.173281	7	93861924	COL1A2	TRUE	brain
cg20398399	0.000150877	0.00704111	0.388474	0.00263427	0.173199	3	184756501	KLHL6	FALSE	brain
cg11450827	0.000151083	0.00704111	0.488618	0.00178073	0.173171	22	17893006	CLDN5	FALSE	brain
cg18493147	0.000152031	0.00704408	0.83323	0.00125458	0.173042	19	425445	C19orf19	TRUE	brain
cg08900043	0.000151707	0.00704408	0.0421107	0.000736417	0.173086	12	52665163	HOXC10	TRUE	brain
cg23917399	0.000151954	0.00704408	0.0230481	0.000281432	0.173052	5	118719650	TNFAIP8	TRUE	brain
cg01439669	0.000155447	0.00718846	0.00482354	8.05e-05	0.172583	5	73971809	ENC1	TRUE	brain
cg15827031	0.00015683	0.00723127	0.00649851	0.000169614	0.172401	5	37407385	NUP155	TRUE	brain
cg07103493	0.000157495	0.00724111	0.0139148	0.00032092	0.172313	5	128329131	SLC27A6	TRUE	brain
cg19635712	0.000160054	0.00734467	0.0481742	0.000308981	0.171981	9	111122205	EPB41L4B	TRUE	brain
cg24031606	0.000162554	0.00744362	0.014333	0.000172803	0.171661	3	48204322	CDC25A	TRUE	brain
cg24173049	0.000162833	0.00744362	0.0357468	0.000320702	0.171626	17	6880519	SLC16A13	TRUE	brain
cg06088032	0.000164459	0.0075036	0.0158075	0.000544104	0.17142	3	50358231	ZMYND10	TRUE	brain
cg19592945	0.000166499	0.00758222	0.358661	-0.00239295	0.171166	22	19699610	P2RXL1	FALSE	brain
cg10182321	0.000167129	0.00759641	0.0307969	0.000312578	0.171088	4	5103294	STK32B	TRUE	brain
cg25465406	0.000168101	0.0076261	0.027927	0.000449629	0.170968	17	7846823	GUCY2D	TRUE	brain
cg07597976	0.000171637	0.00776726	0.460264	0.00184092	0.170538	16	28850520	CD19	FALSE	brain
cg18555555	0.000171862	0.00776726	0.845977	0.00141809	0.170511	6	123141233	FABP7	FALSE	brain
cg25514503	0.000174189	0.00784275	0.798267	-0.00169266	0.170233	1	7767657	PER3	TRUE	brain
cg17200465	0.000174568	0.00784507	0.216497	0.0020788	0.170188	3	40403512	ENTPD3	TRUE	brain
cg22407458	0.000175265	0.00786161	0.439253	0.00213734	0.170106	6	35217099	TCP11	TRUE	brain
cg09660171	0.000176533	0.00790368	0.036132	0.000312428	0.169957	9	128415668	LMX1B	TRUE	brain
cg02548238	0.000178179	0.0079476	0.0127157	0.000153217	0.169765	5	121440949	LOX	TRUE	brain
cg05711886	0.000178512	0.0079476	0.387373	0.00154627	0.169726	14	100362433	MEG3	TRUE	brain
cg10245048	0.000178355	0.0079476	0.0499479	0.000569196	0.169745	8	23138514	TNFRSF10A	TRUE	brain
cg08583049	0.000179339	0.0079696	0.00699021	0.000107975	0.169631	15	58084107	FOXB1	TRUE	brain
cg05899618	0.000179833	0.0079767	0.0264372	0.000323285	0.169574	2	20729328	GDF7	TRUE	brain
cg23517605	0.00018148	0.00803486	0.0581329	0.000768292	0.169385	6	3173364	TUBB2B	TRUE	brain
cg05973262	0.000184355	0.00813201	0.721313	0.00115291	0.16906	6	32299873	NOTCH4	FALSE	brain
cg16415058	0.000186123	0.00816755	0.0547891	0.000254901	0.168863	10	108913771	SORCS1	TRUE	brain
cg14030359	0.000185842	0.00816755	0.0263253	0.000227553	0.168894	14	20563246	NDRG2	TRUE	brain
cg16536450	0.000186185	0.00816755	0.663334	0.00100498	0.168856	9	138778717	UNQ2541	FALSE	brain
cg20083676	0.000188767	0.00826566	0.120802	0.00131463	0.168571	9	90795819	EDG3	TRUE	brain
cg22484793	0.000189573	0.00826847	0.460181	0.00208614	0.168483	3	52236365	TLR9	FALSE	brain
cg06836772	0.000189367	0.00826847	0.103973	0.00122769	0.168505	1	56882991	PRKAA2	TRUE	brain
cg11279021	0.000189869	0.00826847	0.0278007	0.000408133	0.16845	7	13995215	ETV1	FALSE	brain
cg09044743	0.000192325	0.00836021	0.0424239	0.000541004	0.168184	1	2448098	PANK4	TRUE	brain
cg19510698	0.000193489	0.00838033	0.617098	0.00119491	0.168059	15	99238772	ALDH1A3	TRUE	brain
cg13301014	0.000194471	0.00840761	0.196713	0.00102478	0.167955	19	43446608	SPINT2	TRUE	brain
cg02332525	0.000195617	0.00843818	0.0477195	0.000450298	0.167833	3	6878153	GRM7	TRUE	brain
cg16632715	0.000196021	0.00843818	0.0421239	0.000422423	0.16779	2	176680359	HOXD11	TRUE	brain
cg22125370	0.000196237	0.00843818	0.0596998	0.000633981	0.167767	12	92490616	SOCS2	TRUE	brain
cg00940891	0.000196784	0.0084465	0.0160112	0.000297441	0.16771	4	996016	FGFRL1	TRUE	brain
cg09786257	0.000197699	0.00847058	0.0785945	0.000688824	0.167614	5	95794451	PCSK1	TRUE	brain
cg04716261	0.00019918	0.00850358	0.440423	0.00211711	0.167459	1	2927859	ARPM2	FALSE	brain
cg12420104	0.00019916	0.00850358	0.0251059	0.000328033	0.167461	9	967109	DMRT3	TRUE	brain
cg05135288	0.000199797	0.00851468	0.20854	-0.00164694	0.167395	16	657708	RHOT2	FALSE	brain
cg21402071	0.000200736	0.00853272	0.222876	0.00165918	0.167298	15	76720957	CHRNB4	FALSE	brain
cg22054164	0.000200934	0.00853272	0.405348	0.00182392	0.167277	1	21490091	ECE1	FALSE	brain
cg04914105	0.000201689	0.00854334	0.041021	0.000345795	0.1672	15	73659098	PTPN9	TRUE	brain
cg07730329	0.000201898	0.00854334	0.205533	0.00142307	0.167178	5	140790321	PCDHGA12	TRUE	brain
cg25047280	0.000202508	0.00855401	0.128497	0.0010381	0.167116	7	27172004	HOXA9	TRUE	brain
cg19815720	0.000204493	0.00862259	0.605128	0.0016807	0.166914	3	185253344	HTR3C	FALSE	brain
cg25094569	0.000206683	0.00869959	0.0211468	0.000540131	0.166693	11	32405345	WT1	TRUE	brain
cg25044651	0.000207217	0.00870678	0.0478156	0.000524023	0.166639	5	115326619	FLJ90650	TRUE	brain
cg20427879	0.00020846	0.00872118	0.161252	0.0014191	0.166515	19	50834624	EML2	TRUE	brain
cg15105660	0.000208055	0.00872118	0.0209346	0.000355138	0.166556	3	191522629	CLDN1	TRUE	brain
cg25718438	0.000208655	0.00872118	0.67706	0.00137864	0.166496	20	43177335	WFDC5	FALSE	brain
cg13744194	0.000209494	0.00872574	0.0692899	0.000432635	0.166413	5	68823843	OCLN	TRUE	brain
cg24642820	0.000209385	0.00872574	0.766824	0.000841736	0.166424	3	13437465	NUP210	TRUE	brain
cg17699374	0.000214855	0.00891796	0.693279	0.00173665	0.165889	22	35733748	MGC35206	FALSE	brain
cg20761322	0.000214592	0.00891796	0.0287866	0.000295531	0.165914	15	76210619	CIB2	TRUE	brain
cg04378886	0.00021651	0.00897108	0.0695195	0.000690481	0.16573	19	54723207	RCN3	TRUE	brain
cg07715387	0.00021716	0.00898248	0.0209237	0.000294756	0.165667	2	65070183	SLC1A4	TRUE	brain
cg21207436	0.000218668	0.00902922	0.612852	0.00153486	0.165524	14	73885069	C14orf115	FALSE	brain
cg24496666	0.000219432	0.00904515	0.0381994	0.000273242	0.165451	1	78284567	GIPC2	TRUE	brain
cg09793866	0.00022328	0.00916351	0.721554	0.00212193	0.165091	8	38128705	STAR	TRUE	brain
cg27154163	0.000223877	0.00916351	0.0143926	0.000281974	0.165035	4	55218513	KIT	TRUE	brain
cg23455517	0.00022422	0.00916351	0.0197923	0.000356621	0.165003	19	54007491	BCAT2	FALSE	brain
cg24117468	0.000223471	0.00916351	0.321222	0.00142152	0.165073	5	131590747	P4HA2	TRUE	brain
cg10082841	0.000229462	0.00934577	0.367333	0.0013455	0.164524	9	129729142	PIP5KL1	TRUE	brain
cg12598198	0.000230409	0.00936841	0.874308	-0.0014271	0.164438	11	111289596	HSPB2	TRUE	brain
cg22533573	0.000233163	0.00945508	0.0307035	0.000361433	0.164191	11	32409347	WT1	TRUE	brain
cg17813891	0.000233332	0.00945508	0.744667	0.00143944	0.170354	14	99601789	EVL	FALSE	brain
cg07986773	0.000234075	0.00946916	0.458112	0.0024361	0.16411	22	43937273	NUP50	TRUE	brain
cg08261094	0.000235055	0.00947673	0.0517534	0.000263029	0.164023	7	37922801	SFRP4	TRUE	brain
cg05938285	0.000235054	0.00947673	0.0135412	0.000309217	0.164023	3	198180335	PIGZ	TRUE	brain
cg22660578	0.000236321	0.00951171	0.0252194	0.000253966	0.163912	17	32368142	LHX1	TRUE	brain
cg17568996	0.00023721	0.00953147	0.203684	0.00210711	0.163834	22	41158069	NFAM1	FALSE	brain
cg18750756	0.000238331	0.00956041	0.580384	0.00160105	0.163736	17	4283980	MGC29671	FALSE	brain
cg05881135	0.000239921	0.00956675	0.0463292	0.000710615	0.163598	15	97462496	DMN	TRUE	brain
cg10954182	0.000240089	0.00956675	0.0256351	0.000336976	0.163583	12	103056507	NFYB	TRUE	brain
cg18108623	0.000239249	0.00956675	0.0477284	0.000453566	0.163656	17	30725434	FLJ34922	TRUE	brain
cg24673765	0.000239349	0.00956675	0.054881	0.000876243	0.163647	19	40939709	HSPB6	TRUE	brain
cg22855405	0.00024104	0.00958866	0.154156	0.00122509	0.163501	1	31814624	TINAGL1	TRUE	brain
cg23033845	0.000243514	0.00967099	0.620216	0.00169217	0.163289	17	7699387	TMEM88	TRUE	brain
cg08929103	0.000245346	0.00972757	0.813864	0.000932341	0.163133	17	41216118	CRHR1	FALSE	brain
cg18702197	0.000247296	0.00978868	0.0152785	0.000235006	0.162968	2	176735887	HOXD3	TRUE	brain
cg25288155	0.000247973	0.00979924	0.52293	0.00160344	0.162911	11	73035044	PLEKHB1	FALSE	brain
cg14566624	0.000249087	0.00980632	0.0475969	0.000605875	0.162818	1	6244169	GPR153	TRUE	brain
cg20979799	0.000249383	0.00980632	0.0565193	0.000337631	0.162793	6	117305253	RFXDC1	TRUE	brain
cg27279652	0.000248979	0.00980632	0.0276105	0.000189546	0.162827	12	26877773	ITPR2	TRUE	brain
cg15982419	0.000250961	0.00983655	0.0426019	0.00078035	0.162662	18	9464707	RALBP1	TRUE	brain
cg27118809	0.000250974	0.00983655	0.0331379	0.000346148	0.162661	22	45042624	FLJ20699	TRUE	brain
cg01971122	0.000252627	0.00988511	0.0542239	0.000381484	0.162525	11	14950505	CALCA	TRUE	brain
cg23878206	0.000254938	0.00994397	0.572857	0.00166531	0.162335	19	55123237	ATF5	TRUE	brain
cg26509022	0.000254963	0.00994397	0.122644	0.0013654	0.162333	15	99236819	ALDH1A3	TRUE	brain
cg24169822	0.000256664	0.00999401	0.115869	0.00092115	0.162195	7	27137519	HOXA4	TRUE	brain
cg21870884	0.000259	0.0100531	0.031822	0.000764667	0.162006	1	199109052	GPR25	TRUE	brain
cg08369065	0.000259023	0.0100531	0.0379732	0.00041526	0.162004	8	11600092	GATA4	TRUE	brain
cg04048259	0.000260115	0.0100628	0.0225836	0.000463696	0.161917	20	57308741	EDN3	TRUE	brain
cg09871315	0.000260002	0.0100628	0.0558294	0.000620664	0.161926	7	27109207	HOXA2	TRUE	brain
cg06580318	0.000263013	0.0101134	0.034826	0.000204937	0.161686	2	169455365	SPBC25	TRUE	brain
cg08697665	0.000263113	0.0101134	0.215515	0.00116058	0.161678	3	159933284	RARRES1	TRUE	brain
cg17189494	0.000262555	0.0101134	0.148403	0.000789096	0.161723	1	11663252	MAD2L2	TRUE	brain
cg24512400	0.000262914	0.0101134	0.0154577	0.000180063	0.161694	19	56214373	KLK10	TRUE	brain
cg12827555	0.000264613	0.0101547	0.329063	0.00128631	0.16156	14	73775784	CHX10	FALSE	brain
cg17665193	0.000265857	0.0101854	0.023402	0.000298016	0.161462	10	26546014	GAD2	TRUE	brain
cg24091474	0.000266551	0.0101854	0.705069	0.0017763	0.161408	19	41091025	TYROBP	FALSE	brain
cg14809191	0.000266691	0.0101854	0.0354618	0.000498498	0.161397	6	1256825	FOXQ1	TRUE	brain
cg12078929	0.000267571	0.0102027	0.0199354	0.00122685	0.161329	22	41226632	SERHL	TRUE	brain
cg09298289	0.000268342	0.0102158	0.0134049	0.000276852	0.161269	5	68521510	CENPH	TRUE	brain
cg19099850	0.000271088	0.0102876	0.0231776	0.000159461	0.161057	14	54665711	LGALS3	TRUE	brain
cg15607672	0.000272201	0.0103135	0.144056	0.00120648	0.162945	14	56346980	OTX2	TRUE	brain
cg08610361	0.00027439	0.0103799	0.0197391	0.000276643	0.160804	12	75984016	E2F7	TRUE	brain
cg15501381	0.000277171	0.0104686	0.480006	0.00157575	0.160594	14	76807553	NGB	TRUE	brain
cg07945480	0.000278281	0.0104828	0.0274043	0.000298062	0.160511	4	2934770	GRK4	TRUE	brain
cg22037121	0.000278424	0.0104828	0.663855	0.00143136	0.1605	2	210343863	C2orf21	FALSE	brain
cg04863713	0.000279362	0.0105015	0.096568	0.000752711	0.16043	1	148787825	TSRC1	TRUE	brain
cg19576304	0.000280279	0.0105195	0.0364501	0.000305953	0.160362	18	55091002	RAX	TRUE	brain
cg00332153	0.000282233	0.0105762	0.133921	0.00128328	0.160217	4	102931033	BANK1	TRUE	brain
cg16967583	0.000283203	0.0105794	0.62811	0.00248446	0.16211	2	241456532	AGXT	FALSE	brain
cg27146152	0.000282771	0.0105794	0.137645	0.00146179	0.160178	17	6600088	BIRC4BP	TRUE	brain
cg17009433	0.000286439	0.0106836	0.0156995	0.000181982	0.159909	9	6635686	GLDC	TRUE	brain
cg20439022	0.0002877	0.0106973	0.498298	0.000975799	0.159817	22	36808733	SLC16A8	TRUE	brain
cg27650434	0.000287614	0.0106973	0.0612542	0.000616751	0.159824	1	40140776	MYCL1	TRUE	brain
cg03332271	0.000288161	0.0106978	0.524234	0.00160271	0.159784	3	49916155	MST1R	TRUE	brain
cg17952262	0.000289039	0.0107137	0.432698	0.00130979	0.159721	4	673240	MFSD7	FALSE	brain
cg22492020	0.000290282	0.0107431	0.108447	0.000574766	0.159631	15	64435742	FLJ20516	TRUE	brain
cg11667754	0.000294338	0.0108764	0.0316285	0.000414396	0.159342	16	67328482	CDH1	TRUE	brain
cg17186163	0.000299384	0.0110118	0.267926	-0.00176139	0.158987	10	44794323	C10orf10	FALSE	brain
cg07482936	0.000299157	0.0110118	0.0390095	0.000514231	0.159003	17	56843417	LOC388407	TRUE	brain
cg20050826	0.000298864	0.0110118	0.079464	0.000917524	0.159024	12	51281562	K6IRS2	TRUE	brain
cg15032239	0.000301569	0.0110596	0.120267	0.00168634	0.158836	15	20443395	CYFIP1	TRUE	brain
cg18123948	0.000301608	0.0110596	0.127296	0.000797324	0.158833	8	11598190	GATA4	TRUE	brain
cg00718440	0.000303147	0.011082	0.0236612	0.000491482	0.158727	9	21985312	CDKN2A	TRUE	brain
cg08797106	0.000302825	0.011082	0.0700078	0.000348094	0.158749	6	26128987	HIST1H3A	TRUE	brain
cg19427472	0.000305575	0.0111198	0.705003	0.00102948	0.15856	13	47790949	RB1	TRUE	brain
cg23710218	0.000305513	0.0111198	0.0956077	0.000660926	0.158564	8	72919210	MSC	TRUE	brain
cg24662718	0.000304966	0.0111198	0.0423993	0.000220918	0.158602	1	108308991	VAV3	TRUE	brain
cg26391080	0.000306609	0.0111404	0.528256	0.00215552	0.15849	10	82287377	SH2D4B	FALSE	brain
cg26537639	0.000308667	0.0111982	0.194775	0.00314419	0.15835	16	87244875	CYBA	TRUE	brain
cg16400825	0.000310671	0.0112538	0.0270287	0.000484204	0.158215	6	33697396	ITPR3	TRUE	brain
cg21685427	0.00031222	0.0112928	0.762524	-0.00136927	0.158111	20	41620770	SGK2	FALSE	brain
cg12205591	0.000314234	0.0113468	0.841677	0.00123737	0.157977	21	43461621	CRYAA	TRUE	brain
cg05146205	0.000315611	0.0113468	0.0136398	0.000202245	0.157886	7	101245085	CUTL1	TRUE	brain
cg10883621	0.000314708	0.0113468	0.0833923	0.000526103	0.157945	2	26478108	MGC16372	TRUE	brain
cg16777510	0.000315401	0.0113468	0.671055	0.00116467	0.1579	17	37693548	STAT5A	TRUE	brain
cg20512303	0.000316924	0.0113769	0.566807	0.00149374	0.157799	5	131620858	PDLIM4	TRUE	brain
cg05751148	0.000323479	0.0115948	0.76528	0.00123264	0.157371	11	66961375	PTPRCAP	FALSE	brain
cg27443224	0.000324262	0.0116055	0.574062	0.0014891	0.157321	9	34700135	CCL21	FALSE	brain
cg03782453	0.000326299	0.0116609	0.190742	0.00119643	0.15719	4	7094836	FLJ90575	TRUE	brain
cg24862483	0.000331086	0.0118143	0.260359	0.00132999	0.156886	17	39280027	CD300LG	TRUE	brain
cg05037688	0.000331916	0.0118263	0.623801	0.00199939	0.156834	9	138676375	EGFL7	FALSE	brain
cg22681784	0.000336609	0.0119757	0.280782	0.00140291	0.15654	4	57382303	SPINK2	TRUE	brain
cg26113512	0.000337616	0.0119936	0.014152	0.000367426	0.156478	3	38010605	VILL	TRUE	brain
cg21255732	0.000340059	0.0120625	0.0264441	0.000300819	0.156327	3	32123501	GPD1L	TRUE	brain
cg13412615	0.00034134	0.01209	0.801504	0.000785563	0.156248	11	63814383	KCNK4	FALSE	brain
cg04289385	0.000344327	0.0121778	0.277098	0.00155035	0.156066	6	36463803	ETV7	TRUE	brain
cg15988232	0.00034513	0.0121881	0.38216	0.00217434	0.156017	3	47596131	CSPG5	TRUE	brain
cg03954858	0.000349696	0.0123177	0.552288	0.00206317	0.155743	22	38734903	FAM83F	FALSE	brain
cg21303386	0.000349829	0.0123177	0.0322601	0.000388237	0.155735	1	239586934	RGS7	TRUE	brain
cg25313204	0.00035346	0.0124272	0.693283	0.00160439	0.155519	6	160688791	SLC22A3	TRUE	brain
cg17923358	0.000355782	0.0124722	0.0358474	0.000326253	0.155382	7	103416854	RELN	TRUE	brain
cg18180155	0.000355401	0.0124722	0.0331642	0.000436293	0.155404	22	44188118	RIBC2	TRUE	brain
cg14008883	0.000359416	0.0125811	0.0500307	0.000499846	0.155169	10	50488917	SLC18A3	TRUE	brain
cg20395892	0.000366391	0.0128065	0.286548	0.00121466	0.154767	12	64869047	IRAK3	TRUE	brain
cg12629244	0.000369268	0.0128882	0.760304	0.00151761	0.154603	1	177260978	FAM20B	TRUE	brain
cg16065186	0.000371574	0.0129499	0.0158465	0.000399691	0.154473	17	35110189	ERBB2	TRUE	brain
cg21235838	0.00037345	0.0129774	0.00568392	-6.22e-05	0.154367	10	97311096	SORBS1	TRUE	brain
cg22356117	0.000373211	0.0129774	0.753697	0.00152331	0.154381	3	184364121	LAMP3	TRUE	brain
cg24851490	0.000377875	0.0130741	0.551193	0.00204905	0.154121	14	20493609	RNASE2	FALSE	brain
cg10539418	0.00037752	0.0130741	0.0306119	0.000256741	0.15414	11	69164893	CCND1	TRUE	brain
cg10210238	0.000382568	0.0131086	0.0945232	0.00136535	0.153862	9	21995995	CDKN2B	TRUE	brain
cg25983380	0.000383135	0.0131086	0.194194	0.0015829	0.153831	20	56898834	GNAS	TRUE	brain
cg04123507	0.000382958	0.0131086	0.676627	0.00201392	0.153841	12	50981537	KRTHB6	TRUE	brain
cg08794763	0.000383025	0.0131086	0.546878	0.00144993	0.153837	19	2928843	TLE6	FALSE	brain
cg10432620	0.000383258	0.0131086	0.0223842	0.000219227	0.153825	16	73366464	FA2H	TRUE	brain
cg20616414	0.000379605	0.0131086	0.015658	0.000321207	0.154025	9	94987217	WNK2	TRUE	brain
cg26024843	0.00038084	0.0131086	0.025124	0.000161414	0.153957	9	136673770	COL5A1	TRUE	brain
cg27257408	0.000381245	0.0131086	0.613848	0.0011248	0.153935	15	76313891	ACSBG1	FALSE	brain
cg23357981	0.00038612	0.0131415	0.0187272	0.000160735	0.153669	18	55038765	GRP	TRUE	brain
cg25145670	0.000386186	0.0131415	0.0720883	0.000672932	0.153665	17	44010163	HOXB4	TRUE	brain
cg05924583	0.000385231	0.0131415	0.190424	0.00128972	0.153717	1	3559484	TP73	TRUE	brain
cg14614901	0.000386417	0.0131415	0.017335	0.000209928	0.153653	9	32773463	LOC401498	TRUE	brain
cg13438834	0.000388548	0.0131765	0.0391253	0.000476232	0.153537	22	44085194	C22orf8	TRUE	brain
cg03724882	0.000388049	0.0131765	0.0444439	0.00039526	0.153564	14	53933994	CDKN3	TRUE	brain
cg24309555	0.000390489	0.0132235	0.34102	0.00139967	0.153433	2	21120461	APOB	TRUE	brain
cg02583151	0.000396314	0.0134018	0.0450598	0.000214847	0.153123	14	60185964	SIX1	TRUE	brain
cg13903548	0.000397243	0.0134142	0.562879	0.0024051	0.15496	6	90081262	GABRR2	FALSE	brain
cg03070194	0.000400991	0.0135027	0.0240646	0.000694329	0.152877	1	110012207	GSTM2	FALSE	brain
cg23640701	0.000400897	0.0135027	0.620406	0.00150586	0.152882	12	50587901	ACVRL1	TRUE	brain
cg18870231	0.00040574	0.0136242	0.772641	0.00126684	0.15263	1	60311723	C1orf87	FALSE	brain
cg19464016	0.000405336	0.0136242	0.0395706	0.000409561	0.152651	6	106640651	PRDM1	TRUE	brain
cg02691091	0.000411559	0.0137704	0.724911	0.00158275	0.152332	17	43347810	SP2	FALSE	brain
cg00117172	0.000412152	0.0137704	0.0314573	0.000439043	0.152301	1	25128425	RUNX3	TRUE	brain
cg18253802	0.000412398	0.0137704	0.0226725	0.000260991	0.152289	6	135543473	MYB	TRUE	brain
cg25905812	0.000412176	0.0137704	0.00753849	0.000262997	0.1523	9	831632	DMRT1	TRUE	brain
cg16153267	0.000414185	0.0137916	0.525588	0.00252328	0.154075	13	47791969	RB1	TRUE	brain
cg14127659	0.00041621	0.01381	0.487806	-0.00146823	0.152096	22	36680730	C22orf23	FALSE	brain
cg17940740	0.000416471	0.01381	0.466454	0.00177222	0.152083	22	29648444	FLJ35801	TRUE	brain
cg23447996	0.00041641	0.01381	0.471289	0.00126922	0.152086	9	92604424	SYK	TRUE	brain
cg11644586	0.000423557	0.0139785	0.244739	0.00143652	0.151729	11	66116776	FLJ10786	TRUE	brain
cg12370791	0.000423893	0.0139785	0.0224205	0.000228822	0.151712	17	44058649	HOXB9	TRUE	brain
cg15878317	0.000423311	0.0139785	0.0458754	0.000704628	0.151741	3	140879472	NMNAT3	TRUE	brain
cg16792632	0.000422948	0.0139785	-0.00711528	0.0015769	0.151759	14	63830961	ESR2	TRUE	brain
cg12618251	0.000425318	0.0140062	0.0624433	0.000356983	0.151642	2	202607303	FZD7	TRUE	brain
cg17694279	0.000426275	0.0140184	0.190681	0.00104268	0.151595	9	493890	ANKRD15	TRUE	brain
cg12073594	0.000428979	0.014088	0.267923	-0.00100154	0.151462	20	61373940	ARFGAP1	TRUE	brain
cg00511475	0.000430313	0.0141124	0.325987	0.00123216	0.151397	16	87765831	CDH15	TRUE	brain
cg20890210	0.000431788	0.0141414	0.0491161	0.000335389	0.151325	8	73612735	KCNB2	TRUE	brain
cg19358493	0.000433599	0.0141812	0.0449749	0.000596546	0.151237	10	119290932	EMX2	TRUE	brain
cg22722454	0.000441408	0.0144169	0.912179	-0.000753847	0.150863	18	70352158	CNDP1	TRUE	brain
cg21755709	0.000442925	0.0144276	0.216161	0.00169246	0.150791	21	43973826	C21orf124	TRUE	brain
cg12293634	0.000442941	0.0144276	0.0272794	0.000679087	0.15079	2	101291099	RNF149	TRUE	brain
cg12682367	0.00044606	0.0144504	0.685866	0.0016923	0.150642	13	23421698	FLJ46358	FALSE	brain
cg16612562	0.000445888	0.0144504	0.473673	0.0015141	0.150651	22	28042045	RRP22	TRUE	brain
cg21517055	0.000445218	0.0144504	0.0526076	0.000523516	0.150682	19	13877717	MGC11271	TRUE	brain
cg17605084	0.000448266	0.0145022	0.624162	0.00139709	0.150539	12	53177758	HEM1	FALSE	brain
cg10331779	0.000451576	0.0145896	0.0619125	0.000422364	0.150384	5	11957811	CTNND2	TRUE	brain
cg00807586	0.000452846	0.0145953	0.0845066	0.000968057	0.150325	3	38055794	DLEC1	TRUE	brain
cg26952662	0.000452975	0.0145953	0.0368505	0.000596451	0.150319	8	104452675	CTHRC1	TRUE	brain
cg05254747	0.000455504	0.0146571	0.556791	0.00216775	0.150202	8	22279882	SLC39A14	TRUE	brain
cg10107725	0.000460696	0.0147645	0.324149	0.00124713	0.149964	2	160469802	LY75	TRUE	brain
cg03667047	0.000465506	0.0148987	0.272588	0.00129272	0.149746	13	32487962	KL	TRUE	brain
cg05186188	0.000470831	0.015049	0.560909	0.00280601	0.149507	16	25136070	AQP8	TRUE	brain
cg06288351	0.000471954	0.0150647	0.304688	0.00133428	0.149457	20	43163311	KCNS1	TRUE	brain
cg01333011	0.000485354	0.0154718	0.416802	0.00236537	0.148869	12	28015932	PTHLH	FALSE	brain
cg20858526	0.000489515	0.0155837	0.607141	0.00183407	0.148689	1	15637652	CTRC	FALSE	brain
cg09580336	0.000491604	0.0156086	0.0864772	0.000840825	0.150436	1	116716645	ATP1A1	TRUE	brain
cg14782678	0.000491415	0.0156086	0.507841	0.00104848	0.148608	17	7280445	TMEM102	TRUE	brain
cg09872616	0.000493639	0.015652	0.184615	0.00131758	0.148513	7	129913418	MEST	TRUE	brain
cg14246617	0.00049428	0.015652	0.0163403	0.000151143	0.148486	3	69871530	MITF	TRUE	brain
cg19594666	0.000496653	0.0157063	0.182397	0.00136526	0.148385	7	127668516	LEP	TRUE	brain
cg25013053	0.000500319	0.0158014	0.778774	0.00100356	0.150062	17	30499144	UNC45B	FALSE	brain
cg10729531	0.000505763	0.0159312	0.0192674	0.000141264	0.148002	20	60963114	TCFL5	TRUE	brain
cg25216696	0.000508365	0.0159921	0.0263855	0.000306278	0.147895	8	11602760	GATA4	TRUE	brain
cg14831838	0.000512037	0.0160864	0.0121544	0.000156378	0.147743	2	219532552	CDK5R2	TRUE	brain
cg18486150	0.000514149	0.0161316	0.141275	0.00137377	0.147657	1	20917461	KIF17	TRUE	brain
cg22334665	0.000515623	0.0161566	0.0361412	0.000503077	0.147596	6	110904190	SLC22A16	TRUE	brain
cg19478743	0.000518915	0.0162385	0.0175011	0.000229735	0.147462	17	4589396	CXCL16	TRUE	brain
cg00136477	0.000526143	0.0164003	0.760739	0.00084586	0.147171	1	22842926	C1QC	FALSE	brain
cg08458487	0.000525392	0.0164003	0.812212	0.00123154	0.147201	10	81699171	SFTPD	FALSE	brain
cg06438404	0.000525633	0.0164003	0.0224158	-9.63e-05	0.147192	16	84390348	COX4NB	TRUE	brain
cg04376312	0.000526896	0.0164024	0.439264	0.00166213	0.147141	3	125085175	MYLK	TRUE	brain
cg05365729	0.000528569	0.0164331	0.349548	0.00108181	0.147074	8	23318018	LOXL2	TRUE	brain
cg17561435	0.000530707	0.0164781	0.0286529	0.000185123	0.146989	7	33911452	BMPER	TRUE	brain
cg13641903	0.000533951	0.0165573	0.185289	0.00130593	0.146861	11	32409184	WT1	TRUE	brain
cg07499072	0.000538741	0.0166842	0.035544	0.000392557	0.146673	5	52812451	FST	TRUE	brain
cg11846956	0.000539996	0.0167014	0.0159104	0.000187839	0.146624	19	56212194	KLK10	TRUE	brain
cg26940261	0.000544485	0.0168185	0.140819	0.000971938	0.14645	12	104249242	LOC387882	TRUE	brain
cg03641225	0.000548263	0.016896	0.295936	0.00177894	0.146304	1	68285127	DIRAS3	TRUE	brain
cg13765303	0.000548407	0.016896	0.0207721	0.000126716	0.146299	3	114414080	BOC	TRUE	brain
cg14973995	0.0005507	0.0169448	0.166232	0.00117916	0.146211	4	2905490	TETRAN	TRUE	brain
cg00658007	0.000552052	0.0169646	0.625967	0.00209438	0.146159	1	209732752	C1orf36	FALSE	brain
cg07195577	0.000556007	0.0170443	0.30299	0.00138739	0.146009	17	24076955	TLCD1	TRUE	brain
cg18960218	0.000556072	0.0170443	0.664504	0.00151917	0.146006	14	22355205	SLC7A7	FALSE	brain
cg03621001	0.000559192	0.017118	0.503226	0.00186069	0.145888	19	16082719	RAB8A	TRUE	brain
cg21537939	0.000560058	0.0171226	0.527781	0.00215214	0.145856	2	109730450	2016-09-11	TRUE	brain
cg02886284	0.00056527	0.0172243	0.0082703	0.000104185	0.14566	4	166519740	CPE	TRUE	brain
cg06277657	0.000564711	0.0172243	0.0725371	0.000949048	0.145681	7	137182914	DGKI	TRUE	brain
cg13140267	0.000565546	0.0172243	0.111526	0.000909517	0.14565	2	96335431	ASCC3L1	TRUE	brain
cg23609672	0.000567634	0.0172659	0.752921	0.00118822	0.145573	1	201411485	MYBPH	FALSE	brain
cg12559031	0.000570913	0.0173436	0.0435053	0.000313632	0.145451	17	45401364	DLX4	TRUE	brain
cg08089301	0.00057293	0.017372	0.0240061	0.000295865	0.145377	17	44010560	HOXB4	TRUE	brain
cg08816023	0.000573697	0.017372	0.51039	-0.00218774	0.145349	5	142045723	FGF1	FALSE	brain
cg15542496	0.000574028	0.017372	0.886162	0.0013811	0.152811	7	142538478	PIP	FALSE	brain
cg19848683	0.000577117	0.0174434	0.0625211	0.000690003	0.145223	3	170346742	EVI1	TRUE	brain
cg12569173	0.000582486	0.0175834	0.0206637	0.000204154	0.145028	17	68739347	FAM104A	TRUE	brain
cg26759551	0.000586208	0.0176735	0.0215804	0.000362334	0.144894	9	96441330	FBP1	TRUE	brain
cg12864853	0.00058809	0.0177079	0.0324766	0.000254944	0.144826	6	83129875	TPBG	FALSE	brain
cg24516061	0.000591336	0.0177832	0.0127619	0.000150012	0.14471	20	62181217	RGS19	TRUE	brain
cg13210534	0.000596895	0.0178829	0.23792	-0.00153981	0.144513	11	111289538	HSPB2	FALSE	brain
cg19742789	0.00059632	0.0178829	0.0234552	0.000300984	0.144533	5	159671834	FLJ14166	TRUE	brain
cg23582919	0.000595866	0.0178829	0.0454245	0.000357119	0.144549	16	23475881	UBPH	TRUE	brain
cg08666623	0.000599898	0.017897	0.10981	0.00122353	0.144407	17	72094278	ST6GALNAC2	FALSE	brain
cg26514492	0.000599714	0.017897	0.722562	0.00129646	0.144414	14	104602938	GPR132	FALSE	brain
cg11625946	0.000599331	0.017897	0.0225873	-0.000124498	0.144427	12	57600530	LRIG3	TRUE	brain
cg23217005	0.000600359	0.017897	0.0728669	0.00105839	0.144391	16	55249245	MT1F	TRUE	brain
cg02604290	0.00060219	0.0179292	0.0278174	0.000355911	0.144327	20	52223996	CYP24A1	TRUE	brain
cg13757640	0.000606302	0.017979	0.0562147	0.000615037	0.144183	22	43527552	ARHGAP8	TRUE	brain
cg06952310	0.00060687	0.017979	0.433896	0.00218963	0.144163	19	19188990	CSPG3	FALSE	brain
cg16427670	0.000606241	0.017979	0.0490087	0.000427099	0.144185	13	110564903	ARHGEF7	TRUE	brain
cg23196831	0.000605198	0.017979	0.0125191	0.00015976	0.144222	8	121206718	COL14A1	TRUE	brain
cg10175795	0.000612849	0.0181337	0.0562851	0.000495876	0.143957	10	132999184	TCERG1L	TRUE	brain
cg07123069	0.000616184	0.0181873	0.033663	0.000509646	0.143842	12	52653517	HOXC11	TRUE	brain
cg07082331	0.000615596	0.0181873	0.0291039	0.000241947	0.143862	1	40027080	BMP8B	TRUE	brain
cg22289360	0.000617474	0.0182029	0.120137	0.000851451	0.143798	9	78263728	GCNT1	TRUE	brain
cg12127282	0.00061887	0.0182216	0.0858178	0.00067529	0.14375	2	176722931	HOXD4	TRUE	brain
cg19241744	0.000622967	0.0183197	0.30525	0.000716647	0.143611	10	72748796	SLC29A3	TRUE	brain
cg16799087	0.000638289	0.01861	0.821019	0.00100587	0.143098	16	88655862	PRDM7	FALSE	brain
cg07126559	0.000637248	0.01861	0.768123	0.00102466	0.144907	13	22652937	SGCG	FALSE	brain
cg07360076	0.0006372	0.01861	0.150636	0.00138113	0.143134	4	1764437	FGFR3	TRUE	brain
cg12507125	0.000637046	0.01861	0.0260469	0.000376145	0.143139	3	150858218	WWTR1	TRUE	brain
cg12758687	0.000634625	0.01861	0.111564	0.000748895	0.14322	11	112851537	DRD2	TRUE	brain
cg23906760	0.000637948	0.01861	0.0157979	0.000157875	0.143109	19	9799028	UBL5	TRUE	brain
cg07271264	0.000639363	0.0186186	0.0248652	0.000393507	0.143063	11	17697553	MYOD1	TRUE	brain
cg24908499	0.00064068	0.0186343	0.0192011	0.00016217	0.143019	6	43531518	EGFL9	TRUE	brain
cg17913068	0.000642709	0.0186479	0.045282	0.000394943	0.142952	11	69793762	PPFIA1	TRUE	brain
cg19400725	0.000642547	0.0186479	0.142838	-0.000893421	0.142958	17	1499720	RILP	TRUE	brain
cg02930996	0.00064917	0.018808	0.0555221	0.000397589	0.142741	18	27519840	B4GALT6	TRUE	brain
cg10052840	0.000652722	0.0188698	0.736955	0.00127152	0.142626	19	4509119	SEMA6B	TRUE	brain
cg01155039	0.000670497	0.0193602	0.0930686	0.000631916	0.142059	14	102459567	AMN	TRUE	brain
cg02580606	0.00067173	0.0193724	0.805148	0.00126379	0.143782	17	36780252	KRTHA3B	FALSE	brain
cg22527345	0.000682587	0.0196618	0.0651067	0.000566889	0.141681	3	49178914	CCDC71	TRUE	brain
cg08833432	0.000686743	0.0197577	0.168229	-0.00130997	0.141553	20	60153219	PSMA7	FALSE	brain
cg15446391	0.000690637	0.0198458	0.171788	0.000978417	0.141433	11	32408946	WT1	TRUE	brain
cg03886110	0.000695884	0.0199487	0.667105	0.0020016	0.141273	17	59817773	PECAM1	TRUE	brain
cg12687990	0.000705039	0.0201628	0.0084207	8.2e-05	0.140997	9	33667449		TRUE	brain
cg17757055	0.000704708	0.0201628	0.101602	0.000439669	0.141007	4	76077131	DKFZP564O0823	TRUE	brain
cg05089968	0.000710142	0.0202417	0.536775	-0.00333769	0.154066	6	166642763	MGC35308	FALSE	brain
cg03000846	0.000710338	0.0202417	0.219334	0.00200324	0.140839	17	77583552	RAC3	TRUE	brain
cg20876010	0.000710253	0.0202417	0.489531	0.00142115	0.140841	1	64744340	CACHD1	TRUE	brain
cg15057726	0.000714542	0.0203372	0.0491455	0.000524424	0.140714	3	128800156	MCM2	TRUE	brain
cg21591742	0.000715808	0.020349	0.0575959	0.000282537	0.140676	2	176689244	HOXD10	TRUE	brain
cg02055963	0.000723873	0.0205539	0.0174273	0.000158648	0.14044	13	27441520	CDX2	TRUE	brain
cg19283196	0.000730734	0.020675	0.116714	0.00054022	0.14024	4	48179990	SLC10A4	TRUE	brain
cg15997411	0.000733766	0.0207363	0.843283	0.00116812	0.140152	1	65124972	JAK1	FALSE	brain
cg08274552	0.000744945	0.0209478	0.484904	0.00181255	0.14335	2	220200078	SLC4A3	FALSE	brain
cg10025443	0.000745192	0.0209478	0.0453938	0.000438359	0.139826	9	92604160	SYK	TRUE	brain
cg10157098	0.000744773	0.0209478	0.679281	0.00112706	0.139837	7	128142203	NYD-SP18	FALSE	brain
cg10287137	0.000746329	0.0209478	0.753797	0.00102135	0.139793	11	72606702	P2RY2	TRUE	brain
cg18087477	0.000746509	0.0209478	0.298533	0.00169578	0.139788	1	115199120	SYCP1	TRUE	brain
cg16272420	0.000748511	0.0209607	0.791971	0.00107211	0.139731	10	118371034	PNLIPRP2	FALSE	brain
cg18750960	0.000748721	0.0209607	0.0138742	0.000391309	0.139726	2	176724663	HOXD4	TRUE	brain
cg19056418	0.000750387	0.0209827	0.733482	0.00174352	0.139679	17	73638812	TMC8	FALSE	brain
cg12180123	0.000755096	0.0210898	0.010622	0.0001756	0.139546	2	60836698	PAPOLG	TRUE	brain
cg00747849	0.000762343	0.0212673	0.0732353	0.000633126	0.139344	22	17545386	SLC25A1	TRUE	brain
cg15821095	0.000764272	0.0212963	0.877379	-0.000983467	0.139291	3	51403119	RBM15B	TRUE	brain
cg10107671	0.000768809	0.0213978	0.991732	-0.000241516	0.139165	19	598289	FLJ45684	TRUE	brain
cg17651821	0.000773963	0.0214917	0.0822456	0.000681644	0.139024	6	27949662	HIST1H4L	FALSE	brain
cg24646414	0.000773983	0.0214917	0.107745	0.000834062	0.139023	8	11603134	GATA4	TRUE	brain
cg09492887	0.000781346	0.0215421	0.138421	0.00129737	0.138823	7	102873214	SLC26A5	TRUE	brain
cg16504798	0.000777154	0.0215421	0.250214	-0.00144922	0.138937	19	8549540	MYO1F	FALSE	brain
cg24816455	0.000779382	0.0215421	0.252963	0.00159634	0.138876	3	50285770	SEMA3B	TRUE	brain
cg24871743	0.000783098	0.0215421	0.467165	0.00319421	0.144082	1	68285238	DIRAS3	TRUE	brain
cg00294382	0.000783335	0.0215421	0.261008	0.00138289	0.138769	12	55018988	IL23A	FALSE	brain
cg06154597	0.00078226	0.0215421	0.60386	0.001123	0.138798	4	914812	MGC4618	FALSE	brain
cg07011110	0.000783906	0.0215421	0.798137	0.000869461	0.138754	6	26608461	BTN1A1	FALSE	brain
cg09068492	0.000780074	0.0215421	0.0372177	0.000531463	0.138857	11	14950234	CALCA	TRUE	brain
cg13056269	0.000789506	0.0216711	0.0143169	0.000120807	0.138603	2	136350077	MCM6	TRUE	brain
cg04330449	0.000795413	0.0218082	0.044522	0.000435718	0.138445	5	134899065	NEUROG1	TRUE	brain
cg03943081	0.000798683	0.0218227	0.0267595	0.000307046	0.138358	10	133000636	TCERG1L	TRUE	brain
cg20366832	0.000798566	0.0218227	0.306525	0.00146059	0.140081	17	71032445	LLGL2	TRUE	brain
cg00980978	0.000801836	0.0218589	0.0166194	0.00058812	0.138275	20	43532138	WFDC2	TRUE	brain
cg01617750	0.000801629	0.0218589	0.756272	0.000981001	0.13828	3	32254265	CMTM8	TRUE	brain
cg17795240	0.000803042	0.0218669	0.152447	0.000830609	0.138243	8	11605666	GATA4	TRUE	brain
cg22229034	0.000805966	0.0219216	0.00318613	0.00010764	0.138166	5	172130637	DUSP1	TRUE	brain
cg19923810	0.000811624	0.0220253	0.651772	0.00136073	0.138018	1	884817	NOC2L	TRUE	brain
cg10468702	0.000816752	0.0221393	0.591636	0.00162825	0.137884	19	14446209	PTGER1	TRUE	brain
cg09022993	0.000820318	0.0222108	0.0411617	0.000288426	0.137792	4	52612632	SPATA18	TRUE	brain
cg05078019	0.000821686	0.0222227	0.649318	0.00175682	0.137757	4	609392	PDE6B	TRUE	brain
cg20052718	0.00082977	0.0223581	0.0158413	0.000151628	0.137549	7	19123427	TWIST1	TRUE	brain
cg03712843	0.000829694	0.0223581	0.83406	0.000765341	0.137551	13	38463534	STOML3	FALSE	brain
cg11724134	0.000828314	0.0223581	0.0387339	0.000619663	0.137586	6	30151706	RNF39	FALSE	brain
cg25683012	0.000830433	0.0223581	0.0314367	-0.000304336	0.137532	12	55316380	BAZ2A	FALSE	brain
cg14292823	0.00083327	0.0223841	0.380982	0.00160339	0.13746	8	144752240	TIGD5	TRUE	brain
cg22836229	0.000832522	0.0223841	0.0250302	0.000409599	0.137479	8	49810270	EFCAB1	TRUE	brain
cg17465631	0.000835697	0.0223989	0.29778	-0.0011776	0.137398	16	79830001	BCMO1	FALSE	brain
cg11086066	0.00083559	0.0223989	0.191057	0.00117963	0.137401	20	49592915	NFATC2	TRUE	brain
cg17338403	0.000837761	0.0224291	0.102442	-0.00057233	0.137346	15	90196840	SLCO3A1	FALSE	brain
cg10986043	0.000839698	0.0224558	0.584496	0.00129019	0.137297	17	35074021	TCAP	FALSE	brain
cg05964373	0.000842128	0.0224956	0.0133732	0.000244732	0.137236	15	54444770	TEX9	TRUE	brain
cg25018755	0.000844422	0.022527	0.0205137	0.00015643	0.137178	22	41836896	BIK	TRUE	brain
cg20261915	0.000845185	0.022527	0.524789	0.00147611	0.137159	17	9670149	GLP2R	TRUE	brain
cg26119796	0.000850215	0.0226358	0.468888	0.00169943	0.137033	13	47792596	RB1	TRUE	brain
cg10201668	0.000853122	0.0226627	0.119385	0.000861775	0.136961	15	43209685	NIP	TRUE	brain
cg22777952	0.000852201	0.0226627	0.0325102	0.000433042	0.136984	15	58083717	FOXB1	TRUE	brain
cg18043195	0.000856131	0.0227174	0.68165	0.00158335	0.136886	9	19023231	C9orf138	TRUE	brain
cg11011938	0.000857697	0.0227337	0.0196131	0.000149634	0.136848	5	9598976	SEMA5A	TRUE	brain
cg16442715	0.000859075	0.022745	0.0185868	0.000226025	0.136814	22	38126152	MAP3K7IP1	TRUE	brain
cg08101172	0.000870036	0.0230098	0.00585111	0.000317448	0.136545	9	15500857	PSIP1	TRUE	brain
cg17660655	0.000873845	0.0230849	0.0587762	0.000293399	0.136452	1	226713464	HIST3H2A	TRUE	brain
cg01248426	0.00087708	0.0231334	0.69998	0.00204589	0.139812	8	87180271	ATP6V0D2	FALSE	brain
cg27090216	0.000877614	0.0231334	0.0127297	0.000334076	0.136361	8	23016406	TNFRSF10C	TRUE	brain
cg09357097	0.000880208	0.0231762	0.0975397	0.000537919	0.136298	17	44043489	HOXB7	TRUE	brain
cg05062178	0.000884158	0.0232546	0.0275456	0.000478782	0.136203	3	126087937	ITGB5	TRUE	brain
cg16302441	0.000890615	0.0233987	0.49253	0.00173869	0.136049	2	25245334	POMC	TRUE	brain
cg05666713	0.00089206	0.023411	0.8763	0.000685596	0.136015	1	199448506	DKFZp434B1231	FALSE	brain
cg00143998	0.000898022	0.0235158	0.00997044	0.000242927	0.135873	1	226712482	HIST3H2BB	TRUE	brain
cg11947493	0.000897848	0.0235158	0.165289	0.000995132	0.135877	8	23077460	TNFRSF10D	TRUE	brain
cg04700814	0.000899815	0.0235369	0.618002	-0.00168419	0.135831	17	40579963	HEXIM1	FALSE	brain
cg19853760	0.000900947	0.0235408	0.301149	-0.00158461	0.135804	22	36401623	LGALS1	FALSE	brain
cg00128877	0.000902971	0.023568	0.127339	0.000828763	0.135757	1	46842765	MKNK1	TRUE	brain
cg00597076	0.000911416	0.0237624	0.75924	0.00139625	0.135559	17	1342630	MYO1C	TRUE	brain
cg11161417	0.000922667	0.0240295	0.760508	0.0014578	0.135299	17	28343567	SPACA3	FALSE	brain
cg09744051	0.000924951	0.0240621	0.32479	0.00111626	0.135246	22	41445881	A4GALT	TRUE	brain
cg21530890	0.000925929	0.0240621	0.00769656	0.000308619	0.135224	16	972261	SOX8	TRUE	brain
cg07693270	0.000935728	0.024264	0.140161	0.00128727	0.135001	3	188339622	RPL39L	TRUE	brain
cg00919857	0.000934888	0.024264	0.0257055	0.00049882	0.13502	15	49830550	TMOD2	TRUE	brain
cg13640200	0.000939967	0.0243264	0.0661632	0.000696573	0.134905	12	45760469	AMIGO2	TRUE	brain
cg14958635	0.000940171	0.0243264	0.135684	0.00140344	0.1349	5	134898876	NEUROG1	TRUE	brain
cg06980053	0.000947052	0.024478	0.323106	0.00100125	0.134745	3	50350678	RASSF1	TRUE	brain
cg03532879	0.000949961	0.0245043	0.756767	-0.00149016	0.13468	20	36642809	SMAF1	FALSE	brain
cg26920757	0.00095012	0.0245043	0.38841	0.00119793	0.134677	9	129581058	SH2D3C	FALSE	brain
cg16757724	0.0009526	0.0245418	0.799013	0.00106889	0.134621	20	43368942	RBPSUHL	TRUE	brain
cg04411625	0.000955781	0.0245972	0.0676489	0.000833659	0.13455	14	105024507	CRIP1	TRUE	brain
cg20959866	0.000964689	0.0247837	0.0562524	0.000604488	0.134353	1	4613868	AJAP1	TRUE	brain
cg22737001	0.000966138	0.0247837	0.0154109	0.00019373	0.134322	1	25129616	RUNX3	TRUE	brain
cg26018901	0.000965573	0.0247837	0.0920948	0.00077946	0.134334	4	47534768	CORIN	TRUE	brain
cg19481686	0.000970039	0.0248571	0.250662	0.00198484	0.134236	9	21995288	CDKN2B	TRUE	brain
cg02248486	0.00097392	0.0249032	0.0382771	0.000458835	0.134151	7	27149721	HOXA5	TRUE	brain
cg08912400	0.000973123	0.0249032	0.347837	0.00111171	0.134169	20	61463871	CHRNA4	TRUE	brain
cg02611419	0.000975645	0.0249206	0.752958	0.00130366	0.134114	6	39390510	KCNK17	FALSE	brain
cg26796190	0.000978257	0.0249607	0.103378	0.00121723	0.134057	17	39438721	PYY	TRUE	brain
cg10599444	0.000985181	0.0251009	0.0846634	0.000770868	0.133907	14	22375781	MMP14	TRUE	brain
cg14080001	0.000985853	0.0251009	0.0531609	0.000413709	0.133893	15	73727610	SH3PX3	TRUE	brain
cg12453288	0.00100689	0.0256093	0.0525613	-0.000264861	0.133444	2	11190680	FLJ25143	FALSE	brain
cg17703212	0.00100883	0.0256135	0.221108	0.00158095	0.133403	10	82107237	DYDC1	TRUE	brain
cg17907567	0.00101738	0.0257937	0.663215	0.00146929	0.133224	19	40465314	HAMP	FALSE	brain
cg20498685	0.00102342	0.0259195	0.0219545	0.000211237	0.133098	7	19122611	TWIST1	TRUE	brain
cg06781209	0.00103455	0.0261183	0.012251	0.000353186	0.132868	11	61351573	FADS2	TRUE	brain
cg07007400	0.00103371	0.0261183	0.0414669	0.000791968	0.132885	12	50913098	KRT7	TRUE	brain
cg12739034	0.00103257	0.0261183	0.0452864	0.000514117	0.132909	1	71286214	PTGER3	TRUE	brain
cg23355725	0.00103726	0.026159	0.0331598	0.000205885	0.132813	1	12002563	IIP45	TRUE	brain
cg07404485	0.00103971	0.0261838	0.627966	0.00229188	0.132762	7	94791589	PON1	FALSE	brain
cg20613151	0.00104043	0.0261838	0.0353568	0.00037895	0.132748	17	52346063	TRIM25	TRUE	brain
cg26743024	0.00104505	0.0262724	0.403581	0.00113285	0.132654	17	62390744	CACNG4	FALSE	brain
cg07384961	0.00105351	0.0264018	0.0275339	0.000269074	0.132482	16	3008129	CLDN6	TRUE	brain
cg11617144	0.00105316	0.0264018	0.805281	-0.00174767	0.132489	8	145700580	GPT	TRUE	brain
cg14755009	0.00105151	0.0264018	0.0163453	0.000122418	0.132523	11	125658515	TIRAP	TRUE	brain
cg01081263	0.00105713	0.0264647	0.223232	0.00122762	0.132409	11	9069047	SCUBE2	TRUE	brain
cg25971347	0.00106155	0.0265477	0.00216657	0.000126855	0.132321	16	85101840	FOXF1	TRUE	brain
cg26420196	0.00106473	0.0265994	0.226046	0.00148714	0.132257	13	113547877	GAS6	TRUE	brain
cg05674199	0.0010729	0.0267755	0.170835	0.000833949	0.132094	20	32355089	AHCY	TRUE	brain
cg00936626	0.00107556	0.026814	0.451406	0.0021096	0.132042	3	198179253	PIGZ	TRUE	brain
cg24623271	0.0010801	0.0268711	0.0432503	0.000285821	0.131952	13	99433003	ZIC2	TRUE	brain
cg13401339	0.00108394	0.0269386	0.0257438	0.000212113	0.131877	2	24126432	FKBP1B	TRUE	brain
cg03355526	0.00108882	0.0270106	0.0125784	0.000290938	0.131781	5	178301021	ZNF454	TRUE	brain
cg09754413	0.0010891	0.0270106	0.0505133	0.000439655	0.131776	6	14033546	RNF182	TRUE	brain
cg06985415	0.00109496	0.0270436	0.871211	-0.00146879	0.131662	10	133805401	C10orf39	TRUE	brain
cg16977872	0.0010934	0.0270436	0.0755234	-0.000540149	0.131692	11	63764708	FKBP2	TRUE	brain
cg22406518	0.00109207	0.0270436	0.114124	-0.000439385	0.131718	3	135576317	AMOTL2	TRUE	brain
cg26609631	0.00109469	0.0270436	0.00901608	0.000137795	0.131667	13	27264814	GSH1	TRUE	brain
cg26029902	0.00109681	0.0270615	0.116732	0.000515024	0.131626	20	56317831	RAB22A	FALSE	brain
cg07442479	0.00110352	0.0271988	0.0597755	0.00032463	0.131496	5	37875526	GDNF	TRUE	brain
cg12435792	0.00111141	0.0273371	0.710524	0.00171187	0.131344	4	609375	PDE6B	TRUE	brain
cg13722123	0.00111064	0.0273371	0.0489242	0.000264923	0.131359	6	146392039	GRM1	TRUE	brain
cg21120249	0.00111734	0.0273702	0.227601	-0.00121204	0.131231	9	139041792	FLJ36268	FALSE	brain
cg03866607	0.00111657	0.0273702	0.446879	0.00103967	0.131246	17	56887608	TBX4	TRUE	brain
cg12914362	0.00111686	0.0273702	0.0237601	0.000190555	0.13124	10	35970485	FZD8	TRUE	brain
cg13274713	0.00111473	0.0273702	0.00596469	0.000141524	0.131281	17	56832068	TBX2	TRUE	brain
cg02536286	0.00112324	0.0274867	0.0177838	0.000196922	0.131119	20	54637765	TFAP2C	TRUE	brain
cg19438514	0.0011259	0.0275236	0.143296	0.000803753	0.131069	20	35964334	C20orf102	TRUE	brain
cg18818531	0.00113101	0.0276203	0.413146	0.0017458	0.130972	11	65424853	FOSL1	TRUE	brain
cg00445824	0.00113336	0.0276371	0.0450737	0.000533684	0.130928	19	18409929	ISYNA1	TRUE	brain
cg14015044	0.0011346	0.0276371	0.0150915	0.00029667	0.130905	8	23016564	TNFRSF10C	TRUE	brain
cg18454685	0.00114377	0.0278181	0.018749	0.000612525	0.130734	17	45994238	CACNA1G	TRUE	brain
cg04845579	0.00115252	0.0278713	0.198866	0.00144882	0.130572	8	70541227	SULF1	FALSE	brain
cg08097973	0.00114764	0.0278713	0.808029	0.00119133	0.130662	11	71470699	NUMA1	FALSE	brain
cg08431931	0.00115295	0.0278713	0.24748	0.00201544	0.130564	22	40724605	MGC26816	TRUE	brain
cg09072120	0.0011494	0.0278713	0.00976633	0.000139134	0.130629	10	25282037	PRTFDC1	TRUE	brain
cg11546621	0.00114948	0.0278713	0.309515	-0.00117868	0.130628	9	138991982	PTGDS	TRUE	brain
cg15376097	0.00115177	0.0278713	0.148847	0.00119194	0.130585	11	117640480	EVA1	FALSE	brain
cg01762581	0.00116632	0.028088	0.435113	0.00168835	0.130318	8	42353771	DKK4	FALSE	brain
cg06254453	0.00116832	0.028088	0.0150109	0.000220662	0.130282	6	26358329	HIST1H3F	TRUE	brain
cg14320796	0.00116896	0.028088	0.0213198	0.000469662	0.13027	4	154484987	GAJ	TRUE	brain
cg20256494	0.0011671	0.028088	0.0269852	0.000204383	0.130304	22	28446439	CABP7	TRUE	brain
cg20723355	0.00116781	0.028088	0.0133351	0.000326312	0.130291	17	6620321	FBXO39	TRUE	brain
cg26218269	0.00117828	0.0282551	0.378804	0.0027354	0.136856	4	151722677	MAB21L2	TRUE	brain
cg02510853	0.00117745	0.0282551	0.157942	0.00106821	0.130116	16	2971708	PKMYT1	TRUE	brain
cg14654926	0.00118305	0.0283411	0.0233036	0.000203826	0.130015	5	44424445	FGF10	FALSE	brain
cg15796941	0.00118618	0.0283876	0.0447022	0.000279845	0.129959	12	106236002	BTBD11	TRUE	brain
cg04536575	0.00118785	0.0283992	0.143337	0.000947925	0.129929	14	64086555	C14orf50	TRUE	brain
cg04947157	0.00119273	0.0284305	0.752421	0.00143374	0.129842	17	73640076	TMC6	TRUE	brain
cg12408911	0.00119161	0.0284305	0.448016	0.000983692	0.129862	16	86461172	SLC7A5	TRUE	brain
cg12757684	0.00119074	0.0284305	0.477062	0.00130916	0.129877	6	144371178	PLAGL1	TRUE	brain
cg20582779	0.00119845	0.0285384	0.61475	0.00151696	0.12974	1	220787998	KIAA1822L	FALSE	brain
cg01009664	0.00121633	0.0289354	0.0386861	0.000352199	0.129424	3	131176303	TRH	TRUE	brain
cg01550148	0.00122441	0.0290962	0.0868785	0.000789454	0.129283	5	134763443	H2AFY	TRUE	brain
cg15658426	0.00122553	0.0290962	0.146801	0.00112185	0.129264	5	114659444	MGC39633	TRUE	brain
cg01635061	0.00123331	0.0291569	0.155881	0.001327	0.129129	6	33268212	COL11A2	TRUE	brain
cg06469542	0.00123126	0.0291569	0.479632	0.00150978	0.129164	14	77035622	THSD3	TRUE	brain
cg13097407	0.00123063	0.0291569	0.0790194	0.00101313	0.129175	6	43384636	CRIP3	TRUE	brain
cg26163537	0.00123341	0.0291569	0.300035	0.00121277	0.129127	7	50829086	GRB10	TRUE	brain
cg10997248	0.00123605	0.0291723	0.616039	0.00121258	0.129082	11	117204229	FXYD2	FALSE	brain
cg03473518	0.00124152	0.0292667	0.33469	0.00148519	0.128988	13	19703656	GJB6	TRUE	brain
cg07440414	0.0012425	0.0292667	0.0343692	0.000278899	0.128971	5	133478920	TCF7	TRUE	brain
cg07393322	0.00124501	0.029292	0.12938	0.000772153	0.128928	22	41447262	A4GALT	TRUE	brain
cg19786920	0.00124602	0.029292	0.196332	0.00147312	0.128911	4	40446527	FLJ14001	TRUE	brain
cg16745604	0.00125844	0.0295548	0.698024	0.00127489	0.128699	2	201755704	CASP10	FALSE	brain
cg16519742	0.00126076	0.0295802	0.792497	0.00159559	0.12866	19	61998659	ZIM2	TRUE	brain
cg23273897	0.00126332	0.0296112	0.0797196	0.00051154	0.128617	3	156279555	MME	FALSE	brain
cg15686608	0.00126593	0.0296434	0.576437	0.00156066	0.128573	9	123500829	DAB2IP	TRUE	brain
cg26701826	0.00127366	0.0297951	0.674568	0.00158605	0.128443	4	109034053	MGC26963	FALSE	brain
cg23326197	0.00127968	0.0298169	0.544361	0.00152364	0.128343	7	99220306	CYP3A4	FALSE	brain
cg25462291	0.00127699	0.0298169	0.149844	0.00174127	0.128387	1	39877643	HEYL	TRUE	brain
cg09593286	0.00127945	0.0298169	0.0647628	0.000397592	0.128346	15	43714170	SQRDL	TRUE	brain
cg15310873	0.00127992	0.0298169	0.631769	0.00140621	0.128339	20	56159499	C20orf85	TRUE	brain
cg18389062	0.00128082	0.0298169	0.0256124	0.000335615	0.128324	1	117710612	MAN1A2	TRUE	brain
cg06336792	0.00128772	0.0299483	0.0274638	0.000460677	0.128209	10	35455605	CREM	TRUE	brain
cg00995520	0.0012901	0.0299746	0.186061	0.00148974	0.12817	1	111019805	KCNA3	TRUE	brain
cg25664034	0.00129236	0.0299979	0.320413	0.0011524	0.128132	7	128257127	FLNC	FALSE	brain
cg19904463	0.00129895	0.0301215	0.0776909	0.000743022	0.128024	8	82355161	FABP5	TRUE	brain
cg08996748	0.00130514	0.0302357	0.0653553	0.00103924	0.127923	15	38438328	DISP2	TRUE	brain
cg13765621	0.00130716	0.0302533	0.440324	0.00185007	0.12789	1	156415852	CD1D	FALSE	brain
cg23282559	0.00131032	0.030297	0.0499902	0.000467542	0.127838	13	32489130	KL	TRUE	brain
cg05701114	0.00131224	0.0303122	0.0666569	0.000552764	0.127807	13	49554128	DLEU1	TRUE	brain
cg20373326	0.00132097	0.0304255	0.751239	0.00113413	0.127666	16	80626304	HSD17B2	FALSE	brain
cg23887396	0.0013206	0.0304255	0.0294639	0.000400759	0.127672	17	23723678	SARM1	TRUE	brain
cg01138020	0.00132411	0.0304302	0.607008	0.00154336	0.127615	17	4283843	MGC29671	FALSE	brain
cg02994956	0.00132499	0.0304302	0.0736652	0.000682455	0.127601	22	28206534	NEFH	TRUE	brain
cg08030082	0.00132453	0.0304302	0.670498	0.000924923	0.127608	2	25245343	POMC	TRUE	brain
cg18849169	0.00133442	0.0306173	0.536718	0.00136058	0.12745	5	150379974	GPX3	FALSE	brain
cg22605063	0.00133635	0.0306323	0.050369	0.000521053	0.127419	5	176832407	DBN1	TRUE	brain
cg23058901	0.00133947	0.0306743	0.363959	0.00130073	0.127369	11	44281335	ALX4	TRUE	brain
cg15247144	0.0013517	0.0309248	0.0352034	0.000480328	0.127175	16	31121231	PYCARD	TRUE	brain
cg00513220	0.00136136	0.0311161	0.0226159	0.000244205	0.127024	1	218988746	MOSC2	TRUE	brain
cg25340403	0.00136773	0.0312317	0.380224	0.00135785	0.126924	19	48661490	LYPD3	FALSE	brain
cg10887392	0.00138125	0.0315104	0.0246059	0.000229754	0.126714	2	218972402	CTDSP1	TRUE	brain
cg03634234	0.00138813	0.0316371	0.0271537	0.000145357	0.126608	7	151763151	MLL3	TRUE	brain
cg24748945	0.00139133	0.0316799	0.0665291	0.000560711	0.126559	19	4074852	MAP2K2	TRUE	brain
cg08441170	0.00139614	0.0317592	0.0343816	0.000260147	0.126485	10	26263106	MYO3A	TRUE	brain
cg02599464	0.00139939	0.0317726	0.0451321	0.000673401	0.126436	6	27215076	HIST1H4I	TRUE	brain
cg06937608	0.00139899	0.0317726	0.0227823	0.000234795	0.126442	15	87147048	AGC1	TRUE	brain
cg17127769	0.00140372	0.0318408	0.452909	0.00184392	0.127952	5	169657168	LCP2	FALSE	brain
cg10315334	0.00140604	0.0318631	0.785465	0.00104757	0.126335	17	31231445	CCL5	FALSE	brain
cg10896774	0.0014089	0.0318978	0.104881	0.000658599	0.126291	7	142346962	C7orf34	FALSE	brain
cg01199721	0.00141934	0.0321036	0.0233875	0.000126382	0.126134	12	119117147	GCN1L1	TRUE	brain
cg16393207	0.00142419	0.0321829	0.467092	0.00242587	0.126061	11	74915387	GDPD5	TRUE	brain
cg08315770	0.00142664	0.0322078	0.0386333	0.000420686	0.126024	6	39389863	KCNK17	TRUE	brain
cg20234170	0.00143173	0.0322923	0.0338853	0.000518321	0.125948	11	34416683	CAT	TRUE	brain
cg19564367	0.00144063	0.032453	0.0649778	0.000589142	0.125816	4	7992752	AFAP	TRUE	brain
cg26320696	0.00144157	0.032453	0.0163514	0.000166152	0.125802	11	12355685	PARVA	TRUE	brain
cg16749930	0.00144462	0.0324775	0.589344	0.00171829	0.125757	11	71387626	IL18BP	FALSE	brain
cg22646937	0.00144603	0.0324775	0.319116	0.00141208	0.125736	5	169749370	KCNMB1	FALSE	brain
cg02497758	0.00144673	0.0324775	0.0271663	0.000322027	0.125726	20	38750608	MAFB	TRUE	brain
cg10922280	0.00145254	0.0325772	0.472343	0.00148582	0.12564	16	66591728	DPEP2	FALSE	brain
cg04504095	0.00147014	0.032941	0.00537749	8.93e-05	0.125383	6	1555687	FOXC1	TRUE	brain
cg25771195	0.00147518	0.0330072	0.462212	0.00194226	0.12531	16	56721315	GTL3	TRUE	brain
cg00261781	0.00147585	0.0330072	0.0119427	0.000217372	0.125301	2	20075998	MATN3	TRUE	brain
cg00453258	0.00147747	0.0330124	0.655612	0.00123817	0.125277	10	105209162	FAM26C	FALSE	brain
cg22783363	0.00148032	0.0330453	0.0843518	0.000711717	0.125236	8	23077498	TNFRSF10D	TRUE	brain
cg11319389	0.00148474	0.033113	0.0930864	0.000823455	0.125172	20	41978062	C20orf100	TRUE	brain
cg08109646	0.00148971	0.033193	0.607806	0.00188261	0.125101	1	26571221	ZNF683	FALSE	brain
cg13351161	0.0014962	0.0333065	0.307701	-0.0014131	0.125008	8	27546840	SCARA3	TRUE	brain
cg14882700	0.00150328	0.0334329	0.106696	0.000902282	0.124907	4	4279472	OTOP1	TRUE	brain
cg02254407	0.00151141	0.0335826	0.710829	0.00130985	0.124792	11	73034807	PLEKHB1	TRUE	brain
cg21607649	0.00151527	0.0336369	0.516411	0.0023284	0.126301	10	134734167	GPR123	FALSE	brain
cg12951282	0.00151866	0.0336525	0.762192	0.00100156	0.12469	17	6959140	ASGR2	FALSE	brain
cg02255004	0.00151878	0.0336525	0.821357	0.000759671	0.124688	4	80967684	GDEP	FALSE	brain
cg13273136	0.00152067	0.0336632	0.770541	0.0009261	0.124662	2	113648036	PSD4	FALSE	brain
cg20161179	0.00152881	0.033812	0.0562536	0.000540371	0.124548	4	4914183	MSX1	TRUE	brain
cg07380959	0.00153902	0.0340052	0.0244086	0.000411548	0.124406	7	93358259	TFPI2	TRUE	brain
cg20484352	0.00154039	0.0340052	0.0462656	0.000376252	0.124387	4	38546174	LOC92689	TRUE	brain
cg15835825	0.00154229	0.0340158	0.00430181	0.000117806	0.12436	7	154492963	HTR5A	TRUE	brain
cg09208010	0.00154707	0.0340898	0.231904	0.00130174	0.124294	14	22375620	MMP14	TRUE	brain
cg03005261	0.00155471	0.0341648	0.203669	0.000986196	0.124189	4	110700277	FLJ20647	TRUE	brain
cg09088576	0.00155476	0.0341648	0.619745	0.00137027	0.124188	1	36720372	CSF3R	TRUE	brain
cg14924091	0.00155225	0.0341648	0.0178717	0.00018229	0.124223	15	38550365	D4ST1	TRUE	brain
cg13870866	0.00156109	0.0342724	0.0548095	0.000414357	0.124101	7	35259655	TBX20	TRUE	brain
cg08074477	0.00157061	0.0344498	0.558493	0.000883776	0.123972	17	35911475	TNS4	FALSE	brain
cg00071250	0.00157992	0.0345904	0.787134	0.00132926	0.123845	1	170894886	FASLG	FALSE	brain
cg23418591	0.00157918	0.0345904	0.0948921	0.000729387	0.123855	20	56523723	FLJ90166	TRUE	brain
cg00489401	0.00158221	0.0346089	0.0755298	0.00107736	0.123814	5	180008481	FLT4	TRUE	brain
cg03793131	0.00160012	0.0349686	0.0923718	0.00103434	0.123574	1	43606134	ELOVL1	TRUE	brain
cg00090147	0.00160723	0.0349961	0.0416227	0.00029627	0.123479	8	11599776	GATA4	TRUE	brain
cg10714284	0.00160329	0.0349961	0.104625	-0.000750188	0.123532	6	33016879	HLA-DMB	FALSE	brain
cg21226224	0.00160461	0.0349961	0.0701395	0.000783695	0.123514	8	55532724	SOX17	TRUE	brain
cg10688991	0.00160695	0.0349961	0.00821989	8.62e-05	0.123483	17	45427564	DLX3	TRUE	brain
cg21716693	0.00161523	0.0351383	0.141834	0.00123422	0.123373	6	36914860	CPNE5	TRUE	brain
cg03214697	0.0016242	0.0353012	0.226249	0.00142651	0.123255	22	29231532	SEC14L4	TRUE	brain
cg01656853	0.00163677	0.0354995	0.357677	0.00128418	0.12309	19	53890984	FUT2	FALSE	brain
cg15043057	0.00163615	0.0354995	0.0799283	0.000673009	0.123098	1	41217375	CTPS	TRUE	brain
cg00503840	0.00163777	0.0354995	0.177887	0.00128888	0.123077	7	96488445	DLX5	TRUE	brain
cg17252960	0.00165018	0.035736	0.0163888	0.000207408	0.122915	6	19945329	ID4	TRUE	brain
cg11004890	0.00165353	0.0357761	0.337812	0.00176349	0.122872	20	3166500	SLC4A11	TRUE	brain
cg13271951	0.00165773	0.0358345	0.289906	0.00214097	0.122818	16	29949261	FAM57B	FALSE	brain
cg08450168	0.00166541	0.035968	0.896119	0.000789173	0.122719	1	28790818	RAB42	FALSE	brain
cg23080667	0.00168019	0.0362217	0.0133856	-0.000103392	0.12253	20	2030285	STK35	TRUE	brain
cg18691434	0.00168569	0.0363076	0.00967279	0.000236259	0.12246	7	99613361	GPC2	TRUE	brain
cg24414089	0.00169632	0.0365036	0.0306641	0.000130248	0.122326	17	58059061	MRC2	TRUE	brain
cg04941721	0.00170415	0.0366393	0.0212074	0.000169728	0.122227	4	75449765	EREG	TRUE	brain
cg24881834	0.00170823	0.0366939	0.0616379	0.000814571	0.122176	6	84197716	ME1	TRUE	brain
cg01161216	0.00171245	0.0367515	0.0436426	0.000284902	0.122124	16	88466949	NULP1	TRUE	brain
cg01129847	0.00171926	0.0368064	0.514952	0.00138625	0.122039	19	2232919	C19orf35	FALSE	brain
cg15146752	0.00171962	0.0368064	0.273074	0.0010581	0.122034	1	16355354	EPHA2	TRUE	brain
cg05995267	0.00172491	0.0368865	0.0988266	-0.000760176	0.121969	16	29730030	PRRT2	FALSE	brain
cg22801690	0.00172743	0.0368995	0.845091	0.00180096	0.131737	12	107798370	DAO	FALSE	brain
cg21553596	0.0017286	0.0368995	0.0155425	0.000161037	0.121923	21	41610505	FAM3B	TRUE	brain
cg13614181	0.00174084	0.0371277	0.0867035	0.000492319	0.121772	13	40929103	RGC32	TRUE	brain
cg22606869	0.00174387	0.0371591	0.0756391	0.000496092	0.121735	12	47944970	TUBA6	TRUE	brain
cg09595479	0.00175552	0.0373408	0.0829937	0.000915957	0.121592	12	47975479	PRPH	TRUE	brain
cg14129103	0.00175511	0.0373408	0.614763	0.00143167	0.121597	16	12516569	LOC92017	FALSE	brain
cg02332492	0.00176023	0.0374075	0.874111	0.000656614	0.121535	9	138960499	C8G	FALSE	brain
cg25277950	0.00176483	0.0374721	0.199496	0.00162254	0.121479	19	50834754	EML2	TRUE	brain
cg22772878	0.00176766	0.0374989	0.283791	0.0011181	0.121445	19	2672800	DIRAS1	TRUE	brain
cg10749011	0.00177149	0.0375297	0.0114033	9.13e-05	0.121399	2	173000825	ITGA6	TRUE	brain
cg15754084	0.00177691	0.0375949	0.104061	-0.00068375	0.121333	12	7234287	PEX5	FALSE	brain
cg10918419	0.0017801	0.0376292	0.0196216	0.000245934	0.121295	8	143805264	C8orf55	TRUE	brain
cg01530101	0.00178925	0.0377892	0.111214	0.00186392	0.121185	11	2847674	KCNQ1DN	TRUE	brain
cg07952391	0.00179421	0.0378604	0.0185443	0.00015801	0.121126	2	88251288	FLJ10916	TRUE	brain
cg14960043	0.00179865	0.0379208	0.468237	0.00142789	0.121073	6	35373602	DEF6	TRUE	brain
cg20406482	0.00181479	0.0381937	0.199895	0.000877718	0.120882	17	37587047	KCNH4	TRUE	brain
cg16362133	0.00182164	0.0383042	0.0111946	0.000231381	0.120801	12	49706741	SLC11A2	TRUE	brain
cg20673481	0.00185977	0.0390716	0.0546869	0.000437884	0.120358	2	17922935	KCNS3	TRUE	brain
cg15746445	0.00186492	0.0391109	0.74506	0.00159873	0.121811	2	234489672	TRPM8	FALSE	brain
cg27114120	0.00186404	0.0391109	0.125881	0.000813522	0.120309	20	5244302	PROKR2	TRUE	brain
cg14271690	0.00187324	0.039229	0.820494	-0.000614343	0.120203	20	36643413	SMAF1	FALSE	brain
cg17188046	0.00187383	0.039229	0.0434626	0.000294273	0.120197	6	166502187	T	TRUE	brain
cg22282672	0.00187772	0.039276	0.266471	0.00212308	0.1248	5	121493122	FLJ32921	FALSE	brain
cg10978355	0.00188688	0.0394332	0.206222	0.0013952	0.120048	5	80565096	CKMT2	TRUE	brain
cg15820955	0.00189074	0.0394793	0.564169	-0.00244995	0.120004	12	46479206	HDAC7A	FALSE	brain
cg14654731	0.00189588	0.0395521	0.746083	0.0012709	0.119946	4	122904595	FLJ30834	TRUE	brain
cg20881888	0.00190337	0.0396391	0.0514729	0.000823808	0.119862	3	50358083	ZMYND10	TRUE	brain
cg02043070	0.00190182	0.0396391	0.101487	0.00091351	0.119879	14	104261203	ADSSL1	TRUE	brain
cg17018527	0.00191294	0.0398038	0.013736	0.000118517	0.119755	15	81566935	TM6SF1	TRUE	brain
cg19172575	0.00192216	0.0399608	0.151829	0.000660726	0.119652	8	11605130	GATA4	TRUE	brain
cg13164537	0.00192771	0.0400413	0.617589	0.00182479	0.11959	18	65775051	CD226	FALSE	brain
cg02009694	0.00193358	0.0401285	0.68953	-0.00180098	0.119525	9	129753581	C9orf132	TRUE	brain
cg23959705	0.0019441	0.0403119	0.0447357	0.000265879	0.119409	1	7924889	TNFRSF9	TRUE	brain
cg01108476	0.00195072	0.040414	0.924653	0.000599897	0.119336	6	35217361	TCP11	TRUE	brain
cg25635500	0.00196078	0.0405686	0.272908	0.00159442	0.119226	22	28042139	RRP22	TRUE	brain
cg15489294	0.00196158	0.0405686	0.167819	0.000921839	0.119217	5	115325752	FLJ90650	TRUE	brain
cg14304761	0.00196461	0.0405962	0.0160393	0.000141423	0.119184	9	92603970	SYK	TRUE	brain
cg06318164	0.00198646	0.040977	0.0239638	0.000224317	0.118947	9	130750540	TMEM15	TRUE	brain
cg23244913	0.00199524	0.0411226	0.107266	0.00203367	0.118852	6	30051380	HCG9	TRUE	brain
cg20764656	0.00200359	0.0412591	0.765888	0.00133799	0.118763	14	64480232	GPX2	FALSE	brain
cg21259253	0.00201687	0.0414968	0.020805	0.000335645	0.118622	11	2906668	PHLDA2	TRUE	brain
cg02131995	0.00202013	0.0415192	0.59734	0.00178363	0.118587	19	40464757	HAMP	FALSE	brain
cg05382123	0.00202377	0.0415192	0.076851	0.000931249	0.118548	1	34405172	CSMD2	TRUE	brain
cg18742893	0.00202599	0.0415192	0.0136637	0.000144713	0.118525	3	114413892	BOC	TRUE	brain
cg19781053	0.00202664	0.0415192	0.0247405	0.000294594	0.118518	15	27902204	TJP1	TRUE	brain
cg26632776	0.00202163	0.0415192	0.0269822	0.00036181	0.118571	21	44699962	LRRC3	TRUE	brain
cg00333528	0.00203039	0.0415249	0.448274	0.0021698	0.118478	6	89984204	GABRR1	FALSE	brain
cg20899053	0.00202956	0.0415249	0.0419993	0.000257487	0.118487	7	156495958	HLXB9	TRUE	brain
cg20955831	0.00203478	0.0415791	0.0205944	0.000146497	0.118432	6	25387767	LRRC16	TRUE	brain
cg09438266	0.00203894	0.0415947	0.00199408	0.000104976	0.118388	16	30477252	MGC13138	TRUE	brain
cg08149333	0.00204183	0.0416165	0.0064135	0.000108939	0.118358	1	108543930	SLC25A24	TRUE	brain
cg14541311	0.0020449	0.0416434	0.891513	0.000654786	0.118326	14	22946970	MYH6	TRUE	brain
cg17191178	0.00205111	0.0417344	0.0218102	0.000379294	0.118261	3	159306911	SHOX2	TRUE	brain
cg07412254	0.00206076	0.0418951	0.712653	0.0016117	0.11816	2	120940004	FLJ14816	TRUE	brain
cg03278643	0.00206284	0.0419018	0.489514	0.00115614	0.118139	4	5761668	EVC2	TRUE	brain
cg20542800	0.00207241	0.0420605	0.640641	0.00167901	0.118039	14	23852374	LTB4R	FALSE	brain
cg18665384	0.00207541	0.0420856	0.719001	0.00146098	0.121017	1	220976632	FLJ43505	FALSE	brain
cg18137704	0.00208267	0.0421969	0.0517638	0.00035377	0.117934	22	15982681	CECR6	TRUE	brain
cg02681442	0.00208594	0.0422122	0.0105504	0.000246084	0.1179	14	28305759	FOXG1B	TRUE	brain
cg21685565	0.00208695	0.0422122	0.00805862	0.000263413	0.11789	7	2850055	GNA12	TRUE	brain
cg14056644	0.00209564	0.042245	0.0492528	0.000430179	0.117801	4	111778554	PITX2	TRUE	brain
cg04172348	0.00209459	0.042245	0.00620672	0.000149357	0.117811	3	12021004	SYN2	TRUE	brain
cg10398682	0.00209303	0.042245	0.162792	0.00120932	0.117827	15	81743023	BNC1	TRUE	brain
cg18511007	0.00209113	0.042245	0.0832245	0.000937588	0.117847	7	93861758	COL1A2	TRUE	brain
cg00875272	0.00210208	0.0423391	0.0277303	0.000590273	0.117735	1	47467908	TAL1	TRUE	brain
cg09531892	0.00210771	0.042381	0.0230934	0.000294412	0.117678	8	105671011	LRP12	TRUE	brain
cg06836736	0.00210611	0.042381	0.0503804	0.000690887	0.117694	6	84197712	ME1	TRUE	brain
cg23360251	0.00211023	0.0423961	0.0196712	-0.000170265	0.117652	12	6807854	LEPREL2	TRUE	brain
cg05294455	0.00211204	0.0423969	0.833571	0.00110963	0.117634	17	42641608	MYL4	FALSE	brain
cg25168545	0.00211691	0.0424589	0.540171	0.00147602	0.117584	7	150044826	GIMAP1	FALSE	brain
cg02906238	0.00212582	0.0424851	0.0465516	0.000273944	0.117494	2	121759171	TFCP2L1	TRUE	brain
cg12089698	0.00212619	0.0424851	0.627015	0.00140218	0.11749	8	145158870	SPATC1	TRUE	brain
cg12894984	0.0021202	0.0424851	0.635171	0.00108356	0.117551	17	35077157	PNMT	TRUE	brain
cg19290962	0.00212512	0.0424851	0.81408	0.000909901	0.117501	20	2465613	TMC2	FALSE	brain
cg09868035	0.0021332	0.0425714	0.595362	0.00119805	0.11742	20	61962518	C20orf135	FALSE	brain
cg10784813	0.00213833	0.0426381	0.309153	0.00155302	0.117368	16	11256179	SOCS1	TRUE	brain
cg19128498	0.00214465	0.0427286	0.0353693	0.000178068	0.117305	4	15265972	FBXL5	TRUE	brain
cg08849574	0.00215114	0.0428222	0.028731	0.000228269	0.11724	19	62817765	ZNF134	TRUE	brain
cg21238818	0.00218102	0.0433808	0.0215245	0.000334666	0.116945	11	65573218	GAL3ST3	TRUE	brain
cg25655096	0.00218796	0.0434828	0.541921	0.00211274	0.116877	12	6615553	GPR92	FALSE	brain
cg26453588	0.0021941	0.0435686	0.201987	0.00114933	0.116816	22	41835965	BIK	TRUE	brain
cg06494782	0.00219932	0.0436296	0.53613	0.00146001	0.116766	12	51281713	K6IRS2	TRUE	brain
cg22354595	0.00220083	0.0436296	0.265494	0.00217885	0.116751	19	62043252	ZIM2	TRUE	brain
cg08858521	0.00221055	0.0437862	0.332078	0.00122913	0.116656	16	621023	WFIKKN1	FALSE	brain
cg19579782	0.00222685	0.0440724	0.172326	0.000897249	0.116499	10	17283886	DNMT2	TRUE	brain
cg00728317	0.00222922	0.0440828	0.0820929	0.000689877	0.116476	16	55249534	MT1F	TRUE	brain
cg22424746	0.00223313	0.0441238	0.754152	0.00073712	0.116438	1	117554836	VTCN1	FALSE	brain
cg19740375	0.00224598	0.044341	0.305775	0.00129027	0.116315	3	38665414	SCN5A	TRUE	brain
cg17710021	0.00225095	0.0444023	0.0254213	0.000192188	0.116268	1	207915200	G0S2	TRUE	brain
cg25477928	0.0022555	0.0444554	0.0357588	0.000398715	0.116225	2	24437114	ITSN2	TRUE	brain
cg20550118	0.00226627	0.0446309	0.0943439	0.00070715	0.116122	15	76420717	CRABP1	TRUE	brain
cg19287114	0.0022748	0.044762	0.0140009	7.58e-05	0.116042	9	107046432	SLC44A1	TRUE	brain
cg01283289	0.0022966	0.0451539	0.114883	0.000888562	0.115837	12	79996308	FLJ21963	TRUE	brain
cg11808757	0.00230008	0.0451852	0.134639	0.000603535	0.115805	22	49026034	TUBGCP6	TRUE	brain
cg07212894	0.00230921	0.0453272	0.0182267	0.000165201	0.11572	3	50218025	SLC38A3	TRUE	brain
cg18798750	0.00231202	0.0453452	0.0155726	9.23e-05	0.115694	7	138370997	MGC14289	TRUE	brain
cg08948050	0.0023214	0.0454918	0.878904	-0.00131725	0.115607	5	139923357	SLC35A4	FALSE	brain
cg13958614	0.0023248	0.0455211	0.0906273	0.000640019	0.115576	5	72779952	FOXD1	TRUE	brain
cg01399317	0.00233693	0.0456801	0.443327	0.00217185	0.115464	8	144882327	FLJ46072	TRUE	brain
cg05168404	0.00233971	0.0456801	0.196608	0.00117963	0.115438	7	5288252	SLC29A4	FALSE	brain
cg08821669	0.00234056	0.0456801	0.0148868	0.00023099	0.115431	12	119360361	COX6A1	TRUE	brain
cg14522549	0.00233902	0.0456801	0.0339832	0.000432671	0.115445	21	43963807	PDXK	TRUE	brain
cg07056057	0.00234909	0.0457825	0.820906	0.00112453	0.115353	17	53514619	DYNLL2	FALSE	brain
cg00226923	0.00235325	0.0458156	0.89625	-0.000816266	0.115315	6	37080005	FGD2	FALSE	brain
cg03138091	0.00236052	0.0459197	0.0633185	0.000686885	0.115248	5	38882297	OSMR	TRUE	brain
cg10934032	0.002363	0.0459305	0.567611	0.00221405	0.124526	14	20319245	RNASE6	FALSE	brain
cg19028160	0.00236932	0.046016	0.012235	-6.07e-05	0.115169	2	239986947	HDAC4	TRUE	brain
cg21073927	0.00238169	0.0462187	0.0616313	0.000490596	0.115057	8	11599564	GATA4	TRUE	brain
cg05636175	0.00239536	0.0463421	0.132701	0.00111022	0.114934	8	23016342	TNFRSF10C	TRUE	brain
cg13316424	0.00239384	0.0463421	0.836356	-0.000688052	0.114948	9	130007830	CIZ1	FALSE	brain
cg19560758	0.00239466	0.0463421	0.00500548	0.000201564	0.11494	1	8009308	ERRFI1	TRUE	brain
cg26791905	0.0023958	0.0463421	0.0299247	0.000235056	0.11493	1	120056187	PHGDH	TRUE	brain
cg20678353	0.00240559	0.0464937	0.545135	0.00167491	0.114843	15	36775852	FLJ35695	FALSE	brain
cg05436231	0.00241058	0.0465527	0.0210017	0.000648859	0.114798	1	27582376	CD164L2	TRUE	brain
cg00499822	0.00242153	0.0467264	0.510742	0.00117141	0.114701	10	44201557	CXCL12	TRUE	brain
cg18221862	0.00242564	0.0467679	0.0343077	0.000135521	0.114664	2	192767475	TMEFF2	TRUE	brain
cg12387247	0.00243342	0.0468801	0.476362	0.00181025	0.114596	19	7672974	FCER2	FALSE	brain
cg25256723	0.00244423	0.0470504	0.460489	-0.00138597	0.114501	1	167822568	F5	FALSE	brain
cg11706163	0.00245152	0.047115	0.51109	0.00182352	0.114437	5	39400252	C9	FALSE	brain
cg27132814	0.00246775	0.0473888	0.769385	0.00123844	0.114295	20	18742303	C20orf79	FALSE	brain
cg18397523	0.00249563	0.0478856	0.0369909	0.000339971	0.114054	7	27248876	EVX1	TRUE	brain
cg09109450	0.00250784	0.0480813	0.0578692	0.000200462	0.113949	2	20886046	FLJ21820	TRUE	brain
cg10723020	0.00251101	0.0481034	0.12608	0.000690146	0.113922	2	208102074	CREB1	TRUE	brain
cg06855803	0.00251775	0.0481555	0.496815	0.00115283	0.113864	19	10311364	ICAM3	FALSE	brain
cg11043092	0.00251682	0.0481555	0.851765	-0.0013247	0.113872	8	6275312	MCPH1	FALSE	brain
cg09191626	0.00252578	0.0482704	0.268062	0.0013199	0.113796	11	13940562	SPON1	TRUE	brain
cg27592112	0.00253142	0.0483396	0.921596	0.000631622	0.118165	15	25343690	GABRG3	FALSE	brain
cg08145177	0.00253684	0.0483852	0.071089	0.000815384	0.113702	19	17274767	ABHD8	TRUE	brain
cg04454259	0.00253786	0.0483852	0.0279404	0.00015408	0.113694	21	36429260	CBR3	TRUE	brain
cg15396310	0.00255474	0.0486682	0.00303783	0.000418806	0.113551	7	72609334	BCL7B	TRUE	brain
cg03886898	0.00255829	0.0486825	0.66573	0.00156728	0.113521	1	54131720	DIO1	FALSE	brain
cg20713492	0.00255955	0.0486825	0.484599	0.00169664	0.113511	1	152560106	AQP10	FALSE	brain
cg01856970	0.00256413	0.0487307	0.0256122	0.000199455	0.113472	4	142777012	IL15	TRUE	brain
cg16547529	0.00257579	0.0488746	0.382733	0.00169944	0.113375	11	74818329	FLJ33790	TRUE	brain
cg14378057	0.00257566	0.0488746	0.495747	-0.00173533	0.116274	6	42896541	KIAA0240	FALSE	brain
cg14188111	0.00258261	0.0489651	0.887858	-0.000748868	0.113318	1	151874658	S100A13	TRUE	brain
cg18071006	0.00259062	0.0490392	0.00802137	0.000112918	0.113252	6	150431946	ULBP3	TRUE	brain
cg23082877	0.00260041	0.0491857	0.435633	0.00165639	0.113171	19	53935239	RASIP1	FALSE	brain
cg18915143	0.00261835	0.0494468	0.937397	-0.000475789	0.113023	5	149304152	PDE6A	TRUE	brain
cg26991946	0.00261651	0.0494468	0.874902	0.000741434	0.113038	10	102722214	SEMA4G	FALSE	brain
cg20973210	0.00262137	0.0494646	0.190659	0.00176724	0.112998	19	2233729	C19orf35	TRUE	brain
cg03085377	0.00262853	0.0495606	0.53942	0.00195948	0.11294	13	47791377	RB1	TRUE	brain
cg24526899	0.00263549	0.0496528	0.732875	0.000989784	0.112883	14	53493899	BMP4	FALSE	brain
cg00273068	0.00264246	0.0496956	0.291702	0.00135226	0.112826	20	39429161	EMILIN3	TRUE	brain
cg09871043	0.00264569	0.0496956	0.5981	0.00157873	0.1128	6	52060320	PKHD1	FALSE	brain
cg20173259	0.00264298	0.0496956	0.0323224	0.000318963	0.112822	19	54212742	LHB	TRUE	brain
cg21324308	0.00264608	0.0496956	0.608613	0.00109259	0.117179	1	110795375	PROK1	FALSE	brain
cg27652350	0.00265218	0.0497162	0.108087	0.000899084	0.112747	15	99238512	ALDH1A3	TRUE	brain
cg17586860	0.00265249	0.0497162	0.0281259	0.000417807	0.112745	20	22963906	SSTR4	TRUE	brain
cg25725843	0.00265342	0.0497162	0.0807113	0.000434279	0.112737	2	106870601	ST6GAL2	TRUE	brain
cg26379475	0.00265901	0.0497821	0.711231	0.00199949	0.11707	1	160648405	SH2D1B	FALSE	brain
cg03386903	0.00267501	0.0499359	0.736399	0.00108039	0.112563	17	7773204	KCNAB3	TRUE	brain
cg08186362	0.00267243	0.0499359	0.00699798	0.000108863	0.112584	20	60228263	HRH3	TRUE	brain
cg17239761	0.00267558	0.0499359	0.0265588	0.000189204	0.112559	22	19543665	SNAP29	TRUE	brain
cg26706070	0.00267281	0.0499359	0.0295257	0.000151851	0.112581	16	31027437	BCKDK	TRUE	brain
cg17272843	0.00267952	0.0499703	0.290357	0.00129283	0.112527	11	77411928	KCTD14	TRUE	brain
cg15789095	0.00268503	0.0499951	0.511625	0.00182888	0.112483	1	32054053	SPOCD1	TRUE	brain
cg21241823	0.00268472	0.0499951	0.149276	0.00163597	0.112485	21	42173093	PRDM15	TRUE	brain
cg06493994	2.12e-11	5.61e-07	0.0349226	0.000942796	0.480303	6	25760581	SCGN	TRUE	blood
cg02228185	1.05e-10	1.39e-06	0.80756	-0.00411346	0.456032	17	3326317	ASPA	FALSE	blood
cg07388493	7.94e-10	4.79e-06	0.577019	-0.00318721	0.423779	1	39264046	NDUFS5	FALSE	blood
cg22736354	9.06e-10	4.79e-06	0.0659305	0.0024291	0.421607	6	18230698	NHLRC1	TRUE	blood
cg27320127	8.12e-10	4.79e-06	0.019384	0.00144347	0.423408	2	47651900	KCNK12	TRUE	blood
cg26609631	2.43e-09	1.07e-05	-0.0347243	0.00230374	0.405134	13	27264814	GSH1	TRUE	blood
cg05472874	6.73e-09	1.98e-05	-0.0180798	0.00145546	0.387684	22	42589512	SULT4A1	TRUE	blood
cg14155416	6.09e-09	1.98e-05	-0.0221736	0.00218179	0.389436	18	6404330	L3MBTL4	TRUE	blood
cg26968812	5.82e-09	1.98e-05	0.10164	-0.000568808	0.390202	19	16047873	TPM4	TRUE	blood
cg24120841	9.41e-09	2.49e-05	-0.0385659	0.00219849	0.381843	3	24511566	THRB	TRUE	blood
cg04474832	1.19e-08	2.87e-05	0.31394	-0.00150195	0.377666	3	51983527	ABHD14A	TRUE	blood
cg11668923	2.3e-08	4.51e-05	-0.0215507	0.00155239	0.366009	10	128066926	ADAM12	TRUE	blood
cg15804973	2.39e-08	4.51e-05	0.412755	-0.00358931	0.365305	6	137156206	MAP3K5	TRUE	blood
cg18239753	2.13e-08	4.51e-05	-0.00544367	0.00213984	0.367347	6	63053922	KHDRBS2	TRUE	blood
cg19722847	2.69e-08	4.74e-05	0.182532	-0.00114237	0.363177	12	30740381	IPO8	TRUE	blood
cg12373771	3.24e-08	5.36e-05	0.0183795	0.00100828	0.359779	22	15981381	CECR6	TRUE	blood
cg25148589	3.46e-08	5.37e-05	0.105064	0.00254406	0.358627	4	158361386	GRIA2	TRUE	blood
cg23984434	5.19e-08	7.61e-05	-0.00611225	0.00104706	0.351222	11	106393866	GUCY1A2	TRUE	blood
cg06744574	6.61e-08	8.42e-05	-0.0483647	0.00159621	0.346767	1	49014946	C1orf165	TRUE	blood
cg07028533	6.59e-08	8.42e-05	-0.00248292	0.0010098	0.346816	7	145444372	CNTNAP2	TRUE	blood
cg21553596	7.01e-08	8.42e-05	-0.0180316	0.00113472	0.345679	21	41610505	FAM3B	TRUE	blood
cg21801378	6.74e-08	8.42e-05	-0.0125052	0.00146879	0.346386	15	70399179	BRUNOL6	TRUE	blood
cg12506971	7.7e-08	8.85e-05	-0.00588139	0.000836659	0.343935	4	171247839	AADAT	TRUE	blood
cg00027083	1.12e-07	0.00010939	-0.0291462	0.00348447	0.336989	18	5533801	EPB41L3	TRUE	blood
cg01820374	1.04e-07	0.00010939	0.492122	-0.00239661	0.338403	12	6752344	LAG3	FALSE	blood
cg09809672	1.03e-07	0.00010939	0.55306	-0.00295017	0.338555	1	234624305	EDARADD	FALSE	blood
cg21494776	1.12e-07	0.00010939	0.00748585	0.00249763	0.336998	19	10258780	ICAM4	TRUE	blood
cg14603345	1.2e-07	0.000113309	-0.0283584	0.00449171	0.335648	20	11819375	BTBD3	TRUE	blood
cg11051843	1.39e-07	0.000126563	-0.01473	0.00112142	0.332909	7	80386631	SEMA3C	TRUE	blood
cg12594641	1.51e-07	0.000131706	-0.0328324	0.00291504	0.331367	2	149895469	MGC52057	TRUE	blood
cg23967169	1.54e-07	0.000131706	0.0243408	0.000617304	0.330901	3	69064193	FAM19A4	TRUE	blood
cg23833452	1.67e-07	0.000138086	0.0191857	0.00177694	0.329407	6	146906445	RAB32	TRUE	blood
cg19547629	1.79e-07	0.00014307	-0.0062776	0.000542972	0.328152	3	39826645	MYRIP	TRUE	blood
cg12799895	1.93e-07	0.000149686	-0.03146	0.00424575	0.326728	7	98084588	NPTX2	TRUE	blood
cg08468689	2.15e-07	0.000162151	0.216768	-0.00120648	0.324656	17	37600206	LGP1	FALSE	blood
cg12928668	2.26e-07	0.000165806	0.0190269	0.000402965	0.323694	5	115938628	SEMA6A	TRUE	blood
cg00107187	2.98e-07	0.000203503	0.0466856	0.00179143	0.31838	14	104142043	FLJ42486	TRUE	blood
cg18236477	3e-07	0.000203503	0.040609	0.00226121	0.318241	13	24941066	ATP8A2	TRUE	blood
cg17457560	3.12e-07	0.000206084	-0.00540889	0.00165317	0.317512	8	32525393	NRG1	TRUE	blood
cg14889768	3.34e-07	0.000207429	-0.00839377	0.00069555	0.316221	6	146906222	RAB32	TRUE	blood
cg18902090	3.38e-07	0.000207429	0.0273993	0.000897623	0.315995	5	140286433	PCDHAC1	TRUE	blood
cg26614073	3.32e-07	0.000207429	0.59679	-0.00293695	0.31631	3	47492823	SCAP	TRUE	blood
cg12087643	3.6e-07	0.000216089	0.0253286	0.000566664	0.314763	10	118023360	GFRA1	TRUE	blood
cg00059225	3.76e-07	0.000220682	0.277174	0.00179694	0.313922	5	151284550	GLRA1	TRUE	blood
cg02613386	3.9e-07	0.000224068	0.0523968	0.00186029	0.313203	17	6620257	FBXO39	TRUE	blood
cg01410472	4.3e-07	0.000236533	-0.00488358	0.00101911	0.311331	8	76059530	CRISPLD1	TRUE	blood
cg19221959	4.26e-07	0.000236533	-0.0230648	0.000820096	0.311489	7	94375283	PPP1R9A	TRUE	blood
cg25990647	4.65e-07	0.000250865	-0.0055411	0.000774008	0.309789	8	54326634	OPRK1	TRUE	blood
cg01405761	5.22e-07	0.000259299	0.0198774	0.000744005	0.307538	8	62363243	MGC34646	TRUE	blood
cg06334284	5.6e-07	0.000259299	-0.00158367	0.000364302	0.306162	1	56817579	PPAP2B	TRUE	blood
cg07572341	5.03e-07	0.000259299	0.0442085	0.00120857	0.308277	20	22513881	FOXA2	TRUE	blood
cg09462576	5.67e-07	0.000259299	0.556845	-0.00323131	0.305936	1	226364496	MRPL55	TRUE	blood
cg11299964	4.94e-07	0.000259299	0.270965	-0.00145626	0.308604	9	127509604	MAPKAP1	TRUE	blood
cg12300353	5.69e-07	0.000259299	-0.0114457	0.000983739	0.30586	4	44145115	KCTD8	TRUE	blood
cg13921352	5.59e-07	0.000259299	0.00152962	0.000630955	0.306217	3	69064580	FAM19A4	TRUE	blood
cg14244577	5.5e-07	0.000259299	0.252612	-0.00124837	0.306515	16	68890379	DDX19B	FALSE	blood
cg24311382	5.56e-07	0.000259299	-0.0290281	0.00133176	0.306328	6	132314101	CTGF	TRUE	blood
cg10708905	6.39e-07	0.000280033	-0.018458	0.0019186	0.303584	12	57600150	LRIG3	TRUE	blood
cg17688525	6.46e-07	0.000280033	-0.0871834	0.00402987	0.303374	18	6404978	L3MBTL4	TRUE	blood
cg22598028	6.46e-07	0.000280033	-0.00454043	0.00108949	0.303369	3	44601496	ZNF660	TRUE	blood
cg03876618	6.94e-07	0.000295992	0.0179831	0.000836783	0.301963	4	57670791	IGFBP7	TRUE	blood
cg23211240	7.74e-07	0.000324497	0.0217461	0.0014023	0.299841	11	110888834	BTG4	TRUE	blood
cg15898840	7.91e-07	0.000326679	-0.0305824	0.00154312	0.299399	7	45927359	IGFBP3	TRUE	blood
cg15319457	8.07e-07	0.000328098	-0.00477883	0.000545804	0.299008	2	238812871	HES6	TRUE	blood
cg12422450	8.54e-07	0.000337013	0.01706	0.00132195	0.297882	14	92459644	CHGA	TRUE	blood
cg17524886	8.46e-07	0.000337013	0.907241	0.000719285	0.298066	12	131934782	CHFR	TRUE	blood
cg05839235	9.04e-07	0.000346238	0.00467718	0.00115928	0.29677	5	32747994	NPR3	TRUE	blood
cg08731300	9.04e-07	0.000346238	0.00819415	0.000744983	0.296768	10	35970331	FZD8	TRUE	blood
cg05670348	9.52e-07	0.000359422	-0.0325928	0.00177491	0.295745	22	32646316	LARGE	TRUE	blood
cg20723355	1e-06	0.000374027	0.000270168	0.00207053	0.294675	17	6620321	FBXO39	TRUE	blood
cg01839464	1.02e-06	0.000375746	-0.0127337	0.00157465	0.294307	18	48122475	DCC	TRUE	blood
cg20979799	1.08e-06	0.000392074	0.0580059	0.00122695	0.29319	6	117305253	RFXDC1	TRUE	blood
cg09339527	1.17e-06	0.000395438	0.0286493	0.00153623	0.291703	5	178255358	ZFP2	TRUE	blood
cg09500672	1.13e-06	0.000395438	0.0141289	0.00177506	0.292351	2	149894952	MGC52057	TRUE	blood
cg11896923	1.15e-06	0.000395438	0.148778	-0.000651826	0.291959	17	35078553	PNMT	TRUE	blood
cg22821324	1.13e-06	0.000395438	0.014162	0.000802396	0.292336	4	177160433	GPM6A	TRUE	blood
cg27654142	1.14e-06	0.000395438	2.01e-05	0.000949779	0.292187	5	178255530	ZFP2	TRUE	blood
cg00303548	1.2e-06	0.000401152	-0.014699	0.000513759	0.291165	13	95540414	HS6ST3	TRUE	blood
cg01511567	1.28e-06	0.000416767	0.193775	-0.00128528	0.289906	11	56860207	SSRP1	TRUE	blood
cg17977409	1.27e-06	0.000416767	-0.0090987	0.00163307	0.289978	9	17569227	SH3GL2	TRUE	blood
cg19761273	1.39e-06	0.000448872	0.256745	-0.00132873	0.28818	17	77825385	CSNK1D	FALSE	blood
cg17892556	1.42e-06	0.000453378	-0.0207085	0.00118874	0.287738	19	12128464	ZNF625	TRUE	blood
cg25802424	1.51e-06	0.000474046	-0.041491	0.00157333	0.286607	13	109236938	IRS2	TRUE	blood
cg21688264	1.6e-06	0.000498679	-0.0185086	0.000835457	0.285355	6	84475443	SNAP91	TRUE	blood
cg20792062	1.86e-06	0.000570061	0.0316282	0.00176257	0.282433	12	5023549	KCNA5	TRUE	blood
cg04598121	1.9e-06	0.000575815	0.0536231	0.00225637	0.281952	8	57521059	PENK	TRUE	blood
cg07380496	1.94e-06	0.000575815	-0.0126125	0.000544196	0.281541	5	71439176	MAP1B	TRUE	blood
cg25250358	1.92e-06	0.000575815	-0.024809	0.00238769	0.281699	3	147361774	PLOD2	TRUE	blood
cg05595345	2.07e-06	0.000595559	-0.046057	0.00173027	0.280193	15	96305177	ARRDC4	TRUE	blood
cg21303011	2.07e-06	0.000595559	-0.0114491	0.00108079	0.280209	3	24512181	THRB	TRUE	blood
cg13929328	2.23e-06	0.000632419	0.0301574	0.00180155	0.278762	10	129425888	FLJ46831	TRUE	blood
cg09805010	2.37e-06	0.000662666	-0.0187458	0.000917844	0.277526	3	24511081	THRB	TRUE	blood
cg15731815	2.38e-06	0.000662666	-0.0226674	0.00167107	0.277386	1	6191847	C1orf188	TRUE	blood
cg05769169	2.45e-06	0.000675799	-0.00304587	0.000430126	0.276776	14	33489583	EGLN3	TRUE	blood
cg00565688	2.7e-06	0.000720818	0.0547204	0.00283038	0.274844	1	3558072	TP73	TRUE	blood
cg09313439	2.69e-06	0.000720818	0.00604991	0.000766952	0.274886	18	24011209	CDH2	TRUE	blood
cg14127659	2.7e-06	0.000720818	0.902247	-0.00236438	0.274868	22	36680730	C22orf23	FALSE	blood
cg05379350	2.76e-06	0.000729042	0.179164	-0.00120449	0.274409	17	24941283	GIT1	FALSE	blood
cg03478689	2.96e-06	0.000744251	0.000683233	0.000526318	0.272993	5	83716473	EDIL3	TRUE	blood
cg03544320	2.9e-06	0.000744251	0.0427585	0.00457611	0.273393	4	5945592	CRMP1	TRUE	blood
cg07846220	3.1e-06	0.000744251	-0.0866407	0.00329679	0.272049	18	7107680	LAMA1	TRUE	blood
cg08817120	2.9e-06	0.000744251	0.00353622	0.000601492	0.273399	4	41058077	DKFZP686A01247	TRUE	blood
cg10644361	3.07e-06	0.000744251	0.0082446	0.00122794	0.272254	14	36736981	MIPOL1	TRUE	blood
cg13265789	2.95e-06	0.000744251	-0.00256037	0.00100366	0.273063	4	96689607	UNC5C	TRUE	blood
cg18815943	3.09e-06	0.000744251	-0.0540453	0.00222162	0.272085	1	47654901	FOXE3	TRUE	blood
cg22064451	2.94e-06	0.000744251	0.726827	-0.00190468	0.273098	12	47869763	TUBA3	FALSE	blood
cg24713204	3.01e-06	0.000744251	0.101866	0.00302487	0.272604	19	61711185	ZNF471	TRUE	blood
cg27634151	3.09e-06	0.000744251	0.032736	0.000705705	0.272118	11	93774294	GPR83	TRUE	blood
cg03014628	3.16e-06	0.00075024	0.00300774	0.000612517	0.271644	5	57914758	RAB3C	TRUE	blood
cg14289985	3.18e-06	0.00075024	0.00353377	0.000990371	0.271519	19	61710660	ZNF471	TRUE	blood
cg05266781	3.25e-06	0.000754109	0.0708967	0.00130548	0.271073	16	53522993	IRX5	TRUE	blood
cg11934695	3.25e-06	0.000754109	0.00325375	0.000975923	0.271053	20	4178092	ADRA1D	TRUE	blood
cg08572611	3.35e-06	0.000763774	0.00197639	0.00144494	0.270483	7	100091850	ACTL6B	TRUE	blood
cg24715245	3.35e-06	0.000763774	0.00957849	0.000732018	0.270438	4	40953551	UCHL1	TRUE	blood
cg26059153	3.43e-06	0.000774384	-0.00332463	0.000810737	0.269981	20	13924190	C20orf133	TRUE	blood
cg26005082	3.62e-06	0.000810977	0.0108831	0.000335913	0.268863	19	4720660	C19orf30	TRUE	blood
cg07533148	3.68e-06	0.00081695	-0.0343952	0.00111436	0.26854	1	246087435	TRIM58	TRUE	blood
cg19781053	3.71e-06	0.000817146	-0.00912351	0.0011015	0.268364	15	27902204	TJP1	TRUE	blood
cg15250507	3.8e-06	0.000823898	-0.00623446	0.00171097	0.267857	1	199126988	C1orf106	TRUE	blood
cg19211800	3.8e-06	0.000823898	0.006295	0.000737938	0.267863	6	114285706	MARCKS	TRUE	blood
cg13488201	3.98e-06	0.000856017	0.0290833	0.00188134	0.266906	10	128067313	ADAM12	TRUE	blood
cg10730712	4.06e-06	0.000864715	-0.00326789	0.000421454	0.266532	5	177950433	COL23A1	TRUE	blood
cg01830294	4.17e-06	0.000867471	0.0544231	0.0021921	0.265976	7	116750728	WNT2	TRUE	blood
cg03996822	4.13e-06	0.000867471	0.568831	-0.00307209	0.266189	4	74705422	RASSF6	FALSE	blood
cg08575537	4.17e-06	0.000867471	0.0439144	0.00312373	0.265985	7	100156562	EPO	TRUE	blood
cg09416313	4.28e-06	0.000870575	-0.0151343	0.000813052	0.265423	19	3752727	MATK	TRUE	blood
cg10730174	4.25e-06	0.000870575	-0.00721121	0.000442623	0.265556	1	168900183	PRRX1	TRUE	blood
cg20940661	4.23e-06	0.000870575	-0.00926306	0.000633315	0.265664	2	17923567	KCNS3	TRUE	blood
cg19560758	4.39e-06	0.000884911	0.0447921	0.000897946	0.26493	1	8009308	ERRFI1	TRUE	blood
cg00826384	4.58e-06	0.000890212	0.0140407	0.000444603	0.264037	7	121300301	PTPRZ1	TRUE	blood
cg10362591	4.55e-06	0.000890212	-0.00701302	0.00148626	0.264175	16	54247366	SLC6A2	TRUE	blood
cg12563178	4.57e-06	0.000890212	-0.00430754	0.000686576	0.264072	10	20145647	PLXDC2	TRUE	blood
cg23124451	4.51e-06	0.000890212	0.744925	-0.0027676	0.26436	22	37878077	CBX7	TRUE	blood
cg27096144	4.56e-06	0.000890212	0.00465352	0.00200579	0.264127	5	174084385	MSX2	TRUE	blood
cg05245861	4.8e-06	0.000925099	0.0144592	0.000721566	0.263095	18	29274509	C18orf34	TRUE	blood
cg04684516	4.83e-06	0.00092513	-0.018867	0.00127163	0.262944	5	121675757	SNCAIP	TRUE	blood
cg08383315	4.94e-06	0.000938701	-0.00605211	0.000405704	0.262496	11	8147141	RIC3	TRUE	blood
cg09924998	5.18e-06	0.000978545	0.535259	-0.00249296	0.26149	12	121317886	VPS33A	FALSE	blood
cg23695504	5.24e-06	0.00098286	0.00728179	0.00204851	0.261253	1	245341967	FLJ45717	TRUE	blood
cg14094960	5.29e-06	0.000985122	-0.0622421	0.00168636	0.261059	7	55054384	EGFR	TRUE	blood
cg13359415	5.6e-06	0.00103352	-0.0229436	0.000981674	0.259904	4	24641662	LGI2	TRUE	blood
cg20279283	5.63e-06	0.00103352	0.124786	0.00220818	0.259779	8	11604272	GATA4	TRUE	blood
cg22418909	6.21e-06	0.00113191	0.021841	0.00162744	0.257753	8	41285895	SFRP1	TRUE	blood
cg11011938	6.27e-06	0.00113501	0.00817407	0.000885897	0.257554	5	9598976	SEMA5A	TRUE	blood
cg08849574	6.36e-06	0.00114296	0.0291644	0.0010436	0.257268	19	62817765	ZNF134	TRUE	blood
cg01805540	6.62e-06	0.00115776	-0.0181272	0.000818122	0.256443	10	18469755	CACNB2	TRUE	blood
cg07684796	6.61e-06	0.00115776	0.00750863	0.00128113	0.256457	10	53744215	DKK1	TRUE	blood
cg07737781	6.56e-06	0.00115776	0.0442384	0.000733536	0.256621	7	72676802	WBSCR14	TRUE	blood
cg23097681	6.58e-06	0.00115776	0.00422372	0.000396056	0.256569	4	86615198	ARHGAP24	TRUE	blood
cg08888956	6.82e-06	0.00118639	0.592911	-0.0019233	0.255799	12	84791970	NTS	FALSE	blood
cg09688546	7.03e-06	0.00119082	-0.017897	0.00212078	0.255182	4	158216813	GLRB	TRUE	blood
cg15433631	6.94e-06	0.00119082	0.00575982	0.00314608	0.255462	5	2804541	IRX2	TRUE	blood
cg20098887	7.01e-06	0.00119082	-0.0107885	0.000655527	0.255243	6	146906213	RAB32	TRUE	blood
cg23002761	6.94e-06	0.00119082	-0.000363034	0.000774686	0.25544	1	15958229	FBLIM1	TRUE	blood
cg27268486	7.2e-06	0.00121248	-0.00248994	0.000591643	0.254674	7	79602227	GNAI1	TRUE	blood
cg08186362	7.28e-06	0.00121723	-0.0142838	0.00127631	0.25446	20	60228263	HRH3	TRUE	blood
cg11732619	7.74e-06	0.00128574	-0.0240188	0.00127465	0.253189	5	168660654	SLIT3	TRUE	blood
cg09539538	8e-06	0.00129833	0.744841	-0.00131378	0.252499	20	6052215	C20orf42	FALSE	blood
cg14225485	7.99e-06	0.00129833	-0.00380443	0.000717077	0.252525	2	14690019	FAM84A	TRUE	blood
cg20052718	7.87e-06	0.00129833	-0.0246913	0.0013149	0.252833	7	19123427	TWIST1	TRUE	blood
cg26989103	8.01e-06	0.00129833	0.676177	-0.00194065	0.252468	8	110168758	TRHR	FALSE	blood
cg06713098	8.12e-06	0.00130815	-0.0126242	0.00172482	0.252183	7	45926892	IGFBP3	TRUE	blood
cg22187630	8.24e-06	0.00131964	0.0599666	0.00102767	0.251873	19	13477871	CACNA1A	TRUE	blood
cg23320649	8.36e-06	0.00132636	0.597981	-0.00175289	0.251558	3	50579617	C3orf18	FALSE	blood
cg23739862	8.38e-06	0.00132636	-0.00526961	0.000611699	0.251516	12	3470927	PRMT8	TRUE	blood
cg02873524	8.51e-06	0.00133804	0.00314052	0.000656681	0.251208	9	117956314	PAPPA	TRUE	blood
cg08441806	8.62e-06	0.00133946	0.0499301	0.00269037	0.250939	10	134449139	NKX6-2	TRUE	blood
cg13843613	8.6e-06	0.00133946	0.00304383	0.00076168	0.250977	1	175406749	FAM5B	TRUE	blood
cg06498267	8.99e-06	0.00134956	0.0252574	0.00158562	0.250057	5	45731679	HCN1	TRUE	blood
cg11993754	8.84e-06	0.00134956	0.0781358	0.0018053	0.250402	17	35110039	ERBB2	TRUE	blood
cg12340144	8.84e-06	0.00134956	0.302547	-0.00161062	0.250413	3	38363812	XYLB	TRUE	blood
cg12774845	8.88e-06	0.00134956	0.149093	-0.000686733	0.250304	14	73556065	ENTPD5	TRUE	blood
cg16638540	8.98e-06	0.00134956	0.0417919	0.00252151	0.250082	19	63262280	ZNF135	TRUE	blood
cg19796273	8.99e-06	0.00134956	0.0111551	0.000447155	0.250062	5	16989868	MYO10	TRUE	blood
cg08040428	9.13e-06	0.00136363	0.0293376	0.00044404	0.249721	8	18915193	PSD3	TRUE	blood
cg19965511	9.69e-06	0.00143903	0.0730663	-0.00039938	0.248476	17	37590001	HCRT	TRUE	blood
cg03026462	1.03e-05	0.00148378	-0.0119539	0.000892397	0.247254	14	37134241	FOXA1	TRUE	blood
cg03395898	1.02e-05	0.00148378	0.241552	-0.00135566	0.247422	14	75517764	TGFB3	TRUE	blood
cg04459030	1.03e-05	0.00148378	0.858223	-0.00176098	0.247254	20	35318563	GHRH	FALSE	blood
cg07570142	1.03e-05	0.00148378	-0.0106495	0.00129417	0.24727	6	132764114	MOXD1	TRUE	blood
cg20066677	1.02e-05	0.00148378	0.91328	0.000572089	0.24743	12	131934493	CHFR	TRUE	blood
cg25764191	1.03e-05	0.00148453	-0.0295624	0.0015039	0.247129	10	105027205	INA	TRUE	blood
cg08847636	1.04e-05	0.00149184	-0.0111766	0.000787015	0.246912	19	12337027	ZNF442	TRUE	blood
cg26847866	1.06e-05	0.00150721	0.712772	-0.00169183	0.246583	8	27547996	SCARA3	FALSE	blood
cg10189695	1.08e-05	0.00150721	0.0181096	0.00193245	0.246247	4	8633200	GPR78	TRUE	blood
cg17252960	1.07e-05	0.00150721	0.0484377	0.00117905	0.246357	6	19945329	ID4	TRUE	blood
cg24975222	1.07e-05	0.00150721	-0.00359127	0.000609203	0.246332	3	45162721	CDCP1	TRUE	blood
cg07703401	1.09e-05	0.00151397	0.00924206	0.00074464	0.246043	16	170341	HBQ1	TRUE	blood
cg07862358	1.11e-05	0.00152899	-0.00720022	0.000694917	0.245615	5	16988888	MYO10	TRUE	blood
cg12914014	1.14e-05	0.00155614	0.53427	-0.00145013	0.245136	16	8965866	USP7	TRUE	blood
cg13759328	1.18e-05	0.00160909	0.0394751	0.00118367	0.244323	16	81219022	CDH13	TRUE	blood
cg21652958	1.19e-05	0.00161321	0.0273203	0.000513289	0.244161	6	169395886	THBS2	TRUE	blood
cg00333226	1.23e-05	0.00161932	0.0432273	0.00135772	0.243443	7	49784309	UNQ739	TRUE	blood
cg06187947	1.2e-05	0.00161932	0.0276839	0.00102809	0.243965	2	188865287	GULP1	TRUE	blood
cg11935147	1.21e-05	0.00161932	0.073699	0.00107348	0.243764	1	143787188	PDE4DIP	TRUE	blood
cg13518327	1.23e-05	0.00161932	0.0139918	0.000430528	0.243519	3	24510778	THRB	TRUE	blood
cg23771603	1.22e-05	0.00161932	-0.0596626	0.0022132	0.243594	10	26263316	MYO3A	TRUE	blood
cg25806808	1.21e-05	0.00161932	-0.0333205	0.00260789	0.243752	4	74953788	CXCL1	TRUE	blood
cg04084157	1.26e-05	0.00165394	0.0619857	0.000749298	0.242892	7	100595769	VGF	TRUE	blood
cg10938486	1.28e-05	0.00166454	0.89469	-0.0011979	0.24255	16	20328217	FLJ20581	FALSE	blood
cg12554573	1.28e-05	0.00166454	0.789143	-0.00183857	0.242571	3	51951707	PARP3	FALSE	blood
cg14341579	1.31e-05	0.00169	-0.101154	0.002587	0.242126	13	109236907	IRS2	TRUE	blood
cg01939681	1.35e-05	0.00172661	0.00935036	0.000437408	0.241571	5	160907602	GABRB2	TRUE	blood
cg12163490	1.36e-05	0.00172855	-0.00327293	0.00162513	0.241343	16	63713342	CDH11	TRUE	blood
cg25084878	1.36e-05	0.00172855	0.144279	0.00145002	0.241368	5	127901610	FBN2	TRUE	blood
cg20008332	1.38e-05	0.00174031	-0.0327308	0.00187524	0.241099	2	5750620	SOX11	TRUE	blood
cg06391468	1.39e-05	0.00174392	0.0841358	0.00206939	0.240954	17	67629125	SOX9	TRUE	blood
cg06268694	1.42e-05	0.00176748	0.0778449	0.00328153	0.240493	22	45311306	CELSR1	TRUE	blood
cg14175438	1.42e-05	0.00176748	0.194103	-0.00100154	0.24047	7	120823965	FAM3C	TRUE	blood
cg05442902	1.45e-05	0.00180343	0.295172	-0.00107707	0.239945	22	19699010	P2RXL1	FALSE	blood
cg04048259	1.53e-05	0.0018761	0.0320216	0.00123782	0.238911	20	57308741	EDN3	TRUE	blood
cg09156233	1.52e-05	0.0018761	-0.0303373	0.00172949	0.238938	4	95898728	BMPR1B	TRUE	blood
cg21331821	1.57e-05	0.00192104	-0.00993526	0.000788603	0.238311	19	63236961	ZSCAN1	TRUE	blood
cg17820459	1.58e-05	0.00193015	0.0105529	0.000637734	0.238113	5	150380724	GPX3	TRUE	blood
cg20937139	1.63e-05	0.00197149	-0.006161	0.0013376	0.237566	4	158112208	PDGFC	TRUE	blood
cg15439862	1.65e-05	0.0019819	0.0231571	0.00188309	0.237261	18	26876591	DSC3	TRUE	blood
cg18328933	1.65e-05	0.0019819	0.724145	-0.00151637	0.237262	3	51983578	ABHD14A	TRUE	blood
cg03554552	1.74e-05	0.00208568	0.0414602	0.0017454	0.236081	19	50599986	PPP1R13L	TRUE	blood
cg13121699	1.79e-05	0.00211576	0.00157633	0.00020575	0.23549	2	185170642	C2orf10	TRUE	blood
cg16254309	1.79e-05	0.00211576	0.0345644	0.00111089	0.235557	7	145445085	CNTNAP2	TRUE	blood
cg25044651	1.78e-05	0.00211576	0.0288474	0.00157288	0.235657	5	115326619	FLJ90650	TRUE	blood
cg09706243	1.82e-05	0.00214289	0.392405	-0.00142542	0.235124	11	66878210	POLD4	FALSE	blood
cg24693053	1.94e-05	0.00226836	0.0466489	0.00123302	0.233819	4	672834	MFSD7	TRUE	blood
cg05488632	2.01e-05	0.00233133	0.0633887	0.00208737	0.233048	19	15204174	ABHD9	TRUE	blood
cg22380033	2.01e-05	0.00233133	-0.00833803	0.000665073	0.233053	2	165186164	GRB14	TRUE	blood
cg10986043	2.02e-05	0.00233572	0.706273	-0.00181547	0.232914	17	35074021	TCAP	FALSE	blood
cg08441170	2.07e-05	0.00235671	0.00989174	0.00155888	0.232468	10	26263106	MYO3A	TRUE	blood
cg12902039	2.06e-05	0.00235671	0.0732571	0.000681081	0.232525	15	26018007	OCA2	TRUE	blood
cg16232126	2.11e-05	0.00239782	0.000457187	0.00221907	0.231985	2	107969437	SLC5A7	TRUE	blood
cg06722216	2.16e-05	0.00244341	0.0100601	0.000551343	0.231492	18	30057065	NOL4	TRUE	blood
cg03224418	2.23e-05	0.00248051	0.543048	-0.0029938	0.230808	20	62082302	SAMD10	FALSE	blood
cg03611555	2.22e-05	0.00248051	0.00138101	0.000338993	0.230947	14	36711351	SLC25A21	TRUE	blood
cg08918749	2.23e-05	0.00248051	0.0301371	0.000935066	0.230878	8	19841725	LPL	TRUE	blood
cg23165541	2.22e-05	0.00248051	0.871087	-0.0015695	0.230941	15	62125217	DAPK2	TRUE	blood
cg21094669	2.25e-05	0.00248404	0.0736069	0.000560728	0.230688	4	175986684	GLRA3	FALSE	blood
cg15931943	2.26e-05	0.00248484	-0.00636485	0.000496959	0.230592	3	61211949	FHIT	TRUE	blood
cg17471102	2.32e-05	0.00253495	0.719688	-0.00193684	0.229988	19	5802255	FUT3	FALSE	blood
cg19912436	2.31e-05	0.00253495	-0.0399267	0.00153922	0.230062	19	659918	PALM	TRUE	blood
cg25908985	2.37e-05	0.00257799	0.00267938	0.00117028	0.229539	2	219633309	IHH	TRUE	blood
cg21238818	2.45e-05	0.00265331	0.0100246	0.00184518	0.228835	11	65573218	GAL3ST3	TRUE	blood
cg23748737	2.48e-05	0.00267551	0.0156441	0.000646685	0.228569	22	19121733	SCARF2	TRUE	blood
cg13053396	2.5e-05	0.00268209	0.822579	-0.000832124	0.228429	12	7038806	C1S	FALSE	blood
cg11529128	2.58e-05	0.00274838	0.0147223	0.0002527	0.227765	6	35880868	LHFPL5	TRUE	blood
cg12277666	2.58e-05	0.00274838	0.0299476	0.00186545	0.227732	1	177827493	TDRD5	TRUE	blood
cg09537031	2.61e-05	0.00276901	0.00640069	0.000329832	0.227486	8	19215986	SH2D4A	TRUE	blood
cg05386606	2.63e-05	0.00278081	0.253079	-0.00158076	0.22728	7	72610215	BCL7B	TRUE	blood
cg26145228	2.64e-05	0.00278081	0.158047	0.00119022	0.227223	1	107484027	NTNG1	TRUE	blood
cg26220350	2.69e-05	0.0028204	0.00945454	0.00052179	0.226834	20	43974028	PLTP	TRUE	blood
cg02204046	2.73e-05	0.0028366	0.0107804	0.000346864	0.226542	2	15998211	MYCN	TRUE	blood
cg07336230	2.72e-05	0.0028366	-0.00741195	0.000335935	0.226585	6	39801335	KIF6	TRUE	blood
cg02154074	2.8e-05	0.00289327	-0.0113754	0.00100815	0.225949	2	74609742	HTRA2	TRUE	blood
cg15316334	2.79e-05	0.00289327	0.254784	-0.00147797	0.226011	19	46903092	CEACAM5	FALSE	blood
cg22752533	2.82e-05	0.00289689	0.190265	0.00263605	0.225838	20	44091355	SLC12A5	TRUE	blood
cg06675478	2.83e-05	0.00289795	0.0908322	0.0022698	0.225747	13	111769787	SOX1	TRUE	blood
cg04504095	2.84e-05	0.00290159	-0.00503342	0.000632971	0.225637	6	1555687	FOXC1	TRUE	blood
cg24421410	2.9e-05	0.00294988	0.130964	-0.000926445	0.225199	6	33028198	HLA-DMA	FALSE	blood
cg02992632	2.93e-05	0.0029578	0.010726	0.000948259	0.224977	3	193928074	FGF12	TRUE	blood
cg19988449	2.93e-05	0.0029578	0.0249022	0.000837539	0.225029	15	81743812	BNC1	TRUE	blood
cg19885761	2.96e-05	0.0029763	0.00826317	0.00298793	0.224761	5	175156252	CPLX2	TRUE	blood
cg24133115	3.04e-05	0.00303843	0.0142304	0.00133173	0.224235	6	165995510	PDE10A	TRUE	blood
cg11846956	3.06e-05	0.00305228	0.0129387	0.000979735	0.224055	19	56212194	KLK10	TRUE	blood
cg05764376	3.11e-05	0.00307872	-0.00545477	0.000905141	0.223708	15	68971644	THAP10	TRUE	blood
cg27403635	3.1e-05	0.00307872	-0.0207726	0.00151543	0.223774	5	113726190	KCNN2	TRUE	blood
cg01561916	3.14e-05	0.00308031	-0.00313304	0.000527687	0.223536	2	42873673	HAAO	TRUE	blood
cg12164282	3.13e-05	0.00308031	-0.025648	0.0027921	0.223582	2	1727119	PXDN	TRUE	blood
cg18794577	3.16e-05	0.00308891	0.0234959	0.000670263	0.223396	9	103540851	GRIN3A	TRUE	blood
cg23478284	3.19e-05	0.00311195	0.0023857	0.000328438	0.223156	4	87735031	PTPN13	TRUE	blood
cg08315770	3.24e-05	0.00314022	0.00719377	0.000683994	0.222803	6	39389863	KCNK17	TRUE	blood
cg18555440	3.23e-05	0.00314022	0.031804	0.00198284	0.222879	11	17698263	MYOD1	TRUE	blood
cg12331389	3.28e-05	0.0031683	0.00269271	0.00092967	0.222532	10	95350726	RBP4	TRUE	blood
cg01805282	3.3e-05	0.00317302	0.0419374	0.00127029	0.222422	6	133605457	EYA4	TRUE	blood
cg08022502	3.32e-05	0.00317807	0.338133	-0.00206112	0.222309	15	89280027	UNC45A	TRUE	blood
cg26053864	3.35e-05	0.00319974	0.00266016	0.00060022	0.222085	15	32874927	ACTC	TRUE	blood
cg02537909	3.44e-05	0.00326239	-0.00553606	0.000524243	0.221506	2	165405841	COBLL1	TRUE	blood
cg09835543	3.44e-05	0.00326239	-0.00295885	0.000648599	0.221551	9	92444954	DIRAS2	TRUE	blood
cg22030890	3.46e-05	0.00326239	0.0245647	0.00117333	0.221434	6	146906926	RAB32	TRUE	blood
cg02164046	3.6e-05	0.00335188	0.0511186	0.00178927	0.220576	3	188870842	SST	TRUE	blood
cg02966851	3.62e-05	0.00335188	0.648175	-0.00163037	0.220415	6	5205199	C6orf149	FALSE	blood
cg03160135	3.63e-05	0.00335188	0.0720068	0.000974924	0.220364	6	117693611	VGLL2	TRUE	blood
cg08056146	3.64e-05	0.00335188	-0.0092934	0.000580186	0.220316	8	10625423	SOX7	TRUE	blood
cg09053680	3.6e-05	0.00335188	-0.0329503	0.00148348	0.220553	10	134894104	UTF1	TRUE	blood
cg19889780	3.64e-05	0.00335188	0.230382	-0.00126764	0.220324	2	72967652	SPR	TRUE	blood
cg00047050	3.66e-05	0.00335997	0.0895084	-0.000468254	0.220189	11	107384641	CUL5	TRUE	blood
cg09360654	3.72e-05	0.00340474	0.0990674	-0.00053255	0.219828	1	45579088	MUTYH	FALSE	blood
cg02008154	3.76e-05	0.00341078	0.00805998	0.000847272	0.219595	7	35260062	TBX20	TRUE	blood
cg18267374	3.77e-05	0.00341078	-0.0306351	0.00161618	0.219566	8	24827178	NEF3	TRUE	blood
cg18431127	3.76e-05	0.00341078	0.488333	-0.00174527	0.21964	15	41300855	EPB42	FALSE	blood
cg18630040	3.81e-05	0.0034335	-0.00863962	0.000672582	0.219349	6	46810942	PLA2G7	TRUE	blood
cg21172540	3.98e-05	0.00356472	-0.0076656	0.000727116	0.218406	1	32600427	TSSK3	TRUE	blood
cg04008901	4.04e-05	0.00360473	0.00694447	0.00105856	0.218075	7	81910715	CACNA2D1	TRUE	blood
cg08274234	4.28e-05	0.00377142	0.00980395	0.00067936	0.216801	7	83115907	SEMA3E	TRUE	blood
cg08432727	4.3e-05	0.00377142	0.0213366	0.00144815	0.216732	2	5749173	SOX11	TRUE	blood
cg15774283	4.29e-05	0.00377142	0.00134118	0.000267371	0.216753	1	184916504	PTGS2	TRUE	blood
cg18809289	4.26e-05	0.00377142	0.113107	0.000982947	0.216888	10	45189822	ALOX5	TRUE	blood
cg10332700	4.35e-05	0.00380344	-0.00931259	0.000569494	0.216477	19	58327889	ZNF415	TRUE	blood
cg12941369	4.39e-05	0.0038266	0.377272	-0.00155312	0.216274	3	33814393	PDCD6IP	FALSE	blood
cg13168820	4.42e-05	0.00383247	0.00398083	0.00053018	0.216114	20	41251770	PTPRT	TRUE	blood
cg15538427	4.43e-05	0.00383247	0.490584	-0.00134639	0.216059	11	62213590	LOC221091	FALSE	blood
cg19064258	4.44e-05	0.00383247	0.0473574	0.00154711	0.216027	16	22733618	HS3ST2	TRUE	blood
cg02479575	4.49e-05	0.00386424	0.00318731	0.0005619	0.215776	19	4720653	C19orf30	TRUE	blood
cg04418492	4.62e-05	0.00396473	0.00545925	0.000572517	0.215148	8	65873881	CYP7B1	TRUE	blood
cg02699167	4.74e-05	0.00404271	-0.000743552	0.000376658	0.214584	3	33294028	FBXL2	TRUE	blood
cg05897048	4.74e-05	0.00404271	0.305043	-0.00150077	0.214613	11	63138719	HRASLS3	TRUE	blood
cg06948937	4.8e-05	0.00407621	0.888371	-0.000984919	0.214335	1	203740027	PCTK3	FALSE	blood
cg05724065	4.84e-05	0.00409674	0.833157	-0.0012413	0.214156	7	56128022	PHKG1	FALSE	blood
cg11965370	4.87e-05	0.00410866	0.0260227	0.00155224	0.214023	11	131286156	HNT	TRUE	blood
cg03440846	4.92e-05	0.00413842	0.838929	-0.00127929	0.213797	20	32926021	ACSS2	FALSE	blood
cg04460372	5.01e-05	0.00416923	0.174218	-0.00112209	0.213396	9	129700996	ST6GALNAC6	TRUE	blood
cg08668790	5.02e-05	0.00416923	-0.0255852	0.00182321	0.21336	19	62912474	ZNF154	TRUE	blood
cg09082287	4.98e-05	0.00416923	-0.00830446	0.00297349	0.213538	1	65503082	DNAJC6	TRUE	blood
cg16776350	5e-05	0.00416923	0.0508459	-0.000323728	0.213419	1	158815782	CD84	FALSE	blood
cg03975694	5.1e-05	0.00422684	0.0831059	0.00177105	0.212993	19	42734312	ZNF540	TRUE	blood
cg19528976	5.14e-05	0.00424553	0.0181332	0.000635412	0.212829	7	100610000	FLJ39237	TRUE	blood
cg01946574	5.38e-05	0.00438863	0.0198808	0.000600405	0.211836	18	7558186	PTPRM	TRUE	blood
cg15425280	5.37e-05	0.00438863	0.0360505	0.000543765	0.211863	4	158360942	GRIA2	TRUE	blood
cg18219226	5.36e-05	0.00438863	0.777877	-0.00229732	0.211911	7	65085057	GUSB	FALSE	blood
cg20496643	5.38e-05	0.00438863	0.00890024	0.000429573	0.211836	17	31082710	RASL10B	TRUE	blood
cg00398048	5.44e-05	0.00442422	0.396507	-0.002476	0.211584	4	178601336	AGA	FALSE	blood
cg15873301	5.47e-05	0.00442422	-0.00573098	0.000728157	0.211459	3	12020459	SYN2	TRUE	blood
cg17733100	5.46e-05	0.00442422	0.00337383	0.00116234	0.211504	1	199126986	C1orf106	TRUE	blood
cg21232015	5.57e-05	0.00448989	0.83085	0.000905548	0.211071	12	131934294	CHFR	TRUE	blood
cg17324128	5.65e-05	0.00453488	0.151138	-0.000668122	0.210787	10	44775506	RASSF4	TRUE	blood
cg07080358	5.68e-05	0.00455266	-0.00429787	0.000454289	0.210635	2	68400011	C2orf32	TRUE	blood
cg02276665	5.89e-05	0.0047033	0.491675	-0.00224289	0.209859	5	138116341	CTNNA1	TRUE	blood
cg27118825	5.99e-05	0.00476828	0.0748315	0.00111962	0.209493	19	51010588	RSHL1	TRUE	blood
cg26896762	6.13e-05	0.00486678	0.0145148	0.00122421	0.208981	5	50715118	ISL1	TRUE	blood
cg21296230	6.3e-05	0.00498464	0.02094	0.0017407	0.208392	15	30797828	GREM1	TRUE	blood
cg00622552	6.38e-05	0.00501583	0.382847	-0.00166231	0.208125	15	73803390	ODF3L1	FALSE	blood
cg17412258	6.37e-05	0.00501583	0.0030973	0.000339	0.20815	14	100262770	DLK1	TRUE	blood
cg25635352	6.45e-05	0.0050459	0.0011423	0.00123602	0.207879	3	162305414	B3GALT3	TRUE	blood
cg19616230	6.57e-05	0.00511821	0.00271011	0.00120041	0.207488	4	25266527	SLC34A2	TRUE	blood
cg20256494	6.72e-05	0.0052201	0.0233746	0.000830919	0.206992	22	28446439	CABP7	TRUE	blood
cg00468146	6.81e-05	0.00525711	0.0776887	0.0016645	0.20669	6	19946190	ID4	TRUE	blood
cg07442479	6.82e-05	0.00525711	0.0750234	0.000908875	0.206645	5	37875526	GDNF	TRUE	blood
cg16872560	6.79e-05	0.00525711	0.0100562	0.000703611	0.206763	7	94374922	PPP1R9A	TRUE	blood
cg04528819	6.85e-05	0.00526634	-0.000115796	0.00249199	0.206542	7	130068855	KLF14	TRUE	blood
cg12388309	6.92e-05	0.00530048	-0.00111975	0.000568461	0.206337	20	9767805	PAK7	TRUE	blood
cg27223047	7.05e-05	0.00538743	0.0890325	0.00139291	0.205917	5	127902724	FBN2	TRUE	blood
cg26521404	7.25e-05	0.00552379	-0.0125607	0.00106521	0.205305	7	27171506	HOXA9	TRUE	blood
cg03775422	7.41e-05	0.00562476	0.0130429	0.000660871	0.204845	7	54577686	MGC33530	TRUE	blood
cg00451635	7.45e-05	0.00563204	0.718161	-0.00248516	0.204705	16	10582531	EMP2	FALSE	blood
cg00503840	7.46e-05	0.00563204	0.101295	0.00202133	0.204691	7	96488445	DLX5	TRUE	blood
cg03538436	7.59e-05	0.00571481	-0.0462377	0.00231608	0.204308	12	116283753	NOS1	TRUE	blood
cg02919422	7.63e-05	0.0057294	0.073359	0.00178155	0.204189	8	55533097	SOX17	TRUE	blood
cg07997737	7.66e-05	0.00573531	0.825295	-0.00155129	0.204104	19	5773630	NRTN	TRUE	blood
cg15309006	7.73e-05	0.00575698	0.0299322	0.00141065	0.203903	16	23673617	LOC63928	TRUE	blood
cg19945840	7.73e-05	0.00575698	0.378032	0.00127598	0.203897	1	1157899	B3GALT6	TRUE	blood
cg12457773	7.78e-05	0.0057743	0.0792744	0.00128633	0.203769	6	24234476	VMP	TRUE	blood
cg08422599	7.8e-05	0.00577489	-0.0608381	0.00223566	0.203706	5	169863670	KCNIP1	TRUE	blood
cg25822709	8.05e-05	0.00593942	0.264954	-0.00218556	0.203026	9	19038850	RRAGA	FALSE	blood
cg26200580	8.08e-05	0.00594729	0.0902605	0.00153052	0.202936	6	170457198	KIAA1838	TRUE	blood
cg02681442	8.19e-05	0.00599613	0.0113592	0.000612578	0.202634	14	28305759	FOXG1B	TRUE	blood
cg20673075	8.17e-05	0.00599613	0.506519	-0.00183783	0.202694	8	99907664	STK3	TRUE	blood
cg10037068	8.32e-05	0.00605691	0.818481	-0.00136193	0.202291	2	175208318	WASPIP	FALSE	blood
cg18956481	8.32e-05	0.00605691	0.0261728	0.000833257	0.202292	20	52223546	CYP24A1	TRUE	blood
cg01605783	8.41e-05	0.00609159	0.686683	-0.00110953	0.202061	21	44057015	LOC284837	FALSE	blood
cg17009433	8.42e-05	0.00609159	0.00754855	0.000669662	0.202014	9	6635686	GLDC	TRUE	blood
cg24199834	8.44e-05	0.00609159	0.0522577	0.000881289	0.201984	4	147779576	POU4F2	TRUE	blood
cg13784792	8.57e-05	0.00615192	0.0107793	0.000663463	0.201647	17	37196456	JUP	TRUE	blood
cg26619317	8.56e-05	0.00615192	0.0115244	0.00153563	0.201665	1	95164977	CNN3	TRUE	blood
cg08319991	8.71e-05	0.00623737	0.000746885	0.000601451	0.201283	4	40954040	UCHL1	TRUE	blood
cg09702010	8.76e-05	0.00626047	0.635504	-0.00195941	0.201142	19	56223205	KLK11	FALSE	blood
cg05380982	8.83e-05	0.00628868	0.0684638	0.00116293	0.200984	21	38210248	KCNJ6	TRUE	blood
cg26320696	9.34e-05	0.00663545	0.0310194	0.00113719	0.199741	11	12355685	PARVA	TRUE	blood
cg12261786	9.38e-05	0.00664373	0.763127	-0.00175877	0.199654	10	88717810	C10orf116	FALSE	blood
cg14019317	9.5e-05	0.00671254	0.015211	0.000283859	0.199368	1	212227929	PROX1	TRUE	blood
cg02844545	9.66e-05	0.00673495	0.104181	0.00175203	0.199001	6	10990029	GCM2	TRUE	blood
cg02854288	9.59e-05	0.00673495	0.0288157	0.000691594	0.199154	3	61211951	FHIT	TRUE	blood
cg10238818	9.56e-05	0.00673495	0.00180977	0.000768414	0.199218	21	26867425	CYYR1	TRUE	blood
cg12334759	9.64e-05	0.00673495	0.878072	-0.00153183	0.199048	19	426154	C19orf19	FALSE	blood
cg12753858	9.61e-05	0.00673495	0.930952	-0.000773232	0.199102	15	32425161	NUT	FALSE	blood
cg06291867	9.71e-05	0.00673873	0.0696401	0.00128454	0.198873	10	92607142	HTR7	TRUE	blood
cg25564800	9.69e-05	0.00673873	0.129017	-0.000819599	0.198924	3	123716824	KPNA1	TRUE	blood
cg01557297	9.86e-05	0.00679626	-0.00056326	0.000248787	0.198537	14	22891857	SLC22A17	TRUE	blood
cg02055963	9.93e-05	0.00679626	0.0287203	0.000625931	0.198387	13	27441520	CDX2	TRUE	blood
cg11219178	9.84e-05	0.00679626	0.805706	-0.000844066	0.198596	11	3077525	OSBPL5	TRUE	blood
cg14939652	9.95e-05	0.00679626	0.00388344	0.000414425	0.198351	14	32477516	NPAS3	TRUE	blood
cg17074151	0.000100013	0.00679626	0.692906	-0.00153685	0.198231	9	138780202	UNQ2541	FALSE	blood
cg20914508	9.88e-05	0.00679626	0.110637	0.000884432	0.198502	3	116825023	GAP43	TRUE	blood
cg21034676	0.000100036	0.00679626	-0.00935529	0.00105527	0.198226	5	135392451	TGFBI	TRUE	blood
cg23540651	9.99e-05	0.00679626	0.974486	-0.000922989	0.198252	1	89262622	GBP3	FALSE	blood
cg20430816	0.000101237	0.00686023	0.0151256	0.00113839	0.197962	4	77447378	GENX-3414	TRUE	blood
cg06041363	0.000102584	0.00693372	0.247342	-0.00100583	0.19767	22	45042082	FLJ20699	TRUE	blood
cg03365437	0.00010361	0.00694445	0.0439047	0.00145878	0.19745	15	56145166	ALDH1A2	TRUE	blood
cg10037005	0.000103794	0.00694445	0.0710152	-0.000358622	0.197411	19	54530290	CD37	FALSE	blood
cg21504918	0.00010335	0.00694445	0.0400071	0.000861238	0.197506	5	150380194	GPX3	TRUE	blood
cg21621248	0.000103191	0.00694445	0.0215668	0.000691797	0.19754	2	80385353	LRRTM1	TRUE	blood
cg05345286	0.000104222	0.00695287	0.00626923	0.000752418	0.19732	6	41714619	MDFI	TRUE	blood
cg11674404	0.000104709	0.00695287	-0.00124847	0.000474735	0.197217	4	177224353	WDR17	TRUE	blood
cg16464322	0.000104517	0.00695287	0.245664	-0.00132885	0.197257	19	44035414	HNRPL	TRUE	blood
cg18573383	0.000105188	0.00696722	0.00786015	0.000962863	0.197116	12	73889668	KCNC2	TRUE	blood
cg25268718	0.000105724	0.00698516	0.61406	-0.00128855	0.197004	14	23674551	PSME1	FALSE	blood
cg26055770	0.00010654	0.0069867	0.0188619	0.0018121	0.196833	3	73756760	PDZRN3	TRUE	blood
cg27210390	0.000106538	0.0069867	0.57842	-0.0021543	0.196834	17	50333582	TOM1L1	TRUE	blood
cg27440834	0.000106525	0.0069867	0.85619	-0.00147755	0.196837	3	126722531	SNX4	FALSE	blood
cg00342530	0.000107344	0.00700637	0.812466	-0.000890098	0.196667	9	129066841	GARNL3	FALSE	blood
cg08080029	0.000108113	0.00700637	-0.00846347	0.00125067	0.196509	1	6162557	CHD5	TRUE	blood
cg14304761	0.000108166	0.00700637	0.00254257	0.000312536	0.196498	9	92603970	SYK	TRUE	blood
cg18059088	0.00010787	0.00700637	0.00964204	0.000591092	0.196559	4	11039451	HS3ST1	TRUE	blood
cg26252167	0.000107645	0.00700637	0.0373446	0.00144378	0.196605	6	110407266	GPR6	TRUE	blood
cg10282491	0.000109088	0.00704883	0.835785	-0.00206307	0.19631	16	3002369	CLDN9	FALSE	blood
cg03355526	0.000110973	0.00706998	0.114608	0.00240004	0.195931	5	178301021	ZNF454	TRUE	blood
cg06233985	0.000111288	0.00706998	0.913782	-0.00104495	0.195868	11	5206104	HBB	FALSE	blood
cg09643544	0.00011103	0.00706998	0.0111431	0.00175358	0.19592	19	9334696	ZNF177	TRUE	blood
cg12497564	0.000111094	0.00706998	-0.000879529	0.00102557	0.195907	3	140740985	RBP1	TRUE	blood
cg16896647	0.00010993	0.00706998	0.0198228	0.000530942	0.19614	9	92603597	SYK	TRUE	blood
cg22609576	0.000110794	0.00706998	0.000142132	0.000244525	0.195967	13	35818662	SPG20	TRUE	blood
cg24921858	0.000111739	0.00708165	0.59169	-0.00243843	0.195779	12	12115256	BCL2L14	FALSE	blood
cg18182399	0.000112082	0.00708634	0.058245	0.0018584	0.195711	2	219991419	DES	TRUE	blood
cg27015931	0.000112645	0.00710497	0.118809	-0.000459307	0.1956	16	21919905	MGC50721	TRUE	blood
cg14717170	0.000113522	0.00714322	0.0461802	0.000725068	0.195428	3	166397165	SLITRK3	TRUE	blood
cg09872233	0.000114448	0.00718442	0.00700264	0.000484014	0.195248	17	4491674	ALOX15	TRUE	blood
cg05163057	0.000114883	0.00719463	0.434646	-0.00157298	0.195164	19	2280403	LSM7	TRUE	blood
cg05996042	0.000115408	0.00721043	0.728186	-0.00201128	0.195063	6	45403696	RUNX2	FALSE	blood
cg22441882	0.000116976	0.00729116	0.742714	-0.00163151	0.194764	8	20084934	SLC18A1	FALSE	blood
cg14243026	0.000117498	0.00730645	-0.000555329	0.00021357	0.194665	5	173405304	HMP19	TRUE	blood
cg04922810	0.00011962	0.00742093	0.0352183	0.000401439	0.194269	7	30688413	CRHR2	TRUE	blood
cg23040064	0.000119973	0.0074254	0.00780443	0.000357002	0.194203	16	86193285	JPH3	TRUE	blood
cg10065825	0.000122235	0.00752694	0.0168	0.00105446	0.193789	16	63714551	CDH11	TRUE	blood
cg14008883	0.000122468	0.00752694	0.0720851	0.00188438	0.193747	10	50488917	SLC18A3	TRUE	blood
cg22660578	0.000122173	0.00752694	0.0108829	0.00122883	0.1938	17	32368142	LHX1	TRUE	blood
cg20664247	0.000122929	0.00753774	0.744934	-0.00151115	0.193663	1	2335335	PEX10	TRUE	blood
cg17918501	0.000123913	0.00758052	0.00981401	0.000606191	0.193486	2	27571213	FNDC4	TRUE	blood
cg01437411	0.000124469	0.00759689	0.0924814	-0.000386519	0.193387	12	6904172	ATN1	FALSE	blood
cg16731240	0.000124837	0.00760182	0.0736484	0.00356944	0.193322	19	57083062	ZNF577	TRUE	blood
cg12420104	0.000126182	0.00766607	0.0144618	0.00100659	0.193084	9	967109	DMRT3	TRUE	blood
cg00548268	0.000127848	0.00774803	0.305446	0.00224637	0.192792	7	98083766	NPTX2	TRUE	blood
cg17410236	0.000128117	0.00774803	0.00140369	0.000912768	0.192746	14	85066248	FLRT2	TRUE	blood
cg11120551	0.00013447	0.00807677	0.364716	-0.00176416	0.19167	1	145180620	CHD1L	TRUE	blood
cg17861230	0.000134332	0.00807677	0.138942	0.00280932	0.191693	19	18204901	PDE4C	TRUE	blood
cg23582408	0.000134042	0.00807677	-0.0759968	0.00228186	0.191741	20	61600555	EEF1A2	TRUE	blood
cg17183991	0.00013499	0.00808961	0.00481355	0.000444794	0.191585	13	95541171	HS6ST3	TRUE	blood
cg15277108	0.000138184	0.0082603	0.896939	-0.000662475	0.191065	12	112327381	SDS	FALSE	blood
cg18053607	0.000138885	0.0082603	0.781684	-0.00212841	0.190952	22	29848963	PIB5PA	FALSE	blood
cg22730004	0.000138509	0.0082603	0.248842	-0.00202259	0.193548	1	156923342	SPTA1	FALSE	blood
cg24532476	0.000139089	0.0082603	0.850479	0.000633951	0.190919	12	131934639	CHFR	TRUE	blood
cg26954174	0.000139486	0.0082653	0.155716	-0.00117643	0.190856	16	49288314	CARD15	FALSE	blood
cg13149307	0.00014089	0.00832987	0.0203225	0.000603519	0.190633	10	20144458	PLXDC2	TRUE	blood
cg10300684	0.000142308	0.00839488	0.0310217	0.000737902	0.19041	14	28306074	FOXG1B	TRUE	blood
cg00081975	0.000144305	0.00846033	0.00275525	0.000745724	0.1901	17	46067369	ABCC3	TRUE	blood
cg14473924	0.000144369	0.00846033	0.0835609	0.00150211	0.19009	3	73756860	PDZRN3	TRUE	blood
cg26141626	0.000144378	0.00846033	0.0611024	0.000508577	0.190089	7	124193424	GPR37	TRUE	blood
cg04878152	0.000149825	0.00874079	0.0711368	0.0016591	0.189264	3	149898650	AGTR1	TRUE	blood
cg17729667	0.000149615	0.00874079	0.0419113	0.00083966	0.189295	20	25514382	KIAA0980	TRUE	blood
cg14035045	0.000150309	0.00874968	0.444492	-0.00133091	0.189192	3	50581293	C3orf18	TRUE	blood
cg00091693	0.000155614	0.00901881	0.740014	-0.000994694	0.188419	17	36295128	KRT20	FALSE	blood
cg08675664	0.000155334	0.00901881	0.0270952	0.000855812	0.188459	5	125958769	ALDH7A1	TRUE	blood
cg03289872	0.000157594	0.00909021	0.00348771	0.000459854	0.188137	19	61680914	ZNF667	TRUE	blood
cg08185661	0.00015779	0.00909021	0.00739307	0.00209878	0.18811	11	7230074	SYT9	TRUE	blood
cg26420196	0.000157878	0.00909021	2.85e-05	0.000246409	0.188097	13	113547877	GAS6	TRUE	blood
cg20661303	0.00015925	0.00912943	0.789753	-0.00119686	0.187904	1	224196184	LEFTY2	FALSE	blood
cg23517605	0.000158935	0.00912943	0.1092	0.001148	0.187948	6	3173364	TUBB2B	TRUE	blood
cg10059959	0.000165633	0.00943392	0.0234406	0.000811186	0.187027	9	37025381	PAX5	TRUE	blood
cg13297960	0.000165229	0.00943392	0.0148478	0.000603321	0.187082	21	21292108	NCAM2	TRUE	blood
cg16483916	0.000165601	0.00943392	0.0705106	0.00152861	0.187031	19	5518758	PLAC2	TRUE	blood
cg03663215	0.000167012	0.00946562	0.0149969	0.00043259	0.186842	5	7449491	ADCY2	TRUE	blood
cg24076884	0.000167264	0.00946562	0.085771	0.00158579	0.186808	5	140327105	PCDHAC2	TRUE	blood
cg27375072	0.000166998	0.00946562	0.00327237	0.000261455	0.186844	6	123152437	SMPDL3A	TRUE	blood
cg26985289	0.00017019	0.00961066	0.0209142	0.000698861	0.186421	1	9807209	CLSTN1	TRUE	blood
cg21787291	0.000171979	0.00969094	-0.0101163	0.000564137	0.186187	6	124166869	TCBA1	TRUE	blood
cg07705835	0.000173026	0.00970856	0.65443	-0.00163648	0.186052	3	9934128	IL17RC	FALSE	blood
cg15457899	0.000172662	0.00970856	0.0206488	0.000596061	0.186099	11	123030875	SCN3B	TRUE	blood
cg15774495	0.000175116	0.00980503	0.00566873	0.000601776	0.185783	7	50829043	GRB10	TRUE	blood
cg13850625	0.000178418	0.00996875	-0.00313162	0.000643992	0.185366	4	159351140	FLJ11155	TRUE	blood
cg04036898	0.0001796	0.0100136	0.483953	-0.00146136	0.185218	1	46437185	POMGNT1	TRUE	blood
cg04272086	0.000180063	0.0100183	0.0209433	0.000803003	0.185161	18	48121357	DCC	TRUE	blood
cg09671611	0.00018062	0.0100282	0.587399	-0.00163144	0.185092	16	56134975	GPR114	FALSE	blood
cg26316946	0.000184037	0.0101965	0.0659846	0.00120693	0.184672	6	101953688	GRIK2	TRUE	blood
cg07499072	0.000186358	0.010264	0.0321892	0.00055773	0.184392	5	52812451	FST	TRUE	blood
cg16363586	0.00018642	0.010264	0.186356	-0.00203986	0.184384	19	17377329	BST2	TRUE	blood
cg25302419	0.000185751	0.010264	0.00692924	0.00064339	0.184465	5	11957015	CTNND2	TRUE	blood
cg03734874	0.00018892	0.01038	0.067881	0.00206173	0.184086	14	104142427	FLJ42486	TRUE	blood
cg20176648	0.000189672	0.0103997	0.643528	-0.00137002	0.183997	7	30917589	AQP1	FALSE	blood
cg24881834	0.000190266	0.0104107	0.0606533	0.00224522	0.183927	6	84197716	ME1	TRUE	blood
cg19769182	0.000191962	0.0104818	0.0887923	0.0013537	0.183729	16	29731369	PRRT2	TRUE	blood
cg19461621	0.000192949	0.0105139	-0.0478993	0.00211648	0.183614	18	490979	COLEC12	TRUE	blood
cg08209133	0.000194155	0.0105579	0.134917	0.00126063	0.183474	4	48180381	SLC10A4	TRUE	blood
cg09083627	0.00019498	0.0105746	-0.00101017	0.000725742	0.183379	13	87122598	SLITRK5	TRUE	blood
cg17301902	0.000195264	0.0105746	0.0423869	0.000767948	0.183347	9	79453039	GNA14	TRUE	blood
cg18089852	0.000196299	0.010609	-0.000833004	0.000482829	0.183228	5	76542806	PDE8B	TRUE	blood
cg07211259	0.000198632	0.0107132	0.119772	-0.000819841	0.182964	9	5500497	PDCD1LG2	FALSE	blood
cg06433658	0.000200366	0.010733	0.00689164	0.000325173	0.182769	1	149245716	FAM63A	FALSE	blood
cg22886089	0.000199904	0.010733	0.00212951	0.000230132	0.182821	15	49760883	SCG3	TRUE	blood
cg25256723	0.000200625	0.010733	0.75598	-0.00193114	0.18274	1	167822568	F5	FALSE	blood
cg25809905	0.000200229	0.010733	0.686499	-0.00214693	0.182784	17	39823254	ITGA2B	FALSE	blood
cg01797043	0.000201837	0.0107494	0.754304	-0.00152519	0.182605	16	1944687	RPL3L	FALSE	blood
cg08570521	0.00020203	0.0107494	0.0100527	0.000423232	0.185021	4	167013921	TLL1	TRUE	blood
cg26128092	0.000202151	0.0107494	0.00535911	0.00159767	0.18257	1	3557410	WDR8	TRUE	blood
cg17619823	0.000204706	0.0108199	-0.0183719	0.0011677	0.182289	8	37942632	ADRB3	TRUE	blood
cg22375192	0.000203981	0.0108199	-0.00736611	0.000661545	0.182368	15	97010989	IGF1R	TRUE	blood
cg27394038	0.000204568	0.0108199	0.0323258	-0.000188755	0.182304	6	36670195	SFRS3	TRUE	blood
cg15357945	0.00020658	0.0108972	0.547351	-0.00103164	0.182084	11	56914937	PRG2	FALSE	blood
cg18804206	0.000207292	0.010913	0.370628	-0.00156626	0.182007	17	18103040	FLII	TRUE	blood
cg24273512	0.000207732	0.0109144	0.0860507	0.000691493	0.18196	6	105734840	POPDC3	TRUE	blood
cg16539629	0.000208564	0.0109364	0.0111463	0.000642013	0.18187	14	95575475	C14orf132	TRUE	blood
cg26775866	0.000210436	0.0110127	0.109032	-0.000661355	0.181669	5	159781771	PTTG1	TRUE	blood
cg09541248	0.000217701	0.0113479	0.898599	-0.000761415	0.180908	12	55729889	MYO1A	FALSE	blood
cg26610808	0.000217532	0.0113479	0.108868	-0.000659099	0.180925	10	102036675	BLOC1S2	TRUE	blood
cg08694544	0.000223729	0.0116392	0.0170901	0.000563061	0.180294	19	12807228	RTBDN	TRUE	blood
cg23239396	0.000224207	0.0116412	0.0601913	0.000675922	0.180246	7	93041631	CALCR	TRUE	blood
cg12400881	0.000225617	0.0116914	0.0108588	0.000304024	0.180106	16	4927053	PPL	TRUE	blood
cg25366404	0.000227453	0.0117635	0.840186	-0.000795475	0.179924	6	40003338	MOCS1	FALSE	blood
cg05286874	0.000229347	0.0118382	0.000472523	0.000166397	0.179737	9	106730306	ABCA1	TRUE	blood
cg17162024	0.000230164	0.0118573	0.0318494	0.000699111	0.179657	8	53641007	UNQ9433	TRUE	blood
cg19286604	0.000230835	0.0118687	0.0416382	0.000540093	0.179592	11	124870348	MGC39545	TRUE	blood
cg19570545	0.000232733	0.0119431	0.000991345	0.000186735	0.179408	1	199519095	PKP1	TRUE	blood
cg04126866	0.000234093	0.0119895	0.860891	0.000555234	0.179277	10	85922743	C10orf99	FALSE	blood
cg05593325	0.000234711	0.0119979	0.198981	-0.000738871	0.179218	9	100609517	GALNT12	TRUE	blood
cg15305511	0.000237919	0.0121385	0.287636	-0.00109648	0.178912	4	5763577	EVC2	TRUE	blood
cg09936762	0.000238431	0.0121411	0.911691	-0.00111541	0.178864	10	80629694	RAI17	FALSE	blood
cg09626984	0.000239657	0.0121656	0.0511543	0.0019317	0.178749	8	11603505	GATA4	TRUE	blood
cg17133388	0.000239831	0.0121656	0.077734	-0.000401987	0.178732	3	123585417	C3orf28	TRUE	blood
cg13916322	0.000247398	0.0125253	0.0466351	-0.000217951	0.178034	11	63138304	HRASLS3	TRUE	blood
cg07103493	0.000251357	0.0127014	0.0483171	0.00109072	0.177676	5	128329131	SLC27A6	TRUE	blood
cg11521965	0.000252327	0.0127261	0.0713403	0.00107045	0.17759	7	136679144	PTN	TRUE	blood
cg19093820	0.000253024	0.012737	0.123506	-0.000632308	0.177527	3	121445898	GPR156	FALSE	blood
cg21458907	0.000253605	0.012742	0.00970207	0.000615694	0.177476	3	62835842	CADPS	TRUE	blood
cg04081402	0.000255957	0.0128357	0.954047	-0.000608789	0.177268	22	29333587	TCN2	FALSE	blood
cg02865818	0.000256454	0.0128363	0.00112094	0.000252456	0.177224	5	167651792	WWC1	TRUE	blood
cg00653387	0.000257074	0.0128409	0.0423866	0.00102127	0.17717	7	136679075	PTN	TRUE	blood
cg13726191	0.000257788	0.0128409	0.509443	-0.00179173	0.177107	4	15549131	FGFBP1	FALSE	blood
cg08768421	0.000258962	0.0128644	0.00732082	0.00123218	0.177005	9	73954324	GDA	TRUE	blood
cg21484834	0.000260895	0.0129361	0.921209	-0.000882591	0.176838	20	61639023	PTK6	TRUE	blood
cg19954000	0.000263178	0.0130249	0.876091	-0.000809367	0.176641	5	142045855	FGF1	FALSE	blood
cg27553955	0.000265356	0.0131081	0.243429	0.00137317	0.176455	2	42573830	KCNG3	TRUE	blood
cg21572316	0.000266102	0.0131204	0.00922071	0.000320503	0.176392	9	106729839	ABCA1	TRUE	blood
cg05500015	0.000267209	0.0131261	0.00846505	0.000576603	0.176299	11	89507467	NAALAD2	TRUE	blood
cg19258882	0.000267211	0.0131261	0.698823	-0.00178726	0.176298	12	54759072	ERBB3	TRUE	blood
cg11521325	0.000269782	0.0132278	0.723852	-0.00160637	0.176083	19	53500080	FLJ32926	FALSE	blood
cg02194878	0.000270373	0.0132316	0.0240496	0.000653902	0.176033	1	22762865	EPHA8	TRUE	blood
cg26335299	0.000270861	0.0132316	0.0279145	0.000789374	0.175993	16	66257644	C16orf48	TRUE	blood
cg06656924	0.000271984	0.013262	0.464124	-0.00181721	0.175899	6	35336297	ZNF76	TRUE	blood
cg13870866	0.000273803	0.0133261	0.0636139	0.00122621	0.175749	7	35259655	TBX20	TRUE	blood
cg01017147	0.000274334	0.0133274	0.323077	-0.00120365	0.175705	1	170076728	DNM3	TRUE	blood
cg08145177	0.000275215	0.0133457	0.0549152	0.00142875	0.175633	19	17274767	ABHD8	TRUE	blood
cg14178991	0.000278715	0.0134659	0.829474	-0.00143013	0.175348	4	76659723	RCHY1	FALSE	blood
cg15361750	0.000278461	0.0134659	0.193939	-0.0013363	0.175369	19	52530972	GPR77	FALSE	blood
cg24924779	0.000281966	0.0135982	0.0274691	0.000858987	0.175086	20	49073405	KCNG1	TRUE	blood
cg04809787	0.000284074	0.013661	0.0291695	0.000767734	0.174918	17	7289063	CHRNB1	TRUE	blood
cg22815110	0.000284303	0.013661	0.0292706	0.00123812	0.1749	1	63561521	FOXD3	TRUE	blood
cg14795968	0.000284957	0.0136676	0.0034097	0.000981353	0.174848	2	210798060	ACADL	TRUE	blood
cg18438777	0.000287773	0.0137777	0.0370231	0.000832307	0.174626	4	164485195	NPY5R	TRUE	blood
cg02409351	0.000289125	0.0138173	-0.00492931	0.0013956	0.174521	12	84198153	CART1	TRUE	blood
cg06836736	0.00029548	0.0140956	0.051964	0.000931486	0.17403	6	84197712	ME1	TRUE	blood
cg05056120	0.000296385	0.0141132	0.0537539	0.000608028	0.173961	5	158460280	EBF	TRUE	blood
cg19713460	0.000296958	0.0141151	0.0543371	0.00156568	0.173917	22	38075476	SYNGR1	TRUE	blood
cg22836229	0.000298986	0.014186	-0.00352348	0.00172995	0.173763	8	49810270	EFCAB1	TRUE	blood
cg12832649	0.000305606	0.0144741	0.023725	0.000558561	0.173269	5	136862762	SPOCK	TRUE	blood
cg15361590	0.000308314	0.0145762	0.00242517	0.00154471	0.173069	5	140844885	PCDHGC4	TRUE	blood
cg11398680	0.00031075	0.0146144	0.034403	0.000645783	0.172891	8	142081035	PTK2	TRUE	blood
cg22040627	0.00030993	0.0146144	0.00933732	0.000352634	0.172951	17	6557754	SLC13A5	TRUE	blood
cg22424746	0.000310781	0.0146144	0.776625	-0.0010458	0.172889	1	117554836	VTCN1	FALSE	blood
cg06194186	0.000312004	0.0146459	0.852423	-0.000881553	0.1728	2	207511938	CPO	FALSE	blood
cg09588653	0.000313008	0.014667	0.731052	-0.00150219	0.172728	5	149549469	SLC6A7	FALSE	blood
cg08118311	0.000314207	0.0146971	-0.0246624	0.00148466	0.172641	18	74841389	SALL3	TRUE	blood
cg13562911	0.000315762	0.0147192	0.00845596	0.000318585	0.17253	6	11152092	ELOVL2	TRUE	blood
cg20329958	0.000315793	0.0147192	-0.000706249	0.00112887	0.172527	8	67252804	CRH	TRUE	blood
cg21505886	0.00031758	0.0147764	0.620705	-0.0014484	0.1724	4	1694226	TMEM129	FALSE	blood
cg21902544	0.000321721	0.0149428	0.0148383	0.000599084	0.172107	18	68362495	CBLN2	TRUE	blood
cg06357925	0.000325178	0.0150769	0.0162824	0.000346923	0.171865	12	15366598	PTPRO	TRUE	blood
cg00399483	0.000334536	0.0154565	0.10492	0.00139995	0.171223	18	48122376	DCC	TRUE	blood
cg16752583	0.000334005	0.0154565	0.915081	-0.000886107	0.171259	7	142293853	TRPV6	FALSE	blood
cg06995715	0.000335617	0.0154794	0.0145036	0.000363979	0.17115	16	85170091	FOXL1	TRUE	blood
cg07057831	0.000336508	0.0154934	0.364371	-0.00156398	0.17109	12	129888995	EPIM	TRUE	blood
cg12616487	0.000341665	0.0157035	0.834028	-0.000995077	0.170746	11	62135639	EML3	FALSE	blood
cg15897310	0.000342676	0.0157226	0.0116141	0.00051718	0.170679	6	132314253	CTGF	TRUE	blood
cg11897314	0.000346127	0.0158535	-0.00426506	0.0005007	0.170452	5	119827731	LOC51334	TRUE	blood
cg08369065	0.000350395	0.0160212	0.0310329	0.000587149	0.170174	8	11600092	GATA4	TRUE	blood
cg01507173	0.000352362	0.0160833	0.919767	-0.000864961	0.170047	2	113533133	IL1F5	FALSE	blood
cg02217814	0.000355397	0.0161939	0.247489	-0.00141572	0.169853	19	17391319	LOC93343	TRUE	blood
cg12949975	0.000358974	0.0163287	-0.00134349	0.000527704	0.169626	2	20730833	GDF7	TRUE	blood
cg04534765	0.000364702	0.0165323	0.0109394	0.000847264	0.169267	18	73091357	GALR1	TRUE	blood
cg14383135	0.00036727	0.0165918	-0.00467013	0.000564726	0.169108	2	100803355	NPAS2	TRUE	blood
cg27089714	0.000367144	0.0165918	0.874892	-0.00116448	0.169116	8	126166340	KIAA0196	FALSE	blood
cg16168311	0.000369428	0.0166608	0.163676	-0.000584362	0.168975	1	154828571	APOA1BP	TRUE	blood
cg02071305	0.000373164	0.0167178	0.305142	-0.00122457	0.168747	15	38973265	VPS18	TRUE	blood
cg03664992	0.000373411	0.0167178	0.0343814	0.0010065	0.168732	1	39729980	BMP8A	TRUE	blood
cg10025443	0.00037238	0.0167178	0.0015745	0.00057297	0.168795	9	92604160	SYK	TRUE	blood
cg25665697	0.000373415	0.0167178	0.799886	-0.00168276	0.168732	15	64644935	LCTL	FALSE	blood
cg26221631	0.000373855	0.0167178	0.000199782	0.000284793	0.168705	11	128751198	BARX2	TRUE	blood
cg10084993	0.000374711	0.0167278	0.536721	-0.00171958	0.168653	16	2017648	SLC9A3R2	FALSE	blood
cg20051033	0.000376038	0.0167587	0.0285813	0.000439697	0.168573	3	9721059	CPNE9	TRUE	blood
cg14311811	0.00037776	0.0168071	-0.00228232	0.000591739	0.168469	18	27331861	DSG2	TRUE	blood
cg04103317	0.000379366	0.0168502	0.837087	-0.00105086	0.168373	9	33230960	SPINK4	FALSE	blood
cg00340102	0.000383384	0.0169234	0.154406	-0.000596023	0.168134	20	33592870	ERGIC3	TRUE	blood
cg04283392	0.000383574	0.0169234	0.0726743	-0.000351732	0.168123	3	197850766	LRRC33	TRUE	blood
cg05659947	0.000383566	0.0169234	0.868223	-0.00054847	0.168123	1	205328813	C4BPB	FALSE	blood
cg25604883	0.000383209	0.0169234	0.00787828	0.000325421	0.168144	1	77519975	AK5	TRUE	blood
cg18788940	0.000386349	0.0170174	0.546209	-0.00158689	0.167959	11	20341661	HTATIP2	TRUE	blood
cg04488521	0.000387402	0.0170354	0.00698154	0.000625506	0.167897	5	178420322	ZNF354C	TRUE	blood
cg14681767	0.000388772	0.0170644	0.00600144	0.000469064	0.167817	8	1759800	ARHGEF10	TRUE	blood
cg23850212	0.000391337	0.0171229	-0.00822299	0.000810532	0.167668	19	61741669	ZFP28	TRUE	blood
cg19530885	0.000393733	0.0171993	0.853993	-0.000806657	0.167529	5	147238325	SCGB3A2	FALSE	blood
cg02774439	0.000395672	0.0172177	0.0252635	0.000464347	0.167418	4	174687826	HAND2	TRUE	blood
cg03427831	0.000396109	0.0172177	0.352639	-0.00155405	0.167393	1	11790040	MTHFR	FALSE	blood
cg06564900	0.000396104	0.0172177	0.0425808	0.000829734	0.167393	2	164300814	FIGN	TRUE	blood
cg23349790	0.000396844	0.0172213	-0.0112093	0.00255043	0.167351	1	18307163	IGSF21	TRUE	blood
cg07810156	0.000399196	0.017295	0.891856	-0.000702059	0.167216	1	47428269	PDZK1IP1	FALSE	blood
cg03549571	0.000401521	0.0173673	-0.00242879	0.000334154	0.167084	12	47774465	DHH	TRUE	blood
cg18589858	0.000406358	0.0175478	0.752006	-0.000862952	0.166812	11	74538633	SLCO2B1	FALSE	blood
cg00353953	0.000408467	0.0175991	0.41604	-0.00212856	0.166695	12	6669802	ZNF384	FALSE	blood
cg17421623	0.000408878	0.0175991	0.272544	-0.00148276	0.166672	3	120670260	C3orf9	FALSE	blood
cg00850538	0.000426831	0.0183419	0.941642	-0.00107907	0.165695	2	36435542	CRIM1	TRUE	blood
cg12005098	0.000431955	0.018532	0.00129382	0.000393952	0.165424	10	91285318	SLC16A12	TRUE	blood
cg26312150	0.000432961	0.0185451	0.0297325	0.000645181	0.165371	7	19123075	TWIST1	TRUE	blood
cg19063397	0.0004393	0.0187861	0.163753	-0.000832374	0.16504	19	55578939	POLD1	TRUE	blood
cg14037665	0.000441354	0.0188435	0.0253661	0.00052341	0.164934	2	1727624	PXDN	TRUE	blood
cg22909609	0.000442619	0.018867	0.747102	-0.00210808	0.164869	13	100903441	ITGBL1	FALSE	blood
cg00943245	0.000443352	0.0188678	0.815086	-0.000815576	0.164831	5	140847570	PCDHGC5	FALSE	blood
cg08999486	0.000450076	0.0191232	-0.00129911	0.000315892	0.164489	14	102593058	CDC42BPB	TRUE	blood
cg02077702	0.000450928	0.0191286	0.785787	-0.000655366	0.164446	15	72252941	ISLR	FALSE	blood
cg02590345	0.000452994	0.0191548	0.0487242	0.000682205	0.164342	9	102830780	PRG-3	TRUE	blood
cg12645220	0.000452686	0.0191548	0.0394379	0.000599212	0.164357	20	9767272	PAK7	TRUE	blood
cg27444994	0.000455706	0.0192386	0.0139491	0.00047736	0.164206	16	60627573	CDH8	TRUE	blood
cg10319505	0.000459424	0.0193338	-0.0258975	0.00103792	0.164021	9	84868071	RASEF	TRUE	blood
cg10872209	0.000459285	0.0193338	0.51536	-0.00192437	0.164028	10	104465298	ARL3	FALSE	blood
cg13645078	0.000464953	0.0195354	0.0234649	0.000374689	0.163748	1	199705270	PHLDA3	TRUE	blood
cg10523019	0.000468691	0.0196612	0.0705784	0.00140968	0.163566	2	227408702	RHBDD1	TRUE	blood
cg15032239	0.000470829	0.0197196	0.0263931	0.000670194	0.163462	15	20443395	CYFIP1	TRUE	blood
cg11726593	0.000471613	0.0197212	0.260607	-0.000907121	0.163424	8	82761356	IMPA1	TRUE	blood
cg03977657	0.000477367	0.0199302	0.902747	-0.000810076	0.163148	1	207892370	LAMB3	FALSE	blood
cg22633722	0.000479323	0.0199804	0.0345425	0.00027491	0.163055	21	43369812	CBS	TRUE	blood
cg12402251	0.00048051	0.0199983	0.029666	0.000293605	0.162999	8	91163987	CALB1	TRUE	blood
cg14764661	0.000486021	0.0201641	0.018188	0.00107483	0.162739	17	58058114	MRC2	FALSE	blood
cg15878317	0.000485632	0.0201641	0.00632352	0.00042036	0.162757	3	140879472	NMNAT3	TRUE	blood
cg09076123	0.000490947	0.0203366	0.14854	-0.000869454	0.162509	1	181826150	NCF2	FALSE	blood
cg02626929	0.000495678	0.0205004	0.178559	-0.00110328	0.16229	16	2951662	PAQR4	FALSE	blood
cg15021292	0.000499345	0.0206198	0.943462	-0.000881952	0.162122	5	67557352	PIK3R1	FALSE	blood
cg18485485	0.000505133	0.0208263	0.0419807	-0.000232184	0.161859	8	91082863	DECR1	TRUE	blood
cg01669948	0.000506416	0.0208467	0.896448	-0.000585382	0.161801	6	39398855	KCNK16	FALSE	blood
cg09558502	0.000507577	0.020862	0.412712	-0.00164767	0.161749	1	111772054	OVGP1	FALSE	blood
cg11323198	0.000511702	0.0209988	0.0348641	0.00120265	0.161565	16	60627307	CDH8	TRUE	blood
cg15201877	0.000513032	0.0210208	0.0737921	0.00118223	0.161505	1	71285561	PTGER3	TRUE	blood
cg15843823	0.000516063	0.0211122	0.0393571	0.000851822	0.161371	17	4491713	ALOX15	TRUE	blood
cg17357062	0.000516978	0.0211145	0.815007	-0.000931299	0.161331	9	136950169	FCN1	FALSE	blood
cg19280014	0.000517717	0.0211145	0.0149495	-0.00013385	0.161298	2	176842553	MTX2	TRUE	blood
cg17687282	0.000519753	0.0211649	0.920783	-0.000861917	0.161208	3	139333801	A4GNT	FALSE	blood
cg02906238	0.000522807	0.0212565	0.037892	0.000392493	0.161075	2	121759171	TFCP2L1	TRUE	blood
cg25258291	0.000524302	0.0212845	0.000521165	0.000338505	0.16101	13	97593563	FARP1	TRUE	blood
cg16785344	0.000528078	0.021405	0.116422	-0.00059608	0.160846	12	119188200	PXN	TRUE	blood
cg11377136	0.000529784	0.0214413	0.162382	0.00267334	0.160772	22	45037624	PKDREJ	TRUE	blood
cg08107272	0.000531855	0.0214921	0.00542846	0.000906215	0.162858	2	79593450	CTNNA2	TRUE	blood
cg15835232	0.000534161	0.0215524	0.0152969	0.000376302	0.160584	17	50698074	HLF	TRUE	blood
cg20339230	0.000542321	0.0218483	0.0143908	0.000453736	0.160238	15	90738364	ST8SIA2	TRUE	blood
cg25216696	0.000544423	0.0218995	0.0178135	0.000459882	0.16015	8	11602760	GATA4	TRUE	blood
cg15839448	0.000548273	0.0219802	0.00125666	0.00106645	0.159989	8	41285687	SFRP1	TRUE	blood
cg19731268	0.000548923	0.0219802	0.0362505	0.000676146	0.159962	10	73394703	CHST3	TRUE	blood
cg21184011	0.000547971	0.0219802	0.232093	-0.00103652	0.160001	16	87163603	NHN1	TRUE	blood
cg02154186	0.000550798	0.0220219	0.0830718	0.000871695	0.159884	8	26427270	PNMA2	TRUE	blood
cg19162158	0.000553562	0.0220657	-0.00237778	0.000844384	0.159769	8	32524969	NRG1	TRUE	blood
cg14456683	0.000555801	0.0220678	0.0997743	0.00171648	0.159677	3	148609700	ZIC1	TRUE	blood
cg26679231	0.00055612	0.0220678	0.00829743	0.000247387	0.159664	6	80303853	C6orf152	TRUE	blood
cg23037403	0.000560397	0.0222042	0.0706915	0.00131631	0.159489	5	178300789	ZNF454	TRUE	blood
cg01366419	0.000561715	0.0222231	0.0212856	0.0010165	0.159435	7	70235027	WBSCR17	TRUE	blood
cg02497758	0.000569334	0.0224728	0.0447341	0.00154541	0.159127	20	38750608	MAFB	TRUE	blood
cg05547500	0.000569729	0.0224728	0.909228	-0.00070083	0.159112	18	9875809	TXNDC2	FALSE	blood
cg14404298	0.000571506	0.0225093	0.934185	-0.001962	0.15904	3	42894029	CYP8B1	FALSE	blood
cg04802221	0.000572911	0.0225311	0.884295	-0.000761495	0.158984	16	65781456	LOC283849	FALSE	blood
cg24176563	0.000573813	0.022533	0.0373219	0.000831175	0.158948	6	133604469	EYA4	TRUE	blood
cg24098951	0.000576074	0.0225883	0.00416013	0.000397076	0.158858	8	105670212	LRP12	TRUE	blood
cg19686152	0.000580256	0.0227124	0.691278	-0.00121246	0.158693	15	49908834	TMOD3	FALSE	blood
cg22231902	0.000580958	0.0227124	0.0087058	0.000325736	0.158665	2	119321371	EN1	TRUE	blood
cg06143901	0.000590818	0.0230637	0.733012	-0.00184236	0.158281	20	539400	TCF15	TRUE	blood
cg05016953	0.000593256	0.0231247	0.00628002	0.000176126	0.158186	17	25586939	SLC6A4	TRUE	blood
cg07312445	0.000595082	0.0231617	0.00177694	0.000375572	0.158116	4	40446908	FLJ14001	TRUE	blood
cg26751195	0.000599509	0.0232997	0.799207	-0.000992876	0.157947	16	29581181	SPN	TRUE	blood
cg23502772	0.000603712	0.0234286	0.0288276	0.000380676	0.157787	5	43227732	MGC42105	TRUE	blood
cg07639720	0.000605809	0.0234756	0.0207462	0.000480606	0.157707	15	81743879	BNC1	TRUE	blood
cg03001305	0.00060923	0.0235581	0.0496424	-0.00035751	0.157579	17	37693018	STAT5A	FALSE	blood
cg06508445	0.000609723	0.0235581	-0.00116104	0.000362267	0.15756	5	121441987	LOX	TRUE	blood
cg18938204	0.000615782	0.0237575	0.0517384	0.000722343	0.157334	20	39428271	EMILIN3	TRUE	blood
cg13814950	0.000619263	0.023857	0.00794738	0.000219856	0.157205	9	89302335	DAPK1	TRUE	blood
cg09863066	0.000623219	0.023943	0.72002	-0.00146891	0.157059	22	35544810	PVALB	FALSE	blood
cg25165880	0.000623308	0.023943	0.210768	-0.00114202	0.157056	1	6376913	ACOT7	TRUE	blood
cg02641676	0.000625073	0.0239479	0.796875	-0.00165281	0.156991	8	42516921	SLC20A2	TRUE	blood
cg04759439	0.000626536	0.0239479	0.0798842	0.00132695	0.156937	3	56477652	CAST1	TRUE	blood
cg11136562	0.00062668	0.0239479	0.769633	-0.00095175	0.156932	5	141041469	CENTD3	FALSE	blood
cg13344740	0.000627059	0.0239479	0.0924224	0.00146451	0.156918	7	96492068	DLX5	TRUE	blood
cg01808508	0.000629135	0.0239925	0.695248	-0.00140669	0.156843	3	63984576	PSMD6	FALSE	blood
cg00532335	0.000635725	0.0240118	0.73557	-0.00140035	0.156604	10	95506851	LGI1	FALSE	blood
cg03038003	0.000635237	0.0240118	0.00961817	0.000181037	0.156622	1	49015487	C1orf165	TRUE	blood
cg05890019	0.000633608	0.0240118	0.0291079	0.00114069	0.15668	4	86105854	WDFY3	TRUE	blood
cg09577651	0.000636909	0.0240118	0.0257723	0.000455048	0.156561	20	1548705	SIRPB1	FALSE	blood
cg11308840	0.000632685	0.0240118	0.0600288	0.000586557	0.156714	9	32773516	LOC401498	TRUE	blood
cg22619018	0.000633843	0.0240118	-0.051323	0.00181944	0.156672	8	4840032	CSMD1	TRUE	blood
cg22751696	0.000633803	0.0240118	0.00619992	0.000449008	0.156673	3	62280187	C3orf14	TRUE	blood
cg25218351	0.000636912	0.0240118	0.858109	-0.00109998	0.156561	2	27358950	TRIM54	FALSE	blood
cg02332525	0.000637909	0.0240152	0.130141	0.00176004	0.156525	3	6878153	GRM7	TRUE	blood
cg20286200	0.000639806	0.0240523	0.0222157	0.000399284	0.156457	6	133603960	EYA4	TRUE	blood
cg13348944	0.000641335	0.0240756	0.748777	-0.00156928	0.156403	11	117552331	SCN2B	FALSE	blood
cg24130010	0.000643446	0.0241205	0.0695474	0.00153467	0.156327	21	18539047	CHODL	TRUE	blood
cg15776355	0.000645116	0.0241328	0.393063	-0.00140987	0.156268	12	7137031	C1R	FALSE	blood
cg21057494	0.000645599	0.0241328	0.88618	-0.000755268	0.156251	3	45041975	CLEC3B	FALSE	blood
cg10994430	0.000650351	0.0242077	0.0388223	0.000642798	0.156083	9	111581901	PALM2-AKAP2	TRUE	blood
cg13449778	0.000650305	0.0242077	0.0124885	0.000699903	0.156085	1	177978921	C1orf76	TRUE	blood
cg23667432	0.000649799	0.0242077	0.718945	-0.00150814	0.156102	2	232952683	ALPP	TRUE	blood
cg08331960	0.000654891	0.0243424	0.612403	-0.00141636	0.155924	16	2016598	SLC9A3R2	TRUE	blood
cg01464985	0.000656599	0.0243716	0.208382	-0.00136439	0.155864	2	27659126	ZNF512	TRUE	blood
cg03172991	0.000666309	0.0245596	0.648995	-0.0012309	0.155527	19	12966728	NFIX	TRUE	blood
cg12946690	0.000663752	0.0245596	0.244813	-0.000784745	0.155616	17	2153490	SMG6	TRUE	blood
cg15191648	0.000665123	0.0245596	-0.0355486	0.00216762	0.155568	18	74841250	SALL3	TRUE	blood
cg19391527	0.000665603	0.0245596	0.758346	-0.00161973	0.155552	8	28229651	PNOC	FALSE	blood
cg02657721	0.000669815	0.0246544	0.333751	-0.00150817	0.155407	3	50280835	SEMA3B	FALSE	blood
cg06055013	0.000671879	0.0246617	0.0621483	0.000791728	0.155337	10	116843654	ATRNL1	TRUE	blood
cg08836024	0.000671377	0.0246617	0.937329	-0.000539839	0.155354	6	88357636	RARSL	FALSE	blood
cg26354238	0.000675705	0.0247677	0.0821883	-0.000385886	0.155206	2	219142857	RQCD1	FALSE	blood
cg01824804	0.000676659	0.0247684	0.0406837	0.000526332	0.155174	5	121441377	LOX	TRUE	blood
cg15426734	0.000677891	0.0247791	0.027822	0.000647275	0.155132	16	66252773	PARD6A	TRUE	blood
cg12262564	0.000680108	0.0248258	0.0336833	0.00100909	0.155058	1	154808727	IQGAP3	TRUE	blood
cg07699362	0.000683773	0.0249252	0.00403057	0.000345922	0.154934	5	150380332	GPX3	TRUE	blood
cg04491089	0.000690687	0.0250735	0.190224	-0.000969107	0.154704	16	82708801	MBTPS1	TRUE	blood
cg08307816	0.000689573	0.0250735	0.00800664	0.000528465	0.154741	14	99695945	DEGS2	TRUE	blood
cg19356189	0.000690542	0.0250735	0.350147	-0.00141635	0.154708	19	56216502	KLK10	FALSE	blood
cg24659201	0.000691677	0.025075	0.0336822	0.000485157	0.154671	2	132890188	GPR39	TRUE	blood
cg24110050	0.000692964	0.0250872	0.00635261	0.00019313	0.154628	1	66990441	TCTEX1D1	TRUE	blood
cg20725021	0.000696499	0.0251807	0.829603	-0.000705901	0.154511	3	188492269	MASP1	FALSE	blood
cg22336401	0.00069921	0.0252442	0.00238112	0.000411154	0.154422	9	139456048	ENTPD8	TRUE	blood
cg16792800	0.000700774	0.0252661	0.0342565	0.00121043	0.154371	13	92677362	GPC6	TRUE	blood
cg19723473	0.000709065	0.0255302	0.853043	-0.000822514	0.154101	2	168383286	B3GALT1	FALSE	blood
cg11378484	0.000710272	0.0255389	0.227996	-0.00106565	0.154062	3	63823735	NIF3L1BP1	FALSE	blood
cg18468844	0.000712013	0.0255624	0.849291	-0.00172692	0.154006	1	28376307	PTAFR	FALSE	blood
cg26764555	0.00071286	0.0255624	0.143678	-0.00065756	0.153979	3	142688230	RASA2	TRUE	blood
cg14049461	0.000719751	0.0257745	0.00546522	0.000253678	0.153758	4	93444010	GRID2	TRUE	blood
cg09816912	0.000724798	0.0258851	0.00579464	0.000167988	0.153598	6	114285200	MARCKS	TRUE	blood
cg10052840	0.000724064	0.0258851	0.823919	-0.00125117	0.153621	19	4509119	SEMA6B	TRUE	blood
cg03941108	0.000728436	0.0259104	0.812762	-0.000981998	0.153483	1	22858524	C1QB	FALSE	blood
cg09068528	0.000728022	0.0259104	-0.0040671	0.000673177	0.153496	2	210798416	ACADL	TRUE	blood
cg20291049	0.000728449	0.0259104	0.0761222	0.00142474	0.153482	2	104838649	POU3F3	TRUE	blood
cg17982102	0.000730445	0.0259465	0.0349625	0.000493861	0.15342	18	9697896	RAB31	TRUE	blood
cg00472814	0.000736491	0.0260286	0.0042543	0.000369421	0.15323	21	27139547	ADAMTS1	TRUE	blood
cg14093936	0.000736695	0.0260286	0.442856	-0.00162011	0.153224	15	72513667	SEMA7A	FALSE	blood
cg14249872	0.000736696	0.0260286	0.021992	0.000717514	0.153224	1	231816295	KCNK1	TRUE	blood
cg14472601	0.000735288	0.0260286	0.612519	-0.00158614	0.153268	5	179951718	SCGB3A1	TRUE	blood
cg16652259	0.000742874	0.0261507	0.0244374	0.000753918	0.153032	2	172657747	DLX1	TRUE	blood
cg18660898	0.000742944	0.0261507	0.103601	-0.000544186	0.15303	1	149297592	MLLT11	FALSE	blood
cg23615676	0.000743121	0.0261507	0.0159364	0.000471227	0.153025	5	113725531	KCNN2	TRUE	blood
cg07102705	0.000746955	0.0262158	0.0180103	0.000561079	0.152906	5	148014089	HTR4	TRUE	blood
cg16708623	0.00074651	0.0262158	0.770893	-0.00173465	0.15292	4	154344658	TRIM2	FALSE	blood
cg13686115	0.00075056	0.0263074	0.0291724	0.000471172	0.152796	10	60606632	PHYHIPL	TRUE	blood
cg09786257	0.000755506	0.0264457	0.266517	0.00161257	0.152645	5	95794451	PCSK1	TRUE	blood
cg15375239	0.000758729	0.0265234	-0.00656923	0.000243857	0.152547	19	43447127	SPINT2	TRUE	blood
cg11099899	0.000765474	0.0267238	0.831702	-0.000986079	0.152344	21	36774204	CLDN14	FALSE	blood
cg09418283	0.000768844	0.0268061	-0.00234032	0.000515412	0.152243	12	78608849	PAWR	TRUE	blood
cg16787600	0.000771481	0.0268423	0.0453911	0.000772767	0.152164	10	106390870	SORCS3	TRUE	blood
cg20938359	0.000771916	0.0268423	0.292508	-0.00145616	0.152151	12	192511	SLC6A12	FALSE	blood
cg02324920	0.000785067	0.0272638	0.816609	-0.00107333	0.151763	10	105243142	NEURL	TRUE	blood
cg02335441	0.000786102	0.0272639	0.029593	-0.000227427	0.151733	3	132228638	ASTE1	TRUE	blood
cg16793061	0.000787733	0.0272847	0.00274376	0.000181643	0.151685	8	72436538	EYA1	TRUE	blood
cg10585962	0.000791668	0.0273851	0.850135	-0.00150083	0.151571	11	75105846	MOGAT2	FALSE	blood
cg04235146	0.000796882	0.0274576	0.0487588	-0.000244629	0.15142	12	109202694	ATP2A2	TRUE	blood
cg06131859	0.000795833	0.0274576	0.36636	-0.00146956	0.15145	2	143351601	KYNU	FALSE	blood
cg27486427	0.000795859	0.0274576	0.0125294	0.000281494	0.151449	3	25444923	RARB	TRUE	blood
cg22680204	0.000799815	0.0275228	0.0150215	0.0019869	0.151335	4	5945999	CRMP1	TRUE	blood
cg04431054	0.000802484	0.0275787	0.275647	-0.00186791	0.151259	5	126880923	LOC133619	TRUE	blood
cg15379633	0.000803658	0.0275832	0.147775	0.00248701	0.151225	22	21817586	RAB36	TRUE	blood
cg15913671	0.000804719	0.0275838	0.827738	-0.00140917	0.151195	17	76919015	TMEM105	FALSE	blood
cg24919884	0.00080845	0.0276758	0.933004	-0.000711688	0.151088	1	3370148	ARHGEF16	FALSE	blood
cg13346411	0.000813168	0.0278013	0.0385608	0.000491776	0.150955	11	6237088	CCKBR	TRUE	blood
cg19237753	0.000816204	0.027869	0.0215796	0.000413344	0.150869	20	1824215	PTPNS1	TRUE	blood
cg11200929	0.000827265	0.0282103	0.0177195	0.000304145	0.150559	15	76419725	CRABP1	TRUE	blood
cg12893143	0.000838273	0.0285488	0.0102006	0.000354258	0.150255	5	176170602	UNC5A	TRUE	blood
cg15513137	0.000844229	0.0287147	-0.0320528	0.00126949	0.160903	2	165858615	SCN2A2	FALSE	blood
cg26186727	0.00085046	0.0288894	0.0573095	0.00110011	0.149923	18	68685514	NETO1	TRUE	blood
cg08475088	0.000855081	0.0290091	0.955545	-0.000682797	0.149798	19	60941103	NALP9	FALSE	blood
cg25920792	0.000862414	0.0292203	0.0032023	0.00021821	0.149602	10	124210719	HTRA1	TRUE	blood
cg16154416	0.000865635	0.0292919	0.0855362	0.00167271	0.149516	15	77169822	RASGRF1	TRUE	blood
cg21942438	0.000875863	0.0296002	0.917001	-0.00246854	0.15128	3	40493095	ZNF619	FALSE	blood
cg03686067	0.000882632	0.0297908	0.880514	-0.000889097	0.149068	18	64655369	C18orf14	FALSE	blood
cg02153528	0.0008853	0.0298428	0.12579	-0.000559479	0.148999	12	54904915	OBFC2B	FALSE	blood
cg24056567	0.000896037	0.0301662	0.121183	0.00139901	0.148721	8	18916189	PSD3	TRUE	blood
cg22161476	0.0009121	0.0306679	0.01178	0.00025733	0.148312	4	163304531	FSTL5	TRUE	blood
cg21460582	0.000917157	0.0307988	0.683809	-0.00147992	0.148184	15	73792916	CSPG4	FALSE	blood
cg00679556	0.000924282	0.0309986	0.772111	-0.00122367	0.148006	6	30188761	TRIM31	FALSE	blood
cg14784653	0.000933758	0.0312768	0.773506	-0.00141774	0.147771	10	13585014	C10orf30	FALSE	blood
[truncated: 3,976 more rows]
