# Supplementary material for: Differential DNA methylation with age displays both common and dynamic features across human tissues that are influenced by CpG landscape
Source: Genome Biol. 2013 Sep 13;14(9):R102. doi: 10.1186/gb-2013-14-9-r102 (PMC4053985; doi:10.1186/gb-2013-14-9-r102)
Supplement: Additional file 3 — UCSC Genome browser track for blood ageCGs. [file gb-2013-14-9-r102-S3.bed]

track name=BloodAge description="Blood - AgeCGs +/- 50bp" itemRgb="On"								
chr17	40346630	40346730	LGP1	0	+	40346630	40346730	255,0,0
chr17	80232046	80232146	CSNK1D	0	+	80232046	80232146	255,0,0
chr22	38350734	38350834	C22orf23	0	+	38350734	38350834	255,0,0
chr17	27917107	27917207	GIT1	0	+	27917107	27917207	255,0,0
chr12	49583446	49583546	TUBA3	0	+	49583446	49583546	255,0,0
chr4	74486508	74486608	RASSF6	0	+	74486508	74486608	255,0,0
chr12	122751883	122751983	VPS33A	0	+	122751883	122751983	255,0,0
chr20	6104165	6104265	C20orf42	0	+	6104165	6104265	255,0,0
chr3	50604563	50604663	C3orf18	0	+	50604563	50604663	255,0,0
chr20	35885099	35885199	GHRH	0	+	35885099	35885199	255,0,0
chr11	67121584	67121684	POLD4	0	+	67121584	67121684	255,0,0
chr20	62611808	62611908	SAMD10	0	+	62611808	62611908	255,0,0
chr19	5851205	5851305	FUT3	0	+	5851205	5851305	255,0,0
chr6	32920170	32920270	HLA-DMA	0	+	32920170	32920270	255,0,0
chr6	5260150	5260250	C6orf149	0	+	5260150	5260250	255,0,0
chr1	45806451	45806551	MUTYH	0	+	45806451	45806551	255,0,0
chr15	43513513	43513613	EPB42	0	+	43513513	43513613	255,0,0
chr11	62456964	62457064	LOC221091	0	+	62456964	62457064	255,0,0
chr7	56160478	56160578	PHKG1	0	+	56160478	56160578	255,0,0
chr1	160549108	160549208	CD84	0	+	160549108	160549208	255,0,0
chr7	65447572	65447672	GUSB	0	+	65447572	65447672	255,0,0
chr4	178364292	178364392	AGA	0	+	178364292	178364392	255,0,0
chr16	10674980	10675080	EMP2	0	+	10674980	10675080	255,0,0
chr2	175500022	175500122	WASPIP	0	+	175500022	175500122	255,0,0
chr21	45232537	45232637	LOC284837	0	+	45232537	45232637	255,0,0
chr19	51531343	51531443	KLK11	0	+	51531343	51531443	255,0,0
chr19	475104	475204	C19orf19	0	+	475104	475204	255,0,0
chr9	139660331	139660431	UNQ2541	0	+	139660331	139660431	255,0,0
chr1	89489984	89490084	GBP3	0	+	89489984	89490084	255,0,0
chr3	125239791	125239891	SNX4	0	+	125239791	125239891	255,0,0
chr11	5249478	5249578	HBB	0	+	5249478	5249578	255,0,0
chr8	20040604	20040704	SLC18A1	0	+	20040604	20040704	255,0,0
chr12	113842948	113843048	SDS	0	+	113842948	113843048	255,0,0
chr1	158656668	158656768	SPTA1	0	+	158656668	158656768	255,0,0
chr17	39041552	39041652	KRT20	0	+	39041552	39041652	255,0,0
chr1	226129511	226129611	LEFTY2	0	+	226129511	226129611	255,0,0
chr1	169555894	169555994	F5	0	+	169555894	169555994	255,0,0
chr17	42467678	42467778	ITGA2B	0	+	42467678	42467778	255,0,0
chr16	2004636	2004736	RPL3L	0	+	2004636	2004736	255,0,0
chr11	57158311	57158411	PRG2	0	+	57158311	57158411	255,0,0
chr12	57443572	57443672	MYO1A	0	+	57443572	57443672	255,0,0
chr6	39895310	39895410	MOCS1	0	+	39895310	39895410	255,0,0
chr3	119963158	119963258	GPR156	0	+	119963158	119963258	255,0,0
chr4	15939983	15940083	FGFBP1	0	+	15939983	15940083	255,0,0
chr5	142065621	142065721	FGF1	0	+	142065621	142065721	255,0,0
chr19	48808218	48808318	FLJ32926	0	+	48808218	48808318	255,0,0
chr4	76440649	76440749	RCHY1	0	+	76440649	76440749	255,0,0
chr1	117753263	117753363	VTCN1	0	+	117753263	117753363	255,0,0
chr4	1724378	1724478	TMEM129	0	+	1724378	1724478	255,0,0
chr7	142583681	142583781	TRPV6	0	+	142583681	142583781	255,0,0
chr11	62379013	62379113	EML3	0	+	62379013	62379113	255,0,0
chr8	126097108	126097208	KIAA0196	0	+	126097108	126097208	255,0,0
chr15	66857831	66857931	LCTL	0	+	66857831	66857931	255,0,0
chr1	11867403	11867503	MTHFR	0	+	11867403	11867503	255,0,0
chr1	47655632	47655732	PDZK1IP1	0	+	47655632	47655732	255,0,0
chr12	6799491	6799591	ZNF384	0	+	6799491	6799591	255,0,0
chr10	104475258	104475358	ARL3	0	+	104475258	104475358	255,0,0
chr1	209825697	209825797	LAMB3	0	+	209825697	209825797	255,0,0
chr1	183559477	183559577	NCF2	0	+	183559477	183559577	255,0,0
chr6	39290827	39290927	KCNK16	0	+	39290827	39290927	255,0,0
chr1	111970481	111970581	OVGP1	0	+	111970481	111970581	255,0,0
chr9	137810298	137810398	FCN1	0	+	137810298	137810398	255,0,0
chr3	137851061	137851161	A4GNT	0	+	137851061	137851161	255,0,0
chr3	42918975	42919075	CYP8B1	0	+	42918975	42919075	255,0,0
chr16	67223905	67224005	LOC283849	0	+	67223905	67224005	255,0,0
chr22	37214814	37214914	PVALB	0	+	37214814	37214914	255,0,0
chr5	141061235	141061335	CENTD3	0	+	141061235	141061335	255,0,0
chr3	64009486	64009586	PSMD6	0	+	64009486	64009586	255,0,0
chr11	118047071	118047171	SCN2B	0	+	118047071	118047171	255,0,0
chr12	7245840	7245940	C1R	0	+	7245840	7245940	255,0,0
chr6	88300867	88300967	RARSL	0	+	88300867	88300967	255,0,0
chr19	51524640	51524740	KLK10	0	+	51524640	51524740	255,0,0
chr3	187009525	187009625	MASP1	0	+	187009525	187009625	255,0,0
chr3	63848645	63848745	NIF3L1BP1	0	+	63848645	63848745	255,0,0
chr1	28503670	28503770	PTAFR	0	+	28503670	28503770	255,0,0
chr15	74726564	74726664	SEMA7A	0	+	74726564	74726664	255,0,0
chr21	37852284	37852384	CLDN14	0	+	37852284	37852384	255,0,0
chr12	322200	322300	SLC6A12	0	+	322200	322300	255,0,0
chr17	79304370	79304470	TMEM105	0	+	79304370	79304470	255,0,0
chr19	56249241	56249341	NALP9	0	+	56249241	56249341	255,0,0
chr15	76005811	76005911	CSPG4	0	+	76005811	76005911	255,0,0
chr6	30080732	30080832	TRIM31	0	+	30080732	30080832	255,0,0
chr10	13544958	13545058	C10orf30	0	+	13544958	13545058	255,0,0
chr6	24719185	24719285	C6orf62	0	+	24719185	24719285	255,0,0
chr12	57443997	57444097	MYO1A	0	+	57443997	57444097	255,0,0
chr11	102576044	102576144	MMP27	0	+	102576044	102576144	255,0,0
chr1	203145314	203145414	MYBPH	0	+	203145314	203145414	255,0,0
chr20	43883696	43883796	SLPI	0	+	43883696	43883796	255,0,0
chr11	10590232	10590332	XLKD1	0	+	10590232	10590332	255,0,0
chr16	75150406	75150506	LDHD	0	+	75150406	75150506	255,0,0
chr10	72545374	72545474	C10orf27	0	+	72545374	72545474	255,0,0
chr16	75150694	75150794	LDHD	0	+	75150694	75150794	255,0,0
chr12	48965073	48965173	LALBA	0	+	48965073	48965173	255,0,0
chr20	62179183	62179283	SRMS	0	+	62179183	62179283	255,0,0
chr11	3187221	3187321	OSBPL5	0	+	3187221	3187321	255,0,0
chr11	58342947	58343047	LPXN	0	+	58342947	58343047	255,0,0
chr20	62681378	62681478	SOX18	0	+	62681378	62681478	255,0,0
chr19	54849688	54849788	LILRA4	0	+	54849688	54849788	255,0,0
chr11	5322926	5323026	OR51B4	0	+	5322926	5323026	255,0,0
chr10	54531603	54531703	MBL2	0	+	54531603	54531703	255,0,0
chr7	56160637	56160737	PHKG1	0	+	56160637	56160737	255,0,0
chr12	15039382	15039482	MGP	0	+	15039382	15039482	255,0,0
chr18	24220490	24220590	KCTD1	0	+	24220490	24220590	255,0,0
chr6	41121870	41121970	TREML1	0	+	41121870	41121970	255,0,0
chr21	43736876	43736976	TFF3	0	+	43736876	43736976	255,0,0
chr14	35345082	35345182	BAZ1A	0	+	35345082	35345182	255,0,0
chr14	23822358	23822458	SLC22A17	0	+	23822358	23822458	255,0,0
chr14	25078559	25078659	GZMH	0	+	25078559	25078659	255,0,0
chr19	14048968	14049068	FLJ23447	0	+	14048968	14049068	255,0,0
chr4	185139028	185139128	ENPP6	0	+	185139028	185139128	255,0,0
chr1	230849469	230849569	AGT	0	+	230849469	230849569	255,0,0
chr9	34662901	34663001	CCL27	0	+	34662901	34663001	255,0,0
chr19	16284192	16284292	CIB3	0	+	16284192	16284292	255,0,0
chr17	3379517	3379617	ASPA	0	+	3379517	3379617	255,0,0
chr1	39491409	39491509	NDUFS5	0	+	39491409	39491509	255,0,0
chr12	6882033	6882133	LAG3	0	+	6882033	6882133	255,0,0
chr1	236557632	236557732	EDARADD	0	+	236557632	236557732	255,0,0
chr16	70332828	70332928	DDX19B	0	+	70332828	70332928	255,0,0
chr12	86267789	86267889	NTS	0	+	86267789	86267889	255,0,0
chr8	110099532	110099632	TRHR	0	+	110099532	110099632	255,0,0
chr8	27492027	27492127	SCARA3	0	+	27492027	27492127	255,0,0
chr16	20420666	20420766	FLJ20581	0	+	20420666	20420766	255,0,0
chr3	51976617	51976717	PARP3	0	+	51976617	51976717	255,0,0
chr22	21368960	21369060	P2RXL1	0	+	21368960	21369060	255,0,0
chr17	37820445	37820545	TCAP	0	+	37820445	37820545	255,0,0
chr12	7168495	7168595	C1S	0	+	7168495	7168595	255,0,0
chr19	42211202	42211302	CEACAM5	0	+	42211202	42211302	255,0,0
chr3	33839339	33839439	PDCD6IP	0	+	33839339	33839439	255,0,0
chr1	205473354	205473454	PCTK3	0	+	205473354	205473454	255,0,0
chr20	33462310	33462410	ACSS2	0	+	33462310	33462410	255,0,0
chr15	76016285	76016385	ODF3L1	0	+	76016285	76016385	255,0,0
chr9	19048800	19048900	RRAGA	0	+	19048800	19048900	255,0,0
chr10	88727780	88727880	C10orf116	0	+	88727780	88727880	255,0,0
chr15	34637819	34637919	NUT	0	+	34637819	34637919	255,0,0
chr19	49838428	49838528	CD37	0	+	49838428	49838528	255,0,0
chr14	24604661	24604761	PSME1	0	+	24604661	24604761	255,0,0
chr9	130026970	130027070	GARNL3	0	+	130026970	130027070	255,0,0
chr16	3062318	3062418	CLDN9	0	+	3062318	3062418	255,0,0
chr12	12223939	12224039	BCL2L14	0	+	12223939	12224039	255,0,0
chr6	45295668	45295768	RUNX2	0	+	45295668	45295768	255,0,0
chr12	7033861	7033961	ATN1	0	+	7033861	7033961	255,0,0
chr22	31518913	31519013	PIB5PA	0	+	31518913	31519013	255,0,0
chr16	50730763	50730863	CARD15	0	+	50730763	50730863	255,0,0
chr3	9959078	9959178	IL17RC	0	+	9959078	9959178	255,0,0
chr16	57577424	57577524	GPR114	0	+	57577424	57577524	255,0,0
chr7	30951014	30951114	AQP1	0	+	30951014	30951114	255,0,0
chr9	5510447	5510547	PDCD1LG2	0	+	5510447	5510547	255,0,0
chr10	80959638	80959738	RAI17	0	+	80959638	80959738	255,0,0
chr22	31003537	31003637	TCN2	0	+	31003537	31003637	255,0,0
chr19	47839082	47839182	GPR77	0	+	47839082	47839182	255,0,0
chr2	207803643	207803743	CPO	0	+	207803643	207803743	255,0,0
chr5	149569226	149569326	SLC6A7	0	+	149569226	149569326	255,0,0
chr2	113816612	113816712	IL1F5	0	+	113816612	113816712	255,0,0
chr16	2077597	2077697	SLC9A3R2	0	+	2077597	2077697	255,0,0
chr9	33240910	33241010	SPINK4	0	+	33240910	33241010	255,0,0
chr1	207262140	207262240	C4BPB	0	+	207262140	207262240	255,0,0
chr5	147258082	147258182	SCGB3A2	0	+	147258082	147258182	255,0,0
chr11	74860935	74861035	SLCO2B1	0	+	74860935	74861035	255,0,0
chr3	119187520	119187620	C3orf9	0	+	119187520	119187620	255,0,0
chr13	102105390	102105490	ITGBL1	0	+	102105390	102105490	255,0,0
chr5	140867336	140867436	PCDHGC5	0	+	140867336	140867436	255,0,0
chr15	74465838	74465938	ISLR	0	+	74465838	74465938	255,0,0
chr16	3011611	3011711	PAQR4	0	+	3011611	3011711	255,0,0
chr5	67521546	67521646	PIK3R1	0	+	67521546	67521646	255,0,0
chr18	9885759	9885859	TXNDC2	0	+	9885759	9885859	255,0,0
chr15	52121492	52121592	TMOD3	0	+	52121492	52121592	255,0,0
chr17	40439442	40439542	STAT5A	0	+	40439442	40439542	255,0,0
chr10	95516811	95516911	LGI1	0	+	95516811	95516911	255,0,0
chr2	27505396	27505496	TRIM54	0	+	27505396	27505496	255,0,0
chr3	45066921	45067021	CLEC3B	0	+	45066921	45067021	255,0,0
chr8	28173682	28173782	PNOC	0	+	28173682	28173782	255,0,0
chr3	50305781	50305881	SEMA3B	0	+	50305781	50305881	255,0,0
chr2	219434563	219434663	RQCD1	0	+	219434563	219434663	255,0,0
chr2	168674990	168675090	B3GALT1	0	+	168674990	168675090	255,0,0
chr1	22985887	22985987	C1QB	0	+	22985887	22985987	255,0,0
chr1	151030918	151031018	MLLT11	0	+	151030918	151031018	255,0,0
chr4	154125158	154125258	TRIM2	0	+	154125158	154125258	255,0,0
chr11	75428148	75428248	MOGAT2	0	+	75428148	75428248	255,0,0
chr2	143635081	143635181	KYNU	0	+	143635081	143635181	255,0,0
chr1	3380238	3380338	ARHGEF16	0	+	3380238	3380338	255,0,0
chr3	40518041	40518141	ZNF619	0	+	40518041	40518141	255,0,0
chr18	66504339	66504439	C18orf14	0	+	66504339	66504439	255,0,0
chr12	56618598	56618698	OBFC2B	0	+	56618598	56618698	255,0,0
chr16	31484568	31484668	TGFB1I1	0	+	31484568	31484668	255,0,0
chr2	219081335	219081435	ARPC2	0	+	219081335	219081435	255,0,0
chr5	102201078	102201178	PAM	0	+	102201078	102201178	255,0,0
chr11	59856308	59856408	MS4A2	0	+	59856308	59856408	255,0,0
chr19	44220164	44220264	IRGC	0	+	44220164	44220264	255,0,0
chr10	35894380	35894480	CX40.1	0	+	35894380	35894480	255,0,0
chr3	189348953	189349053	TP73L	0	+	189348953	189349053	255,0,0
chr20	43343183	43343283	WISP2	0	+	43343183	43343283	255,0,0
chr1	32478390	32478490	KHDRBS1	0	+	32478390	32478490	255,0,0
chr7	56118188	56118288	CCT6A	0	+	56118188	56118288	255,0,0
chr16	30385717	30385817	MYLPF	0	+	30385717	30385817	255,0,0
chr22	41956811	41956911	CSDC2	0	+	41956811	41956911	255,0,0
chr11	63870950	63871050	FLRT1	0	+	63870950	63871050	255,0,0
chr2	201675779	201675879	BZW1	0	+	201675779	201675879	255,0,0
chr1	15765015	15765115	CTRC	0	+	15765015	15765115	255,0,0
chr4	40337393	40337493	CHRNA9	0	+	40337393	40337493	255,0,0
chr15	45028048	45028148	RNF36	0	+	45028048	45028148	255,0,0
chr11	63137102	63137202	SLC22A9	0	+	63137102	63137202	255,0,0
chr10	97515172	97515272	ENTPD1	0	+	97515172	97515272	255,0,0
chr16	78056686	78056786	CLEC3A	0	+	78056686	78056786	255,0,0
chr6	3076304	3076404	RIPK1	0	+	3076304	3076404	255,0,0
chr6	137114463	137114563	MAP3K5	0	+	137114463	137114563	0,0,0
chr12	30849064	30849164	IPO8	0	+	30849064	30849164	0,0,0
chr3	47517769	47517869	SCAP	0	+	47517769	47517869	0,0,0
chr1	228297823	228297923	MRPL55	0	+	228297823	228297923	0,0,0
chr9	128469733	128469833	MAPKAP1	0	+	128469733	128469833	0,0,0
chr11	57103581	57103681	SSRP1	0	+	57103581	57103681	0,0,0
chr22	39548081	39548181	CBX7	0	+	39548081	39548181	0,0,0
chr14	74486262	74486362	ENTPD5	0	+	74486262	74486362	0,0,0
chr17	40336425	40336525	HCRT	0	+	40336425	40336525	0,0,0
chr14	76447961	76448061	TGFB3	0	+	76447961	76448061	0,0,0
chr16	9058315	9058415	USP7	0	+	9058315	9058415	0,0,0
chr7	121036679	121036779	FAM3C	0	+	121036679	121036779	0,0,0
chr15	64338114	64338214	DAPK2	0	+	64338114	64338214	0,0,0
chr7	72972229	72972329	BCL7B	0	+	72972229	72972329	0,0,0
chr11	63382093	63382193	HRASLS3	0	+	63382093	63382193	0,0,0
chr9	130661125	130661225	ST6GALNAC6	0	+	130661125	130661225	0,0,0
chr8	99838438	99838538	STK3	0	+	99838438	99838538	0,0,0
chr3	122234084	122234184	KPNA1	0	+	122234084	122234184	0,0,0
chr11	3120899	3120999	OSBPL5	0	+	3120899	3120999	0,0,0
chr19	39343524	39343624	HNRPL	0	+	39343524	39343624	0,0,0
chr16	22012354	22012454	MGC50721	0	+	22012354	22012454	0,0,0
chr19	2329353	2329453	LSM7	0	+	2329353	2329453	0,0,0
chr1	2345425	2345525	PEX10	0	+	2345425	2345525	0,0,0
chr3	50606239	50606339	C3orf18	0	+	50606239	50606339	0,0,0
chr1	46664548	46664648	POMGNT1	0	+	46664548	46664648	0,0,0
chr19	17516279	17516379	BST2	0	+	17516279	17516379	0,0,0
chr17	18162265	18162365	FLII	0	+	18162265	18162365	0,0,0
chr10	102046635	102046735	BLOC1S2	0	+	102046635	102046735	0,0,0
chr4	5712626	5712726	EVC2	0	+	5712626	5712726	0,0,0
chr11	63381678	63381778	HRASLS3	0	+	63381678	63381778	0,0,0
chr20	62168529	62168629	PTK6	0	+	62168529	62168629	0,0,0
chr12	131322992	131323092	EPIM	0	+	131322992	131323092	0,0,0
chr8	82598751	82598851	IMPA1	0	+	82598751	82598851	0,0,0
chr12	120703767	120703867	PXN	0	+	120703767	120703867	0,0,0
chr20	591350	591450	TCF15	0	+	591350	591450	0,0,0
chr1	6454276	6454376	ACOT7	0	+	6454276	6454376	0,0,0
chr8	42397714	42397814	SLC20A2	0	+	42397714	42397814	0,0,0
chr17	2206690	2206790	SMG6	0	+	2206690	2206790	0,0,0
chr16	84151250	84151350	MBTPS1	0	+	84151250	84151350	0,0,0
chr19	4558069	4558169	SEMA6B	0	+	4558069	4558169	0,0,0
chr5	180019062	180019162	SCGB3A1	0	+	180019062	180019162	0,0,0
chr3	130745898	130745998	ASTE1	0	+	130745898	130745998	0,0,0
chr4	100868268	100868368	DNAJB14	0	+	100868268	100868368	0,0,0
chr15	66790340	66790440	SNAPC5	0	+	66790340	66790440	0,0,0
chr12	121454401	121454501	C12orf43	0	+	121454401	121454501	0,0,0
chr19	2428464	2428564	TIMM13	0	+	2428464	2428564	0,0,0
chr6	109777592	109777692	MICAL1	0	+	109777592	109777692	0,0,0
chr6	56709278	56709378	DST	0	+	56709278	56709378	0,0,0
chr20	633368	633468	SRXN1	0	+	633368	633468	0,0,0
chr6	90348535	90348635	DJ122O8.2	0	+	90348535	90348635	0,0,0
chr17	62049988	62050088	SCN4A	0	+	62049988	62050088	0,0,0
chr2	114036120	114036220	PAX8	0	+	114036120	114036220	0,0,0
chr9	124854796	124854896	TTLL11	0	+	124854796	124854896	0,0,0
chr22	19280115	19280215	CLTCL1	0	+	19280115	19280215	0,0,0
chr19	16186823	16186923	TPM4	0	+	16186823	16186923	0,0,0
chr3	52008437	52008537	ABHD14A	0	+	52008437	52008537	0,0,0
chr17	37824977	37825077	PNMT	0	+	37824977	37825077	0,0,0
chr3	38388758	38388858	XYLB	0	+	38388758	38388858	0,0,0
chr3	52008488	52008588	ABHD14A	0	+	52008488	52008588	0,0,0
chr15	91478973	91479073	UNC45A	0	+	91478973	91479073	0,0,0
chr2	73114094	73114194	SPR	0	+	73114094	73114194	0,0,0
chr11	107879381	107879481	CUL5	0	+	107879381	107879481	0,0,0
chr10	45455450	45455550	RASSF4	0	+	45455450	45455550	0,0,0
chr5	138088392	138088492	CTNNA1	0	+	138088392	138088492	0,0,0
chr19	5822580	5822680	NRTN	0	+	5822580	5822680	0,0,0
chr22	46663368	46663468	FLJ20699	0	+	46663368	46663468	0,0,0
chr17	52978533	52978633	TOM1L1	0	+	52978533	52978633	0,0,0
chr1	146713946	146714046	CHD1L	0	+	146713946	146714046	0,0,0
chr6	36562167	36562267	SFRS3	0	+	36562167	36562267	0,0,0
chr5	159849143	159849243	PTTG1	0	+	159849143	159849243	0,0,0
chr9	101569646	101569746	GALNT12	0	+	101569646	101569746	0,0,0
chr3	122102677	122102777	C3orf28	0	+	122102677	122102777	0,0,0
chr12	56472755	56472855	ERBB3	0	+	56472755	56472855	0,0,0
chr6	35228269	35228369	ZNF76	0	+	35228269	35228369	0,0,0
chr1	171810055	171810155	DNM3	0	+	171810055	171810155	0,0,0
chr19	17530269	17530369	LOC93343	0	+	17530269	17530369	0,0,0
chr1	156561897	156561997	APOA1BP	0	+	156561897	156561997	0,0,0
chr15	41185923	41186023	VPS18	0	+	41185923	41186023	0,0,0
chr20	34129406	34129506	ERGIC3	0	+	34129406	34129506	0,0,0
chr3	196366319	196366419	LRRC33	0	+	196366319	196366419	0,0,0
chr11	20385035	20385135	HTATIP2	0	+	20385035	20385135	0,0,0
chr2	36581988	36582088	CRIM1	0	+	36581988	36582088	0,0,0
chr19	50887077	50887177	POLD1	0	+	50887077	50887177	0,0,0
chr8	91013637	91013737	DECR1	0	+	91013637	91013737	0,0,0
chr2	177134257	177134357	MTX2	0	+	177134257	177134357	0,0,0
chr16	88636052	88636152	NHN1	0	+	88636052	88636152	0,0,0
chr16	29673630	29673730	SPN	0	+	29673630	29673730	0,0,0
chr2	233244389	233244489	ALPP	0	+	233244389	233244489	0,0,0
chr16	2076547	2076647	SLC9A3R2	0	+	2076547	2076647	0,0,0
chr2	27805572	27805672	ZNF512	0	+	27805572	27805672	0,0,0
chr19	13105678	13105778	NFIX	0	+	13105678	13105778	0,0,0
chr3	141205490	141205590	RASA2	0	+	141205490	141205590	0,0,0
chr10	105253102	105253202	NEURL	0	+	105253102	105253202	0,0,0
chr12	110718261	110718361	ATP2A2	0	+	110718261	110718361	0,0,0
chr5	126852974	126853074	LOC133619	0	+	126852974	126853074	0,0,0
chr22	33197344	33197444	TIMP3	0	+	33197344	33197444	0,0,0
chr10	126490049	126490149	KIAA0157	0	+	126490049	126490149	0,0,0
chr17	52977719	52977819	TOM1L1	0	+	52977719	52977819	0,0,0
chr5	64063799	64063899	SDCCAG10	0	+	64063799	64063899	0,0,0
chr19	1491993	1492093	REEP6	0	+	1491993	1492093	0,0,0
chr8	97657022	97657122	PGCP	0	+	97657022	97657122	0,0,0
chr3	52321216	52321316	GLYCTK	0	+	52321216	52321316	0,0,0
chr20	43343947	43344047	WISP2	0	+	43343947	43344047	0,0,0
chr3	140949866	140949966	ACPL2	0	+	140949866	140949966	0,0,0
chr14	101293676	101293776	MEG3	0	+	101293676	101293776	0,0,0
chr1	41248159	41248259	KCNQ4	0	+	41248159	41248259	0,0,0
chr2	29339026	29339126	RSNL2	0	+	29339026	29339126	0,0,0
chr16	89237320	89237420	CDH15	0	+	89237320	89237420	0,0,0
chr11	44087373	44087473	PHACS	0	+	44087373	44087473	0,0,0
chr12	57984669	57984769	PIP5K2C	0	+	57984669	57984769	0,0,0
chr20	31407298	31407398	MAPRE1	0	+	31407298	31407398	0,0,0
chr16	764744	764844	METRN	0	+	764744	764844	0,0,0
chr12	104359682	104359782	TDG	0	+	104359682	104359782	0,0,0
chr17	4843626	4843726	RNF167	0	+	4843626	4843726	0,0,0
chr18	72201672	72201772	CNDP1	0	+	72201672	72201772	0,0,0
chr19	41768025	41768125	HNRPUL1	0	+	41768025	41768125	0,0,0
chr4	175750059	175750159	GLRA3	0	+	175750059	175750159	0,255,0
chr1	150979042	150979142	FAM63A	0	+	150979042	150979142	0,255,0
chr10	85932713	85932813	C10orf99	0	+	85932713	85932813	0,255,0
chr17	60704332	60704432	MRC2	0	+	60704332	60704432	0,255,0
chr20	1600655	1600755	SIRPB1	0	+	1600655	1600755	0,255,0
chr2	166150319	166150419	SCN2A2	0	+	166150319	166150419	0,255,0
chr1	20142447	20142547	RNF186	0	+	20142447	20142547	0,255,0
chr6	41168910	41169010	TREML2	0	+	41168910	41169010	0,255,0
chr5	176936513	176936613	DOK3	0	+	176936513	176936613	0,255,0
chr22	31002707	31002807	TCN2	0	+	31002707	31002807	0,255,0
chr7	14028640	14028740	ETV1	0	+	14028640	14028740	0,255,0
chr18	45458193	45458293	SMAD2	0	+	45458193	45458293	0,255,0
chr6	25652552	25652652	SCGN	0	+	25652552	25652652	0,255,255
chr6	18122669	18122769	NHLRC1	0	+	18122669	18122769	0,255,255
chr2	47798346	47798446	KCNK12	0	+	47798346	47798446	0,255,255
chr13	28366764	28366864	GSH1	0	+	28366764	28366864	0,255,255
chr22	44258129	44258229	SULT4A1	0	+	44258129	44258229	0,255,255
chr18	6414280	6414380	L3MBTL4	0	+	6414280	6414380	0,255,255
chr3	24536512	24536612	THRB	0	+	24536512	24536612	0,255,255
chr10	128076886	128076986	ADAM12	0	+	128076886	128076986	0,255,255
chr6	62995913	62996013	KHDRBS2	0	+	62995913	62996013	0,255,255
chr22	17601331	17601431	CECR6	0	+	17601331	17601431	0,255,255
chr4	158141886	158141986	GRIA2	0	+	158141886	158141986	0,255,255
chr11	106888606	106888706	GUCY1A2	0	+	106888606	106888706	0,255,255
chr1	49242309	49242409	C1orf165	0	+	49242309	49242409	0,255,255
chr7	145813389	145813489	CNTNAP2	0	+	145813389	145813489	0,255,255
chr21	42688585	42688685	FAM3B	0	+	42688585	42688685	0,255,255
chr15	72612075	72612175	BRUNOL6	0	+	72612075	72612175	0,255,255
chr4	171011214	171011314	AADAT	0	+	171011214	171011314	0,255,255
chr18	5543751	5543851	EPB41L3	0	+	5543751	5543851	0,255,255
chr19	10397730	10397830	ICAM4	0	+	10397730	10397830	0,255,255
chr20	11871325	11871425	BTBD3	0	+	11871325	11871425	0,255,255
chr7	80548645	80548745	SEMA3C	0	+	80548645	80548745	0,255,255
chr2	150187173	150187273	MGC52057	0	+	150187173	150187273	0,255,255
chr3	68981453	68981553	FAM19A4	0	+	68981453	68981553	0,255,255
chr6	146864702	146864802	RAB32	0	+	146864702	146864802	0,255,255
chr3	39851591	39851691	MYRIP	0	+	39851591	39851691	0,255,255
chr7	98246602	98246702	NPTX2	0	+	98246602	98246702	0,255,255
chr5	115910679	115910779	SEMA6A	0	+	115910679	115910779	0,255,255
chr14	105070948	105071048	FLJ42486	0	+	105070948	105071048	0,255,255
chr13	26043016	26043116	ATP8A2	0	+	26043016	26043116	0,255,255
chr8	32405801	32405901	NRG1	0	+	32405801	32405901	0,255,255
chr6	146864479	146864579	RAB32	0	+	146864479	146864579	0,255,255
chr5	140306199	140306299	PCDHAC1	0	+	140306199	140306299	0,255,255
chr10	118033320	118033420	GFRA1	0	+	118033320	118033420	0,255,255
chr5	151304307	151304407	GLRA1	0	+	151304307	151304407	0,255,255
chr17	6679483	6679583	FBXO39	0	+	6679483	6679583	0,255,255
chr8	75896925	75897025	CRISPLD1	0	+	75896925	75897025	0,255,255
chr7	94537297	94537397	PPP1R9A	0	+	94537297	94537397	0,255,255
chr8	54164031	54164131	OPRK1	0	+	54164031	54164131	0,255,255
chr8	62200639	62200739	MGC34646	0	+	62200639	62200739	0,255,255
chr1	57044941	57045041	PPAP2B	0	+	57044941	57045041	0,255,255
chr20	22565831	22565931	FOXA2	0	+	22565831	22565931	0,255,255
chr4	44450308	44450408	KCTD8	0	+	44450308	44450408	0,255,255
chr3	68981840	68981940	FAM19A4	0	+	68981840	68981940	0,255,255
chr6	132272358	132272458	CTGF	0	+	132272358	132272458	0,255,255
chr12	59313833	59313933	LRIG3	0	+	59313833	59313933	0,255,255
chr18	6414928	6415028	L3MBTL4	0	+	6414928	6415028	0,255,255
chr3	44626442	44626542	ZNF660	0	+	44626442	44626542	0,255,255
chr4	57975984	57976084	IGFBP7	0	+	57975984	57976084	0,255,255
chr11	111383574	111383674	BTG4	0	+	111383574	111383674	0,255,255
chr7	45960784	45960884	IGFBP3	0	+	45960784	45960884	0,255,255
chr2	239148082	239148182	HES6	0	+	239148082	239148182	0,255,255
chr14	93389841	93389941	CHGA	0	+	93389841	93389941	0,255,255
chr12	133424659	133424759	CHFR	0	+	133424659	133424759	0,255,255
chr5	32712187	32712287	NPR3	0	+	32712187	32712287	0,255,255
chr10	35930275	35930375	FZD8	0	+	35930275	35930375	0,255,255
chr22	34316266	34316366	LARGE	0	+	34316266	34316366	0,255,255
chr17	6679547	6679647	FBXO39	0	+	6679547	6679647	0,255,255
chr18	49868427	49868527	DCC	0	+	49868427	49868527	0,255,255
chr6	117198510	117198610	RFXDC1	0	+	117198510	117198610	0,255,255
chr5	178322702	178322802	ZFP2	0	+	178322702	178322802	0,255,255
chr2	150186656	150186756	MGC52057	0	+	150186656	150186756	0,255,255
chr4	176923389	176923489	GPM6A	0	+	176923389	176923489	0,255,255
chr5	178322874	178322974	ZFP2	0	+	178322874	178322974	0,255,255
chr13	96742363	96742463	HS6ST3	0	+	96742363	96742463	0,255,255
chr9	17579177	17579277	SH3GL2	0	+	17579177	17579277	0,255,255
chr19	12267414	12267514	ZNF625	0	+	12267414	12267514	0,255,255
chr13	110438887	110438987	IRS2	0	+	110438887	110438987	0,255,255
chr6	84418674	84418774	SNAP91	0	+	84418674	84418774	0,255,255
chr12	5153238	5153338	KCNA5	0	+	5153238	5153338	0,255,255
chr8	57358455	57358555	PENK	0	+	57358455	57358555	0,255,255
chr5	71403370	71403470	MAP1B	0	+	71403370	71403470	0,255,255
chr3	145879034	145879134	PLOD2	0	+	145879034	145879134	0,255,255
chr15	98504123	98504223	ARRDC4	0	+	98504123	98504223	0,255,255
chr3	24537127	24537227	THRB	0	+	24537127	24537227	0,255,255
chr10	129535848	129535948	FLJ46831	0	+	129535848	129535948	0,255,255
chr3	24536027	24536127	THRB	0	+	24536027	24536127	0,255,255
chr1	6269210	6269310	C1orf188	0	+	6269210	6269310	0,255,255
chr14	34419782	34419882	EGLN3	0	+	34419782	34419882	0,255,255
chr1	3568162	3568262	TP73	0	+	3568162	3568262	0,255,255
chr18	25757161	25757261	CDH2	0	+	25757161	25757261	0,255,255
chr5	83680667	83680767	EDIL3	0	+	83680667	83680767	0,255,255
chr4	5894641	5894741	CRMP1	0	+	5894641	5894741	0,255,255
chr18	7117630	7117730	LAMA1	0	+	7117630	7117730	0,255,255
chr4	41363270	41363370	DKFZP686A01247	0	+	41363270	41363370	0,255,255
chr14	37667180	37667280	MIPOL1	0	+	37667180	37667280	0,255,255
chr4	96470534	96470634	UNC5C	0	+	96470534	96470634	0,255,255
chr1	47882264	47882364	FOXE3	0	+	47882264	47882364	0,255,255
chr19	57019323	57019423	ZNF471	0	+	57019323	57019423	0,255,255
chr11	94134596	94134696	GPR83	0	+	94134596	94134696	0,255,255
chr5	57878951	57879051	RAB3C	0	+	57878951	57879051	0,255,255
chr19	57018798	57018898	ZNF471	0	+	57018798	57018898	0,255,255
chr16	54965442	54965542	IRX5	0	+	54965442	54965542	0,255,255
chr20	4230042	4230142	ADRA1D	0	+	4230042	4230142	0,255,255
chr7	100253864	100253964	ACTL6B	0	+	100253864	100253964	0,255,255
chr4	41258744	41258844	UCHL1	0	+	41258744	41258844	0,255,255
chr20	13976140	13976240	C20orf133	0	+	13976140	13976240	0,255,255
chr19	4769610	4769710	C19orf30	0	+	4769610	4769710	0,255,255
chr1	248020762	248020862	TRIM58	0	+	248020762	248020862	0,255,255
chr15	30114862	30114962	TJP1	0	+	30114862	30114962	0,255,255
chr1	200860315	200860415	C1orf106	0	+	200860315	200860415	0,255,255
chr6	114178963	114179063	MARCKS	0	+	114178963	114179063	0,255,255
chr10	128077273	128077373	ADAM12	0	+	128077273	128077373	0,255,255
chr5	178017777	178017877	COL23A1	0	+	178017777	178017877	0,255,255
chr7	116963442	116963542	WNT2	0	+	116963442	116963542	0,255,255
chr7	100318576	100318676	EPO	0	+	100318576	100318676	0,255,255
chr19	3801677	3801777	MATK	0	+	3801677	3801777	0,255,255
chr1	170633509	170633609	PRRX1	0	+	170633509	170633609	0,255,255
chr2	18060036	18060136	KCNS3	0	+	18060036	18060136	0,255,255
chr1	8086671	8086771	ERRFI1	0	+	8086671	8086771	0,255,255
chr7	121513015	121513115	PTPRZ1	0	+	121513015	121513115	0,255,255
chr16	55689815	55689915	SLC6A2	0	+	55689815	55689915	0,255,255
chr10	20105591	20105691	PLXDC2	0	+	20105591	20105691	0,255,255
chr5	174151729	174151829	MSX2	0	+	174151729	174151829	0,255,255
chr18	31020461	31020561	C18orf34	0	+	31020461	31020561	0,255,255
chr5	121647808	121647908	SNCAIP	0	+	121647808	121647908	0,255,255
chr11	8190515	8190615	RIC3	0	+	8190515	8190615	0,255,255
chr1	247275294	247275394	FLJ45717	0	+	247275294	247275394	0,255,255
chr7	55086840	55086940	EGFR	0	+	55086840	55086940	0,255,255
chr4	25032514	25032614	LGI2	0	+	25032514	25032614	0,255,255
chr8	11566813	11566913	GATA4	0	+	11566813	11566913	0,255,255
chr8	41166688	41166788	SFRP1	0	+	41166688	41166788	0,255,255
chr5	9545926	9546026	SEMA5A	0	+	9545926	9546026	0,255,255
chr19	58125903	58126003	ZNF134	0	+	58125903	58126003	0,255,255
chr10	18429699	18429799	CACNB2	0	+	18429699	18429799	0,255,255
chr10	54074159	54074259	DKK1	0	+	54074159	54074259	0,255,255
chr7	73038816	73038916	WBSCR14	0	+	73038816	73038916	0,255,255
chr4	86396124	86396224	ARHGAP24	0	+	86396124	86396224	0,255,255
chr4	157997313	157997413	GLRB	0	+	157997313	157997413	0,255,255
chr5	2751491	2751591	IRX2	0	+	2751491	2751591	0,255,255
chr6	146864470	146864570	RAB32	0	+	146864470	146864570	0,255,255
chr1	16085592	16085692	FBLIM1	0	+	16085592	16085692	0,255,255
chr7	79764241	79764341	GNAI1	0	+	79764241	79764341	0,255,255
chr20	60794818	60794918	HRH3	0	+	60794818	60794918	0,255,255
chr5	168728026	168728126	SLIT3	0	+	168728026	168728126	0,255,255
chr2	14772518	14772618	FAM84A	0	+	14772518	14772618	0,255,255
chr7	19156852	19156952	TWIST1	0	+	19156852	19156952	0,255,255
chr7	45960317	45960417	IGFBP3	0	+	45960317	45960417	0,255,255
chr19	13616821	13616921	CACNA1A	0	+	13616821	13616921	0,255,255
chr12	3600616	3600716	PRMT8	0	+	3600616	3600716	0,255,255
chr9	118916443	118916543	PAPPA	0	+	118916443	118916543	0,255,255
chr10	134599099	134599199	NKX6-2	0	+	134599099	134599199	0,255,255
chr1	177140076	177140176	FAM5B	0	+	177140076	177140176	0,255,255
chr5	45695872	45695972	HCN1	0	+	45695872	45695972	0,255,255
chr17	37856463	37856563	ERBB2	0	+	37856463	37856563	0,255,255
chr19	58570418	58570518	ZNF135	0	+	58570418	58570518	0,255,255
chr5	16936818	16936918	MYO10	0	+	16936818	16936918	0,255,255
chr8	18870863	18870963	PSD3	0	+	18870863	18870963	0,255,255
chr14	38064440	38064540	FOXA1	0	+	38064440	38064540	0,255,255
chr6	132722371	132722471	MOXD1	0	+	132722371	132722471	0,255,255
chr12	133424370	133424470	CHFR	0	+	133424370	133424470	0,255,255
chr10	105037165	105037265	INA	0	+	105037165	105037265	0,255,255
chr19	12475977	12476077	ZNF442	0	+	12475977	12476077	0,255,255
chr4	8582250	8582350	GPR78	0	+	8582250	8582350	0,255,255
chr6	19837300	19837400	ID4	0	+	19837300	19837400	0,255,255
chr3	45187667	45187767	CDCP1	0	+	45187667	45187767	0,255,255
chr16	230291	230391	HBQ1	0	+	230291	230391	0,255,255
chr5	16935838	16935938	MYO10	0	+	16935838	16935938	0,255,255
chr16	82661471	82661571	CDH13	0	+	82661471	82661571	0,255,255
chr6	169653911	169654011	THBS2	0	+	169653911	169654011	0,255,255
chr7	49813713	49813813	UNQ739	0	+	49813713	49813813	0,255,255
chr2	189156992	189157092	GULP1	0	+	189156992	189157092	0,255,255
chr1	145075781	145075881	PDE4DIP	0	+	145075781	145075881	0,255,255
chr3	24535724	24535824	THRB	0	+	24535724	24535824	0,255,255
chr10	26223260	26223360	MYO3A	0	+	26223260	26223360	0,255,255
chr4	74734874	74734974	CXCL1	0	+	74734874	74734974	0,255,255
chr7	100808999	100809099	VGF	0	+	100808999	100809099	0,255,255
chr13	110438856	110438956	IRS2	0	+	110438856	110438956	0,255,255
chr5	160974974	160975074	GABRB2	0	+	160974974	160975074	0,255,255
chr16	65155791	65155891	CDH11	0	+	65155791	65155891	0,255,255
chr5	127873661	127873761	FBN2	0	+	127873661	127873761	0,255,255
chr2	5833119	5833219	SOX11	0	+	5833119	5833219	0,255,255
chr17	70117480	70117580	SOX9	0	+	70117480	70117580	0,255,255
chr22	46932592	46932692	CELSR1	0	+	46932592	46932692	0,255,255
chr20	57875296	57875396	EDN3	0	+	57875296	57875396	0,255,255
chr4	95679655	95679755	BMPR1B	0	+	95679655	95679755	0,255,255
chr19	58545099	58545199	ZSCAN1	0	+	58545099	58545199	0,255,255
chr5	150400481	150400581	GPX3	0	+	150400481	150400581	0,255,255
chr4	157892708	157892808	PDGFC	0	+	157892708	157892808	0,255,255
chr18	28622543	28622643	DSC3	0	+	28622543	28622643	0,255,255
chr19	45908096	45908196	PPP1R13L	0	+	45908096	45908196	0,255,255
chr2	185462347	185462447	C2orf10	0	+	185462347	185462447	0,255,255
chr7	145814102	145814202	CNTNAP2	0	+	145814102	145814202	0,255,255
chr5	115298670	115298770	FLJ90650	0	+	115298670	115298770	0,255,255
chr4	682784	682884	MFSD7	0	+	682784	682884	0,255,255
chr19	15343124	15343224	ABHD9	0	+	15343124	15343224	0,255,255
chr2	165477868	165477968	GRB14	0	+	165477868	165477968	0,255,255
chr10	26223050	26223150	MYO3A	0	+	26223050	26223150	0,255,255
chr15	28344362	28344462	OCA2	0	+	28344362	28344462	0,255,255
chr2	108602955	108603055	SLC5A7	0	+	108602955	108603055	0,255,255
chr18	31803017	31803117	NOL4	0	+	31803017	31803117	0,255,255
chr14	37641550	37641650	SLC25A21	0	+	37641550	37641650	0,255,255
chr8	19797395	19797495	LPL	0	+	19797395	19797495	0,255,255
chr3	61236859	61236959	FHIT	0	+	61236859	61236959	0,255,255
chr19	708868	708968	PALM	0	+	708868	708968	0,255,255
chr2	219925015	219925115	IHH	0	+	219925015	219925115	0,255,255
chr11	65816592	65816692	GAL3ST3	0	+	65816592	65816692	0,255,255
chr22	20791683	20791783	SCARF2	0	+	20791683	20791783	0,255,255
chr6	35772840	35772940	LHFPL5	0	+	35772840	35772940	0,255,255
chr1	179560820	179560920	TDRD5	0	+	179560820	179560920	0,255,255
chr8	19171656	19171756	SH2D4A	0	+	19171656	19171756	0,255,255
chr1	107682454	107682554	NTNG1	0	+	107682454	107682554	0,255,255
chr20	44540571	44540671	PLTP	0	+	44540571	44540671	0,255,255
chr2	16080710	16080810	MYCN	0	+	16080710	16080810	0,255,255
chr6	39693307	39693407	KIF6	0	+	39693307	39693407	0,255,255
chr2	74756184	74756284	HTRA2	0	+	74756184	74756284	0,255,255
chr20	44657898	44657998	SLC12A5	0	+	44657898	44657998	0,255,255
chr13	112721736	112721836	SOX1	0	+	112721736	112721836	0,255,255
chr6	1610638	1610738	FOXC1	0	+	1610638	1610738	0,255,255
chr3	192445330	192445430	FGF12	0	+	192445330	192445430	0,255,255
chr15	83952758	83952858	BNC1	0	+	83952758	83952858	0,255,255
chr5	175223596	175223696	CPLX2	0	+	175223596	175223696	0,255,255
chr6	166075470	166075570	PDE10A	0	+	166075470	166075570	0,255,255
chr19	51520332	51520432	KLK10	0	+	51520332	51520432	0,255,255
chr15	71184540	71184640	THAP10	0	+	71184540	71184640	0,255,255
chr5	113698241	113698341	KCNN2	0	+	113698241	113698341	0,255,255
chr2	43020119	43020219	HAAO	0	+	43020119	43020219	0,255,255
chr2	1748062	1748162	PXDN	0	+	1748062	1748162	0,255,255
chr9	104500980	104501080	GRIN3A	0	+	104500980	104501080	0,255,255
chr4	87515957	87516057	PTPN13	0	+	87515957	87516057	0,255,255
chr6	39281835	39281935	KCNK17	0	+	39281835	39281935	0,255,255
chr11	17741637	17741737	MYOD1	0	+	17741637	17741737	0,255,255
chr10	95360686	95360786	RBP4	0	+	95360686	95360786	0,255,255
chr6	133563714	133563814	EYA4	0	+	133563714	133563814	0,255,255
chr15	35087585	35087685	ACTC	0	+	35087585	35087685	0,255,255
chr2	165697545	165697645	COBLL1	0	+	165697545	165697645	0,255,255
chr9	93405084	93405184	DIRAS2	0	+	93405084	93405184	0,255,255
chr6	146865183	146865283	RAB32	0	+	146865183	146865283	0,255,255
chr3	187388098	187388198	SST	0	+	187388098	187388198	0,255,255
chr6	117586868	117586968	VGLL2	0	+	117586868	117586968	0,255,255
chr8	10587963	10588063	SOX7	0	+	10587963	10588063	0,255,255
chr10	135044064	135044164	UTF1	0	+	135044064	135044164	0,255,255
chr7	35293487	35293587	TBX20	0	+	35293487	35293587	0,255,255
chr8	24771223	24771323	NEF3	0	+	24771223	24771323	0,255,255
chr6	46702933	46703033	PLA2G7	0	+	46702933	46703033	0,255,255
chr1	32827790	32827890	TSSK3	0	+	32827790	32827890	0,255,255
chr7	82072729	82072829	CACNA2D1	0	+	82072729	82072829	0,255,255
chr7	83277921	83278021	SEMA3E	0	+	83277921	83278021	0,255,255
chr2	5831672	5831772	SOX11	0	+	5831672	5831772	0,255,255
chr1	186649831	186649931	PTGS2	0	+	186649831	186649931	0,255,255
chr10	45869766	45869866	ALOX5	0	+	45869766	45869866	0,255,255
chr19	53636027	53636127	ZNF415	0	+	53636027	53636127	0,255,255
chr20	41818306	41818406	PTPRT	0	+	41818306	41818406	0,255,255
chr16	22826067	22826167	HS3ST2	0	+	22826067	22826167	0,255,255
chr19	4769603	4769703	C19orf30	0	+	4769603	4769703	0,255,255
chr8	65711277	65711377	CYP7B1	0	+	65711277	65711377	0,255,255
chr3	33318974	33319074	FBXL2	0	+	33318974	33319074	0,255,255
chr11	131780896	131780996	HNT	0	+	131780896	131780996	0,255,255
chr19	58220612	58220712	ZNF154	0	+	58220612	58220712	0,255,255
chr1	65730444	65730544	DNAJC6	0	+	65730444	65730544	0,255,255
chr19	38042422	38042522	ZNF540	0	+	38042422	38042522	0,255,255
chr7	100823230	100823330	FLJ39237	0	+	100823230	100823330	0,255,255
chr18	7568136	7568236	PTPRM	0	+	7568136	7568236	0,255,255
chr4	158141442	158141542	GRIA2	0	+	158141442	158141542	0,255,255
chr17	34058547	34058647	RASL10B	0	+	34058547	34058647	0,255,255
chr3	12045409	12045509	SYN2	0	+	12045409	12045509	0,255,255
chr1	200860313	200860413	C1orf106	0	+	200860313	200860413	0,255,255
chr12	133424171	133424271	CHFR	0	+	133424171	133424271	0,255,255
chr2	68546457	68546557	C2orf32	0	+	68546457	68546557	0,255,255
chr19	46318698	46318798	RSHL1	0	+	46318698	46318798	0,255,255
chr5	50679311	50679411	ISL1	0	+	50679311	50679411	0,255,255
chr15	33010486	33010586	GREM1	0	+	33010486	33010586	0,255,255
chr14	101192967	101193067	DLK1	0	+	101192967	101193067	0,255,255
chr3	160822670	160822770	B3GALT3	0	+	160822670	160822770	0,255,255
chr4	25657379	25657479	SLC34A2	0	+	25657379	25657479	0,255,255
chr22	30116389	30116489	CABP7	0	+	30116389	30116489	0,255,255
chr6	19838161	19838261	ID4	0	+	19838161	19838261	0,255,255
chr5	37839719	37839819	GDNF	0	+	37839719	37839819	0,255,255
chr7	94536936	94537036	PPP1R9A	0	+	94536936	94537036	0,255,255
chr7	130418265	130418365	KLF14	0	+	130418265	130418365	0,255,255
chr20	9819755	9819855	PAK7	0	+	9819755	9819855	0,255,255
chr5	127874775	127874875	FBN2	0	+	127874775	127874875	0,255,255
chr7	27204931	27205031	HOXA9	0	+	27204931	27205031	0,255,255
chr7	54610142	54610242	MGC33530	0	+	54610142	54610242	0,255,255
chr7	96650459	96650559	DLX5	0	+	96650459	96650559	0,255,255
chr12	117799320	117799420	NOS1	0	+	117799320	117799420	0,255,255
chr8	55370494	55370594	SOX17	0	+	55370494	55370594	0,255,255
chr16	23766066	23766166	LOC63928	0	+	23766066	23766166	0,255,255
chr1	1167986	1168086	B3GALT6	0	+	1167986	1168086	0,255,255
chr6	24126447	24126547	VMP	0	+	24126447	24126547	0,255,255
chr5	169931042	169931142	KCNIP1	0	+	169931042	169931142	0,255,255
chr6	170615223	170615323	KIAA1838	0	+	170615223	170615323	0,255,255
chr14	29235958	29236058	FOXG1B	0	+	29235958	29236058	0,255,255
chr20	52790089	52790189	CYP24A1	0	+	52790089	52790189	0,255,255
chr9	6645636	6645736	GLDC	0	+	6645636	6645736	0,255,255
chr4	147560076	147560176	POU4F2	0	+	147560076	147560176	0,255,255
chr17	39942880	39942980	JUP	0	+	39942880	39942980	0,255,255
chr1	95392339	95392439	CNN3	0	+	95392339	95392439	0,255,255
chr4	41259233	41259333	UCHL1	0	+	41259233	41259333	0,255,255
chr21	39288328	39288428	KCNJ6	0	+	39288328	39288428	0,255,255
chr11	12399059	12399159	PARVA	0	+	12399059	12399159	0,255,255
chr1	214161256	214161356	PROX1	0	+	214161256	214161356	0,255,255
chr6	10881993	10882093	GCM2	0	+	10881993	10882093	0,255,255
chr3	61236861	61236961	FHIT	0	+	61236861	61236961	0,255,255
chr21	27945504	27945604	CYYR1	0	+	27945504	27945604	0,255,255
chr10	92617112	92617212	HTR7	0	+	92617112	92617212	0,255,255
chr14	23821967	23822067	SLC22A17	0	+	23821967	23822067	0,255,255
chr13	28543470	28543570	CDX2	0	+	28543470	28543570	0,255,255
chr14	33407715	33407815	NPAS3	0	+	33407715	33407815	0,255,255
chr3	115342283	115342383	GAP43	0	+	115342283	115342383	0,255,255
chr5	135364502	135364602	TGFBI	0	+	135364502	135364602	0,255,255
chr4	77228304	77228404	GENX-3414	0	+	77228304	77228404	0,255,255
chr15	58357824	58357924	ALDH1A2	0	+	58357824	58357924	0,255,255
chr5	150399951	150400051	GPX3	0	+	150399951	150400051	0,255,255
chr2	80531792	80531892	LRRTM1	0	+	80531792	80531892	0,255,255
chr6	41606591	41606691	MDFI	0	+	41606591	41606691	0,255,255
chr4	176987309	176987409	WDR17	0	+	176987309	176987409	0,255,255
chr12	75603351	75603451	KCNC2	0	+	75603351	75603451	0,255,255
chr3	73674020	73674120	PDZRN3	0	+	73674020	73674120	0,255,255
chr1	6239920	6240020	CHD5	0	+	6239920	6240020	0,255,255
chr9	93564099	93564199	SYK	0	+	93564099	93564199	0,255,255
chr4	11430303	11430403	HS3ST1	0	+	11430303	11430403	0,255,255
chr6	110300523	110300623	GPR6	0	+	110300523	110300623	0,255,255
chr5	178368365	178368465	ZNF454	0	+	178368365	178368465	0,255,255
chr19	9473646	9473746	ZNF177	0	+	9473646	9473746	0,255,255
chr3	139258245	139258345	RBP1	0	+	139258245	139258345	0,255,255
chr9	93563726	93563826	SYK	0	+	93563726	93563826	0,255,255
chr13	36920612	36920712	SPG20	0	+	36920612	36920712	0,255,255
chr2	220283125	220283225	DES	0	+	220283125	220283225	0,255,255
chr3	164914421	164914521	SLITRK3	0	+	164914421	164914521	0,255,255
chr17	4544875	4544975	ALOX15	0	+	4544875	4544975	0,255,255
chr5	173472648	173472748	HMP19	0	+	173472648	173472748	0,255,255
chr7	30721838	30721938	CRHR2	0	+	30721838	30721938	0,255,255
chr16	87635734	87635834	JPH3	0	+	87635734	87635834	0,255,255
chr16	65157000	65157100	CDH11	0	+	65157000	65157100	0,255,255
chr10	50818861	50818961	SLC18A3	0	+	50818861	50818961	0,255,255
chr17	35293979	35294079	LHX1	0	+	35293979	35294079	0,255,255
chr2	27717659	27717759	FNDC4	0	+	27717659	27717759	0,255,255
chr19	52391200	52391300	ZNF577	0	+	52391200	52391300	0,255,255
chr9	977059	977159	DMRT3	0	+	977059	977159	0,255,255
chr7	98245780	98245880	NPTX2	0	+	98245780	98245880	0,255,255
chr14	85996445	85996545	FLRT2	0	+	85996445	85996545	0,255,255
chr19	18343851	18343951	PDE4C	0	+	18343851	18343951	0,255,255
chr20	62130061	62130161	EEF1A2	0	+	62130061	62130161	0,255,255
chr13	96743120	96743220	HS6ST3	0	+	96743120	96743220	0,255,255
chr12	133424516	133424616	CHFR	0	+	133424516	133424616	0,255,255
chr10	20104402	20104502	PLXDC2	0	+	20104402	20104502	0,255,255
chr14	29236273	29236373	FOXG1B	0	+	29236273	29236373	0,255,255
chr17	48712320	48712420	ABCC3	0	+	48712320	48712420	0,255,255
chr3	73674120	73674220	PDZRN3	0	+	73674120	73674220	0,255,255
chr7	124406138	124406238	GPR37	0	+	124406138	124406238	0,255,255
chr3	148415910	148416010	AGTR1	0	+	148415910	148416010	0,255,255
chr20	25566332	25566432	KIAA0980	0	+	25566332	25566432	0,255,255
chr5	125930820	125930920	ALDH7A1	0	+	125930820	125930920	0,255,255
chr19	56989052	56989152	ZNF667	0	+	56989052	56989152	0,255,255
chr11	7273448	7273548	SYT9	0	+	7273448	7273548	0,255,255
chr13	114566014	114566114	GAS6	0	+	114566014	114566114	0,255,255
chr6	3228315	3228415	TUBB2B	0	+	3228315	3228415	0,255,255
chr9	37035331	37035431	PAX5	0	+	37035331	37035431	0,255,255
chr21	22370187	22370287	NCAM2	0	+	22370187	22370287	0,255,255
chr19	5567708	5567808	PLAC2	0	+	5567708	5567808	0,255,255
chr5	7396441	7396541	ADCY2	0	+	7396441	7396541	0,255,255
chr5	140346871	140346971	PCDHAC2	0	+	140346871	140346971	0,255,255
chr6	123110688	123110788	SMPDL3A	0	+	123110688	123110788	0,255,255
chr1	9884572	9884672	CLSTN1	0	+	9884572	9884672	0,255,255
chr6	124125120	124125220	TCBA1	0	+	124125120	124125220	0,255,255
chr11	123525615	123525715	SCN3B	0	+	123525615	123525715	0,255,255
chr7	50861499	50861599	GRB10	0	+	50861499	50861599	0,255,255
chr4	159131640	159131740	FLJ11155	0	+	159131640	159131740	0,255,255
chr18	49867309	49867409	DCC	0	+	49867309	49867409	0,255,255
chr6	101846917	101847017	GRIK2	0	+	101846917	101847017	0,255,255
chr5	52776644	52776744	FST	0	+	52776644	52776744	0,255,255
chr5	11903965	11904065	CTNND2	0	+	11903965	11904065	0,255,255
chr14	105071332	105071432	FLJ42486	0	+	105071332	105071432	0,255,255
chr6	84140947	84141047	ME1	0	+	84140947	84141047	0,255,255
chr16	29823818	29823918	PRRT2	0	+	29823818	29823918	0,255,255
chr18	500929	501029	COLEC12	0	+	500929	501029	0,255,255
chr4	48485574	48485674	SLC10A4	0	+	48485574	48485674	0,255,255
chr13	88324547	88324647	SLITRK5	0	+	88324547	88324647	0,255,255
chr9	80263169	80263269	GNA14	0	+	80263169	80263269	0,255,255
chr5	76507000	76507100	PDE8B	0	+	76507000	76507100	0,255,255
chr15	51973541	51973641	SCG3	0	+	51973541	51973641	0,255,255
chr4	166794421	166794521	TLL1	0	+	166794421	166794521	0,255,255
chr1	3567500	3567600	WDR8	0	+	3567500	3567600	0,255,255
chr8	37823425	37823525	ADRB3	0	+	37823425	37823525	0,255,255
chr15	99193416	99193516	IGF1R	0	+	99193416	99193516	0,255,255
chr6	105628097	105628197	POPDC3	0	+	105628097	105628197	0,255,255
chr14	96505672	96505772	C14orf132	0	+	96505672	96505772	0,255,255
chr19	12946178	12946278	RTBDN	0	+	12946178	12946278	0,255,255
chr7	93203645	93203745	CALCR	0	+	93203645	93203745	0,255,255
chr16	4987002	4987102	PPL	0	+	4987002	4987102	0,255,255
chr9	107690435	107690535	ABCA1	0	+	107690435	107690535	0,255,255
chr8	53478404	53478504	UNQ9433	0	+	53478404	53478504	0,255,255
chr11	125365088	125365188	MGC39545	0	+	125365088	125365188	0,255,255
chr1	201252422	201252522	PKP1	0	+	201252422	201252522	0,255,255
chr8	11566046	11566146	GATA4	0	+	11566046	11566146	0,255,255
chr5	128301182	128301282	SLC27A6	0	+	128301182	128301282	0,255,255
chr7	137028554	137028654	PTN	0	+	137028554	137028654	0,255,255
chr3	62860752	62860852	CADPS	0	+	62860752	62860852	0,255,255
chr5	167719164	167719264	WWC1	0	+	167719164	167719264	0,255,255
chr7	137028485	137028585	PTN	0	+	137028485	137028585	0,255,255
chr9	74764454	74764554	GDA	0	+	74764454	74764554	0,255,255
chr2	42720276	42720376	KCNG3	0	+	42720276	42720376	0,255,255
chr9	107689968	107690068	ABCA1	0	+	107689968	107690068	0,255,255
chr11	89867769	89867869	NAALAD2	0	+	89867769	89867869	0,255,255
chr1	22890228	22890328	EPHA8	0	+	22890228	22890328	0,255,255
chr16	67700093	67700193	C16orf48	0	+	67700093	67700193	0,255,255
chr7	35293080	35293180	TBX20	0	+	35293080	35293180	0,255,255
chr19	17413717	17413817	ABHD8	0	+	17413717	17413817	0,255,255
chr20	49639948	49640048	KCNG1	0	+	49639948	49640048	0,255,255
chr17	7348289	7348389	CHRNB1	0	+	7348289	7348389	0,255,255
chr1	63788883	63788983	FOXD3	0	+	63788883	63788983	0,255,255
chr2	211089765	211089865	ACADL	0	+	211089765	211089865	0,255,255
chr4	164265695	164265795	NPY5R	0	+	164265695	164265795	0,255,255
chr12	85673972	85674072	CART1	0	+	85673972	85674072	0,255,255
chr6	84140943	84141043	ME1	0	+	84140943	84141043	0,255,255
chr5	158527652	158527752	EBF	0	+	158527652	158527752	0,255,255
chr22	39745480	39745580	SYNGR1	0	+	39745480	39745580	0,255,255
chr8	49647667	49647767	EFCAB1	0	+	49647667	49647767	0,255,255
chr5	136834813	136834913	SPOCK	0	+	136834813	136834913	0,255,255
chr5	140864651	140864751	PCDHGC4	0	+	140864651	140864751	0,255,255
chr8	142011803	142011903	PTK2	0	+	142011803	142011903	0,255,255
chr17	6616980	6617080	SLC13A5	0	+	6616980	6617080	0,255,255
chr18	76740351	76740451	SALL3	0	+	76740351	76740451	0,255,255
chr6	11044056	11044156	ELOVL2	0	+	11044056	11044156	0,255,255
chr8	67090200	67090300	CRH	0	+	67090200	67090300	0,255,255
chr18	70211465	70211565	CBLN2	0	+	70211465	70211565	0,255,255
chr12	15475281	15475381	PTPRO	0	+	15475281	15475381	0,255,255
chr18	49868328	49868428	DCC	0	+	49868328	49868428	0,255,255
chr16	86612540	86612640	FOXL1	0	+	86612540	86612640	0,255,255
chr6	132272510	132272610	CTGF	0	+	132272510	132272610	0,255,255
chr5	119799782	119799882	LOC51334	0	+	119799782	119799882	0,255,255
chr8	11562633	11562733	GATA4	0	+	11562633	11562733	0,255,255
chr2	20867302	20867402	GDF7	0	+	20867302	20867402	0,255,255
chr18	74962319	74962419	GALR1	0	+	74962319	74962419	0,255,255
chr2	101436873	101436973	NPAS2	0	+	101436873	101436973	0,255,255
chr1	39957343	39957443	BMP8A	0	+	39957343	39957443	0,255,255
chr9	93564289	93564389	SYK	0	+	93564289	93564389	0,255,255
chr11	129245938	129246038	BARX2	0	+	129245938	129246038	0,255,255
chr3	9746009	9746109	CPNE9	0	+	9746009	9746109	0,255,255
chr18	29077813	29077913	DSG2	0	+	29077813	29077913	0,255,255
chr1	77747337	77747437	AK5	0	+	77747337	77747437	0,255,255
chr5	178487666	178487766	ZNF354C	0	+	178487666	178487766	0,255,255
chr8	1772343	1772443	ARHGEF10	0	+	1772343	1772443	0,255,255
chr19	57049807	57049907	ZFP28	0	+	57049807	57049907	0,255,255
chr4	174451201	174451301	HAND2	0	+	174451201	174451301	0,255,255
chr2	164592518	164592618	FIGN	0	+	164592518	164592618	0,255,255
chr1	18434526	18434626	IGSF21	0	+	18434526	18434626	0,255,255
chr12	49488148	49488248	DHH	0	+	49488148	49488248	0,255,255
chr10	91295288	91295388	SLC16A12	0	+	91295288	91295388	0,255,255
chr7	19156500	19156600	TWIST1	0	+	19156500	19156600	0,255,255
chr2	1748567	1748667	PXDN	0	+	1748567	1748667	0,255,255
chr14	103523255	103523355	CDC42BPB	0	+	103523255	103523355	0,255,255
chr9	103790909	103791009	PRG-3	0	+	103790909	103791009	0,255,255
chr20	9819222	9819322	PAK7	0	+	9819222	9819322	0,255,255
chr16	62070022	62070122	CDH8	0	+	62070022	62070122	0,255,255
chr9	85678201	85678301	RASEF	0	+	85678201	85678301	0,255,255
chr1	201438597	201438697	PHLDA3	0	+	201438597	201438697	0,255,255
chr2	227700408	227700508	RHBDD1	0	+	227700408	227700508	0,255,255
chr15	22891904	22892004	CYFIP1	0	+	22891904	22892004	0,255,255
chr21	44496693	44496793	CBS	0	+	44496693	44496793	0,255,255
chr8	91094761	91094861	CALB1	0	+	91094761	91094861	0,255,255
chr3	139396732	139396832	NMNAT3	0	+	139396732	139396832	0,255,255
chr16	62069756	62069856	CDH8	0	+	62069756	62069856	0,255,255
chr1	71512923	71513023	PTGER3	0	+	71512923	71513023	0,255,255
chr17	4544914	4545014	ALOX15	0	+	4544914	4545014	0,255,255
chr2	122042651	122042751	TFCP2L1	0	+	122042651	122042751	0,255,255
chr13	98795512	98795612	FARP1	0	+	98795512	98795612	0,255,255
chr22	46658910	46659010	PKDREJ	0	+	46658910	46659010	0,255,255
chr2	79739892	79739992	CTNNA2	0	+	79739892	79739992	0,255,255
chr17	53343025	53343125	HLF	0	+	53343025	53343125	0,255,255
chr15	92937310	92937410	ST8SIA2	0	+	92937310	92937410	0,255,255
chr8	11565301	11565401	GATA4	0	+	11565301	11565401	0,255,255
chr8	41166480	41166580	SFRP1	0	+	41166480	41166580	0,255,255
chr10	73724647	73724747	CHST3	0	+	73724647	73724747	0,255,255
chr8	26371303	26371403	PNMA2	0	+	26371303	26371403	0,255,255
chr8	32405377	32405477	NRG1	0	+	32405377	32405477	0,255,255
chr3	147126960	147127060	ZIC1	0	+	147126960	147127060	0,255,255
chr6	80247084	80247184	C6orf152	0	+	80247084	80247184	0,255,255
chr5	178368133	178368233	ZNF454	0	+	178368133	178368233	0,255,255
chr7	70597041	70597141	WBSCR17	0	+	70597041	70597141	0,255,255
chr20	39317144	39317244	MAFB	0	+	39317144	39317244	0,255,255
chr6	133562726	133562826	EYA4	0	+	133562726	133562826	0,255,255
chr8	105600986	105601086	LRP12	0	+	105600986	105601086	0,255,255
chr2	119604851	119604951	EN1	0	+	119604851	119604951	0,255,255
chr17	28562763	28562863	SLC6A4	0	+	28562763	28562863	0,255,255
chr4	40752101	40752201	FLJ14001	0	+	40752101	40752201	0,255,255
chr5	43191925	43192025	MGC42105	0	+	43191925	43192025	0,255,255
chr15	83952825	83952925	BNC1	0	+	83952825	83952925	0,255,255
chr5	121414038	121414138	LOX	0	+	121414038	121414138	0,255,255
chr20	39994807	39994907	EMILIN3	0	+	39994807	39994907	0,255,255
chr9	90112465	90112565	DAPK1	0	+	90112465	90112565	0,255,255
chr3	56502562	56502662	CAST1	0	+	56502562	56502662	0,255,255
chr7	96654082	96654182	DLX5	0	+	96654082	96654182	0,255,255
chr1	49242850	49242950	C1orf165	0	+	49242850	49242950	0,255,255
chr4	85886780	85886880	WDFY3	0	+	85886780	85886880	0,255,255
chr9	32783466	32783566	LOC401498	0	+	32783466	32783566	0,255,255
chr8	4852574	4852674	CSMD1	0	+	4852574	4852674	0,255,255
chr3	62305097	62305197	C3orf14	0	+	62305097	62305197	0,255,255
chr3	6903103	6903203	GRM7	0	+	6903103	6903203	0,255,255
chr6	133562217	133562317	EYA4	0	+	133562217	133562317	0,255,255
chr21	19617126	19617226	CHODL	0	+	19617126	19617226	0,255,255
chr9	112542030	112542130	PALM2-AKAP2	0	+	112542030	112542130	0,255,255
chr1	179712248	179712348	C1orf76	0	+	179712248	179712348	0,255,255
chr18	76740212	76740312	SALL3	0	+	76740212	76740312	0,255,255
chr10	116853614	116853714	ATRNL1	0	+	116853614	116853714	0,255,255
chr5	121413428	121413528	LOX	0	+	121413428	121413528	0,255,255
chr16	67695222	67695322	PARD6A	0	+	67695222	67695322	0,255,255
chr1	156542053	156542153	IQGAP3	0	+	156542053	156542153	0,255,255
chr5	150400089	150400189	GPX3	0	+	150400089	150400189	0,255,255
chr14	100626142	100626242	DEGS2	0	+	100626142	100626242	0,255,255
chr2	133173668	133173768	GPR39	0	+	133173668	133173768	0,255,255
chr1	67217803	67217903	TCTEX1D1	0	+	67217803	67217903	0,255,255
chr9	140336177	140336277	ENTPD8	0	+	140336177	140336277	0,255,255
chr13	93879311	93879411	GPC6	0	+	93879311	93879411	0,255,255
chr4	93224937	93225037	GRID2	0	+	93224937	93225037	0,255,255
chr6	114178457	114178557	MARCKS	0	+	114178457	114178557	0,255,255
chr2	211090121	211090221	ACADL	0	+	211090121	211090221	0,255,255
chr2	105472167	105472267	POU3F3	0	+	105472167	105472267	0,255,255
chr18	9707846	9707946	RAB31	0	+	9707846	9707946	0,255,255
chr21	28217626	28217726	ADAMTS1	0	+	28217626	28217726	0,255,255
chr1	233749622	233749722	KCNK1	0	+	233749622	233749722	0,255,255
chr2	172949451	172949551	DLX1	0	+	172949451	172949551	0,255,255
chr5	113697582	113697682	KCNN2	0	+	113697582	113697682	0,255,255
chr5	148033846	148033946	HTR4	0	+	148033846	148033946	0,255,255
chr10	60936576	60936676	PHYHIPL	0	+	60936576	60936676	0,255,255
chr5	95768645	95768745	PCSK1	0	+	95768645	95768745	0,255,255
chr19	38755237	38755337	SPINT2	0	+	38755237	38755337	0,255,255
chr12	80084668	80084768	PAWR	0	+	80084668	80084768	0,255,255
chr10	106400830	106400930	SORCS3	0	+	106400830	106400930	0,255,255
chr8	72273934	72274034	EYA1	0	+	72273934	72274034	0,255,255
chr3	25469869	25469969	RARB	0	+	25469869	25469969	0,255,255
chr4	5895048	5895148	CRMP1	0	+	5895048	5895148	0,255,255
chr22	23487536	23487636	RAB36	0	+	23487536	23487636	0,255,255
chr11	6280462	6280562	CCKBR	0	+	6280462	6280562	0,255,255
chr20	1876165	1876265	PTPNS1	0	+	1876165	1876265	0,255,255
chr15	78632620	78632720	CRABP1	0	+	78632620	78632720	0,255,255
chr5	176237946	176238046	UNC5A	0	+	176237946	176238046	0,255,255
chr18	70534484	70534584	NETO1	0	+	70534484	70534584	0,255,255
chr10	124220679	124220779	HTRA1	0	+	124220679	124220779	0,255,255
chr15	79382717	79382817	RASGRF1	0	+	79382717	79382817	0,255,255
chr8	18871859	18871959	PSD3	0	+	18871859	18871959	0,255,255
chr4	163085031	163085131	FSTL5	0	+	163085031	163085131	0,255,255
chr19	44556435	44556535	ZNF223	0	+	44556435	44556535	0,255,255
chr8	16885220	16885320	EFHA2	0	+	16885220	16885320	0,255,255
chr7	90894664	90894764	FZD1	0	+	90894664	90894764	0,255,255
chr13	36919855	36919955	SPG20	0	+	36919855	36919955	0,255,255
chr17	61524254	61524354	CYB561	0	+	61524254	61524354	0,255,255
chr7	27238974	27239074	HOXA13	0	+	27238974	27239074	0,255,255
chr5	1882821	1882921	IRX4	0	+	1882821	1882921	0,255,255
chr17	31254828	31254928	TMEM98	0	+	31254828	31254928	0,255,255
chr15	80696979	80697079	ARNT2	0	+	80696979	80697079	0,255,255
chr6	43044721	43044821	PTK7	0	+	43044721	43044821	0,255,255
chr4	74904533	74904633	CXCL3	0	+	74904533	74904633	0,255,255
chr11	69634350	69634450	FGF3	0	+	69634350	69634450	0,255,255
chr17	48072515	48072615	DLX3	0	+	48072515	48072615	0,255,255
chr10	35103819	35103919	PARD3	0	+	35103819	35103919	0,255,255
chr7	117512753	117512853	CTTNBP2	0	+	117512753	117512853	0,255,255
chr1	220960489	220960589	MOSC1	0	+	220960489	220960589	0,255,255
chr21	42688836	42688936	FAM3B	0	+	42688836	42688936	0,255,255
chr9	104500679	104500779	GRIN3A	0	+	104500679	104500779	0,255,255
chr17	13505124	13505224	HS3ST3A1	0	+	13505124	13505224	0,255,255
chr11	111170054	111170154	FLJ45803	0	+	111170054	111170154	0,255,255
chr3	89156780	89156880	EPHA3	0	+	89156780	89156880	0,255,255
chr8	24771416	24771516	NEF3	0	+	24771416	24771516	0,255,255
chr3	158390279	158390379	LXN	0	+	158390279	158390379	0,255,255
chr13	58205986	58206086	PCDH17	0	+	58205986	58206086	0,255,255
chr4	66535095	66535195	EPHA5	0	+	66535095	66535195	0,255,255
chr4	119273311	119273411	PRSS12	0	+	119273311	119273411	0,255,255
chr3	25469352	25469452	RARB	0	+	25469352	25469452	0,255,255
chr1	99729730	99729830	LPPR4	0	+	99729730	99729830	0,255,255
chr10	133999959	134000059	DPYSL4	0	+	133999959	134000059	0,255,255
chr6	36354910	36355010	ETV7	0	+	36354910	36355010	0,255,255
chr17	66597450	66597550	FAM20A	0	+	66597450	66597550	0,255,255
chr11	65325108	65325208	LTBP3	0	+	65325108	65325208	0,255,255
chr5	131347723	131347823	ACSL6	0	+	131347723	131347823	0,255,255
chr10	125425998	125426098	GPR26	0	+	125425998	125426098	0,255,255
chr4	46392478	46392578	GABRA2	0	+	46392478	46392578	0,255,255
chr1	110210863	110210963	GSTM2	0	+	110210863	110210963	0,255,255
chr2	31361642	31361742	GALNT14	0	+	31361642	31361742	0,255,255
chr16	55513141	55513241	MMP2	0	+	55513141	55513241	0,255,255
chr20	55204308	55204408	TFAP2C	0	+	55204308	55204408	0,255,255
chr12	114846349	114846449	TBX5	0	+	114846349	114846449	0,255,255
chr15	102029656	102029756	PCSK6	0	+	102029656	102029756	0,255,255
chr1	4715470	4715570	AJAP1	0	+	4715470	4715570	0,255,255
chr12	81331668	81331768	LIN7A	0	+	81331668	81331768	0,255,255
chr10	11652900	11653000	USP6NL	0	+	11652900	11653000	0,255,255
chr11	17740927	17741027	MYOD1	0	+	17740927	17741027	0,255,255
chr4	187644570	187644670	FAT	0	+	187644570	187644670	0,255,255
chr7	87935929	87936029	STEAP4	0	+	87935929	87936029	0,255,255
chr12	49182536	49182636	ADCY6	0	+	49182536	49182636	0,255,255
chr19	44905832	44905932	ZNF285	0	+	44905832	44905932	0,255,255
chr4	159131466	159131566	FLJ11155	0	+	159131466	159131566	0,255,255
chr8	121137487	121137587	COL14A1	0	+	121137487	121137587	0,255,255
chr6	1390452	1390552	FOXF2	0	+	1390452	1390552	0,255,255
chr11	20691130	20691230	NELL1	0	+	20691130	20691230	0,255,255
chr3	158289011	158289111	MLF1	0	+	158289011	158289111	0,255,255
chr6	166582147	166582247	T	0	+	166582147	166582247	0,255,255
chr10	28034197	28034297	IRXL1	0	+	28034197	28034297	0,255,255
chr16	19179767	19179867	SYT17	0	+	19179767	19179867	0,255,255
chr5	140261760	140261860	PCDHA13	0	+	140261760	140261860	0,255,255
chr8	70984149	70984249	PRDM14	0	+	70984149	70984249	0,255,255
chr4	73434806	73434906	ADAMTS3	0	+	73434806	73434906	0,255,255
chr5	159739801	159739901	FLJ14166	0	+	159739801	159739901	0,255,255
chr1	173638651	173638751	ANKRD45	0	+	173638651	173638751	0,255,255
chr17	71161110	71161210	SSTR2	0	+	71161110	71161210	0,255,255
chr1	66259031	66259131	PDE4B	0	+	66259031	66259131	0,255,255
chr4	95678767	95678867	BMPR1B	0	+	95678767	95678867	0,255,255
chr2	154334666	154334766	RPRM	0	+	154334666	154334766	0,255,255
chr7	82073523	82073623	CACNA2D1	0	+	82073523	82073623	0,255,255
chr3	61237156	61237256	FHIT	0	+	61237156	61237256	0,255,255
chr2	210637044	210637144	C2orf21	0	+	210637044	210637144	0,255,255
chr19	53757860	53757960	ZNF677	0	+	53757860	53757960	0,255,255
chr16	73081672	73081772	ATBF1	0	+	73081672	73081772	0,255,255
chr15	73660564	73660664	HCN4	0	+	73660564	73660664	0,255,255
chr3	55520784	55520884	WNT5A	0	+	55520784	55520884	0,255,255
chr20	61339821	61339921	NTSR1	0	+	61339821	61339921	0,255,255
chr21	28218546	28218646	ADAMTS1	0	+	28218546	28218646	0,255,255
chr19	50831851	50831951	KCNC3	0	+	50831851	50831951	0,255,255
chr12	130389088	130389188	KIAA1944	0	+	130389088	130389188	0,255,255
chr15	96873818	96873918	NR2F2	0	+	96873818	96873918	0,255,255
chr6	150067796	150067896	NUP43	0	+	150067796	150067896	0,255,255
chr17	37381780	37381880	STAC2	0	+	37381780	37381880	0,255,255
chr11	69590040	69590140	FGF4	0	+	69590040	69590140	0,255,255
chr4	107957215	107957315	DKK2	0	+	107957215	107957315	0,255,255
chr5	170736339	170736439	TLX3	0	+	170736339	170736439	0,255,255
chr8	57358878	57358978	PENK	0	+	57358878	57358978	0,255,255
chr9	113799886	113799986	EDG2	0	+	113799886	113799986	0,255,255
chr14	38064062	38064162	FOXA1	0	+	38064062	38064162	0,255,255
chr1	241520261	241520361	RGS7	0	+	241520261	241520361	0,255,255
chr8	105479008	105479108	DPYS	0	+	105479008	105479108	0,255,255
chr2	235860068	235860168	SH3BP4	0	+	235860068	235860168	0,255,255
chr19	58220444	58220544	ZNF154	0	+	58220444	58220544	0,255,255
chr8	125985833	125985933	ZNF572	0	+	125985833	125985933	0,255,255
chr5	170736201	170736301	TLX3	0	+	170736201	170736301	0,255,255
chr19	49867064	49867164	DKKL1	0	+	49867064	49867164	0,255,255
chr14	60976235	60976335	SIX6	0	+	60976235	60976335	0,255,255
chr13	49794631	49794731	MLNR	0	+	49794631	49794731	0,255,255
chr1	115880596	115880696	NGFB	0	+	115880596	115880696	0,255,255
