# Supplementary material for: Differential DNA methylation with age displays both common and dynamic features across human tissues that are influenced by CpG landscape
Source: Genome Biol. 2013 Sep 13;14(9):R102. doi: 10.1186/gb-2013-14-9-r102 (PMC4053985; doi:10.1186/gb-2013-14-9-r102)
Supplement: Additional file 4 — UCSC Genome browser track for brain ageCGs. [file gb-2013-14-9-r102-S4.bed]

track name=BrainAge description="Brain - AgeCGs +/- 50bp" itemRgb="On"								
chr17	27369730	27369830	PIPOX	0	+	27369730	27369830	0,255,0
chr12	104235429	104235529	NT5DC3	0	+	104235429	104235529	0,255,0
chr5	141338554	141338654	PCDH12	0	+	141338554	141338654	0,255,0
chr15	45407768	45407868	DUOX2	0	+	45407768	45407868	0,255,0
chr15	78933056	78933156	CHRNB4	0	+	78933056	78933156	0,255,0
chr9	117568538	117568638	TNFSF15	0	+	117568538	117568638	0,255,0
chr16	88717705	88717805	CYBA	0	+	88717705	88717805	0,255,0
chr16	679867	679967	WFIKKN1	0	+	679867	679967	0,255,0
chr1	22963564	22963664	C1QA	0	+	22963564	22963664	0,255,0
chr17	6460522	6460622	PITPNM3	0	+	6460522	6460622	0,255,0
chr1	201081636	201081736	CACNA1S	0	+	201081636	201081736	0,255,0
chr1	202130870	202130970	PTPN7	0	+	202130870	202130970	0,255,0
chr3	128294597	128294697	C3orf27	0	+	128294597	128294697	0,255,0
chr11	71258867	71258967	KRTAP5-9	0	+	71258867	71258967	0,255,0
chr1	32084914	32085014	HCRTR1	0	+	32084914	32085014	0,255,0
chr16	57728582	57728682	C16orf50	0	+	57728582	57728682	0,255,0
chr19	33360982	33361082	SLC7A9	0	+	33360982	33361082	0,255,0
chr11	64322840	64322940	SLC22A11	0	+	64322840	64322940	0,255,0
chr19	42574146	42574246	ZNF574	0	+	42574146	42574246	0,255,0
chr11	73661870	73661970	DNAJB13	0	+	73661870	73661970	0,255,0
chr15	78527360	78527460	ACSBG1	0	+	78527360	78527460	0,255,0
chr1	156399635	156399735	C1orf61	0	+	156399635	156399735	0,255,0
chr14	74815137	74815237	C14orf115	0	+	74815137	74815237	0,255,0
chr11	6678093	6678193	DCHS1	0	+	6678093	6678193	0,255,0
chr7	100465575	100465675	TRIP6	0	+	100465575	100465675	0,255,0
chr1	17308731	17308831	MFAP2	0	+	17308731	17308831	0,255,0
chr14	94856934	94857034	SERPINA1	0	+	94856934	94857034	0,255,0
chr13	113759721	113759821	F7	0	+	113759721	113759821	0,255,0
chr7	101928510	101928610	APS	0	+	101928510	101928610	0,255,0
chr3	52479551	52479651	SEMA3G	0	+	52479551	52479651	0,255,0
chr9	130540891	130540991	SH2D3C	0	+	130540891	130540991	0,255,0
chr19	51225798	51225898	CLEC11A	0	+	51225798	51225898	0,255,0
chr4	8201510	8201610	SH3TC1	0	+	8201510	8201610	0,255,0
chr15	23890543	23890643	MAGEL2	0	+	23890543	23890643	0,255,0
chr14	101036420	101036520	KIAA1446	0	+	101036420	101036520	0,255,0
chr12	6233607	6233707	VWF	0	+	6233607	6233707	0,255,0
chr15	23890636	23890736	MAGEL2	0	+	23890636	23890736	0,255,0
chr10	118429402	118429502	C10orf82	0	+	118429402	118429502	0,255,0
chr20	30433623	30433723	FKHL18	0	+	30433623	30433723	0,255,0
chr3	183273757	183273857	KLHL6	0	+	183273757	183273857	0,255,0
chr22	19512956	19513056	CLDN5	0	+	19512956	19513056	0,255,0
chr16	28942969	28943069	CD19	0	+	28942969	28943069	0,255,0
chr6	123099484	123099584	FABP7	0	+	123099484	123099584	0,255,0
chr6	32191845	32191945	NOTCH4	0	+	32191845	32191945	0,255,0
chr9	139658846	139658946	UNQ2541	0	+	139658846	139658946	0,255,0
chr3	52261275	52261375	TLR9	0	+	52261275	52261375	0,255,0
chr7	14028640	14028740	ETV1	0	+	14028640	14028740	0,255,0
chr1	2937949	2938049	ARPM2	0	+	2937949	2938049	0,255,0
chr15	78933852	78933952	CHRNB4	0	+	78933852	78933952	0,255,0
chr1	21617454	21617554	ECE1	0	+	21617454	21617554	0,255,0
chr3	183770600	183770700	HTR3C	0	+	183770600	183770700	0,255,0
chr20	43743871	43743971	WFDC5	0	+	43743871	43743971	0,255,0
chr22	37403752	37403852	MGC35206	0	+	37403752	37403852	0,255,0
chr14	74815266	74815366	C14orf115	0	+	74815266	74815366	0,255,0
chr19	49315629	49315729	BCAT2	0	+	49315629	49315729	0,255,0
chr14	100531986	100532086	EVL	0	+	100531986	100532086	0,255,0
chr22	42828075	42828175	NFAM1	0	+	42828075	42828175	0,255,0
chr17	4337181	4337281	MGC29671	0	+	4337181	4337281	0,255,0
chr17	43860305	43860405	CRHR1	0	+	43860305	43860405	0,255,0
chr11	73357346	73357446	PLEKHB1	0	+	73357346	73357446	0,255,0
chr14	74705981	74706081	CHX10	0	+	74705981	74706081	0,255,0
chr19	36399135	36399235	TYROBP	0	+	36399135	36399235	0,255,0
chr2	210635568	210635668	C2orf21	0	+	210635568	210635668	0,255,0
chr2	241807809	241807909	AGXT	0	+	241807809	241807909	0,255,0
chr4	683190	683290	MFSD7	0	+	683190	683290	0,255,0
chr10	82297347	82297447	SH2D4B	0	+	82297347	82297447	0,255,0
chr11	67204749	67204849	PTPRCAP	0	+	67204749	67204849	0,255,0
chr9	34710085	34710185	CCL21	0	+	34710085	34710185	0,255,0
chr9	139556504	139556604	EGFL7	0	+	139556504	139556604	0,255,0
chr11	64057757	64057857	KCNK4	0	+	64057757	64057857	0,255,0
chr22	40404907	40405007	FAM83F	0	+	40404907	40405007	0,255,0
chr14	21423719	21423819	RNASE2	0	+	21423719	21423819	0,255,0
chr19	2977793	2977893	TLE6	0	+	2977793	2977893	0,255,0
chr15	78526786	78526886	ACSBG1	0	+	78526786	78526886	0,255,0
chr6	90024493	90024593	GABRR2	0	+	90024493	90024593	0,255,0
chr1	110210634	110210734	GSTM2	0	+	110210634	110210734	0,255,0
chr1	60539085	60539185	C1orf87	0	+	60539085	60539185	0,255,0
chr17	45992761	45992861	SP2	0	+	45992761	45992861	0,255,0
chr13	24523648	24523748	FLJ46358	0	+	24523648	24523748	0,255,0
chr12	54891441	54891541	HEM1	0	+	54891441	54891541	0,255,0
chr12	28124615	28124715	PTHLH	0	+	28124615	28124715	0,255,0
chr1	15765015	15765115	CTRC	0	+	15765015	15765115	0,255,0
chr17	33474981	33475081	UNC45B	0	+	33474981	33475081	0,255,0
chr1	22970289	22970389	C1QC	0	+	22970289	22970389	0,255,0
chr10	81709141	81709241	SFTPD	0	+	81709141	81709241	0,255,0
chr1	211666079	211666179	C1orf36	0	+	211666079	211666179	0,255,0
chr14	23285315	23285415	SLC7A7	0	+	23285315	23285415	0,255,0
chr1	203144812	203144912	MYBPH	0	+	203144812	203144912	0,255,0
chr7	142828306	142828406	PIP	0	+	142828306	142828406	0,255,0
chr6	83073106	83073206	TPBG	0	+	83073106	83073206	0,255,0
chr17	74582633	74582733	ST6GALNAC2	0	+	74582633	74582733	0,255,0
chr14	105531843	105531943	GPR132	0	+	105531843	105531943	0,255,0
chr19	19327940	19328040	CSPG3	0	+	19327940	19328040	0,255,0
chr16	90128311	90128411	PRDM7	0	+	90128311	90128411	0,255,0
chr13	23754887	23754987	SGCG	0	+	23754887	23754987	0,255,0
chr17	39526676	39526776	KRTHA3B	0	+	39526676	39526776	0,255,0
chr1	65352334	65352434	JAK1	0	+	65352334	65352434	0,255,0
chr2	220491784	220491884	SLC4A3	0	+	220491784	220491884	0,255,0
chr7	128354917	128355017	NYD-SP18	0	+	128354917	128355017	0,255,0
chr10	118380994	118381094	PNLIPRP2	0	+	118380994	118381094	0,255,0
chr17	76127167	76127267	TMC8	0	+	76127167	76127267	0,255,0
chr6	27841633	27841733	HIST1H4L	0	+	27841633	27841733	0,255,0
chr12	56732671	56732771	IL23A	0	+	56732671	56732771	0,255,0
chr4	924762	924862	MGC4618	0	+	924762	924862	0,255,0
chr6	26500432	26500532	BTN1A1	0	+	26500432	26500532	0,255,0
chr13	39565484	39565584	STOML3	0	+	39565484	39565584	0,255,0
chr6	30043677	30043777	RNF39	0	+	30043677	30043777	0,255,0
chr17	37820445	37820545	TCAP	0	+	37820445	37820545	0,255,0
chr8	87111105	87111205	ATP6V0D2	0	+	87111105	87111205	0,255,0
chr1	201181833	201181933	DKFZp434B1231	0	+	201181833	201181933	0,255,0
chr17	31319404	31319504	SPACA3	0	+	31319404	31319504	0,255,0
chr9	130541187	130541287	SH2D3C	0	+	130541187	130541287	0,255,0
chr6	39282482	39282582	KCNK17	0	+	39282482	39282582	0,255,0
chr19	35773424	35773524	HAMP	0	+	35773424	35773524	0,255,0
chr7	94953603	94953703	PON1	0	+	94953603	94953703	0,255,0
chr17	64960232	64960332	CACNG4	0	+	64960232	64960332	0,255,0
chr20	56884375	56884475	RAB22A	0	+	56884375	56884475	0,255,0
chr8	70378623	70378723	SULF1	0	+	70378623	70378723	0,255,0
chr11	71793001	71793101	NUMA1	0	+	71793001	71793101	0,255,0
chr11	118135220	118135320	EVA1	0	+	118135220	118135320	0,255,0
chr8	42234564	42234664	DKK4	0	+	42234564	42234664	0,255,0
chr5	44388638	44388738	FGF10	0	+	44388638	44388738	0,255,0
chr1	222721325	222721425	KIAA1822L	0	+	222721325	222721425	0,255,0
chr11	117698969	117699069	FXYD2	0	+	117698969	117699069	0,255,0
chr2	202047409	202047509	CASP10	0	+	202047409	202047509	0,255,0
chr3	154796811	154796911	MME	0	+	154796811	154796911	0,255,0
chr4	108814554	108814654	MGC26963	0	+	108814554	108814654	0,255,0
chr7	99382320	99382420	CYP3A4	0	+	99382320	99382420	0,255,0
chr7	128469841	128469941	FLNC	0	+	128469841	128469941	0,255,0
chr1	158149178	158149278	CD1D	0	+	158149178	158149278	0,255,0
chr16	82068753	82068853	HSD17B2	0	+	82068753	82068853	0,255,0
chr17	4337044	4337144	MGC29671	0	+	4337044	4337144	0,255,0
chr5	150399731	150399831	GPX3	0	+	150399731	150399831	0,255,0
chr19	43969600	43969700	LYPD3	0	+	43969600	43969700	0,255,0
chr5	169724540	169724640	LCP2	0	+	169724540	169724640	0,255,0
chr17	34207282	34207382	CCL5	0	+	34207282	34207382	0,255,0
chr7	142636790	142636890	C7orf34	0	+	142636790	142636890	0,255,0
chr11	71709928	71710028	IL18BP	0	+	71709928	71710028	0,255,0
chr5	169816742	169816842	KCNMB1	0	+	169816742	169816842	0,255,0
chr16	68034177	68034277	DPEP2	0	+	68034177	68034277	0,255,0
chr10	105219122	105219222	FAM26C	0	+	105219122	105219222	0,255,0
chr1	26698584	26698684	ZNF683	0	+	26698584	26698684	0,255,0
chr10	134884127	134884227	GPR123	0	+	134884127	134884227	0,255,0
chr17	7018366	7018466	ASGR2	0	+	7018366	7018466	0,255,0
chr4	80748610	80748710	GDEP	0	+	80748610	80748710	0,255,0
chr2	113931515	113931615	PSD4	0	+	113931515	113931615	0,255,0
chr17	38657899	38657999	TNS4	0	+	38657899	38657999	0,255,0
chr1	172628213	172628313	FASLG	0	+	172628213	172628313	0,255,0
chr19	49199122	49199222	FUT2	0	+	49199122	49199222	0,255,0
chr16	30041710	30041810	FAM57B	0	+	30041710	30041810	0,255,0
chr1	28918181	28918281	RAB42	0	+	28918181	28918281	0,255,0
chr19	2281869	2281969	C19orf35	0	+	2281869	2281969	0,255,0
chr12	109274191	109274291	DAO	0	+	109274191	109274291	0,255,0
chr16	12609018	12609118	LOC92017	0	+	12609018	12609118	0,255,0
chr9	139840628	139840728	C8G	0	+	139840628	139840728	0,255,0
chr2	234824883	234824983	TRPM8	0	+	234824883	234824983	0,255,0
chr5	121465173	121465273	FLJ32921	0	+	121465173	121465273	0,255,0
chr18	67624021	67624121	CD226	0	+	67624021	67624121	0,255,0
chr14	65410429	65410529	GPX2	0	+	65410429	65410529	0,255,0
chr19	35772867	35772967	HAMP	0	+	35772867	35772967	0,255,0
chr6	89927435	89927535	GABRR1	0	+	89927435	89927535	0,255,0
chr14	24782484	24782584	LTB4R	0	+	24782484	24782584	0,255,0
chr1	222909959	222910059	FLJ43505	0	+	222909959	222910059	0,255,0
chr17	45286559	45286659	MYL4	0	+	45286559	45286659	0,255,0
chr7	150413843	150413943	GIMAP1	0	+	150413843	150413943	0,255,0
chr20	2517563	2517663	TMC2	0	+	2517563	2517663	0,255,0
chr20	62492024	62492124	C20orf135	0	+	62492024	62492124	0,255,0
chr12	6745242	6745342	GPR92	0	+	6745242	6745342	0,255,0
chr16	680972	681072	WFIKKN1	0	+	680972	681072	0,255,0
chr1	117753263	117753363	VTCN1	0	+	117753263	117753363	0,255,0
chr7	5321676	5321776	SLC29A4	0	+	5321676	5321776	0,255,0
chr17	56159570	56159670	DYNLL2	0	+	56159570	56159670	0,255,0
chr14	21249355	21249455	RNASE6	0	+	21249355	21249455	0,255,0
chr15	38988510	38988610	FLJ35695	0	+	38988510	38988610	0,255,0
chr19	7766924	7767024	FCER2	0	+	7766924	7767024	0,255,0
chr5	39364445	39364545	C9	0	+	39364445	39364545	0,255,0
chr20	18794253	18794353	C20orf79	0	+	18794253	18794353	0,255,0
chr19	10450314	10450414	ICAM3	0	+	10450314	10450414	0,255,0
chr15	27670045	27670145	GABRG3	0	+	27670045	27670145	0,255,0
chr1	54359082	54359182	DIO1	0	+	54359082	54359182	0,255,0
chr1	154293432	154293532	AQP10	0	+	154293432	154293532	0,255,0
chr19	49243377	49243477	RASIP1	0	+	49243377	49243477	0,255,0
chr10	102732174	102732274	SEMA4G	0	+	102732174	102732274	0,255,0
chr14	54424099	54424199	BMP4	0	+	54424099	54424199	0,255,0
chr6	51952311	51952411	PKHD1	0	+	51952311	51952411	0,255,0
chr1	110993802	110993902	PROK1	0	+	110993802	110993902	0,255,0
chr1	162381731	162381831	SH2D1B	0	+	162381731	162381831	0,255,0
chr19	58111078	58111178	ZNF530	0	+	58111078	58111178	0,255,255
chr19	49867064	49867164	DKKL1	0	+	49867064	49867164	0,255,255
chr6	18122669	18122769	NHLRC1	0	+	18122669	18122769	0,255,255
chr19	58038523	58038623	ZNF549	0	+	58038523	58038623	0,255,255
chr22	17601331	17601431	CECR6	0	+	17601331	17601431	0,255,255
chr12	120933682	120933782	DNCL1	0	+	120933682	120933782	0,255,255
chr12	100967169	100967269	GAS2L3	0	+	100967169	100967269	0,255,255
chr16	2391031	2391131	ABCA3	0	+	2391031	2391131	0,255,255
chr8	11058660	11058760	XKR6	0	+	11058660	11058760	0,255,255
chr9	505185	505285	ANKRD15	0	+	505185	505285	0,255,255
chr6	33239972	33240072	RPS18	0	+	33239972	33240072	0,255,255
chr5	151304307	151304407	GLRA1	0	+	151304307	151304407	0,255,255
chr11	111383574	111383674	BTG4	0	+	111383574	111383674	0,255,255
chr19	19729325	19729425	PBX4	0	+	19729325	19729425	0,255,255
chr5	170736201	170736301	TLX3	0	+	170736201	170736301	0,255,255
chr16	54965442	54965542	IRX5	0	+	54965442	54965542	0,255,255
chr7	19156500	19156600	TWIST1	0	+	19156500	19156600	0,255,255
chr17	72667328	72667428	RAB37	0	+	72667328	72667428	0,255,255
chr16	11348973	11349073	SOCS1	0	+	11348973	11349073	0,255,255
chr1	110754207	110754307	KCNC4	0	+	110754207	110754307	0,255,255
chr19	58193181	58193281	ZNF551	0	+	58193181	58193281	0,255,255
chr6	25652552	25652652	SCGN	0	+	25652552	25652652	0,255,255
chr15	33010486	33010586	GREM1	0	+	33010486	33010586	0,255,255
chr6	26240870	26240970	HIST1H4F	0	+	26240870	26240970	0,255,255
chr17	42906795	42906895	GJA7	0	+	42906795	42906895	0,255,255
chr3	43731923	43732023	ABHD5	0	+	43731923	43732023	0,255,255
chr17	4641997	4642097	ZMYND15	0	+	4641997	4642097	0,255,255
chr1	47882264	47882364	FOXE3	0	+	47882264	47882364	0,255,255
chr1	39957343	39957443	BMP8A	0	+	39957343	39957443	0,255,255
chr7	72848431	72848531	FZD9	0	+	72848431	72848531	0,255,255
chr19	38042422	38042522	ZNF540	0	+	38042422	38042522	0,255,255
chr6	117586868	117586968	VGLL2	0	+	117586868	117586968	0,255,255
chr12	111843165	111843265	LNK	0	+	111843165	111843265	0,255,255
chr7	98245780	98245880	NPTX2	0	+	98245780	98245880	0,255,255
chr7	100808999	100809099	VGF	0	+	100808999	100809099	0,255,255
chr7	100797545	100797645	AP1S1	0	+	100797545	100797645	0,255,255
chr10	129535848	129535948	FLJ46831	0	+	129535848	129535948	0,255,255
chr2	27531120	27531220	UCN	0	+	27531120	27531220	0,255,255
chr6	27835141	27835241	HIST1H1B	0	+	27835141	27835241	0,255,255
chr14	77964662	77964762	THSD3	0	+	77964662	77964762	0,255,255
chr6	154360682	154360782	OPRM1	0	+	154360682	154360782	0,255,255
chr5	32712187	32712287	NPR3	0	+	32712187	32712287	0,255,255
chr8	11566813	11566913	GATA4	0	+	11566813	11566913	0,255,255
chr16	27324950	27325050	IL4R	0	+	27324950	27325050	0,255,255
chr2	228736085	228736185	WDR69	0	+	228736085	228736185	0,255,255
chr2	172949451	172949551	DLX1	0	+	172949451	172949551	0,255,255
chr10	105037165	105037265	INA	0	+	105037165	105037265	0,255,255
chr1	248020762	248020862	TRIM58	0	+	248020762	248020862	0,255,255
chr2	227700408	227700508	RHBDD1	0	+	227700408	227700508	0,255,255
chr11	32605134	32605234	hfl-B5	0	+	32605134	32605234	0,255,255
chr13	73633262	73633362	KLF5	0	+	73633262	73633362	0,255,255
chr17	882781	882881	NXN	0	+	882781	882881	0,255,255
chr14	105953592	105953692	CRIP1	0	+	105953592	105953692	0,255,255
chr1	71512923	71513023	PTGER3	0	+	71512923	71513023	0,255,255
chr15	58357923	58358023	ALDH1A2	0	+	58357923	58358023	0,255,255
chr10	45869766	45869866	ALOX5	0	+	45869766	45869866	0,255,255
chr3	195270564	195270664	PPP1R2	0	+	195270564	195270664	0,255,255
chr8	72987747	72987847	TRPA1	0	+	72987747	72987847	0,255,255
chr5	145718547	145718647	POU4F3	0	+	145718547	145718647	0,255,255
chr19	9473646	9473746	ZNF177	0	+	9473646	9473746	0,255,255
chr10	54074159	54074259	DKK1	0	+	54074159	54074259	0,255,255
chr22	43739579	43739679	SCUBE1	0	+	43739579	43739679	0,255,255
chr3	160167615	160167715	TRIM59	0	+	160167615	160167715	0,255,255
chr2	31361642	31361742	GALNT14	0	+	31361642	31361742	0,255,255
chr16	68770894	68770994	CDH1	0	+	68770894	68770994	0,255,255
chr12	93965425	93965525	SOCS2	0	+	93965425	93965525	0,255,255
chr16	3030397	3030497	PKMYT1	0	+	3030397	3030497	0,255,255
chr10	92617112	92617212	HTR7	0	+	92617112	92617212	0,255,255
chr14	74058922	74059022	ACOT4	0	+	74058922	74059022	0,255,255
chr18	59992934	59993034	TNFRSF11A	0	+	59992934	59993034	0,255,255
chr3	57993929	57994029	FLNB	0	+	57993929	57994029	0,255,255
chr14	104181343	104181443	XRCC3	0	+	104181343	104181443	0,255,255
chr14	90798518	90798618	C14orf102	0	+	90798518	90798618	0,255,255
chr15	40212731	40212831	GPR176	0	+	40212731	40212831	0,255,255
chr10	104001211	104001311	PITX3	0	+	104001211	104001311	0,255,255
chr7	130418265	130418365	KLF14	0	+	130418265	130418365	0,255,255
chr7	100034360	100034460	MGC22793	0	+	100034360	100034460	0,255,255
chr6	43612930	43613030	C6orf206	0	+	43612930	43613030	0,255,255
chr13	100633396	100633496	ZIC2	0	+	100633396	100633496	0,255,255
chr15	72612075	72612175	BRUNOL6	0	+	72612075	72612175	0,255,255
chr15	85923658	85923758	AKAP13	0	+	85923658	85923758	0,255,255
chr7	27204844	27204944	HOXA9	0	+	27204844	27204944	0,255,255
chr1	51985159	51985259	EPS15	0	+	51985159	51985259	0,255,255
chr4	154606127	154606227	TLR2	0	+	154606127	154606227	0,255,255
chr2	211089765	211089865	ACADL	0	+	211089765	211089865	0,255,255
chr15	44956048	44956148	KIAA1840	0	+	44956048	44956148	0,255,255
chr4	48018532	48018632	NPAL1	0	+	48018532	48018632	0,255,255
chr6	26271537	26271637	HIST1H3G	0	+	26271537	26271637	0,255,255
chr2	101619101	101619201	RPL31	0	+	101619101	101619201	0,255,255
chr6	39196948	39197048	KCNK5	0	+	39196948	39197048	0,255,255
chr5	14582499	14582599	FAM105A	0	+	14582499	14582599	0,255,255
chr3	157823764	157823864	SHOX2	0	+	157823764	157823864	0,255,255
chr15	85924292	85924392	AKAP13	0	+	85924292	85924392	0,255,255
chr16	67062637	67062737	CBFB	0	+	67062637	67062737	0,255,255
chr7	24323509	24323609	NPY	0	+	24323509	24323609	0,255,255
chr13	99739332	99739432	DOCK9	0	+	99739332	99739432	0,255,255
chr19	2740251	2740351	SLC39A3	0	+	2740251	2740351	0,255,255
chr15	96873981	96874081	NR2F2	0	+	96873981	96874081	0,255,255
chr5	14581592	14581692	FAM105A	0	+	14581592	14581692	0,255,255
chr2	233352886	233352986	ECEL1	0	+	233352886	233352986	0,255,255
chr10	22634552	22634652	SPAG6	0	+	22634552	22634652	0,255,255
chr19	50831851	50831951	KCNC3	0	+	50831851	50831951	0,255,255
chr11	3663322	3663422	ART5	0	+	3663322	3663422	0,255,255
chr3	168864073	168864173	EVI1	0	+	168864073	168864173	0,255,255
chr6	27774992	27775092	HIST1H2AI	0	+	27774992	27775092	0,255,255
chr2	62115526	62115626	CCT4	0	+	62115526	62115626	0,255,255
chr2	27530779	27530879	UCN	0	+	27530779	27530879	0,255,255
chr19	18343851	18343951	PDE4C	0	+	18343851	18343951	0,255,255
chr2	3383207	3383307	TTC15	0	+	3383207	3383307	0,255,255
chr1	1167986	1168086	B3GALT6	0	+	1167986	1168086	0,255,255
chr12	75603351	75603451	KCNC2	0	+	75603351	75603451	0,255,255
chr11	65639819	65639919	EFEMP2	0	+	65639819	65639919	0,255,255
chr9	93563728	93563828	SYK	0	+	93563728	93563828	0,255,255
chr3	50375409	50375509	RASSF1	0	+	50375409	50375509	0,255,255
chr5	140625009	140625109	PCDHB15	0	+	140625009	140625109	0,255,255
chr6	26285605	26285705	HIST1H4H	0	+	26285605	26285705	0,255,255
chr6	27858495	27858595	HIST1H3J	0	+	27858495	27858595	0,255,255
chr6	146864470	146864570	RAB32	0	+	146864470	146864570	0,255,255
chr13	49794631	49794731	MLNR	0	+	49794631	49794731	0,255,255
chr2	209271455	209271555	PTHR2	0	+	209271455	209271555	0,255,255
chr10	134122371	134122471	STK32C	0	+	134122371	134122471	0,255,255
chr11	64570281	64570381	MAP4K2	0	+	64570281	64570381	0,255,255
chr6	33589068	33589168	ITPR3	0	+	33589068	33589168	0,255,255
chr9	5339627	5339727	RLN1	0	+	5339627	5339727	0,255,255
chr11	44327349	44327449	ALX4	0	+	44327349	44327449	0,255,255
chr19	5567708	5567808	PLAC2	0	+	5567708	5567808	0,255,255
chr8	11567139	11567239	GATA4	0	+	11567139	11567239	0,255,255
chr10	105036595	105036695	INA	0	+	105036595	105036695	0,255,255
chr13	49794076	49794176	MLNR	0	+	49794076	49794176	0,255,255
chr7	139025103	139025203	HSPC268	0	+	139025103	139025203	0,255,255
chr1	229695041	229695141	ABCB10	0	+	229695041	229695141	0,255,255
chr16	2478731	2478831	CCNF	0	+	2478731	2478831	0,255,255
chr6	80657365	80657465	ELOVL4	0	+	80657365	80657465	0,255,255
chr7	26192149	26192249	NFE2L3	0	+	26192149	26192249	0,255,255
chr10	8096600	8096700	GATA3	0	+	8096600	8096700	0,255,255
chr14	36003393	36003493	INSM2	0	+	36003393	36003493	0,255,255
chr14	55596306	55596406	LGALS3	0	+	55596306	55596406	0,255,255
chr17	6616603	6616703	SLC13A5	0	+	6616603	6616703	0,255,255
chr2	73144956	73145056	EMX1	0	+	73144956	73145056	0,255,255
chr1	22890228	22890328	EPHA8	0	+	22890228	22890328	0,255,255
chr3	49711097	49711197	APEH	0	+	49711097	49711197	0,255,255
chr15	65360320	65360420	RASL12	0	+	65360320	65360420	0,255,255
chr6	49518399	49518499	C6orf141	0	+	49518399	49518499	0,255,255
chr10	75758377	75758477	VCL	0	+	75758377	75758477	0,255,255
chr7	130126463	130126563	MEST	0	+	130126463	130126563	0,255,255
chr19	58089835	58089935	ZNF416	0	+	58089835	58089935	0,255,255
chr10	126150772	126150872	LHPP	0	+	126150772	126150872	0,255,255
chr9	140336177	140336277	ENTPD8	0	+	140336177	140336277	0,255,255
chr21	46237335	46237435	SUMO3	0	+	46237335	46237435	0,255,255
chr14	105940341	105940441	CRIP2	0	+	105940341	105940441	0,255,255
chr18	28623010	28623110	DSC3	0	+	28623010	28623110	0,255,255
chr6	26204874	26204974	HIST1H4E	0	+	26204874	26204974	0,255,255
chr18	28622543	28622643	DSC3	0	+	28622543	28622643	0,255,255
chr17	46692198	46692298	HOXB8	0	+	46692198	46692298	0,255,255
chr5	140797236	140797336	PCDHGB7	0	+	140797236	140797336	0,255,255
chr8	95962413	95962513	TP53INP1	0	+	95962413	95962513	0,255,255
chr6	158402211	158402311	SYNJ2	0	+	158402211	158402311	0,255,255
chr17	6679483	6679583	FBXO39	0	+	6679483	6679583	0,255,255
chr15	83776396	83776496	TM6SF1	0	+	83776396	83776496	0,255,255
chr2	29033847	29033947	SPDY1	0	+	29033847	29033947	0,255,255
chr6	170615223	170615323	KIAA1838	0	+	170615223	170615323	0,255,255
chr8	23021463	23021563	TNFRSF10D	0	+	23021463	23021563	0,255,255
chr16	11761810	11761910	SNN	0	+	11761810	11761910	0,255,255
chr15	83952458	83952558	BNC1	0	+	83952458	83952558	0,255,255
chr19	56988348	56988448	ZNF667	0	+	56988348	56988448	0,255,255
chr4	13545241	13545341	BAPX1	0	+	13545241	13545341	0,255,255
chr8	24771223	24771323	NEF3	0	+	24771223	24771323	0,255,255
chr19	19729682	19729782	PBX4	0	+	19729682	19729782	0,255,255
chr3	48699587	48699687	CELSR3	0	+	48699587	48699687	0,255,255
chr17	27038614	27038714	PROCA1	0	+	27038614	27038714	0,255,255
chr3	42543516	42543616	VIPR1	0	+	42543516	42543616	0,255,255
chr20	5591875	5591975	KIAA1434	0	+	5591875	5591975	0,255,255
chr6	19838161	19838261	ID4	0	+	19838161	19838261	0,255,255
chr1	63788883	63788983	FOXD3	0	+	63788883	63788983	0,255,255
chr9	99801321	99801421	CTSL2	0	+	99801321	99801421	0,255,255
chr21	38379520	38379620	DSCR6	0	+	38379520	38379620	0,255,255
chr5	78407502	78407602	BHMT	0	+	78407502	78407602	0,255,255
chr8	145692531	145692631	KIFC2	0	+	145692531	145692631	0,255,255
chr8	48650461	48650561	CEBPD	0	+	48650461	48650561	0,255,255
chr17	47075125	47075225	IGF2BP1	0	+	47075125	47075225	0,255,255
chr7	130126318	130126418	MEST	0	+	130126318	130126418	0,255,255
chr13	37006684	37006784	CCNA1	0	+	37006684	37006784	0,255,255
chr22	50709077	50709177	MAPK11	0	+	50709077	50709177	0,255,255
chr10	50747538	50747638	ERCC6	0	+	50747538	50747638	0,255,255
chr22	46731079	46731179	TRMU	0	+	46731079	46731179	0,255,255
chr1	220864229	220864329	C1orf115	0	+	220864229	220864329	0,255,255
chr2	47597068	47597168	TACSTD1	0	+	47597068	47597168	0,255,255
chr4	3768505	3768605	ADRA2C	0	+	3768505	3768605	0,255,255
chr6	6008075	6008175	NRN1	0	+	6008075	6008175	0,255,255
chr8	41435251	41435351	AGPAT6	0	+	41435251	41435351	0,255,255
chr17	33446486	33446586	RAD51L3	0	+	33446486	33446586	0,255,255
chr19	49244624	49244724	RASIP1	0	+	49244624	49244724	0,255,255
chr7	98246602	98246702	NPTX2	0	+	98246602	98246702	0,255,255
chr6	24126447	24126547	VMP	0	+	24126447	24126547	0,255,255
chr3	128778688	128778788	GP9	0	+	128778688	128778788	0,255,255
chr16	2030842	2030942	NOXO1	0	+	2030842	2030942	0,255,255
chr10	102505295	102505395	PAX2	0	+	102505295	102505395	0,255,255
chr7	27238974	27239074	HOXA13	0	+	27238974	27239074	0,255,255
chr12	71314612	71314712	PTPRR	0	+	71314612	71314712	0,255,255
chr10	22633988	22634088	SPAG6	0	+	22633988	22634088	0,255,255
chr2	47798346	47798446	KCNK12	0	+	47798346	47798446	0,255,255
chr16	4165465	4165565	ADCY9	0	+	4165465	4165565	0,255,255
chr1	31230551	31230651	LAPTM5	0	+	31230551	31230651	0,255,255
chr15	52311086	52311186	MAPK6	0	+	52311086	52311186	0,255,255
chr1	64971138	64971238	CACHD1	0	+	64971138	64971238	0,255,255
chr4	4861633	4861733	MSX1	0	+	4861633	4861733	0,255,255
chr4	4862720	4862820	MSX1	0	+	4862720	4862820	0,255,255
chr17	37856463	37856563	ERBB2	0	+	37856463	37856563	0,255,255
chr7	27205064	27205164	HOXA9	0	+	27205064	27205164	0,255,255
chr1	220960489	220960589	MOSC1	0	+	220960489	220960589	0,255,255
chr5	115910679	115910779	SEMA6A	0	+	115910679	115910779	0,255,255
chr6	30523165	30523265	PRR3	0	+	30523165	30523265	0,255,255
chr21	43919803	43919903	SLC37A1	0	+	43919803	43919903	0,255,255
chr7	27142150	27142250	HOXA2	0	+	27142150	27142250	0,255,255
chr17	79678108	79678208	SLC25A10	0	+	79678108	79678208	0,255,255
chr16	89984467	89984567	MC1R	0	+	89984467	89984567	0,255,255
chr16	68269713	68269813	RBM35B	0	+	68269713	68269813	0,255,255
chr18	55103303	55103403	ONECUT2	0	+	55103303	55103403	0,255,255
chr9	93563726	93563826	SYK	0	+	93563726	93563826	0,255,255
chr19	37825629	37825729	HKR1	0	+	37825629	37825729	0,255,255
chr4	74734874	74734974	CXCL1	0	+	74734874	74734974	0,255,255
chr1	40105714	40105814	HEYL	0	+	40105714	40105814	0,255,255
chr6	144471148	144471248	STX11	0	+	144471148	144471248	0,255,255
chr19	41082264	41082364	SHKBP1	0	+	41082264	41082364	0,255,255
chr6	150284727	150284827	ULBP1	0	+	150284727	150284827	0,255,255
chr19	17906259	17906359	B3GNT3	0	+	17906259	17906359	0,255,255
chr11	537588	537688	LRRC56	0	+	537588	537688	0,255,255
chr3	128211951	128212051	GATA2	0	+	128211951	128212051	0,255,255
chr15	28344362	28344462	OCA2	0	+	28344362	28344462	0,255,255
chr8	121136484	121136584	COL14A1	0	+	121136484	121136584	0,255,255
chr6	146864479	146864579	RAB32	0	+	146864479	146864579	0,255,255
chr6	10881993	10882093	GCM2	0	+	10881993	10882093	0,255,255
chr7	27282381	27282481	EVX1	0	+	27282381	27282481	0,255,255
chr7	27224650	27224750	HOXA11	0	+	27224650	27224750	0,255,255
chr3	183543630	183543730	MAP6D1	0	+	183543630	183543730	0,255,255
chr19	4769603	4769703	C19orf30	0	+	4769603	4769703	0,255,255
chr3	71802370	71802470	GPR27	0	+	71802370	71802470	0,255,255
chr2	86564988	86565088	REEP1	0	+	86564988	86565088	0,255,255
chr7	97361151	97361251	TAC1	0	+	97361151	97361251	0,255,255
chr19	3573701	3573801	HMG20B	0	+	3573701	3573801	0,255,255
chr5	176036756	176036856	KIAA1893	0	+	176036756	176036856	0,255,255
chr16	30583709	30583809	ZNF688	0	+	30583709	30583809	0,255,255
chr9	130547160	130547260	CDK9	0	+	130547160	130547260	0,255,255
chr2	223161721	223161821	FLJ32447	0	+	223161721	223161821	0,255,255
chr5	16936818	16936918	MYO10	0	+	16936818	16936918	0,255,255
chr22	50968293	50968393	ECGF1	0	+	50968293	50968393	0,255,255
chr12	4918119	4918219	KCNA6	0	+	4918119	4918219	0,255,255
chr7	127880882	127880982	LEP	0	+	127880882	127880982	0,255,255
chr15	50474704	50474804	SLC27A2	0	+	50474704	50474804	0,255,255
chr3	160167468	160167568	TRIM59	0	+	160167468	160167568	0,255,255
chr1	156786593	156786693	SH2D2A	0	+	156786593	156786693	0,255,255
chr2	176986906	176987006	HOXD9	0	+	176986906	176987006	0,255,255
chr8	11567846	11567946	GATA4	0	+	11567846	11567946	0,255,255
chr2	223288587	223288687	SGPP2	0	+	223288587	223288687	0,255,255
chr19	4769610	4769710	C19orf30	0	+	4769610	4769710	0,255,255
chr11	17741637	17741737	MYOD1	0	+	17741637	17741737	0,255,255
chr1	201368896	201368996	LAD1	0	+	201368896	201368996	0,255,255
chr12	42983310	42983410	PRICKLE1	0	+	42983310	42983410	0,255,255
chr15	54051493	54051593	WDR72	0	+	54051493	54051593	0,255,255
chr12	85673972	85674072	CART1	0	+	85673972	85674072	0,255,255
chr17	36860921	36861021	MLLT6	0	+	36860921	36861021	0,255,255
chr8	53478404	53478504	UNQ9433	0	+	53478404	53478504	0,255,255
chr7	5632543	5632643	FSCN1	0	+	5632543	5632643	0,255,255
chr1	180198259	180198359	LHX4	0	+	180198259	180198359	0,255,255
chr3	44666312	44666412	ZNF197	0	+	44666312	44666412	0,255,255
chr1	156647209	156647309	NES	0	+	156647209	156647309	0,255,255
chr5	140810111	140810211	PCDHGA12	0	+	140810111	140810211	0,255,255
chr5	1882821	1882921	IRX4	0	+	1882821	1882921	0,255,255
chr12	80084668	80084768	PAWR	0	+	80084668	80084768	0,255,255
chr4	95129353	95129453	SMARCAD1	0	+	95129353	95129453	0,255,255
chr5	33936547	33936647	RLN3R1	0	+	33936547	33936647	0,255,255
chr15	96873818	96873918	NR2F2	0	+	96873818	96873918	0,255,255
chr6	30684881	30684981	MDC1	0	+	30684881	30684981	0,255,255
chr9	5304461	5304561	RLN2	0	+	5304461	5304561	0,255,255
chr8	24771416	24771516	NEF3	0	+	24771416	24771516	0,255,255
chr12	113494379	113494479	DTX1	0	+	113494379	113494479	0,255,255
chr13	20805629	20805729	GJB6	0	+	20805629	20805729	0,255,255
chr8	144681056	144681156	TIGD5	0	+	144681056	144681156	0,255,255
chr9	21968631	21968731	CDKN2A	0	+	21968631	21968731	0,255,255
chr19	18531061	18531161	SSBP4	0	+	18531061	18531161	0,255,255
chr5	80689442	80689542	ACOT12	0	+	80689442	80689542	0,255,255
chr1	156646603	156646703	NES	0	+	156646603	156646703	0,255,255
chr7	96651061	96651161	DLX5	0	+	96651061	96651161	0,255,255
chr22	25961317	25961417	ADRBK2	0	+	25961317	25961417	0,255,255
chr5	72415720	72415820	PRP2	0	+	72415720	72415820	0,255,255
chr12	33050167	33050267	PKP2	0	+	33050167	33050267	0,255,255
chr8	11562992	11563092	GATA4	0	+	11562992	11563092	0,255,255
chr9	113801270	113801370	EDG2	0	+	113801270	113801370	0,255,255
chr7	35293487	35293587	TBX20	0	+	35293487	35293587	0,255,255
chr8	27850265	27850365	SCARA5	0	+	27850265	27850365	0,255,255
chr19	58874451	58874551	ZNF497	0	+	58874451	58874551	0,255,255
chr14	38064440	38064540	FOXA1	0	+	38064440	38064540	0,255,255
chr3	68981453	68981553	FAM19A4	0	+	68981453	68981553	0,255,255
chr14	102026326	102026426	DIO3	0	+	102026326	102026426	0,255,255
chr6	33561138	33561238	FLJ43752	0	+	33561138	33561238	0,255,255
chr3	50383201	50383301	ZMYND10	0	+	50383201	50383301	0,255,255
chr2	101618211	101618311	RPL31	0	+	101618211	101618311	0,255,255
chr1	42921534	42921634	ZMYND12	0	+	42921534	42921634	0,255,255
chr20	25062204	25062304	VSX1	0	+	25062204	25062304	0,255,255
chr15	65810154	65810254	DPP8	0	+	65810154	65810254	0,255,255
chr2	71126903	71127003	VAX2	0	+	71126903	71127003	0,255,255
chr16	30103039	30103139	TBX6	0	+	30103039	30103139	0,255,255
chr5	72744854	72744954	FOXD1	0	+	72744854	72744954	0,255,255
chr7	96653133	96653233	DLX5	0	+	96653133	96653233	0,255,255
chr1	8939479	8939579	ENO1	0	+	8939479	8939579	0,255,255
chr10	75541817	75541917	CHCHD1	0	+	75541817	75541917	0,255,255
chr11	17565998	17566098	USH1C	0	+	17565998	17566098	0,255,255
chr12	54393675	54393775	HOXC9	0	+	54393675	54393775	0,255,255
chr6	137815489	137815589	OLIG3	0	+	137815489	137815589	0,255,255
chr17	35293669	35293769	LHX1	0	+	35293669	35293769	0,255,255
chr20	35580386	35580486	SAMHD1	0	+	35580386	35580486	0,255,255
chr10	121411118	121411218	BAG3	0	+	121411118	121411218	0,255,255
chr20	25566332	25566432	KIAA0980	0	+	25566332	25566432	0,255,255
chr4	6202329	6202429	JAKMIP1	0	+	6202329	6202429	0,255,255
chr1	248020300	248020400	TRIM58	0	+	248020300	248020400	0,255,255
chr18	60988105	60988205	BCL2	0	+	60988105	60988205	0,255,255
chr22	46932592	46932692	CELSR1	0	+	46932592	46932692	0,255,255
chr17	48639786	48639886	CACNA1G	0	+	48639786	48639886	0,255,255
chr12	68041272	68041372	DYRK2	0	+	68041272	68041372	0,255,255
chr1	92952591	92952691	GFI1	0	+	92952591	92952691	0,255,255
chr2	27485872	27485972	SLC30A3	0	+	27485872	27485972	0,255,255
chr5	57755748	57755848	PLK2	0	+	57755748	57755848	0,255,255
chr14	105768059	105768159	BRF1	0	+	105768059	105768159	0,255,255
chr2	223164819	223164919	PAX3	0	+	223164819	223164919	0,255,255
chr8	11566046	11566146	GATA4	0	+	11566046	11566146	0,255,255
chr2	42720276	42720376	KCNG3	0	+	42720276	42720376	0,255,255
chr14	60386778	60386878	FLJ46156	0	+	60386778	60386878	0,255,255
chr11	75917303	75917403	WNT11	0	+	75917303	75917403	0,255,255
chr1	156786551	156786651	SH2D2A	0	+	156786551	156786651	0,255,255
chr16	88519172	88519272	ZFPM1	0	+	88519172	88519272	0,255,255
chr14	37051643	37051743	NKX2-8	0	+	37051643	37051743	0,255,255
chr3	38080592	38080692	DLEC1	0	+	38080592	38080692	0,255,255
chr5	50679311	50679411	ISL1	0	+	50679311	50679411	0,255,255
chr9	131549025	131549125	TBC1D13	0	+	131549025	131549125	0,255,255
chr4	55991893	55991993	KDR	0	+	55991893	55991993	0,255,255
chr19	38042073	38042173	ZNF540	0	+	38042073	38042173	0,255,255
chr4	48485574	48485674	SLC10A4	0	+	48485574	48485674	0,255,255
chr22	25960228	25960328	ADRBK2	0	+	25960228	25960328	0,255,255
chr8	95653824	95653924	RBM35A	0	+	95653824	95653924	0,255,255
chr2	176956711	176956811	HOXD13	0	+	176956711	176956811	0,255,255
chr10	131265525	131265625	MGMT	0	+	131265525	131265625	0,255,255
chr16	403264	403364	AXIN1	0	+	403264	403364	0,255,255
chr3	194353504	194353604	TMEM44	0	+	194353504	194353604	0,255,255
chr16	47177125	47177225	NETO2	0	+	47177125	47177225	0,255,255
chr19	33793937	33794037	CEBPA	0	+	33793937	33794037	0,255,255
chr18	2847259	2847359	EMILIN2	0	+	2847259	2847359	0,255,255
chr9	94712072	94712172	ROR2	0	+	94712072	94712172	0,255,255
chr1	117112804	117112904	CD58	0	+	117112804	117112904	0,255,255
chr7	87935929	87936029	STEAP4	0	+	87935929	87936029	0,255,255
chr19	1438388	1438488	RPS15	0	+	1438388	1438488	0,255,255
chr4	57975984	57976084	IGFBP7	0	+	57975984	57976084	0,255,255
chr8	41166480	41166580	SFRP1	0	+	41166480	41166580	0,255,255
chr11	14380868	14380968	RRAS2	0	+	14380868	14380968	0,255,255
chr7	100318576	100318676	EPO	0	+	100318576	100318676	0,255,255
chr17	41910844	41910944	MPP3	0	+	41910844	41910944	0,255,255
chr20	35201560	35201660	TGIF2	0	+	35201560	35201660	0,255,255
chr13	79177466	79177566	POU4F1	0	+	79177466	79177566	0,255,255
chr7	96654375	96654475	DLX5	0	+	96654375	96654475	0,255,255
chr19	9473515	9473615	ZNF177	0	+	9473515	9473615	0,255,255
chr2	37899903	37900003	CDC42EP3	0	+	37899903	37900003	0,255,255
chr5	78407633	78407733	BHMT	0	+	78407633	78407733	0,255,255
chr6	111408711	111408811	SLC16A10	0	+	111408711	111408811	0,255,255
chr16	1430166	1430266	C16orf28	0	+	1430166	1430266	0,255,255
chr6	35992032	35992132	SLC26A8	0	+	35992032	35992132	0,255,255
chr16	68002315	68002415	SLC12A4	0	+	68002315	68002415	0,255,255
chr12	15373937	15374037	RERG	0	+	15373937	15374037	0,255,255
chr22	37914809	37914909	CARD10	0	+	37914809	37914909	0,255,255
chr7	115851000	115851100	TES	0	+	115851000	115851100	0,255,255
chr18	21270504	21270604	LAMA3	0	+	21270504	21270604	0,255,255
chr7	102073489	102073589	C7orf19	0	+	102073489	102073589	0,255,255
chr9	130212907	130213007	RPL12	0	+	130212907	130213007	0,255,255
chr14	52734236	52734336	PTGDR	0	+	52734236	52734336	0,255,255
chr6	43612597	43612697	C6orf206	0	+	43612597	43612697	0,255,255
chr12	113229269	113229369	RPH3A	0	+	113229269	113229369	0,255,255
chr7	128049813	128049913	IMPDH1	0	+	128049813	128049913	0,255,255
chr12	122231405	122231505	RHOF	0	+	122231405	122231505	0,255,255
chr11	44326210	44326310	ALX4	0	+	44326210	44326310	0,255,255
chr14	24809023	24809123	RIPK3	0	+	24809023	24809123	0,255,255
chr3	140770295	140770395	SPSB4	0	+	140770295	140770395	0,255,255
chr2	176995038	176995138	HOXD8	0	+	176995038	176995138	0,255,255
chr3	50378363	50378463	RASSF1	0	+	50378363	50378463	0,255,255
chr1	6240990	6241090	CHD5	0	+	6240990	6241090	0,255,255
chr6	44187624	44187724	SLC29A1	0	+	44187624	44187724	0,255,255
chr10	94448652	94448752	HHEX	0	+	94448652	94448752	0,255,255
chr3	53080632	53080732	SFMBT1	0	+	53080632	53080732	0,255,255
chr4	111557844	111557944	PITX2	0	+	111557844	111557944	0,255,255
chr5	140559782	140559882	PCDHB16	0	+	140559782	140559882	0,255,255
chr6	150285105	150285205	ULBP1	0	+	150285105	150285205	0,255,255
chr14	37130263	37130363	PAX9	0	+	37130263	37130363	0,255,255
chr11	101918353	101918453	MGC13040	0	+	101918353	101918453	0,255,255
chr7	124406138	124406238	GPR37	0	+	124406138	124406238	0,255,255
chr6	43276463	43276563	CRIP3	0	+	43276463	43276563	0,255,255
chr12	7055958	7056058	PTPN6	0	+	7055958	7056058	0,255,255
chr3	186647900	186648000	ST6GAL1	0	+	186647900	186648000	0,255,255
chr2	45168769	45168869	SIX3	0	+	45168769	45168869	0,255,255
chr10	121301715	121301815	RGS10	0	+	121301715	121301815	0,255,255
chr7	127227807	127227907	ARF5	0	+	127227807	127227907	0,255,255
chr20	44441396	44441496	UBE2C	0	+	44441396	44441496	0,255,255
chr12	58241150	58241250	CTDSP2	0	+	58241150	58241250	0,255,255
chr10	125651476	125651576	CPXM2	0	+	125651476	125651576	0,255,255
chr11	119188095	119188195	MCAM	0	+	119188095	119188195	0,255,255
chr17	40336425	40336525	HCRT	0	+	40336425	40336525	0,255,255
chr2	241497613	241497713	ANKMY1	0	+	241497613	241497713	0,255,255
chr5	134370480	134370580	PITX1	0	+	134370480	134370580	0,255,255
chr1	226410958	226411058	MIXL1	0	+	226410958	226411058	0,255,255
chr17	80709307	80709407	TBCD	0	+	80709307	80709407	0,255,255
chr5	177659921	177660021	MGC15875	0	+	177659921	177660021	0,255,255
chr7	95026131	95026231	PON3	0	+	95026131	95026231	0,255,255
chr18	57567221	57567321	PMAIP1	0	+	57567221	57567321	0,255,255
chr10	50970308	50970408	OGDHL	0	+	50970308	50970408	0,255,255
chr16	67193168	67193268	FBXL8	0	+	67193168	67193268	0,255,255
chr7	30721838	30721938	CRHR2	0	+	30721838	30721938	0,255,255
chr1	47695425	47695525	TAL1	0	+	47695425	47695525	0,255,255
chr1	6269210	6269310	C1orf188	0	+	6269210	6269310	0,255,255
chr17	61523221	61523321	CYB561	0	+	61523221	61523321	0,255,255
chr2	223162825	223162925	FLJ32447	0	+	223162825	223162925	0,255,255
chr22	20791683	20791783	SCARF2	0	+	20791683	20791783	0,255,255
chr1	230777825	230777925	COG2	0	+	230777825	230777925	0,255,255
chr14	70038186	70038286	C14orf162	0	+	70038186	70038286	0,255,255
chr12	66218235	66218335	HMGA2	0	+	66218235	66218335	0,255,255
chr2	27274259	27274359	FLJ21839	0	+	27274259	27274359	0,255,255
chr13	41240466	41240566	FOXO1A	0	+	41240466	41240566	0,255,255
chr3	127390885	127390985	ABTB1	0	+	127390885	127390985	0,255,255
chr8	98289830	98289930	TSPYL5	0	+	98289830	98289930	0,255,255
chr3	71803289	71803389	GPR27	0	+	71803289	71803389	0,255,255
chr5	7395268	7395368	ADCY2	0	+	7395268	7395368	0,255,255
chr4	69216027	69216127	YTHDC1	0	+	69216027	69216127	0,255,255
chr12	80085218	80085318	PAWR	0	+	80085218	80085318	0,255,255
chr6	150262684	150262784	ULBP2	0	+	150262684	150262784	0,255,255
chr19	33166479	33166579	RGS9BP	0	+	33166479	33166579	0,255,255
chr16	2563385	2563485	ATP6V0C	0	+	2563385	2563485	0,255,255
chr20	25565410	25565510	KIAA0980	0	+	25565410	25565510	0,255,255
chr14	24803972	24804072	ADCY4	0	+	24803972	24804072	0,255,255
chr10	31607103	31607203	TCF8	0	+	31607103	31607203	0,255,255
chr16	67693569	67693669	PARD6A	0	+	67693569	67693669	0,255,255
chr3	13590369	13590469	FBLN2	0	+	13590369	13590469	0,255,255
chr1	27338928	27339028	FAM46B	0	+	27338928	27339028	0,255,255
chr7	94023938	94024038	COL1A2	0	+	94023938	94024038	0,255,255
chr19	474395	474495	C19orf19	0	+	474395	474495	0,255,255
chr12	54378846	54378946	HOXC10	0	+	54378846	54378946	0,255,255
chr5	118691701	118691801	TNFAIP8	0	+	118691701	118691801	0,255,255
chr5	73936003	73936103	ENC1	0	+	73936003	73936103	0,255,255
chr5	37371578	37371678	NUP155	0	+	37371578	37371678	0,255,255
chr5	128301182	128301282	SLC27A6	0	+	128301182	128301282	0,255,255
chr9	112082334	112082434	EPB41L4B	0	+	112082334	112082434	0,255,255
chr3	48229268	48229368	CDC25A	0	+	48229268	48229368	0,255,255
chr17	6939745	6939845	SLC16A13	0	+	6939745	6939845	0,255,255
chr3	50383177	50383277	ZMYND10	0	+	50383177	50383277	0,255,255
chr4	5052343	5052443	STK32B	0	+	5052343	5052443	0,255,255
chr17	7906048	7906148	GUCY2D	0	+	7906048	7906148	0,255,255
chr3	40428458	40428558	ENTPD3	0	+	40428458	40428558	0,255,255
chr6	35109071	35109171	TCP11	0	+	35109071	35109171	0,255,255
chr9	129375797	129375897	LMX1B	0	+	129375797	129375897	0,255,255
chr5	121413000	121413100	LOX	0	+	121413000	121413100	0,255,255
chr14	101292630	101292730	MEG3	0	+	101292630	101292730	0,255,255
chr8	23082519	23082619	TNFRSF10A	0	+	23082519	23082619	0,255,255
chr15	60296765	60296865	FOXB1	0	+	60296765	60296865	0,255,255
chr2	20865797	20865897	GDF7	0	+	20865797	20865897	0,255,255
chr6	3228315	3228415	TUBB2B	0	+	3228315	3228415	0,255,255
chr10	108923731	108923831	SORCS1	0	+	108923731	108923831	0,255,255
chr14	21493356	21493456	NDRG2	0	+	21493356	21493456	0,255,255
chr9	91605949	91606049	EDG3	0	+	91605949	91606049	0,255,255
chr1	57110353	57110453	PRKAA2	0	+	57110353	57110453	0,255,255
chr1	2458188	2458288	PANK4	0	+	2458188	2458288	0,255,255
chr15	101421199	101421299	ALDH1A3	0	+	101421199	101421299	0,255,255
chr19	38754718	38754818	SPINT2	0	+	38754718	38754818	0,255,255
chr3	6903103	6903203	GRM7	0	+	6903103	6903203	0,255,255
chr2	176972063	176972163	HOXD11	0	+	176972063	176972163	0,255,255
chr12	93966435	93966535	SOCS2	0	+	93966435	93966535	0,255,255
chr4	1005966	1006066	FGFRL1	0	+	1005966	1006066	0,255,255
chr5	95768645	95768745	PCSK1	0	+	95768645	95768745	0,255,255
chr9	977059	977159	DMRT3	0	+	977059	977159	0,255,255
chr15	75871993	75872093	PTPN9	0	+	75871993	75872093	0,255,255
chr5	140810087	140810187	PCDHGA12	0	+	140810087	140810187	0,255,255
chr7	27205429	27205529	HOXA9	0	+	27205429	27205529	0,255,255
chr11	32448719	32448819	WT1	0	+	32448719	32448819	0,255,255
chr5	115298670	115298770	FLJ90650	0	+	115298670	115298770	0,255,255
chr19	46142734	46142834	EML2	0	+	46142734	46142834	0,255,255
chr3	190039885	190039985	CLDN1	0	+	190039885	190039985	0,255,255
chr5	68788037	68788137	OCLN	0	+	68788037	68788137	0,255,255
chr3	13462415	13462515	NUP210	0	+	13462415	13462515	0,255,255
chr15	78423514	78423614	CIB2	0	+	78423514	78423614	0,255,255
chr19	50031345	50031445	RCN3	0	+	50031345	50031445	0,255,255
chr2	65216629	65216729	SLC1A4	0	+	65216629	65216729	0,255,255
chr1	78511929	78512029	GIPC2	0	+	78511929	78512029	0,255,255
chr8	38009498	38009598	STAR	0	+	38009498	38009598	0,255,255
chr4	55523706	55523806	KIT	0	+	55523706	55523806	0,255,255
chr5	131562798	131562898	P4HA2	0	+	131562798	131562898	0,255,255
chr9	130689271	130689371	PIP5KL1	0	+	130689271	130689371	0,255,255
chr11	32452721	32452821	WT1	0	+	32452721	32452821	0,255,255
chr22	45558559	45558659	NUP50	0	+	45558559	45558659	0,255,255
chr7	37956226	37956326	SFRP4	0	+	37956226	37956326	0,255,255
chr3	196695888	196695988	PIGZ	0	+	196695888	196695988	0,255,255
chr17	35293979	35294079	LHX1	0	+	35293979	35294079	0,255,255
chr15	99644923	99645023	DMN	0	+	99644923	99645023	0,255,255
chr12	104532327	104532427	NFYB	0	+	104532327	104532427	0,255,255
chr17	33701271	33701371	FLJ34922	0	+	33701271	33701371	0,255,255
chr19	36247819	36247919	HSPB6	0	+	36247819	36247919	0,255,255
chr1	32041987	32042087	TINAGL1	0	+	32041987	32042087	0,255,255
chr17	7758612	7758712	TMEM88	0	+	7758612	7758712	0,255,255
chr2	177027591	177027691	HOXD3	0	+	177027591	177027691	0,255,255
chr1	6321532	6321632	GPR153	0	+	6321532	6321632	0,255,255
chr6	117198510	117198610	RFXDC1	0	+	117198510	117198610	0,255,255
chr12	26986456	26986556	ITPR2	0	+	26986456	26986556	0,255,255
chr18	9474657	9474757	RALBP1	0	+	9474657	9474757	0,255,255
chr22	46663910	46664010	FLJ20699	0	+	46663910	46664010	0,255,255
chr11	14993879	14993979	CALCA	0	+	14993879	14993979	0,255,255
chr19	50431375	50431475	ATF5	0	+	50431375	50431475	0,255,255
chr15	101419246	101419346	ALDH1A3	0	+	101419246	101419346	0,255,255
chr7	27170944	27171044	HOXA4	0	+	27170944	27171044	0,255,255
chr1	200842379	200842479	GPR25	0	+	200842379	200842479	0,255,255
chr8	11562633	11562733	GATA4	0	+	11562633	11562733	0,255,255
chr20	57875296	57875396	EDN3	0	+	57875296	57875396	0,255,255
chr7	27142632	27142732	HOXA2	0	+	27142632	27142732	0,255,255
chr2	169747069	169747169	SPBC25	0	+	169747069	169747169	0,255,255
chr3	158450540	158450640	RARRES1	0	+	158450540	158450640	0,255,255
chr1	11740615	11740715	MAD2L2	0	+	11740615	11740715	0,255,255
chr19	51522511	51522611	KLK10	0	+	51522511	51522611	0,255,255
chr10	26505958	26506058	GAD2	0	+	26505958	26506058	0,255,255
chr6	1311775	1311875	FOXQ1	0	+	1311775	1311875	0,255,255
chr22	42896638	42896738	SERHL	0	+	42896638	42896738	0,255,255
chr5	68485704	68485804	CENPH	0	+	68485704	68485804	0,255,255
chr14	55595908	55596008	LGALS3	0	+	55595908	55596008	0,255,255
chr14	57277177	57277277	OTX2	0	+	57277177	57277277	0,255,255
chr12	77459835	77459935	E2F7	0	+	77459835	77459935	0,255,255
chr14	77737750	77737850	NGB	0	+	77737750	77737850	0,255,255
chr4	2964922	2965022	GRK4	0	+	2964922	2965022	0,255,255
chr1	150521151	150521251	TSRC1	0	+	150521151	150521251	0,255,255
chr18	56939972	56940072	RAX	0	+	56939972	56940072	0,255,255
chr4	102711960	102712060	BANK1	0	+	102711960	102712060	0,255,255
chr17	6659314	6659414	BIRC4BP	0	+	6659314	6659414	0,255,255
chr9	6645636	6645736	GLDC	0	+	6645636	6645736	0,255,255
chr22	38478737	38478837	SLC16A8	0	+	38478737	38478837	0,255,255
chr1	40368139	40368239	MYCL1	0	+	40368139	40368239	0,255,255
chr3	49941101	49941201	MST1R	0	+	49941101	49941201	0,255,255
chr15	66648638	66648738	FLJ20516	0	+	66648638	66648738	0,255,255
chr16	68770931	68771031	CDH1	0	+	68770931	68771031	0,255,255
chr17	59488585	59488685	LOC388407	0	+	59488585	59488685	0,255,255
chr12	52995245	52995345	K6IRS2	0	+	52995245	52995345	0,255,255
chr15	22891904	22892004	CYFIP1	0	+	22891904	22892004	0,255,255
chr8	11560731	11560831	GATA4	0	+	11560731	11560831	0,255,255
chr9	21995262	21995362	CDKN2A	0	+	21995262	21995362	0,255,255
chr6	26020958	26021058	HIST1H3A	0	+	26020958	26021058	0,255,255
chr13	48892898	48892998	RB1	0	+	48892898	48892998	0,255,255
chr8	72756606	72756706	MSC	0	+	72756606	72756706	0,255,255
chr1	108507418	108507518	VAV3	0	+	108507418	108507518	0,255,255
chr16	88717324	88717424	CYBA	0	+	88717324	88717424	0,255,255
chr6	33589368	33589468	ITPR3	0	+	33589368	33589468	0,255,255
chr21	44588502	44588602	CRYAA	0	+	44588502	44588602	0,255,255
chr7	101458315	101458415	CUTL1	0	+	101458315	101458415	0,255,255
chr2	26624554	26624654	MGC16372	0	+	26624554	26624654	0,255,255
chr17	40439972	40440072	STAT5A	0	+	40439972	40440072	0,255,255
chr5	131592909	131593009	PDLIM4	0	+	131592909	131593009	0,255,255
chr4	7043885	7043985	FLJ90575	0	+	7043885	7043985	0,255,255
chr17	41924451	41924551	CD300LG	0	+	41924451	41924551	0,255,255
chr4	57687496	57687596	SPINK2	0	+	57687496	57687596	0,255,255
chr3	38035551	38035651	VILL	0	+	38035551	38035651	0,255,255
chr3	32148447	32148547	GPD1L	0	+	32148447	32148547	0,255,255
chr6	36355775	36355875	ETV7	0	+	36355775	36355875	0,255,255
chr3	47621077	47621177	CSPG5	0	+	47621077	47621177	0,255,255
chr1	241520261	241520361	RGS7	0	+	241520261	241520361	0,255,255
chr6	160768751	160768851	SLC22A3	0	+	160768751	160768851	0,255,255
chr7	103629568	103629668	RELN	0	+	103629568	103629668	0,255,255
chr22	45809404	45809504	RIBC2	0	+	45809404	45809504	0,255,255
chr10	50818861	50818961	SLC18A3	0	+	50818861	50818961	0,255,255
chr12	66582730	66582830	IRAK3	0	+	66582730	66582830	0,255,255
chr1	178994305	178994405	FAM20B	0	+	178994305	178994405	0,255,255
chr17	37856613	37856713	ERBB2	0	+	37856613	37856713	0,255,255
chr3	182881377	182881477	LAMP3	0	+	182881377	182881477	0,255,255
chr11	69455662	69455762	CCND1	0	+	69455662	69455762	0,255,255
chr9	22005945	22006045	CDKN2B	0	+	22005945	22006045	0,255,255
chr20	57465389	57465489	GNAS	0	+	57465389	57465489	0,255,255
chr12	52695220	52695320	KRTHB6	0	+	52695220	52695320	0,255,255
chr16	74808913	74809013	FA2H	0	+	74808913	74809013	0,255,255
chr9	95947346	95947446	WNK2	0	+	95947346	95947446	0,255,255
chr9	137533899	137533999	COL5A1	0	+	137533899	137533999	0,255,255
chr18	56887735	56887835	GRP	0	+	56887735	56887835	0,255,255
chr17	46655114	46655214	HOXB4	0	+	46655114	46655214	0,255,255
chr1	3569574	3569674	TP73	0	+	3569574	3569674	0,255,255
chr9	32783413	32783513	LOC401498	0	+	32783413	32783513	0,255,255
chr22	45706480	45706580	C22orf8	0	+	45706480	45706580	0,255,255
chr14	54864194	54864294	CDKN3	0	+	54864194	54864294	0,255,255
chr2	21266906	21267006	APOB	0	+	21266906	21267006	0,255,255
chr14	61116161	61116261	SIX1	0	+	61116161	61116261	0,255,255
chr12	52301584	52301684	ACVRL1	0	+	52301584	52301684	0,255,255
chr6	106533908	106534008	PRDM1	0	+	106533908	106534008	0,255,255
chr1	25255788	25255888	RUNX3	0	+	25255788	25255888	0,255,255
chr6	135501730	135501830	MYB	0	+	135501730	135501830	0,255,255
chr9	841582	841682	DMRT1	0	+	841582	841682	0,255,255
chr13	48893918	48894018	RB1	0	+	48893918	48894018	0,255,255
chr22	31318394	31318494	FLJ35801	0	+	31318394	31318494	0,255,255
chr9	93564553	93564653	SYK	0	+	93564553	93564653	0,255,255
chr11	66360150	66360250	FLJ10786	0	+	66360150	66360250	0,255,255
chr17	46703600	46703700	HOXB9	0	+	46703600	46703700	0,255,255
chr3	139396732	139396832	NMNAT3	0	+	139396732	139396832	0,255,255
chr14	64761158	64761258	ESR2	0	+	64761158	64761258	0,255,255
chr2	202899008	202899108	FZD7	0	+	202899008	202899108	0,255,255
chr9	503840	503940	ANKRD15	0	+	503840	503940	0,255,255
chr16	89238280	89238380	CDH15	0	+	89238280	89238380	0,255,255
chr8	73450131	73450231	KCNB2	0	+	73450131	73450231	0,255,255
chr10	119300892	119300992	EMX2	0	+	119300892	119300992	0,255,255
chr21	45149348	45149448	C21orf124	0	+	45149348	45149448	0,255,255
chr2	101924617	101924717	RNF149	0	+	101924617	101924717	0,255,255
chr22	29711995	29712095	RRP22	0	+	29711995	29712095	0,255,255
chr19	14016667	14016767	MGC11271	0	+	14016667	14016767	0,255,255
chr5	11904761	11904861	CTNND2	0	+	11904761	11904861	0,255,255
chr3	38080740	38080840	DLEC1	0	+	38080740	38080840	0,255,255
chr8	104383449	104383549	CTHRC1	0	+	104383449	104383549	0,255,255
chr8	22223887	22223987	SLC39A14	0	+	22223887	22223987	0,255,255
chr2	160761506	160761606	LY75	0	+	160761506	160761606	0,255,255
chr13	33589912	33590012	KL	0	+	33589912	33590012	0,255,255
chr16	25228519	25228619	AQP8	0	+	25228519	25228619	0,255,255
chr20	43729847	43729947	KCNS1	0	+	43729847	43729947	0,255,255
chr1	116915072	116915172	ATP1A1	0	+	116915072	116915172	0,255,255
chr17	7339671	7339771	TMEM102	0	+	7339671	7339771	0,255,255
chr7	130126132	130126232	MEST	0	+	130126132	130126232	0,255,255
chr3	69788790	69788890	MITF	0	+	69788790	69788890	0,255,255
chr7	127881230	127881330	LEP	0	+	127881230	127881330	0,255,255
chr20	61492619	61492719	TCFL5	0	+	61492619	61492719	0,255,255
chr8	11565301	11565401	GATA4	0	+	11565301	11565401	0,255,255
chr2	219824258	219824358	CDK5R2	0	+	219824258	219824358	0,255,255
chr1	21044824	21044924	KIF17	0	+	21044824	21044924	0,255,255
chr6	110797447	110797547	SLC22A16	0	+	110797447	110797547	0,255,255
chr17	4642597	4642697	CXCL16	0	+	4642597	4642697	0,255,255
chr3	123602435	123602535	MYLK	0	+	123602435	123602535	0,255,255
chr8	23262023	23262123	LOXL2	0	+	23262023	23262123	0,255,255
chr7	33944877	33944977	BMPER	0	+	33944877	33944977	0,255,255
chr11	32452558	32452658	WT1	0	+	32452558	32452658	0,255,255
chr5	52776644	52776744	FST	0	+	52776644	52776744	0,255,255
chr19	51520332	51520432	KLK10	0	+	51520332	51520432	0,255,255
chr12	105725062	105725162	LOC387882	0	+	105725062	105725162	0,255,255
chr1	68512489	68512589	DIRAS3	0	+	68512489	68512589	0,255,255
chr3	112931340	112931440	BOC	0	+	112931340	112931440	0,255,255
chr4	2935642	2935742	TETRAN	0	+	2935642	2935742	0,255,255
chr17	27052778	27052878	TLCD1	0	+	27052778	27052878	0,255,255
chr19	16221669	16221769	RAB8A	0	+	16221669	16221769	0,255,255
chr2	110373111	110373211	39700	0	+	110373111	110373211	0,255,255
chr4	166300240	166300340	CPE	0	+	166300240	166300340	0,255,255
chr7	137532324	137532424	DGKI	0	+	137532324	137532424	0,255,255
chr2	96971654	96971754	ASCC3L1	0	+	96971654	96971754	0,255,255
chr17	48046315	48046415	DLX4	0	+	48046315	48046415	0,255,255
chr17	46655511	46655611	HOXB4	0	+	46655511	46655611	0,255,255
chr3	168863998	168864098	EVI1	0	+	168863998	168864098	0,255,255
chr17	71227702	71227802	FAM104A	0	+	71227702	71227802	0,255,255
chr9	97401459	97401559	FBP1	0	+	97401459	97401559	0,255,255
chr20	62710723	62710823	RGS19	0	+	62710723	62710823	0,255,255
chr5	159739206	159739306	FLJ14166	0	+	159739206	159739306	0,255,255
chr16	23568330	23568430	UBPH	0	+	23568330	23568430	0,255,255
chr16	56691694	56691794	MT1F	0	+	56691694	56691794	0,255,255
chr20	52790539	52790639	CYP24A1	0	+	52790539	52790639	0,255,255
chr22	45148838	45148938	ARHGAP8	0	+	45148838	45148938	0,255,255
chr13	111766852	111766952	ARHGEF7	0	+	111766852	111766952	0,255,255
chr8	121137487	121137587	COL14A1	0	+	121137487	121137587	0,255,255
chr10	133109144	133109244	TCERG1L	0	+	133109144	133109244	0,255,255
chr12	54367200	54367300	HOXC11	0	+	54367200	54367300	0,255,255
chr1	40254443	40254543	BMP8B	0	+	40254443	40254543	0,255,255
chr9	79073858	79073958	GCNT1	0	+	79073858	79073958	0,255,255
chr2	177014635	177014735	HOXD4	0	+	177014635	177014735	0,255,255
chr10	73078740	73078840	SLC29A3	0	+	73078740	73078840	0,255,255
chr4	1794589	1794689	FGFR3	0	+	1794589	1794689	0,255,255
chr3	149375478	149375578	WWTR1	0	+	149375478	149375578	0,255,255
chr11	113346277	113346377	DRD2	0	+	113346277	113346377	0,255,255
chr19	9937978	9938078	UBL5	0	+	9937978	9938078	0,255,255
chr11	17740927	17741027	MYOD1	0	+	17740927	17741027	0,255,255
chr6	43423490	43423590	EGFL9	0	+	43423490	43423590	0,255,255
chr11	70116064	70116164	PPFIA1	0	+	70116064	70116164	0,255,255
chr18	29265792	29265892	B4GALT6	0	+	29265792	29265892	0,255,255
chr19	4558069	4558169	SEMA6B	0	+	4558069	4558169	0,255,255
chr14	103389764	103389864	AMN	0	+	103389764	103389864	0,255,255
chr3	49203860	49203960	CCDC71	0	+	49203860	49203960	0,255,255
chr11	32452320	32452420	WT1	0	+	32452320	32452420	0,255,255
chr9	33677399	33677499	PTENP1	0	+	33677399	33677499	0,255,255
chr4	75858057	75858157	DKFZP564O0823	0	+	75858057	75858157	0,255,255
chr17	79990213	79990313	RAC3	0	+	79990213	79990313	0,255,255
chr1	64971702	64971802	CACHD1	0	+	64971702	64971802	0,255,255
chr3	127317416	127317516	MCM2	0	+	127317416	127317516	0,255,255
chr2	176980948	176981048	HOXD10	0	+	176980948	176981048	0,255,255
chr13	28543470	28543570	CDX2	0	+	28543470	28543570	0,255,255
chr4	48485183	48485283	SLC10A4	0	+	48485183	48485283	0,255,255
chr9	93564289	93564389	SYK	0	+	93564289	93564389	0,255,255
chr11	72929004	72929104	P2RY2	0	+	72929004	72929104	0,255,255
chr1	115397547	115397647	SYCP1	0	+	115397547	115397647	0,255,255
chr2	177016367	177016467	HOXD4	0	+	177016367	177016467	0,255,255
chr2	60983144	60983244	PAPOLG	0	+	60983144	60983244	0,255,255
chr22	19165336	19165436	SLC25A1	0	+	19165336	19165436	0,255,255
chr8	11565675	11565775	GATA4	0	+	11565675	11565775	0,255,255
chr7	103085928	103086028	SLC26A5	0	+	103085928	103086028	0,255,255
chr3	50310716	50310816	SEMA3B	0	+	50310716	50310816	0,255,255
chr1	68512600	68512700	DIRAS3	0	+	68512600	68512700	0,255,255
chr11	14993608	14993708	CALCA	0	+	14993608	14993708	0,255,255
chr2	136633557	136633657	MCM6	0	+	136633557	136633657	0,255,255
chr5	134871116	134871216	NEUROG1	0	+	134871116	134871216	0,255,255
chr10	133110596	133110696	TCERG1L	0	+	133110596	133110696	0,255,255
chr17	73520800	73520900	LLGL2	0	+	73520800	73520900	0,255,255
chr20	44098674	44098774	WFDC2	0	+	44098674	44098774	0,255,255
chr3	32279211	32279311	CMTM8	0	+	32279211	32279311	0,255,255
chr8	11568207	11568307	GATA4	0	+	11568207	11568307	0,255,255
chr5	172197981	172198081	DUSP1	0	+	172197981	172198081	0,255,255
chr1	894904	895004	NOC2L	0	+	894904	895004	0,255,255
chr19	14585159	14585259	PTGER1	0	+	14585159	14585259	0,255,255
chr4	52917825	52917925	SPATA18	0	+	52917825	52917925	0,255,255
chr4	619342	619442	PDE6B	0	+	619342	619442	0,255,255
chr7	19156852	19156952	TWIST1	0	+	19156852	19156952	0,255,255
chr8	144681047	144681147	TIGD5	0	+	144681047	144681147	0,255,255
chr8	49647667	49647767	EFCAB1	0	+	49647667	49647767	0,255,255
chr20	50159458	50159558	NFATC2	0	+	50159458	50159558	0,255,255
chr15	56657428	56657528	TEX9	0	+	56657428	56657528	0,255,255
chr22	43506902	43507002	BIK	0	+	43506902	43507002	0,255,255
chr17	9729374	9729474	GLP2R	0	+	9729374	9729474	0,255,255
chr13	48894545	48894645	RB1	0	+	48894545	48894645	0,255,255
chr15	45422343	45422443	NIP	0	+	45422343	45422443	0,255,255
chr15	60296375	60296475	FOXB1	0	+	60296375	60296475	0,255,255
chr9	19033181	19033281	C9orf138	0	+	19033181	19033281	0,255,255
chr5	9545926	9546026	SEMA5A	0	+	9545926	9546026	0,255,255
chr22	39796156	39796256	MAP3K7IP1	0	+	39796156	39796256	0,255,255
chr9	15510807	15510907	PSIP1	0	+	15510807	15510907	0,255,255
chr1	228646791	228646891	HIST3H2A	0	+	228646791	228646891	0,255,255
chr8	22960411	22960511	TNFRSF10C	0	+	22960411	22960511	0,255,255
chr17	46688440	46688540	HOXB7	0	+	46688440	46688540	0,255,255
chr3	124605197	124605297	ITGB5	0	+	124605197	124605297	0,255,255
chr2	25391780	25391880	POMC	0	+	25391780	25391880	0,255,255
chr1	228645809	228645909	HIST3H2BB	0	+	228645809	228645909	0,255,255
chr8	23021465	23021565	TNFRSF10D	0	+	23021465	23021565	0,255,255
chr1	47070128	47070228	MKNK1	0	+	47070128	47070228	0,255,255
chr17	1395830	1395930	MYO1C	0	+	1395830	1395930	0,255,255
chr22	43115887	43115987	A4GALT	0	+	43115887	43115987	0,255,255
chr16	1032210	1032310	SOX8	0	+	1032210	1032310	0,255,255
chr3	186856878	186856978	RPL39L	0	+	186856878	186856978	0,255,255
chr15	52043208	52043308	TMOD2	0	+	52043208	52043308	0,255,255
chr12	47474152	47474252	AMIGO2	0	+	47474152	47474252	0,255,255
chr5	134870927	134871027	NEUROG1	0	+	134870927	134871027	0,255,255
chr3	50375624	50375724	RASSF1	0	+	50375624	50375724	0,255,255
chr20	43935478	43935578	RBPSUHL	0	+	43935478	43935578	0,255,255
chr14	105953412	105953512	CRIP1	0	+	105953412	105953512	0,255,255
chr1	4713958	4714058	AJAP1	0	+	4713958	4714058	0,255,255
chr1	25256979	25257079	RUNX3	0	+	25256979	25257079	0,255,255
chr4	47839961	47840061	CORIN	0	+	47839961	47840061	0,255,255
chr9	22005238	22005338	CDKN2B	0	+	22005238	22005338	0,255,255
chr7	27183146	27183246	HOXA5	0	+	27183146	27183246	0,255,255
chr20	61993377	61993477	CHRNA4	0	+	61993377	61993477	0,255,255
chr17	42083145	42083245	PYY	0	+	42083145	42083245	0,255,255
chr14	23305891	23305991	MMP14	0	+	23305891	23305991	0,255,255
chr15	75940505	75940605	SH3PX3	0	+	75940505	75940605	0,255,255
chr10	82117207	82117307	DYDC1	0	+	82117207	82117307	0,255,255
chr7	19156036	19156136	TWIST1	0	+	19156036	19156136	0,255,255
chr11	61594947	61595047	FADS2	0	+	61594947	61595047	0,255,255
chr12	52626781	52626881	KRT7	0	+	52626781	52626881	0,255,255
chr1	71513576	71513676	PTGER3	0	+	71513576	71513676	0,255,255
chr1	12079926	12080026	IIP45	0	+	12079926	12080026	0,255,255
chr17	54991014	54991114	TRIM25	0	+	54991014	54991114	0,255,255
chr16	3068078	3068178	CLDN6	0	+	3068078	3068178	0,255,255
chr11	126153255	126153355	TIRAP	0	+	126153255	126153355	0,255,255
chr11	9112421	9112521	SCUBE2	0	+	9112421	9112521	0,255,255
chr16	86544289	86544389	FOXF1	0	+	86544289	86544389	0,255,255
chr13	114566014	114566114	GAS6	0	+	114566014	114566114	0,255,255
chr20	32891378	32891478	AHCY	0	+	32891378	32891478	0,255,255
chr3	196694806	196694906	PIGZ	0	+	196694806	196694906	0,255,255
chr13	100634952	100635052	ZIC2	0	+	100634952	100635052	0,255,255
chr2	24272878	24272978	FKBP1B	0	+	24272878	24272978	0,255,255
chr5	178368365	178368465	ZNF454	0	+	178368365	178368465	0,255,255
chr6	13925517	13925617	RNF182	0	+	13925517	13925617	0,255,255
chr13	28366764	28366864	GSH1	0	+	28366764	28366864	0,255,255
chr5	37839719	37839819	GDNF	0	+	37839719	37839819	0,255,255
chr4	619325	619425	PDE6B	0	+	619325	619425	0,255,255
chr6	146350296	146350396	GRM1	0	+	146350296	146350396	0,255,255
chr17	59532776	59532876	TBX4	0	+	59532776	59532876	0,255,255
chr10	35930429	35930529	FZD8	0	+	35930429	35930529	0,255,255
chr17	59477236	59477336	TBX2	0	+	59477236	59477336	0,255,255
chr20	55204308	55204408	TFAP2C	0	+	55204308	55204408	0,255,255
chr20	36530870	36530970	C20orf102	0	+	36530870	36530970	0,255,255
chr11	65668227	65668327	FOSL1	0	+	65668227	65668327	0,255,255
chr19	18548879	18548979	ISYNA1	0	+	18548879	18548979	0,255,255
chr8	22960569	22960669	TNFRSF10C	0	+	22960569	22960669	0,255,255
chr17	48639189	48639289	CACNA1G	0	+	48639189	48639289	0,255,255
chr22	42394609	42394709	MGC26816	0	+	42394609	42394709	0,255,255
chr10	25241981	25242081	PRTFDC1	0	+	25241981	25242081	0,255,255
chr6	26250300	26250400	HIST1H3F	0	+	26250300	26250400	0,255,255
chr4	154265487	154265587	GAJ	0	+	154265487	154265587	0,255,255
chr22	30116389	30116489	CABP7	0	+	30116389	30116489	0,255,255
chr17	6679547	6679647	FBXO39	0	+	6679547	6679647	0,255,255
chr4	151503177	151503277	MAB21L2	0	+	151503177	151503277	0,255,255
chr16	3031657	3031757	PKMYT1	0	+	3031657	3031757	0,255,255
chr12	107711822	107711922	BTBD11	0	+	107711822	107711922	0,255,255
chr14	65016752	65016852	C14orf50	0	+	65016752	65016852	0,255,255
chr17	76128431	76128531	TMC6	0	+	76128431	76128531	0,255,255
chr16	87903621	87903721	SLC7A5	0	+	87903621	87903721	0,255,255
chr6	144329435	144329535	PLAGL1	0	+	144329435	144329535	0,255,255
chr3	129693563	129693663	TRH	0	+	129693563	129693663	0,255,255
chr5	134735494	134735594	H2AFY	0	+	134735494	134735594	0,255,255
chr5	114631495	114631595	MGC39633	0	+	114631495	114631595	0,255,255
chr6	33160184	33160284	COL11A2	0	+	33160184	33160284	0,255,255
chr14	77965819	77965919	THSD3	0	+	77965819	77965919	0,255,255
chr6	43276608	43276708	CRIP3	0	+	43276608	43276708	0,255,255
chr7	50861542	50861642	GRB10	0	+	50861542	50861642	0,255,255
chr13	20805606	20805706	GJB6	0	+	20805606	20805706	0,255,255
chr5	133450971	133451071	TCF7	0	+	133450971	133451071	0,255,255
chr22	43117268	43117368	A4GALT	0	+	43117268	43117368	0,255,255
chr4	40751720	40751820	FLJ14001	0	+	40751720	40751820	0,255,255
chr19	57306797	57306897	ZIM2	0	+	57306797	57306897	0,255,255
chr9	124460958	124461058	DAB2IP	0	+	124460958	124461058	0,255,255
chr1	40105006	40105106	HEYL	0	+	40105006	40105106	0,255,255
chr15	45926828	45926928	SQRDL	0	+	45926828	45926928	0,255,255
chr20	56726043	56726143	C20orf85	0	+	56726043	56726143	0,255,255
chr1	117909039	117909139	MAN1A2	0	+	117909039	117909139	0,255,255
chr10	35415549	35415649	CREM	0	+	35415549	35415649	0,255,255
chr1	111218232	111218332	KCNA3	0	+	111218232	111218332	0,255,255
chr8	82192556	82192656	FABP5	0	+	82192556	82192656	0,255,255
chr15	40650986	40651086	DISP2	0	+	40650986	40651086	0,255,255
chr13	33591080	33591180	KL	0	+	33591080	33591180	0,255,255
chr13	50656077	50656177	DLEU1	0	+	50656077	50656177	0,255,255
chr17	26699501	26699601	SARM1	0	+	26699501	26699601	0,255,255
chr22	29876484	29876584	NEFH	0	+	29876484	29876584	0,255,255
chr2	25391789	25391889	POMC	0	+	25391789	25391889	0,255,255
chr5	176899751	176899851	DBN1	0	+	176899751	176899851	0,255,255
chr11	44324709	44324809	ALX4	0	+	44324709	44324809	0,255,255
chr16	31213680	31213780	PYCARD	0	+	31213680	31213780	0,255,255
chr1	220922073	220922173	MOSC2	0	+	220922073	220922173	0,255,255
chr2	219264108	219264208	CTDSP1	0	+	219264108	219264208	0,255,255
chr7	152132168	152132268	MLL3	0	+	152132168	152132268	0,255,255
chr19	4123802	4123902	MAP2K2	0	+	4123802	4123902	0,255,255
chr10	26223050	26223150	MYO3A	0	+	26223050	26223150	0,255,255
chr6	27107047	27107147	HIST1H4I	0	+	27107047	27107147	0,255,255
chr15	89345994	89346094	AGC1	0	+	89345994	89346094	0,255,255
chr12	120632714	120632814	GCN1L1	0	+	120632714	120632814	0,255,255
chr11	75237689	75237789	GDPD5	0	+	75237689	75237789	0,255,255
chr6	39281835	39281935	KCNK17	0	+	39281835	39281935	0,255,255
chr11	34460057	34460157	CAT	0	+	34460057	34460157	0,255,255
chr4	7941802	7941902	AFAP	0	+	7941802	7941902	0,255,255
chr11	12399059	12399159	PARVA	0	+	12399059	12399159	0,255,255
chr20	39317144	39317244	MAFB	0	+	39317144	39317244	0,255,255
chr6	1610638	1610738	FOXC1	0	+	1610638	1610738	0,255,255
chr16	58163764	58163864	GTL3	0	+	58163764	58163864	0,255,255
chr2	20212467	20212567	MATN3	0	+	20212467	20212567	0,255,255
chr8	23021503	23021603	TNFRSF10D	0	+	23021503	23021603	0,255,255
chr20	42544598	42544698	C20orf100	0	+	42544598	42544698	0,255,255
chr4	4228521	4228621	OTOP1	0	+	4228521	4228621	0,255,255
chr11	73357109	73357209	PLEKHB1	0	+	73357109	73357209	0,255,255
chr4	4863232	4863332	MSX1	0	+	4863232	4863332	0,255,255
chr7	93520273	93520373	TFPI2	0	+	93520273	93520373	0,255,255
chr4	38869729	38869829	LOC92689	0	+	38869729	38869829	0,255,255
chr7	154861980	154862080	HTR5A	0	+	154861980	154862080	0,255,255
chr14	23305730	23305830	MMP14	0	+	23305730	23305830	0,255,255
chr4	110480778	110480878	FLJ20647	0	+	110480778	110480878	0,255,255
chr1	36947735	36947835	CSF3R	0	+	36947735	36947835	0,255,255
chr15	40763023	40763123	D4ST1	0	+	40763023	40763123	0,255,255
chr7	35293080	35293180	TBX20	0	+	35293080	35293180	0,255,255
chr20	57090267	57090367	FLJ90166	0	+	57090267	57090367	0,255,255
chr5	180075825	180075925	FLT4	0	+	180075825	180075925	0,255,255
chr1	43833497	43833597	ELOVL1	0	+	43833497	43833597	0,255,255
chr8	11562317	11562417	GATA4	0	+	11562317	11562417	0,255,255
chr8	55370121	55370221	SOX17	0	+	55370121	55370221	0,255,255
chr17	48072515	48072615	DLX3	0	+	48072515	48072615	0,255,255
chr6	36806832	36806932	CPNE5	0	+	36806832	36806932	0,255,255
chr22	30901482	30901582	SEC14L4	0	+	30901482	30901582	0,255,255
chr1	41444738	41444838	CTPS	0	+	41444738	41444838	0,255,255
chr7	96650459	96650559	DLX5	0	+	96650459	96650559	0,255,255
chr6	19837300	19837400	ID4	0	+	19837300	19837400	0,255,255
chr20	3218450	3218550	SLC4A11	0	+	3218450	3218550	0,255,255
chr7	99775375	99775475	GPC2	0	+	99775375	99775475	0,255,255
chr17	60705279	60705379	MRC2	0	+	60705279	60705379	0,255,255
chr4	75230851	75230951	EREG	0	+	75230851	75230951	0,255,255
chr6	84140947	84141047	ME1	0	+	84140947	84141047	0,255,255
chr16	89939398	89939498	NULP1	0	+	89939398	89939498	0,255,255
chr1	16482717	16482817	EPHA2	0	+	16482717	16482817	0,255,255
chr21	42688585	42688685	FAM3B	0	+	42688585	42688685	0,255,255
chr13	42031053	42031153	RGC32	0	+	42031053	42031153	0,255,255
chr12	49658653	49658753	TUBA6	0	+	49658653	49658753	0,255,255
chr12	49689162	49689262	PRPH	0	+	49689162	49689262	0,255,255
chr19	46142864	46142964	EML2	0	+	46142864	46142964	0,255,255
chr19	2721750	2721850	DIRAS1	0	+	2721750	2721850	0,255,255
chr2	173292529	173292629	ITGA6	0	+	173292529	173292629	0,255,255
chr8	143808212	143808312	C8orf55	0	+	143808212	143808312	0,255,255
chr11	2891048	2891148	KCNQ1DN	0	+	2891048	2891148	0,255,255
chr2	88470123	88470223	FLJ10916	0	+	88470123	88470223	0,255,255
chr6	35265574	35265674	DEF6	0	+	35265574	35265674	0,255,255
chr17	40333471	40333571	KCNH4	0	+	40333471	40333571	0,255,255
chr12	51420424	51420524	SLC11A2	0	+	51420424	51420524	0,255,255
chr2	18059404	18059504	KCNS3	0	+	18059404	18059504	0,255,255
chr20	5296252	5296352	PROKR2	0	+	5296252	5296352	0,255,255
chr6	166582147	166582247	T	0	+	166582147	166582247	0,255,255
chr5	80529290	80529390	CKMT2	0	+	80529290	80529390	0,255,255
chr4	122685095	122685195	FLJ30834	0	+	122685095	122685195	0,255,255
chr3	50383029	50383129	ZMYND10	0	+	50383029	50383129	0,255,255
chr14	105190108	105190208	ADSSL1	0	+	105190108	105190208	0,255,255
chr15	83775881	83775981	TM6SF1	0	+	83775881	83775981	0,255,255
chr8	11567671	11567771	GATA4	0	+	11567671	11567771	0,255,255
chr1	8002252	8002352	TNFRSF9	0	+	8002252	8002352	0,255,255
chr6	35109333	35109433	TCP11	0	+	35109333	35109433	0,255,255
chr22	29712089	29712189	RRP22	0	+	29712089	29712189	0,255,255
chr5	115297803	115297903	FLJ90650	0	+	115297803	115297903	0,255,255
chr9	93564099	93564199	SYK	0	+	93564099	93564199	0,255,255
chr9	131710669	131710769	TMEM15	0	+	131710669	131710769	0,255,255
chr6	29943351	29943451	HCG9	0	+	29943351	29943451	0,255,255
chr11	2950042	2950142	PHLDA2	0	+	2950042	2950142	0,255,255
chr1	34632535	34632635	CSMD2	0	+	34632535	34632635	0,255,255
chr3	112931152	112931252	BOC	0	+	112931152	112931252	0,255,255
chr15	30114862	30114962	TJP1	0	+	30114862	30114962	0,255,255
chr21	45875484	45875584	LRRC3	0	+	45875484	45875584	0,255,255
chr7	156803147	156803247	HLXB9	0	+	156803147	156803247	0,255,255
chr6	25279738	25279838	LRRC16	0	+	25279738	25279838	0,255,255
chr16	30569701	30569801	MGC13138	0	+	30569701	30569801	0,255,255
chr1	108742357	108742457	SLC25A24	0	+	108742357	108742457	0,255,255
chr14	23877080	23877180	MYH6	0	+	23877080	23877180	0,255,255
chr3	157824167	157824267	SHOX2	0	+	157824167	157824267	0,255,255
chr2	121223484	121223584	FLJ14816	0	+	121223484	121223584	0,255,255
chr4	5710717	5710817	EVC2	0	+	5710717	5710817	0,255,255
chr22	17602631	17602731	CECR6	0	+	17602631	17602731	0,255,255
chr14	29235958	29236058	FOXG1B	0	+	29235958	29236058	0,255,255
chr7	2883479	2883579	GNA12	0	+	2883479	2883579	0,255,255
chr4	111559055	111559155	PITX2	0	+	111559055	111559155	0,255,255
chr3	12045954	12046054	SYN2	0	+	12045954	12046054	0,255,255
chr15	83951969	83952069	BNC1	0	+	83951969	83952069	0,255,255
chr7	94023772	94023872	COL1A2	0	+	94023772	94023872	0,255,255
chr1	47695271	47695371	TAL1	0	+	47695271	47695371	0,255,255
chr8	105601785	105601885	LRP12	0	+	105601785	105601885	0,255,255
chr6	84140943	84141043	ME1	0	+	84140943	84141043	0,255,255
chr2	122042651	122042751	TFCP2L1	0	+	122042651	122042751	0,255,255
chr8	145086832	145086932	SPATC1	0	+	145086832	145086932	0,255,255
chr17	37823581	37823681	PNMT	0	+	37823581	37823681	0,255,255
chr16	11348628	11348728	SOCS1	0	+	11348628	11348728	0,255,255
chr4	15656824	15656924	FBXL5	0	+	15656824	15656924	0,255,255
chr19	58125903	58126003	ZNF134	0	+	58125903	58126003	0,255,255
chr11	65816592	65816692	GAL3ST3	0	+	65816592	65816692	0,255,255
chr22	43505971	43506071	BIK	0	+	43505971	43506071	0,255,255
chr12	52995396	52995496	K6IRS2	0	+	52995396	52995496	0,255,255
chr19	57351390	57351490	ZIM2	0	+	57351390	57351490	0,255,255
chr10	17243830	17243930	DNMT2	0	+	17243830	17243930	0,255,255
chr16	56691983	56692083	MT1F	0	+	56691983	56692083	0,255,255
chr3	38690360	38690460	SCN5A	0	+	38690360	38690460	0,255,255
chr1	209848527	209848627	G0S2	0	+	209848527	209848627	0,255,255
chr2	24583560	24583660	ITSN2	0	+	24583560	24583660	0,255,255
chr15	78633612	78633712	CRABP1	0	+	78633612	78633712	0,255,255
chr9	108006561	108006661	SLC44A1	0	+	108006561	108006661	0,255,255
chr12	81472127	81472227	FLJ21963	0	+	81472127	81472227	0,255,255
chr22	50683857	50683957	TUBGCP6	0	+	50683857	50683957	0,255,255
chr3	50242971	50243071	SLC38A3	0	+	50242971	50243071	0,255,255
chr7	138720407	138720507	MGC14289	0	+	138720407	138720507	0,255,255
chr5	72744146	72744246	FOXD1	0	+	72744146	72744246	0,255,255
chr8	144810289	144810389	FLJ46072	0	+	144810289	144810389	0,255,255
chr12	120875928	120876028	COX6A1	0	+	120875928	120876028	0,255,255
chr21	45139329	45139429	PDXK	0	+	45139329	45139429	0,255,255
chr5	38846490	38846590	OSMR	0	+	38846490	38846590	0,255,255
chr8	11562105	11562205	GATA4	0	+	11562105	11562205	0,255,255
chr8	22960347	22960447	TNFRSF10C	0	+	22960347	22960447	0,255,255
chr1	8086671	8086771	ERRFI1	0	+	8086671	8086771	0,255,255
chr1	120254614	120254714	PHGDH	0	+	120254614	120254714	0,255,255
chr1	27709739	27709839	CD164L2	0	+	27709739	27709839	0,255,255
chr10	44881501	44881601	CXCL12	0	+	44881501	44881601	0,255,255
chr2	193059180	193059280	TMEFF2	0	+	193059180	193059280	0,255,255
chr7	27282301	27282401	EVX1	0	+	27282301	27282401	0,255,255
chr2	21022515	21022615	FLJ21820	0	+	21022515	21022615	0,255,255
chr2	208393779	208393879	CREB1	0	+	208393779	208393879	0,255,255
chr11	13983936	13984036	SPON1	0	+	13983936	13984036	0,255,255
chr19	17413717	17413817	ABHD8	0	+	17413717	17413817	0,255,255
chr21	37507340	37507440	CBR3	0	+	37507340	37507440	0,255,255
chr7	72971348	72971448	BCL7B	0	+	72971348	72971448	0,255,255
chr4	142557512	142557612	IL15	0	+	142557512	142557612	0,255,255
chr11	75140631	75140731	FLJ33790	0	+	75140631	75140731	0,255,255
chr6	150390203	150390303	ULBP3	0	+	150390203	150390303	0,255,255
chr19	2282679	2282779	C19orf35	0	+	2282679	2282779	0,255,255
chr13	48893326	48893426	RB1	0	+	48893326	48893426	0,255,255
chr20	39995697	39995797	EMILIN3	0	+	39995697	39995797	0,255,255
chr19	49520880	49520980	LHB	0	+	49520880	49520980	0,255,255
chr15	101420939	101421039	ALDH1A3	0	+	101420939	101421039	0,255,255
chr20	23015856	23015956	SSTR4	0	+	23015856	23015956	0,255,255
chr2	107504119	107504219	ST6GAL2	0	+	107504119	107504219	0,255,255
chr17	7832429	7832529	KCNAB3	0	+	7832429	7832529	0,255,255
chr20	60794818	60794918	HRH3	0	+	60794818	60794918	0,255,255
chr22	21213615	21213715	SNAP29	0	+	21213615	21213715	0,255,255
chr16	31119886	31119986	BCKDK	0	+	31119886	31119986	0,255,255
chr11	77734230	77734330	KCTD14	0	+	77734230	77734330	0,255,255
chr1	32281416	32281516	SPOCD1	0	+	32281416	32281516	0,255,255
chr21	43299974	43300074	PRDM15	0	+	43299974	43300074	0,255,255
chr1	156211955	156212055	BGLAP	0	+	156211955	156212055	255,0,0
chr3	50604563	50604663	C3orf18	0	+	50604563	50604663	255,0,0
chr7	100880701	100880801	CLDN15	0	+	100880701	100880801	255,0,0
chr22	41074957	41075057	GPR24	0	+	41074957	41075057	255,0,0
chr3	50303999	50304099	SEMA3B	0	+	50303999	50304099	255,0,0
chr10	79629052	79629152	DLG5	0	+	79629052	79629152	255,0,0
chr14	65289785	65289885	SPTB	0	+	65289785	65289885	255,0,0
chr9	130026970	130027070	GARNL3	0	+	130026970	130027070	255,0,0
chr22	21369560	21369660	P2RXL1	0	+	21369560	21369660	255,0,0
chr16	717657	717757	RHOT2	0	+	717657	717757	255,0,0
chr10	45474267	45474367	C10orf10	0	+	45474267	45474367	255,0,0
chr20	42187306	42187406	SGK2	0	+	42187306	42187406	255,0,0
chr22	38350734	38350834	C22orf23	0	+	38350734	38350834	255,0,0
chr5	142065489	142065589	FGF1	0	+	142065489	142065589	255,0,0
chr11	111784278	111784378	HSPB2	0	+	111784278	111784378	255,0,0
chr20	60719774	60719874	PSMA7	0	+	60719774	60719874	255,0,0
chr6	166722723	166722823	MGC35308	0	+	166722723	166722823	255,0,0
chr19	8643490	8643590	MYO1F	0	+	8643490	8643590	255,0,0
chr12	57030063	57030163	BAZ2A	0	+	57030063	57030163	255,0,0
chr16	81272450	81272550	BCMO1	0	+	81272450	81272550	255,0,0
chr15	92395786	92395886	SLCO3A1	0	+	92395786	92395886	255,0,0
chr17	43224130	43224230	HEXIM1	0	+	43224130	43224230	255,0,0
chr22	38071627	38071727	LGALS1	0	+	38071627	38071727	255,0,0
chr20	37209345	37209445	SMAF1	0	+	37209345	37209445	255,0,0
chr2	11273179	11273279	FLJ25143	0	+	11273179	11273279	255,0,0
chr9	139921921	139922021	FLJ36268	0	+	139921921	139922021	255,0,0
chr6	32908851	32908951	HLA-DMB	0	+	32908851	32908951	255,0,0
chr16	29822479	29822579	PRRT2	0	+	29822479	29822579	255,0,0
chr12	7342970	7343070	PEX5	0	+	7342970	7343070	255,0,0
chr20	37209949	37210049	SMAF1	0	+	37209949	37210049	255,0,0
chr12	48192889	48192989	HDAC7A	0	+	48192889	48192989	255,0,0
chr5	139943123	139943223	SLC35A4	0	+	139943123	139943223	255,0,0
chr6	36971977	36972077	FGD2	0	+	36971977	36972077	255,0,0
chr9	130967959	130968059	CIZ1	0	+	130967959	130968059	255,0,0
chr1	169555894	169555994	F5	0	+	169555894	169555994	255,0,0
chr8	6287854	6287954	MCPH1	0	+	6287854	6287954	255,0,0
chr6	42788513	42788613	KIAA0240	0	+	42788513	42788613	255,0,0
chr20	43343947	43344047	WISP2	0	+	43343947	43344047	0,0,0
chr19	2016482	2016582	BTBD2	0	+	2016482	2016582	0,0,0
chr11	65325108	65325208	LTBP3	0	+	65325108	65325208	0,0,0
chr1	47082641	47082741	MOBKL2C	0	+	47082641	47082741	0,0,0
chr11	57103581	57103681	SSRP1	0	+	57103581	57103681	0,0,0
chr1	7845020	7845120	PER3	0	+	7845020	7845120	0,0,0
chr11	111784336	111784436	HSPB2	0	+	111784336	111784436	0,0,0
chr10	97321056	97321156	SORBS1	0	+	97321056	97321156	0,0,0
chr20	61903445	61903545	ARFGAP1	0	+	61903445	61903545	0,0,0
chr18	72201128	72201228	CNDP1	0	+	72201128	72201228	0,0,0
chr16	85832797	85832897	COX4NB	0	+	85832797	85832897	0,0,0
chr12	59314213	59314313	LRIG3	0	+	59314213	59314313	0,0,0
chr17	1552920	1553020	RILP	0	+	1552920	1553020	0,0,0
chr3	51428029	51428129	RBM15B	0	+	51428029	51428129	0,0,0
chr19	647239	647339	FLJ45684	0	+	647239	647339	0,0,0
chr8	145729722	145729822	GPT	0	+	145729722	145729822	0,0,0
chr10	133955361	133955461	C10orf39	0	+	133955361	133955461	0,0,0
chr11	64008082	64008182	FKBP2	0	+	64008082	64008182	0,0,0
chr3	134093577	134093677	AMOTL2	0	+	134093577	134093677	0,0,0
chr9	139872111	139872211	PTGDS	0	+	139872111	139872211	0,0,0
chr8	27490871	27490971	SCARA3	0	+	27490871	27490971	0,0,0
chr20	2082235	2082335	STK35	0	+	2082235	2082335	0,0,0
chr9	130713710	130713810	C9orf132	0	+	130713710	130713810	0,0,0
chr12	6937543	6937643	LEPREL2	0	+	6937543	6937643	0,0,0
chr2	240321960	240322060	HDAC4	0	+	240321960	240322060	0,0,0
chr1	153607984	153608084	S100A13	0	+	153607984	153608084	0,0,0
chr5	149323909	149324009	PDE6A	0	+	149323909	149324009	0,0,0
