# Supplementary material for: Differential DNA methylation with age displays both common and dynamic features across human tissues that are influenced by CpG landscape
Source: Genome Biol. 2013 Sep 13;14(9):R102. doi: 10.1186/gb-2013-14-9-r102 (PMC4053985; doi:10.1186/gb-2013-14-9-r102)
Supplement: Additional file 5 — UCSC Genome browser track for kidney ageCGs. [file gb-2013-14-9-r102-S5.bed]

track name=KidneyAge description="Kidney - AgeCGs +/- 50bp" itemRgb="On"								
chr10	31273660	31273760	ZNF438	0	+	31273660	31273760	255,0,0
chr6	31913225	31913325	CFB	0	+	31913225	31913325	255,0,0
chr2	202047409	202047509	CASP10	0	+	202047409	202047509	255,0,0
chr1	236046984	236047084	LYST	0	+	236046984	236047084	255,0,0
chr11	47281320	47281420	NR1H3	0	+	47281320	47281420	255,0,0
chr20	61273005	61273105	SLCO4A1	0	+	61273005	61273105	255,0,0
chr8	49502660	49502760	FLJ46365	0	+	49502660	49502760	255,0,0
chr12	53492612	53492712	SOAT2	0	+	53492612	53492712	255,0,0
chr16	3072920	3073020	WDR58	0	+	3072920	3073020	255,0,0
chr11	57194975	57195075	SLC43A3	0	+	57194975	57195075	255,0,0
chr19	55721588	55721688	PTPRH	0	+	55721588	55721688	255,0,0
chr15	52121492	52121592	TMOD3	0	+	52121492	52121592	255,0,0
chr10	124320014	124320114	DMBT1	0	+	124320014	124320114	255,0,0
chr20	57581428	57581528	CTSZ	0	+	57581428	57581528	255,0,0
chr9	116840385	116840485	AMBP	0	+	116840385	116840485	255,0,0
chr1	153521662	153521762	S100A3	0	+	153521662	153521762	255,0,0
chr17	34079615	34079715	GAS2L2	0	+	34079615	34079715	255,0,0
chr11	111781966	111782066	CRYAB	0	+	111781966	111782066	255,0,0
chr7	106505722	106505822	PIK3CG	0	+	106505722	106505822	255,0,0
chr1	89664732	89664832	GBP4	0	+	89664732	89664832	255,0,0
chr22	36649094	36649194	APOL1	0	+	36649094	36649194	255,0,0
chr2	202098207	202098307	CASP8	0	+	202098207	202098307	255,0,0
chr9	5510447	5510547	PDCD1LG2	0	+	5510447	5510547	255,0,0
chr12	7245840	7245940	C1R	0	+	7245840	7245940	255,0,0
chr20	1600655	1600755	SIRPB1	0	+	1600655	1600755	255,0,0
chr14	94984331	94984431	SERPINA12	0	+	94984331	94984431	255,0,0
chr20	23066897	23066997	C1QR1	0	+	23066897	23066997	255,0,0
chr1	152955493	152955593	SPRR1A	0	+	152955493	152955593	255,0,0
chr16	46782968	46783068	MLCK	0	+	46782968	46783068	255,0,0
chr19	54876396	54876496	LAIR1	0	+	54876396	54876496	255,0,0
chr2	231280648	231280748	SP100	0	+	231280648	231280748	255,0,0
chr21	35884458	35884558	KCNE1	0	+	35884458	35884558	255,0,0
chr16	19727092	19727192	MGC35048	0	+	19727092	19727192	255,0,0
chr2	161993314	161993414	TANK	0	+	161993314	161993414	255,0,0
chr11	130542441	130542541	C11orf44	0	+	130542441	130542541	255,0,0
chr2	192711876	192711976	SDPR	0	+	192711876	192711976	255,0,0
chr1	156785238	156785338	NTRK1	0	+	156785238	156785338	255,0,0
chr12	52867743	52867843	KRT6E	0	+	52867743	52867843	255,0,0
chr8	133772839	133772939	TMEM71	0	+	133772839	133772939	255,0,0
chr1	153015231	153015331	SPRR2D	0	+	153015231	153015331	255,0,0
chr1	247276597	247276697	FLJ45717	0	+	247276597	247276697	255,0,0
chr8	74903751	74903851	LY96	0	+	74903751	74903851	255,0,0
chr11	114165611	114165711	NNMT	0	+	114165611	114165711	255,0,0
chr12	52580378	52580478	LOC144501	0	+	52580378	52580478	255,0,0
chr8	144661001	144661101	NAPRT1	0	+	144661001	144661101	255,0,0
chr9	135997105	135997205	RALGDS	0	+	135997105	135997205	255,0,0
chr1	169599162	169599262	SELP	0	+	169599162	169599262	255,0,0
chr6	6589025	6589125	LY86	0	+	6589025	6589125	255,0,0
chr17	32646106	32646206	CCL8	0	+	32646106	32646206	255,0,0
chr7	150383104	150383204	GIMAP2	0	+	150383104	150383204	255,0,0
chr19	8212184	8212284	FBN3	0	+	8212184	8212284	255,0,0
chr15	89181892	89181992	ISG20	0	+	89181892	89181992	255,0,0
chr1	244006238	244006338	AKT3	0	+	244006238	244006338	255,0,0
chr17	42994219	42994319	GFAP	0	+	42994219	42994319	255,0,0
chr1	85725842	85725942	C1orf52	0	+	85725842	85725942	255,0,0
chr7	100239122	100239222	TFR2	0	+	100239122	100239222	255,0,0
chr16	3073141	3073241	WDR58	0	+	3073141	3073241	255,0,0
chr11	125616838	125616938	PATE	0	+	125616838	125616938	255,0,0
chr6	36645836	36645936	CDKN1A	0	+	36645836	36645936	255,0,0
chr8	130798957	130799057	MLZE	0	+	130798957	130799057	255,0,0
chr9	136500184	136500284	DBH	0	+	136500184	136500284	255,0,0
chr16	3011611	3011711	PAQR4	0	+	3011611	3011711	255,0,0
chr7	56118188	56118288	CCT6A	0	+	56118188	56118288	255,0,0
chr1	153518334	153518434	S100A4	0	+	153518334	153518434	255,0,0
chr8	13373040	13373140	DLC1	0	+	13373040	13373140	255,0,0
chr17	6983941	6984041	CLEC10A	0	+	6983941	6984041	255,0,0
chr1	114414262	114414362	PTPN22	0	+	114414262	114414362	255,0,0
chr20	57582844	57582944	CTSZ	0	+	57582844	57582944	255,0,0
chr2	175500022	175500122	WASPIP	0	+	175500022	175500122	255,0,0
chr19	55582585	55582685	EPS8L1	0	+	55582585	55582685	255,0,0
chr19	4229837	4229937	EBI3	0	+	4229837	4229937	255,0,0
chr10	70847832	70847932	PRG1	0	+	70847832	70847932	255,0,0
chr8	133772692	133772792	TMEM71	0	+	133772692	133772792	255,0,0
chr5	138862391	138862491	LOC340061	0	+	138862391	138862491	255,0,0
chr5	179220495	179220595	LTC4S	0	+	179220495	179220595	255,0,0
chr16	10971141	10971241	CIITA	0	+	10971141	10971241	255,0,0
chr17	34207282	34207382	CCL5	0	+	34207282	34207382	255,0,0
chr1	111770241	111770341	CHI3L2	0	+	111770241	111770341	255,0,0
chr2	231790763	231790863	GPR55	0	+	231790763	231790863	255,0,0
chr12	123707777	123707877	MPHOSPH9	0	+	123707777	123707877	255,0,0
chr1	32716162	32716262	LCK	0	+	32716162	32716262	255,0,0
chr7	16844802	16844902	AGR2	0	+	16844802	16844902	255,0,0
chr20	43883696	43883796	SLPI	0	+	43883696	43883796	255,0,0
chr17	46506897	46506997	SCAP1	0	+	46506897	46506997	255,0,0
chr7	150434402	150434502	GIMAP5	0	+	150434402	150434502	255,0,0
chr1	26644465	26644565	CD52	0	+	26644465	26644565	255,0,0
chr9	34710085	34710185	CCL21	0	+	34710085	34710185	255,0,0
chr4	101438754	101438854	EMCN	0	+	101438754	101438854	255,0,0
chr8	21771396	21771496	DOK2	0	+	21771396	21771496	255,0,0
chr12	54891584	54891684	HEM1	0	+	54891584	54891684	255,0,0
chr12	15114343	15114443	ARHGDIB	0	+	15114343	15114443	255,0,0
chr1	236046889	236046989	LYST	0	+	236046889	236046989	255,0,0
chr1	15802544	15802644	ELA2B	0	+	15802544	15802644	255,0,0
chr11	62689507	62689607	CHRM1	0	+	62689507	62689607	255,0,0
chr14	65410429	65410529	GPX2	0	+	65410429	65410529	255,0,0
chr11	2443819	2443919	TRPM5	0	+	2443819	2443919	255,0,0
chr14	75989153	75989253	BATF	0	+	75989153	75989253	255,0,0
chr1	33160850	33160950	SYNC1	0	+	33160850	33160950	255,0,0
chr2	100759084	100759184	AFF3	0	+	100759084	100759184	255,0,0
chr1	161039994	161040094	ARHGAP30	0	+	161039994	161040094	255,0,0
chr3	9943834	9943934	IL17RE	0	+	9943834	9943934	255,0,0
chr8	134072561	134072661	SLA	0	+	134072561	134072661	255,0,0
chr9	127562811	127562911	OLFML2A	0	+	127562811	127562911	255,0,0
chr11	3666433	3666533	ART1	0	+	3666433	3666533	255,0,0
chr3	58200549	58200649	DNASE1L3	0	+	58200549	58200649	255,0,0
chr10	5137128	5137228	AKR1C3	0	+	5137128	5137228	255,0,0
chr19	36233274	36233374	U2AF1L4	0	+	36233274	36233374	255,0,0
chr2	113931515	113931615	PSD4	0	+	113931515	113931615	255,0,0
chr19	5851454	5851554	FUT3	0	+	5851454	5851554	255,0,0
chr14	21270874	21270974	RNASE1	0	+	21270874	21270974	255,0,0
chr19	10449972	10450072	ICAM3	0	+	10449972	10450072	255,0,0
chr4	70626078	70626178	SULT1B1	0	+	70626078	70626178	255,0,0
chr3	111260960	111261060	CD96	0	+	111260960	111261060	255,0,0
chr5	149492430	149492530	CSF1R	0	+	149492430	149492530	255,0,0
chr3	112694012	112694112	CD200R1	0	+	112694012	112694112	255,0,0
chr21	43346134	43346234	C21orf25	0	+	43346134	43346234	255,0,0
chr17	6658848	6658948	BIRC4BP	0	+	6658848	6658948	255,0,0
chr12	7055103	7055203	PTPN6	0	+	7055103	7055203	255,0,0
chr5	161112737	161112837	GABRA6	0	+	161112737	161112837	255,0,0
chr3	48601535	48601635	UCN2	0	+	48601535	48601635	255,0,0
chr2	68961547	68961647	ARHGAP25	0	+	68961547	68961647	255,0,0
chr17	39041552	39041652	KRT20	0	+	39041552	39041652	255,0,0
chr4	54425299	54425399	LNX1	0	+	54425299	54425399	255,0,0
chr1	160549108	160549208	CD84	0	+	160549108	160549208	255,0,0
chr20	43343183	43343283	WISP2	0	+	43343183	43343283	255,0,0
chr19	14785699	14785799	EMR3	0	+	14785699	14785799	255,0,0
chr17	7240173	7240273	CENTB1	0	+	7240173	7240273	255,0,0
chr16	57701405	57701505	GPR97	0	+	57701405	57701505	255,0,0
chr18	52627283	52627383	CCDC68	0	+	52627283	52627383	255,0,0
chr18	29171927	29172027	TTR	0	+	29171927	29172027	255,0,0
chr3	188888436	188888536	FAM79B	0	+	188888436	188888536	255,0,0
chr5	169724540	169724640	LCP2	0	+	169724540	169724640	255,0,0
chr9	139927596	139927696	FUT7	0	+	139927596	139927696	255,0,0
chr10	94594444	94594544	EXOC6	0	+	94594444	94594544	255,0,0
chr1	10489975	10490075	APITD1	0	+	10489975	10490075	255,0,0
chr13	46756159	46756259	LCP1	0	+	46756159	46756259	255,0,0
chr8	27492027	27492127	SCARA3	0	+	27492027	27492127	255,0,0
chr16	27412446	27412546	IL21R	0	+	27412446	27412546	255,0,0
chr12	109027633	109027733	SELPLG	0	+	109027633	109027733	255,0,0
chr2	218990577	218990677	IL8RB	0	+	218990577	218990677	255,0,0
chr1	1217608	1217708	SCNN1D	0	+	1217608	1217708	255,0,0
chr4	68424206	68424306	BRDG1	0	+	68424206	68424306	255,0,0
chr22	29457191	29457291	HS747E2A	0	+	29457191	29457291	255,0,0
chr14	23589369	23589469	CEBPE	0	+	23589369	23589469	255,0,0
chr1	160924339	160924439	ITLN2	0	+	160924339	160924439	255,0,0
chr11	71709928	71710028	IL18BP	0	+	71709928	71710028	255,0,0
chr6	11778852	11778952	C6orf105	0	+	11778852	11778952	255,0,0
chr10	90712428	90712528	ACTA2	0	+	90712428	90712528	255,0,0
chr10	23383997	23384097	MSRB2	0	+	23383997	23384097	255,0,0
chr16	28550121	28550221	P8	0	+	28550121	28550221	255,0,0
chr6	10434925	10435025	MGC40222	0	+	10434925	10435025	255,0,0
chr17	4337181	4337281	MGC29671	0	+	4337181	4337281	255,0,0
chr1	160832612	160832712	CD244	0	+	160832612	160832712	255,0,0
chr20	62200149	62200249	PRIC285	0	+	62200149	62200249	255,0,0
chr12	47610170	47610270	FAM113B	0	+	47610170	47610270	255,0,0
chr6	32920170	32920270	HLA-DMA	0	+	32920170	32920270	255,0,0
chr4	76481119	76481219	FLJ23657	0	+	76481119	76481219	255,0,0
chr22	37256850	37256950	NCF4	0	+	37256850	37256950	255,0,0
chr16	30393804	30393904	39691	0	+	30393804	30393904	255,0,0
chr1	149753317	149753417	FCGR1A	0	+	149753317	149753417	255,0,0
chr19	51523500	51523600	KLK10	0	+	51523500	51523600	255,0,0
chr1	236557632	236557732	EDARADD	0	+	236557632	236557732	255,0,0
chr4	37585943	37586043	FLJ11017	0	+	37585943	37586043	255,0,0
chr1	33160741	33160841	SYNC1	0	+	33160741	33160841	255,0,0
chr11	7506384	7506484	OLFML1	0	+	7506384	7506484	255,0,0
chr1	153003148	153003248	SPRR1B	0	+	153003148	153003248	255,0,0
chr3	148583102	148583202	CPA3	0	+	148583102	148583202	255,0,0
chr17	76126251	76126351	TMC8	0	+	76126251	76126351	255,0,0
chr22	22598887	22598987	VPREB1	0	+	22598887	22598987	255,0,0
chr11	101786609	101786709	ANGPTL5	0	+	101786609	101786709	255,0,0
chr1	151129248	151129348	TNFAIP8L2	0	+	151129248	151129348	255,0,0
chr11	3187221	3187321	OSBPL5	0	+	3187221	3187321	255,0,0
chr1	203145314	203145414	MYBPH	0	+	203145314	203145414	255,0,0
chr11	60739122	60739222	CD6	0	+	60739122	60739222	255,0,0
chr19	14785543	14785643	EMR3	0	+	14785543	14785643	255,0,0
chr18	48404441	48404541	ME2	0	+	48404441	48404541	255,0,0
chr5	176785246	176785346	RGS14	0	+	176785246	176785346	255,0,0
chr16	50730763	50730863	CARD15	0	+	50730763	50730863	255,0,0
chr4	76481249	76481349	FLJ23657	0	+	76481249	76481349	255,0,0
chr2	202098901	202099001	CASP8	0	+	202098901	202099001	255,0,0
chr20	43882940	43883040	SLPI	0	+	43882940	43883040	255,0,0
chr4	48136230	48136330	TXK	0	+	48136230	48136330	255,0,0
chr7	76040337	76040437	SRCRB4D	0	+	76040337	76040437	255,0,0
chr17	41994481	41994581	39539	0	+	41994481	41994581	255,0,0
chr16	66400270	66400370	CDH5	0	+	66400270	66400370	255,0,0
chr3	57094713	57094813	SPATA12	0	+	57094713	57094813	255,0,0
chr17	4835426	4835526	GP1BA	0	+	4835426	4835526	255,0,0
chr2	231090279	231090379	SP140	0	+	231090279	231090379	255,0,0
chr2	167343724	167343824	SCN7A	0	+	167343724	167343824	255,0,0
chr19	14910839	14910939	OR7C1	0	+	14910839	14910939	255,0,0
chr1	173176473	173176573	TNFSF4	0	+	173176473	173176573	255,0,0
chr9	130911742	130911842	LCN2	0	+	130911742	130911842	255,0,0
chr3	111852106	111852206	GCET2	0	+	111852106	111852206	255,0,0
chr1	22969290	22969390	C1QC	0	+	22969290	22969390	255,0,0
chr1	173176312	173176412	TNFSF4	0	+	173176312	173176412	255,0,0
chr21	32006656	32006756	KRTAP20-2	0	+	32006656	32006756	255,0,0
chr20	35273883	35273983	SLA2	0	+	35273883	35273983	255,0,0
chr21	47269577	47269677	PCBP3	0	+	47269577	47269677	255,0,0
chr11	118175581	118175681	CD3E	0	+	118175581	118175681	255,0,0
chr19	51728536	51728636	CD33	0	+	51728536	51728636	255,0,0
chr13	32524711	32524811	LOC196549	0	+	32524711	32524811	255,0,0
chr3	45984892	45984992	CXCR6	0	+	45984892	45984992	255,0,0
chr8	10383713	10383813	UNQ9391	0	+	10383713	10383813	255,0,0
chr11	60869910	60870010	CD5	0	+	60869910	60870010	255,0,0
chr7	150434027	150434127	GIMAP5	0	+	150434027	150434127	255,0,0
chr8	13372082	13372182	DLC1	0	+	13372082	13372182	255,0,0
chr11	74862077	74862177	SLCO2B1	0	+	74862077	74862177	255,0,0
chr1	151826073	151826173	THEM5	0	+	151826073	151826173	255,0,0
chr5	148442644	148442744	SH3TC2	0	+	148442644	148442744	255,0,0
chr16	10970751	10970851	CIITA	0	+	10970751	10970851	255,0,0
chr19	46095512	46095612	GPR4	0	+	46095512	46095612	255,0,0
chr1	111770224	111770324	CHI3L2	0	+	111770224	111770324	255,0,0
chr22	37404838	37404938	MGC35206	0	+	37404838	37404938	255,0,0
chr14	100531541	100531641	EVL	0	+	100531541	100531641	255,0,0
chr1	114414290	114414390	PTPN22	0	+	114414290	114414390	255,0,0
chr14	96722256	96722356	BDKRB1	0	+	96722256	96722356	255,0,0
chr10	72545003	72545103	C10orf27	0	+	72545003	72545103	255,0,0
chr7	127256626	127256726	PAX4	0	+	127256626	127256726	255,0,0
chr5	176784268	176784368	RGS14	0	+	176784268	176784368	255,0,0
chr19	39826643	39826743	GMFG	0	+	39826643	39826743	255,0,0
chr11	58342947	58343047	LPXN	0	+	58342947	58343047	255,0,0
chr14	23478920	23479020	C14orf93	0	+	23478920	23479020	255,0,0
chr17	34345086	34345186	CCL23	0	+	34345086	34345186	255,0,0
chr2	238475366	238475466	PRLH	0	+	238475366	238475466	255,0,0
chr6	31554798	31554898	LST1	0	+	31554798	31554898	255,0,0
chr19	841032	841132	PRTN3	0	+	841032	841132	255,0,0
chr20	44334819	44334919	WFDC10B	0	+	44334819	44334919	255,0,0
chr1	226076103	226076203	LEFTY1	0	+	226076103	226076203	255,0,0
chr5	138725350	138725450	PACAP	0	+	138725350	138725450	255,0,0
chr17	40996528	40996628	AOC2	0	+	40996528	40996628	255,0,0
chr9	136285756	136285856	ADAMTS13	0	+	136285756	136285856	255,0,0
chr1	22970289	22970389	C1QC	0	+	22970289	22970389	255,0,0
chr22	44576819	44576919	PARVG	0	+	44576819	44576919	255,0,0
chr15	58430341	58430441	AQP9	0	+	58430341	58430441	255,0,0
chr14	21248447	21248547	RNASE6	0	+	21248447	21248547	255,0,0
chr9	95897166	95897266	NINJ1	0	+	95897166	95897266	255,0,0
chr2	175499063	175499163	WASPIP	0	+	175499063	175499163	255,0,0
chr3	129160085	129160185	MBD4	0	+	129160085	129160185	255,0,0
chr6	32191845	32191945	NOTCH4	0	+	32191845	32191945	255,0,0
chr1	153513760	153513860	S100A5	0	+	153513760	153513860	255,0,0
chr5	147443202	147443302	SPINK5	0	+	147443202	147443302	255,0,0
chr3	194091142	194091242	LRRC15	0	+	194091142	194091242	255,0,0
chr16	27269098	27269198	NSMCE1	0	+	27269098	27269198	255,0,0
chr13	45768645	45768745	KCTD4	0	+	45768645	45768745	255,0,0
chr19	46196884	46196984	SNRPD2	0	+	46196884	46196984	255,0,0
chr1	211666079	211666179	C1orf36	0	+	211666079	211666179	255,0,0
chr11	57528788	57528888	CTNND1	0	+	57528788	57528888	255,0,0
chr4	16077647	16077747	PROM1	0	+	16077647	16077747	255,0,0
chr12	13529913	13530013	C12orf36	0	+	13529913	13530013	255,0,0
chr12	53492679	53492779	SOAT2	0	+	53492679	53492779	255,0,0
chr17	76127167	76127267	TMC8	0	+	76127167	76127267	255,0,0
chr1	42629748	42629848	GUCA2A	0	+	42629748	42629848	255,0,0
chr11	57004884	57004984	AGTRL1	0	+	57004884	57004984	255,0,0
chr14	99177727	99177827	FLJ25773	0	+	99177727	99177827	255,0,0
chr2	113594325	113594425	IL1B	0	+	113594325	113594425	255,0,0
chr21	36421422	36421522	RUNX1	0	+	36421422	36421522	255,0,0
chr15	78527360	78527460	ACSBG1	0	+	78527360	78527460	255,0,0
chr13	38173290	38173390	POSTN	0	+	38173290	38173390	255,0,0
chr16	31270959	31271059	ITGAM	0	+	31270959	31271059	255,0,0
chr11	114166586	114166686	NNMT	0	+	114166586	114166686	255,0,0
chr12	54891441	54891541	HEM1	0	+	54891441	54891541	255,0,0
chr19	8953423	8953523	MBD3L1	0	+	8953423	8953523	255,0,0
chr20	43835140	43835240	SEMG1	0	+	43835140	43835240	255,0,0
chr2	85895951	85896051	SFTPB	0	+	85895951	85896051	255,0,0
chr2	128422667	128422767	LIMS2	0	+	128422667	128422767	255,0,0
chr13	103719656	103719756	SLC10A2	0	+	103719656	103719756	255,0,0
chr11	67205145	67205245	PTPRCAP	0	+	67205145	67205245	255,0,0
chr19	55084968	55085068	LILRA2	0	+	55084968	55085068	255,0,0
chr4	80748610	80748710	GDEP	0	+	80748610	80748710	255,0,0
chr15	40599630	40599730	PLCB2	0	+	40599630	40599730	255,0,0
chr17	29648761	29648861	EVI2A	0	+	29648761	29648861	255,0,0
chr18	44181610	44181710	LOXHD1	0	+	44181610	44181710	255,0,0
chr14	23878145	23878245	MYH6	0	+	23878145	23878245	255,0,0
chr1	24240019	24240119	CNR2	0	+	24240019	24240119	255,0,0
chr14	75988697	75988797	BATF	0	+	75988697	75988797	255,0,0
chr1	20249380	20249480	PLA2G2E	0	+	20249380	20249480	255,0,0
chr21	46823750	46823850	COL18A1	0	+	46823750	46823850	255,0,0
chr2	209012245	209012345	CRYGB	0	+	209012245	209012345	255,0,0
chr12	54690768	54690868	NFE2	0	+	54690768	54690868	255,0,0
chr6	167738227	167738327	TTLL2	0	+	167738227	167738327	255,0,0
chr9	35650511	35650611	SIT1	0	+	35650511	35650611	255,0,0
chr1	220266749	220266849	IARS2	0	+	220266749	220266849	255,0,0
chr9	123688665	123688765	TRAF1	0	+	123688665	123688765	255,0,0
chr11	60739128	60739228	CD6	0	+	60739128	60739228	255,0,0
chr14	105531843	105531943	GPR132	0	+	105531843	105531943	255,0,0
chr20	30597644	30597744	C20orf160	0	+	30597644	30597744	255,0,0
chr1	25292165	25292265	RUNX3	0	+	25292165	25292265	255,0,0
chr17	32612625	32612725	CCL11	0	+	32612625	32612725	255,0,0
chr17	4337044	4337144	MGC29671	0	+	4337044	4337144	255,0,0
chr9	137809578	137809678	FCN1	0	+	137809578	137809678	255,0,0
chr11	67171535	67171635	TBC1D10C	0	+	67171535	67171635	255,0,0
chr3	50360640	50360740	HYAL2	0	+	50360640	50360740	255,0,0
chr1	31660866	31660966	FAM77C	0	+	31660866	31660966	255,0,0
chr5	140012936	140013036	CD14	0	+	140012936	140013036	255,0,0
chr17	3461093	3461193	TRPV3	0	+	3461093	3461193	255,0,0
chr19	6720966	6721066	C3	0	+	6720966	6721066	255,0,0
chr17	38928274	38928374	KRT25B	0	+	38928274	38928374	255,0,0
chr16	20703187	20703287	ACSM1	0	+	20703187	20703287	255,0,0
chr12	7167701	7167801	C1S	0	+	7167701	7167801	255,0,0
chr9	21409455	21409555	IFNA8	0	+	21409455	21409555	255,0,0
chr7	100238700	100238800	TFR2	0	+	100238700	100238800	255,0,0
chr17	39646944	39647044	KRTHA6	0	+	39646944	39647044	255,0,0
chr15	74659851	74659951	CYP11A1	0	+	74659851	74659951	255,0,0
chr3	183770600	183770700	HTR3C	0	+	183770600	183770700	255,0,0
chr5	94891857	94891957	KIAA0372	0	+	94891857	94891957	255,0,0
chr1	31231313	31231413	LAPTM5	0	+	31231313	31231413	255,0,0
chr8	49502917	49503017	FLJ46365	0	+	49502917	49503017	255,0,0
chr19	8643490	8643590	MYO1F	0	+	8643490	8643590	255,0,0
chr12	102874236	102874336	IGF1	0	+	102874236	102874336	255,0,0
chr1	159174560	159174660	DARC	0	+	159174560	159174660	255,0,0
chr11	3877426	3877526	STIM1	0	+	3877426	3877526	255,0,0
chr14	100789687	100789787	C14orf68	0	+	100789687	100789787	255,0,0
chr20	1638343	1638443	SIRPB2	0	+	1638343	1638443	255,0,0
chr11	7059053	7059153	NALP14	0	+	7059053	7059153	255,0,0
chr2	106681361	106681461	ECRG4	0	+	106681361	106681461	255,0,0
chr10	13544958	13545058	C10orf30	0	+	13544958	13545058	255,0,0
chr8	38386185	38386285	FLJ43582	0	+	38386185	38386285	255,0,0
chr19	49838727	49838827	CD37	0	+	49838727	49838827	255,0,0
chr8	16050283	16050383	MSR1	0	+	16050283	16050383	255,0,0
chr10	5060516	5060616	AKR1C2	0	+	5060516	5060616	255,0,0
chr12	113841567	113841667	SDS	0	+	113841567	113841667	255,0,0
chr9	139870999	139871099	PTGDS	0	+	139870999	139871099	255,0,0
chr6	32191790	32191890	NOTCH4	0	+	32191790	32191890	255,0,0
chr6	31543119	31543219	TNF	0	+	31543119	31543219	255,0,0
chr17	41159239	41159339	IFI35	0	+	41159239	41159339	255,0,0
chr20	43803435	43803535	PI3	0	+	43803435	43803535	255,0,0
chr8	10382115	10382215	UNQ9391	0	+	10382115	10382215	255,0,0
chr5	141061235	141061335	CENTD3	0	+	141061235	141061335	255,0,0
chr1	145715622	145715722	CD160	0	+	145715622	145715722	255,0,0
chr11	12785523	12785623	TEAD1	0	+	12785523	12785623	255,0,0
chr11	33913666	33913766	LMO2	0	+	33913666	33913766	255,0,0
chr7	100881936	100882036	CLDN15	0	+	100881936	100882036	255,0,0
chr11	62037609	62037709	SCGB2A2	0	+	62037609	62037709	255,0,0
chr1	32712730	32712830	C1orf90	0	+	32712730	32712830	255,0,0
chr14	95027391	95027491	SERPINA4	0	+	95027391	95027491	255,0,0
chr6	31543515	31543615	TNF	0	+	31543515	31543615	255,0,0
chr19	4539893	4539993	LRG1	0	+	4539893	4539993	255,0,0
chr2	68961962	68962062	ARHGAP25	0	+	68961962	68962062	255,0,0
chr3	151034619	151034719	GPR87	0	+	151034619	151034719	255,0,0
chr22	37216017	37216117	PVALB	0	+	37216017	37216117	255,0,0
chr11	2920739	2920839	SLC22A18	0	+	2920739	2920839	255,0,0
chr3	187896555	187896655	FLJ42393	0	+	187896555	187896655	255,0,0
chr19	42300762	42300862	CEACAM3	0	+	42300762	42300862	255,0,0
chr17	72527465	72527565	CD300LB	0	+	72527465	72527565	255,0,0
chr17	19271577	19271677	EPPB9	0	+	19271577	19271677	255,0,0
chr20	2517563	2517663	TMC2	0	+	2517563	2517663	255,0,0
chr12	75783378	75783478	MGC39497	0	+	75783378	75783478	255,0,0
chr17	38721625	38721725	CCR7	0	+	38721625	38721725	255,0,0
chr17	40345623	40345723	LGP1	0	+	40345623	40345723	255,0,0
chr12	7261660	7261760	C1RL	0	+	7261660	7261760	255,0,0
chr18	24446394	24446494	AQP4	0	+	24446394	24446494	255,0,0
chr17	39674576	39674676	KRT15	0	+	39674576	39674676	255,0,0
chr1	152595272	152595372	LCE3A	0	+	152595272	152595372	255,0,0
chr14	99177937	99178037	FLJ25773	0	+	99177937	99178037	255,0,0
chr9	137810298	137810398	FCN1	0	+	137810298	137810398	255,0,0
chr3	150920914	150921014	GPR171	0	+	150920914	150921014	255,0,0
chr3	52479551	52479651	SEMA3G	0	+	52479551	52479651	255,0,0
chr6	31080479	31080579	C6orf15	0	+	31080479	31080579	255,0,0
chr1	159409786	159409886	OR10J1	0	+	159409786	159409886	255,0,0
chr11	117069429	117069529	TAGLN	0	+	117069429	117069529	255,0,0
chr1	183559477	183559577	NCF2	0	+	183559477	183559577	255,0,0
chr16	29674437	29674537	SPN	0	+	29674437	29674537	255,0,0
chr3	12800419	12800519	TMEM40	0	+	12800419	12800519	255,0,0
chr1	169599508	169599608	SELP	0	+	169599508	169599608	255,0,0
chr11	130299283	130299383	ADAMTS8	0	+	130299283	130299383	255,0,0
chr5	72464275	72464375	MGC13034	0	+	72464275	72464375	255,0,0
chr1	168698299	168698399	DPT	0	+	168698299	168698399	255,0,0
chr1	161601003	161601103	FCGR3B	0	+	161601003	161601103	255,0,0
chr7	101928156	101928256	APS	0	+	101928156	101928256	255,0,0
chr22	36044176	36044276	APOL6	0	+	36044176	36044276	255,0,0
chr13	51639903	51640003	GUCY1B2	0	+	51639903	51640003	255,0,0
chr7	76139420	76139520	UPK3B	0	+	76139420	76139520	255,0,0
chr4	156874552	156874652	CTSO	0	+	156874552	156874652	255,0,0
chr3	108672995	108673095	GUCA1C	0	+	108672995	108673095	255,0,0
chr17	39770287	39770387	KRT16	0	+	39770287	39770387	255,0,0
chr12	6936217	6936317	LEPREL2	0	+	6936217	6936317	255,0,0
chr12	10022632	10022732	CLEC2B	0	+	10022632	10022732	255,0,0
chr3	11293631	11293731	HRH1	0	+	11293631	11293731	255,0,0
chr17	38721892	38721992	CCR7	0	+	38721892	38721992	255,0,0
chr21	31797882	31797982	KRTAP13-3	0	+	31797882	31797982	255,0,0
chr1	36565722	36565822	COL8A2	0	+	36565722	36565822	255,0,0
chr11	124310889	124310989	OR8B8	0	+	124310889	124310989	255,0,0
chr20	23433299	23433399	CST11	0	+	23433299	23433399	255,0,0
chr1	25292022	25292122	RUNX3	0	+	25292022	25292122	255,0,0
chr6	39282482	39282582	KCNK17	0	+	39282482	39282582	255,0,0
chr11	62379013	62379113	EML3	0	+	62379013	62379113	255,0,0
chr19	21106070	21106170	ZNF85	0	+	21106070	21106170	255,0,0
chr12	69357283	69357383	CPM	0	+	69357283	69357383	255,0,0
chr16	66877823	66877923	CA7	0	+	66877823	66877923	255,0,0
chr2	242126630	242126730	TMEM16G	0	+	242126630	242126730	255,0,0
chr19	43098996	43099096	CEACAM8	0	+	43098996	43099096	255,0,0
chr1	183603845	183603945	RGL1	0	+	183603845	183603945	255,0,0
chr12	55042243	55042343	DCD	0	+	55042243	55042343	255,0,0
chr16	28996003	28996103	LAT	0	+	28996003	28996103	255,0,0
chr1	201977030	201977130	ELF3	0	+	201977030	201977130	255,0,0
chr19	6670340	6670440	TNFSF14	0	+	6670340	6670440	255,0,0
chr11	2323846	2323946	TSPAN32	0	+	2323846	2323946	255,0,0
chr11	60223188	60223288	MS4A1	0	+	60223188	60223288	255,0,0
chr3	51742828	51742928	GRM2	0	+	51742828	51742928	255,0,0
chr1	117544366	117544466	IGSF2	0	+	117544366	117544466	255,0,0
chr11	2920749	2920849	SLC22A18	0	+	2920749	2920849	255,0,0
chr10	86001510	86001610	LRRC21	0	+	86001510	86001610	255,0,0
chr2	68592325	68592425	PLEK	0	+	68592325	68592425	255,0,0
chr15	74660215	74660315	CYP11A1	0	+	74660215	74660315	255,0,0
chr19	39826100	39826200	GMFG	0	+	39826100	39826200	255,0,0
chr2	85921388	85921488	GNLY	0	+	85921388	85921488	255,0,0
chr1	93258858	93258958	EVI5	0	+	93258858	93258958	255,0,0
chr9	35673950	35674050	CA9	0	+	35673950	35674050	255,0,0
chr20	31781647	31781747	RP11-49G10.8	0	+	31781647	31781747	255,0,0
chr1	157746880	157746980	FCRL2	0	+	157746880	157746980	255,0,0
chr11	7059930	7060030	NALP14	0	+	7059930	7060030	255,0,0
chr19	17571775	17571875	TXNL6	0	+	17571775	17571875	255,0,0
chr1	152973799	152973899	SPRR3	0	+	152973799	152973899	255,0,0
chr17	56357944	56358044	MPO	0	+	56357944	56358044	255,0,0
chr19	3760905	3761005	APBA3	0	+	3760905	3761005	255,0,0
chr1	225616980	225617080	LBR	0	+	225616980	225617080	255,0,0
chr22	22599282	22599382	VPREB1	0	+	22599282	22599382	255,0,0
chr12	113343553	113343653	OAS1	0	+	113343553	113343653	255,0,0
chr16	19296806	19296906	UNQ5810	0	+	19296806	19296906	255,0,0
chr14	24782484	24782584	LTB4R	0	+	24782484	24782584	255,0,0
chr19	54761040	54761140	LILRB5	0	+	54761040	54761140	255,0,0
chr1	26346762	26346862	EXTL1	0	+	26346762	26346862	255,0,0
chr5	179221040	179221140	LTC4S	0	+	179221040	179221140	255,0,0
chr11	67204749	67204849	PTPRCAP	0	+	67204749	67204849	255,0,0
chr14	25103496	25103596	GZMB	0	+	25103496	25103596	255,0,0
chr6	28493551	28493651	GPX5	0	+	28493551	28493651	255,0,0
chr19	49838428	49838528	CD37	0	+	49838428	49838528	255,0,0
chr10	54531295	54531395	MBL2	0	+	54531295	54531395	255,0,0
chr1	201083095	201083195	CACNA1S	0	+	201083095	201083195	255,0,0
chr11	18957401	18957501	MRGPRX1	0	+	18957401	18957501	255,0,0
chr19	50086799	50086899	PRRG2	0	+	50086799	50086899	255,0,0
chr16	28550569	28550669	P8	0	+	28550569	28550669	255,0,0
chr13	102105390	102105490	ITGBL1	0	+	102105390	102105490	255,0,0
chr16	50715479	50715579	SLIC1	0	+	50715479	50715579	255,0,0
chr22	18042993	18043093	SLC25A18	0	+	18042993	18043093	255,0,0
chr12	18242499	18242599	FLJ22655	0	+	18242499	18242599	255,0,0
chr4	159093791	159093891	C4orf18	0	+	159093791	159093891	255,0,0
chr8	95448635	95448735	FSBP	0	+	95448635	95448735	255,0,0
chr3	148581787	148581887	CPA3	0	+	148581787	148581887	255,0,0
chr9	2838458	2838558	KIAA0020	0	+	2838458	2838558	255,0,0
chr21	46340760	46340860	ITGB2	0	+	46340760	46340860	255,0,0
chr5	149569226	149569326	SLC6A7	0	+	149569226	149569326	255,0,0
chr6	150211161	150211261	RAET1E	0	+	150211161	150211261	255,0,0
chr17	18163133	18163233	SMCR7	0	+	18163133	18163233	0,0,0
chr8	42248652	42248752	VDAC3	0	+	42248652	42248752	0,0,0
chr13	51640898	51640998	GUCY1B2	0	+	51640898	51640998	0,0,0
chr19	4638883	4638983	TNFAIP8L1	0	+	4638883	4638983	0,0,0
chr3	37902363	37902463	CTDSPL	0	+	37902363	37902463	0,0,0
chr11	67250002	67250102	AIP	0	+	67250002	67250102	0,0,0
chr1	156786593	156786693	SH2D2A	0	+	156786593	156786693	0,0,0
chr2	75938310	75938410	C2orf3	0	+	75938310	75938410	0,0,0
chr14	67982406	67982506	FLJ33387	0	+	67982406	67982506	0,0,0
chr11	6342307	6342407	PRKCDBP	0	+	6342307	6342407	0,0,0
chr1	2487059	2487159	TNFRSF14	0	+	2487059	2487159	0,0,0
chr18	3011760	3011860	LPIN2	0	+	3011760	3011860	0,0,0
chr2	133174585	133174685	GPR39	0	+	133174585	133174685	0,0,0
chr2	131674151	131674251	ARHGEF4	0	+	131674151	131674251	0,0,0
chr2	201980454	201980554	CFLAR	0	+	201980454	201980554	0,0,0
chr19	4558069	4558169	SEMA6B	0	+	4558069	4558169	0,0,0
chr2	225266296	225266396	FLJ22746	0	+	225266296	225266396	0,0,0
chr22	30661899	30661999	OSM	0	+	30661899	30661999	0,0,0
chr20	58630988	58631088	FLJ33860	0	+	58630988	58631088	0,0,0
chr2	12855990	12856090	TRIB2	0	+	12855990	12856090	0,0,0
chr16	31214367	31214467	PYCARD	0	+	31214367	31214467	0,0,0
chr3	145969529	145969629	PLSCR4	0	+	145969529	145969629	0,0,0
chr20	47893809	47893909	ZNFX1	0	+	47893809	47893909	0,0,0
chr12	51718260	51718360	BIN2	0	+	51718260	51718360	0,0,0
chr17	80186030	80186130	SLC16A3	0	+	80186030	80186130	0,0,0
chr20	23067038	23067138	C1QR1	0	+	23067038	23067138	0,0,0
chr7	95026131	95026231	PON3	0	+	95026131	95026231	0,0,0
chr17	40439972	40440072	STAT5A	0	+	40439972	40440072	0,0,0
chr19	4559749	4559849	SEMA6B	0	+	4559749	4559849	0,0,0
chr17	75315818	75315918	39699	0	+	75315818	75315918	0,0,0
chr20	17511360	17511460	BFSP1	0	+	17511360	17511460	0,0,0
chr1	156786551	156786651	SH2D2A	0	+	156786551	156786651	0,0,0
chr11	617090	617190	IRF7	0	+	617090	617190	0,0,0
chr3	149095233	149095333	TM4SF1	0	+	149095233	149095333	0,0,0
chr14	38725700	38725800	CLEC14A	0	+	38725700	38725800	0,0,0
chr19	48752760	48752860	CARD8	0	+	48752760	48752860	0,0,0
chr9	130616867	130616967	ENG	0	+	130616867	130616967	0,0,0
chr11	107879381	107879481	CUL5	0	+	107879381	107879481	0,0,0
chr9	131464466	131464566	PKN3	0	+	131464466	131464566	0,0,0
chr1	7845020	7845120	PER3	0	+	7845020	7845120	0,0,0
chr19	2052514	2052614	MKNK2	0	+	2052514	2052614	0,0,0
chr14	38725606	38725706	CLEC14A	0	+	38725606	38725706	0,0,0
chr16	28857839	28857939	TUFM	0	+	28857839	28857939	0,0,0
chr15	89182626	89182726	ISG20	0	+	89182626	89182726	0,0,0
chr1	26488938	26489038	ZNF593	0	+	26488938	26489038	0,0,0
chr19	17905282	17905382	B3GNT3	0	+	17905282	17905382	0,0,0
chr6	52926069	52926169	ICK	0	+	52926069	52926169	0,0,0
chr19	35531353	35531453	HPN	0	+	35531353	35531453	0,0,0
chr22	30662991	30663091	OSM	0	+	30662991	30663091	0,0,0
chr22	38714366	38714466	CSNK1E	0	+	38714366	38714466	0,0,0
chr21	42734216	42734316	MX2	0	+	42734216	42734316	0,0,0
chr19	5822580	5822680	NRTN	0	+	5822580	5822680	0,0,0
chr22	50524074	50524174	MLC1	0	+	50524074	50524174	0,0,0
chr21	44985042	44985142	H2BFS	0	+	44985042	44985142	0,0,0
chr11	118754543	118754643	BLR1	0	+	118754543	118754643	0,0,0
chr19	48867155	48867255	FLJ10922	0	+	48867155	48867255	0,0,0
chr12	51717624	51717724	BIN2	0	+	51717624	51717724	0,0,0
chr16	1583760	1583860	C16orf30	0	+	1583760	1583860	0,0,0
chr6	74162092	74162192	C6orf150	0	+	74162092	74162192	0,0,0
chr3	183273195	183273295	KLHL6	0	+	183273195	183273295	0,0,0
chr1	2159323	2159423	SKI	0	+	2159323	2159423	0,0,0
chr3	10184827	10184927	VHL	0	+	10184827	10184927	0,0,0
chr21	34774577	34774677	IFNGR2	0	+	34774577	34774677	0,0,0
chr19	17571478	17571578	TXNL6	0	+	17571478	17571578	0,0,0
chr4	5990588	5990688	FLJ46481	0	+	5990588	5990688	0,0,0
chr5	72415720	72415820	PRP2	0	+	72415720	72415820	0,0,0
chr11	20385035	20385135	HTATIP2	0	+	20385035	20385135	0,0,0
chr11	1874270	1874370	LSP1	0	+	1874270	1874370	0,0,0
chr11	73882226	73882326	PPME1	0	+	73882226	73882326	0,0,0
chr21	47401059	47401159	COL6A1	0	+	47401059	47401159	0,0,0
chr7	95026161	95026261	PON3	0	+	95026161	95026261	0,0,0
chr13	40229657	40229757	COG6	0	+	40229657	40229757	0,0,0
chr5	156592730	156592830	FAM71B	0	+	156592730	156592830	0,0,0
chr2	223288587	223288687	SGPP2	0	+	223288587	223288687	0,0,0
chr19	3178905	3179005	EDG6	0	+	3178905	3179005	0,0,0
chr3	159706493	159706593	IL12A	0	+	159706493	159706593	0,0,0
chr1	10092249	10092349	UBE4B	0	+	10092249	10092349	0,0,0
chr5	134209734	134209834	C5orf14	0	+	134209734	134209834	0,0,0
chr9	138853388	138853488	UBADC1	0	+	138853388	138853488	0,0,0
chr9	97356042	97356142	FBP2	0	+	97356042	97356142	0,0,0
chr19	35819759	35819859	CD22	0	+	35819759	35819859	0,0,0
chr19	3136660	3136760	GNA15	0	+	3136660	3136760	0,0,0
chr6	31632990	31633090	CSNK2B	0	+	31632990	31633090	0,0,0
chr9	133885008	133885108	LAMC3	0	+	133885008	133885108	0,0,0
chr20	37433753	37433853	PPP1R16B	0	+	37433753	37433853	0,0,0
chr20	57427982	57428082	GNAS	0	+	57427982	57428082	0,0,0
chr19	48752940	48753040	CARD8	0	+	48752940	48753040	0,0,0
chr22	30163301	30163401	ZMAT5	0	+	30163301	30163401	0,0,0
chr4	76440043	76440143	THAP6	0	+	76440043	76440143	0,0,0
chr3	121379727	121379827	HCLS1	0	+	121379727	121379827	0,0,0
chr1	150459946	150460046	TARSL1	0	+	150459946	150460046	0,0,0
chr1	155948692	155948792	ARHGEF2	0	+	155948692	155948792	0,0,0
chr1	67772846	67772946	IL12RB2	0	+	67772846	67772946	0,0,0
chr20	43594845	43594945	STK4	0	+	43594845	43594945	0,0,0
chr6	31690985	31691085	C6orf25	0	+	31690985	31691085	0,0,0
chr2	102004320	102004420	CREG2	0	+	102004320	102004420	0,0,0
chr17	47046242	47046342	GIP	0	+	47046242	47046342	0,0,0
chr16	2587030	2587130	PDPK1	0	+	2587030	2587130	0,0,0
chr17	9729208	9729308	GLP2R	0	+	9729208	9729308	0,0,0
chr14	57735212	57735312	SEC10L1	0	+	57735212	57735312	0,0,0
chr3	10184269	10184369	VHL	0	+	10184269	10184369	0,0,0
chr12	121454401	121454501	C12orf43	0	+	121454401	121454501	0,0,0
chr17	73893584	73893684	TRIM65	0	+	73893584	73893684	0,0,0
chr3	131754223	131754323	CPNE4	0	+	131754223	131754323	0,0,0
chr1	10754290	10754390	CASZ1	0	+	10754290	10754390	0,0,0
chr16	11876341	11876441	ZC3H7A	0	+	11876341	11876441	0,0,0
chr11	118902163	118902263	SLC37A4	0	+	118902163	118902263	0,0,0
chr7	99064162	99064262	ATP5J2	0	+	99064162	99064262	0,0,0
chr4	671801	671901	MYL5	0	+	671801	671901	0,0,0
chr6	11111844	11111944	HERV-FRD	0	+	11111844	11111944	0,0,0
chr2	178483551	178483651	FLJ13946	0	+	178483551	178483651	0,0,0
chr8	97658026	97658126	PGCP	0	+	97658026	97658126	0,0,0
chr13	32888973	32889073	BRCA2	0	+	32888973	32889073	0,0,0
chr22	46481973	46482073	FLJ27365	0	+	46481973	46482073	0,0,0
chr1	100715417	100715517	DBT	0	+	100715417	100715517	0,0,0
chr5	169533322	169533422	FOXI1	0	+	169533322	169533422	0,0,0
chr6	2903955	2904055	SERPINB9	0	+	2903955	2904055	0,0,0
chr17	80274726	80274826	CD7	0	+	80274726	80274826	0,0,0
chr19	51587052	51587152	KLK14	0	+	51587052	51587152	0,0,0
chr9	127952841	127952941	PPP6C	0	+	127952841	127952941	0,0,0
chr1	1950061	1950161	GABRD	0	+	1950061	1950161	0,0,0
chr14	100705109	100705209	YY1	0	+	100705109	100705209	0,0,0
chr6	70506708	70506808	LMBRD1	0	+	70506708	70506808	0,0,0
chr9	130921792	130921892	C9orf16	0	+	130921792	130921892	0,0,0
chr2	102608142	102608242	IL1R2	0	+	102608142	102608242	0,0,0
chr22	39548081	39548181	CBX7	0	+	39548081	39548181	0,0,0
chr17	40273765	40273865	GCN5L2	0	+	40273765	40273865	0,0,0
chr17	75316183	75316283	39699	0	+	75316183	75316283	0,0,0
chr3	49711480	49711580	APEH	0	+	49711480	49711580	0,0,0
chr19	35531367	35531467	HPN	0	+	35531367	35531467	0,0,0
chr6	84569111	84569211	CYB5R4	0	+	84569111	84569211	0,0,0
chr1	32716952	32717052	LCK	0	+	32716952	32717052	0,0,0
chr11	207246	207346	BET1L	0	+	207246	207346	0,0,0
chr10	18940600	18940700	NSUN6	0	+	18940600	18940700	0,0,0
chr2	231789415	231789515	GPR55	0	+	231789415	231789515	0,0,0
chr8	9007883	9007983	PPP1R3B	0	+	9007883	9007983	0,0,0
chr19	10216626	10216726	PPAN	0	+	10216626	10216726	0,0,0
chr2	44395884	44395984	PPM1B	0	+	44395884	44395984	0,0,0
chr17	61778763	61778863	LIMD2	0	+	61778763	61778863	0,0,0
chr11	63972956	63973056	URP2	0	+	63972956	63973056	0,0,0
chr3	133970051	133970151	RYK	0	+	133970051	133970151	0,0,0
chr9	123690536	123690636	TRAF1	0	+	123690536	123690636	0,0,0
chr11	116968304	116968404	KIAA0999	0	+	116968304	116968404	0,0,0
chr9	100882326	100882426	TRIM14	0	+	100882326	100882426	0,0,0
chr6	151712902	151713002	ZBTB2	0	+	151712902	151713002	0,0,0
chr21	46726217	46726317	C21orf93	0	+	46726217	46726317	0,0,0
chr8	23540806	23540906	NKX3-1	0	+	23540806	23540906	0,255,0
chr11	62474860	62474960	BSCL2	0	+	62474860	62474960	0,255,0
chr3	42743744	42743844	GUP1	0	+	42743744	42743844	0,255,0
chr11	3693107	3693207	CHRNA10	0	+	3693107	3693207	0,255,0
chr17	38978777	38978877	KRT10	0	+	38978777	38978877	0,255,0
chr11	59614162	59614262	GIF	0	+	59614162	59614262	0,255,0
chr3	42742943	42743043	GUP1	0	+	42742943	42743043	0,255,0
chr16	67224291	67224391	LOC283849	0	+	67224291	67224391	0,255,0
chr20	39928581	39928681	ZHX3	0	+	39928581	39928681	0,255,0
chr5	44388638	44388738	FGF10	0	+	44388638	44388738	0,255,0
chr13	37247487	37247587	LOC400120	0	+	37247487	37247587	0,255,0
chr20	31780832	31780932	RP11-49G10.8	0	+	31780832	31780932	0,255,0
chr17	37782961	37783061	PPP1R1B	0	+	37782961	37783061	0,255,0
chr9	79328472	79328572	KIAA0367	0	+	79328472	79328572	0,255,0
chr3	48466650	48466750	PLXNB1	0	+	48466650	48466750	0,255,0
chr1	115238509	115238609	AMPD1	0	+	115238509	115238609	0,255,0
chr2	211179852	211179952	MYL1	0	+	211179852	211179952	0,255,0
chr9	100394446	100394546	NCBP1	0	+	100394446	100394546	0,255,0
chr15	78933056	78933156	CHRNB4	0	+	78933056	78933156	0,255,0
chr1	201390744	201390844	TNNI1	0	+	201390744	201390844	0,255,0
chr1	151298616	151298716	PIK4CB	0	+	151298616	151298716	0,255,0
chr13	98605807	98605907	RANBP5	0	+	98605807	98605907	0,255,0
chr10	88428207	88428307	LDB3	0	+	88428207	88428307	0,255,0
chr10	49482776	49482876	FRMPD2	0	+	49482776	49482876	0,255,0
chr4	40337393	40337493	CHRNA9	0	+	40337393	40337493	0,255,0
chr19	42574667	42574767	ZNF574	0	+	42574667	42574767	0,255,0
chr12	109878678	109878778	FLJ37587	0	+	109878678	109878778	0,255,0
chr12	6604140	6604240	CNAP1	0	+	6604140	6604240	0,255,0
chr21	37506861	37506961	CBR3	0	+	37506861	37506961	0,255,0
chr6	143929250	143929350	PHACTR2	0	+	143929250	143929350	0,255,0
chr10	118429402	118429502	C10orf82	0	+	118429402	118429502	0,255,0
chr18	58039480	58039580	MC4R	0	+	58039480	58039580	0,255,0
chr7	150745659	150745759	ACCN3	0	+	150745659	150745759	0,255,0
chr6	112375283	112375383	WISP3	0	+	112375283	112375383	0,255,0
chr13	52598125	52598225	UTP14C	0	+	52598125	52598225	0,255,0
chr7	64450825	64450925	H-plk	0	+	64450825	64450925	0,255,0
chr11	62474675	62474775	BSCL2	0	+	62474675	62474775	0,255,0
chr6	41021111	41021211	APOBEC2	0	+	41021111	41021211	0,255,0
chr1	110614400	110614500	ALX3	0	+	110614400	110614500	0,255,0
chr17	78195465	78195565	SGSH	0	+	78195465	78195565	0,255,0
chr1	41130591	41130691	RIMS3	0	+	41130591	41130691	0,255,0
chr4	116035182	116035282	NDST4	0	+	116035182	116035282	0,255,0
chr19	15618509	15618609	FLJ39501	0	+	15618509	15618609	0,255,0
chr12	108732944	108733044	CMKLR1	0	+	108732944	108733044	0,255,0
chr4	41750951	41751051	PHOX2B	0	+	41750951	41751051	0,255,0
chr17	16394568	16394668	C17orf76	0	+	16394568	16394668	0,255,0
chr22	21368960	21369060	P2RXL1	0	+	21368960	21369060	0,255,0
chr9	14693838	14693938	ZDHHC21	0	+	14693838	14693938	0,255,0
chr19	3933145	3933245	ITGB1BP3	0	+	3933145	3933245	0,255,0
chr10	99472982	99473082	MARVELD1	0	+	99472982	99473082	0,255,0
chr2	97171399	97171499	LINCR	0	+	97171399	97171499	0,255,0
chr3	42624523	42624623	SEC22L3	0	+	42624523	42624623	0,255,0
chr17	56270199	56270299	EPX	0	+	56270199	56270299	0,255,0
chr20	30720325	30720425	TM9SF4	0	+	30720325	30720425	0,255,0
chr2	241079716	241079816	OTOS	0	+	241079716	241079816	0,255,0
chr1	111148289	111148389	KCNA2	0	+	111148289	111148389	0,255,0
chr13	37247658	37247758	LOC400120	0	+	37247658	37247758	0,255,0
chr1	43205926	43206026	CLDN19	0	+	43205926	43206026	0,255,0
chr15	50558001	50558101	HDC	0	+	50558001	50558101	0,255,0
chr13	52735025	52735125	NEK3	0	+	52735025	52735125	0,255,0
chr15	43476873	43476973	CCNDBP1	0	+	43476873	43476973	0,255,0
chr9	136216104	136216204	SURF5	0	+	136216104	136216204	0,255,0
chr8	42234564	42234664	DKK4	0	+	42234564	42234664	0,255,0
chr17	78195468	78195568	SGSH	0	+	78195468	78195568	0,255,0
chr7	56120240	56120340	PSPH	0	+	56120240	56120340	0,255,0
chr19	36523355	36523455	CLIPR-59	0	+	36523355	36523455	0,255,0
chr19	47974851	47974951	SLC8A2	0	+	47974851	47974951	0,255,0
chr11	62752069	62752169	SLC22A6	0	+	62752069	62752169	0,255,0
chr10	133747976	133748076	PPP2R2D	0	+	133747976	133748076	0,255,0
chr2	131513166	131513266	FLJ38377	0	+	131513166	131513266	0,255,0
chr10	88428379	88428479	LDB3	0	+	88428379	88428479	0,255,0
chr3	46918216	46918316	PTHR1	0	+	46918216	46918316	0,255,0
chr16	12609018	12609118	LOC92017	0	+	12609018	12609118	0,255,0
chr10	102090316	102090416	PKD2L1	0	+	102090316	102090416	0,255,0
chr2	74607550	74607650	DCTN1	0	+	74607550	74607650	0,255,0
chr10	82297743	82297843	SH2D4B	0	+	82297743	82297843	0,255,0
chr5	153858052	153858152	HAND1	0	+	153858052	153858152	0,255,0
chr7	14028640	14028740	ETV1	0	+	14028640	14028740	0,255,0
chr15	31393795	31393895	TRPM1	0	+	31393795	31393895	0,255,0
chr18	56529734	56529834	ZNF532	0	+	56529734	56529834	0,255,0
chr12	50497777	50497877	GPD1	0	+	50497777	50497877	0,255,0
chr3	10492428	10492528	ATP2B2	0	+	10492428	10492528	0,255,0
chr17	28934025	28934125	DKFZp667M2411	0	+	28934025	28934125	0,255,0
chr2	71163073	71163173	ATP6V1B1	0	+	71163073	71163173	0,255,0
chr5	154092059	154092159	LARP1	0	+	154092059	154092159	0,255,0
chr16	88802693	88802793	FAM38A	0	+	88802693	88802793	0,255,0
chr2	233391215	233391315	CHRND	0	+	233391215	233391315	0,255,0
chr1	16330666	16330766	C1orf64	0	+	16330666	16330766	0,255,0
chr1	151804210	151804310	RORC	0	+	151804210	151804310	0,255,0
chr9	4151673	4151773	GLIS3	0	+	4151673	4151773	0,255,0
chr3	43327415	43327515	SNRK	0	+	43327415	43327515	0,255,0
chr2	26781681	26781781	OTOF	0	+	26781681	26781781	0,255,0
chr6	35992635	35992735	SLC26A8	0	+	35992635	35992735	0,255,0
chr18	28743024	28743124	DSC1	0	+	28743024	28743124	0,255,0
chr9	73736489	73736589	TRPM3	0	+	73736489	73736589	0,255,0
chr16	28942969	28943069	CD19	0	+	28942969	28943069	0,255,0
chr3	184097390	184097490	CHRD	0	+	184097390	184097490	0,255,0
chr3	48466701	48466801	PLXNB1	0	+	48466701	48466801	0,255,0
chr12	50017737	50017837	PRPF40B	0	+	50017737	50017837	0,255,0
chr7	44580831	44580931	NPC1L1	0	+	44580831	44580931	0,255,0
chr21	45683478	45683578	DNMT3L	0	+	45683478	45683578	0,255,0
chr15	72102824	72102924	NR2E3	0	+	72102824	72102924	0,255,0
chr17	19651890	19651990	ALDH3A1	0	+	19651890	19651990	0,255,0
chr2	238322630	238322730	COL6A3	0	+	238322630	238322730	0,255,0
chr12	123519426	123519526	PITPNM2	0	+	123519426	123519526	0,255,0
chr1	228396048	228396148	OBSCN	0	+	228396048	228396148	0,255,0
chr10	13544598	13544698	C10orf30	0	+	13544598	13544698	0,255,0
chr7	20827775	20827875	SP8	0	+	20827775	20827875	0,255,0
chr22	25595905	25596005	CRYBB3	0	+	25595905	25596005	0,255,0
chr16	31271592	31271692	ITGAM	0	+	31271592	31271692	0,255,0
chr15	89163994	89164094	ISG20L1	0	+	89163994	89164094	0,255,0
chr12	53901355	53901455	NPFF	0	+	53901355	53901455	0,255,0
chr3	108476076	108476176	RETNLB	0	+	108476076	108476176	0,255,0
chr17	39471688	39471788	KRTAP17-1	0	+	39471688	39471788	0,255,0
chr14	100789459	100789559	C14orf68	0	+	100789459	100789559	0,255,0
chr12	57644608	57644708	STAC3	0	+	57644608	57644708	0,255,0
chr1	16349742	16349842	CLCNKA	0	+	16349742	16349842	0,255,0
chr17	33474642	33474742	UNC45B	0	+	33474642	33474742	0,255,0
chr7	95115239	95115339	ASB4	0	+	95115239	95115339	0,255,0
chr19	42574146	42574246	ZNF574	0	+	42574146	42574246	0,255,0
chr19	48389512	48389612	SULT2A1	0	+	48389512	48389612	0,255,0
chr1	222909959	222910059	FLJ43505	0	+	222909959	222910059	0,255,0
chr14	94759717	94759817	SERPINA10	0	+	94759717	94759817	0,255,0
chr22	37584177	37584277	C1QTNF6	0	+	37584177	37584277	0,255,0
chr1	120311599	120311699	HMGCS2	0	+	120311599	120311699	0,255,0
chr6	39760783	39760883	DAAM2	0	+	39760783	39760883	0,255,0
chr13	109248453	109248553	MYR8	0	+	109248453	109248553	0,255,0
chr12	10331564	10331664	C12orf59	0	+	10331564	10331664	0,255,0
chr19	10563721	10563821	PDE4A	0	+	10563721	10563821	0,255,0
chr4	924762	924862	MGC4618	0	+	924762	924862	0,255,0
chr17	37893753	37893853	GRB7	0	+	37893753	37893853	0,255,0
chr15	63889661	63889761	FBXL22	0	+	63889661	63889761	0,255,0
chr6	125304446	125304546	IBRDC1	0	+	125304446	125304546	0,255,0
chr2	109605468	109605568	EDAR	0	+	109605468	109605568	0,255,0
chr9	13249454	13249554	MPDZ	0	+	13249454	13249554	0,255,0
chr4	187186899	187186999	F11	0	+	187186899	187186999	0,255,0
chr19	41935135	41935235	B3GALT7	0	+	41935135	41935235	0,255,0
chr1	216596758	216596858	USH2A	0	+	216596758	216596858	0,255,0
chr12	10331616	10331716	C12orf59	0	+	10331616	10331716	0,255,0
chr14	57960926	57961026	C14orf105	0	+	57960926	57961026	0,255,0
chr3	184972095	184972195	EHHADH	0	+	184972095	184972195	0,255,0
chr17	3600464	3600564	P2RX5	0	+	3600464	3600564	0,255,0
chr20	62738147	62738247	NPBWR2	0	+	62738147	62738247	0,255,0
chr1	183621957	183622057	APOBEC4	0	+	183621957	183622057	0,255,0
chr8	38326680	38326780	FGFR1	0	+	38326680	38326780	0,255,0
chr12	6874914	6875014	PTMS	0	+	6874914	6875014	0,255,0
chr15	50557867	50557967	HDC	0	+	50557867	50557967	0,255,0
chr17	3714208	3714308	ITGAE	0	+	3714208	3714308	0,255,0
chr16	3062318	3062418	CLDN9	0	+	3062318	3062418	0,255,0
chr4	155511937	155512037	FGA	0	+	155511937	155512037	0,255,0
chr2	136594596	136594696	LCT	0	+	136594596	136594696	0,255,0
chr1	113250398	113250498	RHOC	0	+	113250398	113250498	0,255,0
chr1	201391011	201391111	TNNI1	0	+	201391011	201391111	0,255,0
chr2	136594816	136594916	LCT	0	+	136594816	136594916	0,255,0
chr7	64452952	64453052	ERV3	0	+	64452952	64453052	0,255,0
chr12	57645058	57645158	STAC3	0	+	57645058	57645158	0,255,0
chr11	66488588	66488688	SPTBN2	0	+	66488588	66488688	0,255,0
chr16	57728582	57728682	C16orf50	0	+	57728582	57728682	0,255,0
chr4	140585473	140585573	MGST2	0	+	140585473	140585573	0,255,0
chr19	41195860	41195960	NUMBL	0	+	41195860	41195960	0,255,0
chr19	14607663	14607763	GIPC1	0	+	14607663	14607763	0,255,0
chr1	145412724	145412824	HFE2	0	+	145412724	145412824	0,255,0
chr6	71377014	71377114	SMAP1	0	+	71377014	71377114	0,255,0
chr10	62761769	62761869	RHOBTB1	0	+	62761769	62761869	0,255,0
chr8	93107344	93107444	RUNX1T1	0	+	93107344	93107444	0,255,0
chr3	42918975	42919075	CYP8B1	0	+	42918975	42919075	0,255,0
chr5	147692123	147692223	SPINK7	0	+	147692123	147692223	0,255,0
chr6	99863760	99863860	C6orf111	0	+	99863760	99863860	0,255,0
chr14	55492586	55492686	SOCS4	0	+	55492586	55492686	0,255,0
chr7	76038735	76038835	SRCRB4D	0	+	76038735	76038835	0,255,0
chr9	139920731	139920831	FLJ36268	0	+	139920731	139920831	0,255,0
chr19	55417597	55417697	NCR1	0	+	55417597	55417697	0,255,0
chr11	71900602	71900702	FOLR1	0	+	71900602	71900702	0,255,0
chr4	174320328	174320428	SCRG1	0	+	174320328	174320428	0,255,0
chr12	32654984	32655084	FGD4	0	+	32654984	32655084	0,255,0
chr3	99833685	99833785	DOC1	0	+	99833685	99833785	0,255,0
chr7	95115304	95115404	ASB4	0	+	95115304	95115404	0,255,0
chr17	4463321	4463421	GGT6	0	+	4463321	4463421	0,255,0
chr1	154966018	154966118	LENEP	0	+	154966018	154966118	0,255,0
chr11	17410132	17410232	KCNJ11	0	+	17410132	17410232	0,255,0
chr10	133747890	133747990	PPP2R2D	0	+	133747890	133747990	0,255,0
chr22	38219350	38219450	GALR3	0	+	38219350	38219450	0,255,0
chr22	21128141	21128241	SERPIND1	0	+	21128141	21128241	0,255,0
chr12	372209	372309	SLC6A13	0	+	372209	372309	0,255,0
chr1	159916076	159916176	IGSF9	0	+	159916076	159916176	0,255,0
chr8	42064623	42064723	PLAT	0	+	42064623	42064723	0,255,0
chr17	7493403	7493503	SOX15	0	+	7493403	7493503	0,255,0
chr19	39389169	39389269	NFKBIB	0	+	39389169	39389269	0,255,0
chr14	21525269	21525369	RNASE8	0	+	21525269	21525369	0,255,0
chr10	118380125	118380225	PNLIPRP2	0	+	118380125	118380225	0,255,0
chr3	45927551	45927651	CCR9	0	+	45927551	45927651	0,255,0
chr22	41957393	41957493	CSDC2	0	+	41957393	41957493	0,255,0
chr2	161056589	161056689	ITGB6	0	+	161056589	161056689	0,255,0
chr1	43803109	43803209	MPL	0	+	43803109	43803209	0,255,0
chr2	108994464	108994564	SULT1C2	0	+	108994464	108994564	0,255,0
chr15	31196549	31196649	KIAA1018	0	+	31196549	31196649	0,255,0
chr1	43750643	43750743	MGC52423	0	+	43750643	43750743	0,255,0
chr7	106684491	106684591	PRKAR2B	0	+	106684491	106684591	0,255,0
chr3	49460112	49460212	AMT	0	+	49460112	49460212	0,255,0
chr17	45899723	45899823	OSBPL7	0	+	45899723	45899823	0,255,0
chr3	118892018	118892118	UPK1B	0	+	118892018	118892118	0,255,0
chr18	67624021	67624121	CD226	0	+	67624021	67624121	0,255,0
chr1	6580117	6580217	PLEKHG5	0	+	6580117	6580217	0,255,0
chr20	238106	238206	DEFB32	0	+	238106	238206	0,255,0
chr1	27240269	27240369	NR0B2	0	+	27240269	27240369	0,255,0
chr10	14372546	14372646	FRMD4A	0	+	14372546	14372646	0,255,0
chr15	31394235	31394335	TRPM1	0	+	31394235	31394335	0,255,0
chr7	100465575	100465675	TRIP6	0	+	100465575	100465675	0,255,0
chr3	195311818	195311918	APOD	0	+	195311818	195311918	0,255,0
chr6	28046680	28046780	ZNF165	0	+	28046680	28046780	0,255,0
chr15	63413564	63413664	LACTB	0	+	63413564	63413664	0,255,0
chr12	124116870	124116970	GTF2H3	0	+	124116870	124116970	0,255,0
chr11	128736794	128736894	KCNJ1	0	+	128736794	128736894	0,255,0
chr16	28609481	28609581	SULT1A2	0	+	28609481	28609581	0,255,0
chr7	128355667	128355767	NYD-SP18	0	+	128355667	128355767	0,255,0
chr6	119221229	119221329	ASF1A	0	+	119221229	119221329	0,255,0
chr8	143833912	143834012	LYPD2	0	+	143833912	143834012	0,255,0
chr19	928996	929096	ARID3A	0	+	928996	929096	0,255,0
chr8	6735422	6735522	DEFB1	0	+	6735422	6735522	0,255,0
chr5	125967307	125967407	FLJ27505	0	+	125967307	125967407	0,255,0
chr2	220491784	220491884	SLC4A3	0	+	220491784	220491884	0,255,0
chr1	20250634	20250734	PLA2G2E	0	+	20250634	20250734	0,255,0
chr3	132380140	132380240	ACAD11	0	+	132380140	132380240	0,255,0
chr7	142982413	142982513	FLJ90586	0	+	142982413	142982513	0,255,0
chr11	30601733	30601833	MPPED2	0	+	30601733	30601833	0,255,0
chr3	9922184	9922284	CIDEC	0	+	9922184	9922284	0,255,0
chr8	143748591	143748691	JRK	0	+	143748591	143748691	0,255,0
chr1	24469514	24469614	IL22RA1	0	+	24469514	24469614	0,255,0
chr19	10213221	10213321	ANGPTL6	0	+	10213221	10213321	0,255,0
chr5	27038732	27038832	CDH9	0	+	27038732	27038832	0,255,0
chr6	31895548	31895648	C2	0	+	31895548	31895648	0,255,0
chr12	108992064	108992164	TMEM119	0	+	108992064	108992164	0,255,0
chr2	198540519	198540619	C2orf11	0	+	198540519	198540619	0,255,0
chr16	67918704	67918804	UNQ2446	0	+	67918704	67918804	0,255,0
chr1	115238444	115238544	AMPD1	0	+	115238444	115238544	0,255,0
chr6	44234461	44234561	NFKBIE	0	+	44234461	44234561	0,255,0
chr12	772811	772911	NINJ2	0	+	772811	772911	0,255,0
chr5	59783579	59783679	PART1	0	+	59783579	59783679	0,255,0
chr20	23860731	23860831	CST5	0	+	23860731	23860831	0,255,0
chr10	6130528	6130628	RBM17	0	+	6130528	6130628	0,255,0
chr2	152590942	152591042	NEB	0	+	152590942	152591042	0,255,0
chr16	25227954	25228054	AQP8	0	+	25227954	25228054	0,255,0
chr12	57157080	57157180	HSD17B6	0	+	57157080	57157180	0,255,0
chr1	34631274	34631374	CSMD2	0	+	34631274	34631374	0,255,0
chr10	71029829	71029929	HK1	0	+	71029829	71029929	0,255,0
chr12	11174848	11174948	TAS2R48	0	+	11174848	11174948	0,255,0
chr11	66315248	66315348	ACTN3	0	+	66315248	66315348	0,255,0
chr10	70979761	70979861	HKDC1	0	+	70979761	70979861	0,255,0
chr2	219434608	219434708	RQCD1	0	+	219434608	219434708	0,255,0
chr5	83017134	83017234	HAPLN1	0	+	83017134	83017234	0,255,0
chr11	119056660	119056760	PDZD3	0	+	119056660	119056760	0,255,0
chr10	70980062	70980162	HKDC1	0	+	70980062	70980162	0,255,0
chr10	111765999	111766099	ADD3	0	+	111765999	111766099	0,255,0
chr6	112575655	112575755	LAMA4	0	+	112575655	112575755	0,255,0
chr5	24645437	24645537	CDH10	0	+	24645437	24645537	0,255,0
chr20	45312888	45312988	SLC13A3	0	+	45312888	45312988	0,255,0
chr8	1993478	1993578	MYOM2	0	+	1993478	1993578	0,255,0
chr8	134202320	134202420	WISP1	0	+	134202320	134202420	0,255,0
chr7	130019961	130020061	CPA1	0	+	130019961	130020061	0,255,0
chr12	116971450	116971550	FLJ42957	0	+	116971450	116971550	0,255,0
chr1	193155340	193155440	B3GALT2	0	+	193155340	193155440	0,255,0
chr6	27215315	27215415	PRSS16	0	+	27215315	27215415	0,255,0
chr5	53751361	53751461	HSPB3	0	+	53751361	53751461	0,255,0
chr19	43969600	43969700	LYPD3	0	+	43969600	43969700	0,255,0
chr2	174831453	174831553	SP3	0	+	174831453	174831553	0,255,0
chr3	186330976	186331076	AHSG	0	+	186330976	186331076	0,255,0
chr1	11107334	11107434	MASP2	0	+	11107334	11107434	0,255,0
chr1	33335781	33335881	FNDC5	0	+	33335781	33335881	0,255,0
chr11	66395460	66395560	MGC15912	0	+	66395460	66395560	0,255,0
chr22	45072674	45072774	PRR5	0	+	45072674	45072774	0,255,0
chr8	108510236	108510336	ANGPT1	0	+	108510236	108510336	0,255,0
chr1	16330734	16330834	C1orf64	0	+	16330734	16330834	0,255,0
chr4	72650942	72651042	GC	0	+	72650942	72651042	0,255,0
chr19	10213672	10213772	ANGPTL6	0	+	10213672	10213772	0,255,0
chr13	78315235	78315335	FLJ30046	0	+	78315235	78315335	0,255,0
chr17	3713773	3713873	ITGAE	0	+	3713773	3713873	0,255,0
chr12	16761356	16761456	LMO3	0	+	16761356	16761456	0,255,0
chr6	51952311	51952411	PKHD1	0	+	51952311	51952411	0,255,0
chr22	23744044	23744144	FLJ31568	0	+	23744044	23744144	0,255,0
chr16	3142595	3142695	ZNF206	0	+	3142595	3142695	0,255,0
chr15	90349929	90350029	ANPEP	0	+	90349929	90350029	0,255,0
chr22	31518810	31518910	PIB5PA	0	+	31518810	31518910	0,255,0
chr5	35938642	35938742	CAPSL	0	+	35938642	35938742	0,255,0
chr3	183817881	183817981	HTR3E	0	+	183817881	183817981	0,255,0
chr8	131414424	131414524	DDEF1	0	+	131414424	131414524	0,255,0
chr10	103603672	103603772	KCNIP2	0	+	103603672	103603772	0,255,0
chr12	95945316	95945416	USP44	0	+	95945316	95945416	0,255,0
chr1	110156770	110156870	GNAT2	0	+	110156770	110156870	0,255,0
chr20	56136519	56136619	PCK1	0	+	56136519	56136619	0,255,0
chr15	63889043	63889143	FBXL22	0	+	63889043	63889143	0,255,0
chr22	31536499	31536599	PLA2G3	0	+	31536499	31536599	0,255,0
chr19	45825680	45825780	CKM	0	+	45825680	45825780	0,255,0
chr20	44259862	44259962	WFDC9	0	+	44259862	44259962	0,255,0
chr4	106473183	106473283	FLJ20184	0	+	106473183	106473283	0,255,0
chr19	36606958	36607058	POLR2I	0	+	36606958	36607058	0,255,0
chr1	26348275	26348375	EXTL1	0	+	26348275	26348375	0,255,0
chr3	37033582	37033682	MLH1	0	+	37033582	37033682	0,255,0
chr6	83902111	83902211	PGM3	0	+	83902111	83902211	0,255,0
chr1	26198310	26198410	PAQR7	0	+	26198310	26198410	0,255,0
chr5	79949289	79949389	MSH3	0	+	79949289	79949389	0,255,0
chr1	161089052	161089152	PFDN2	0	+	161089052	161089152	0,255,0
chr17	37894363	37894463	GRB7	0	+	37894363	37894463	0,255,0
chr16	21315103	21315203	CRYM	0	+	21315103	21315203	0,255,0
chr10	85953903	85954003	PCDH21	0	+	85953903	85954003	0,255,0
chr1	151137224	151137324	SCNM1	0	+	151137224	151137324	0,255,0
chr2	54342056	54342156	ACYP2	0	+	54342056	54342156	0,255,0
chr3	37033550	37033650	MLH1	0	+	37033550	37033650	0,255,0
chr19	40170100	40170200	LOC400696	0	+	40170100	40170200	0,255,0
chr22	24577265	24577365	SUSD2	0	+	24577265	24577365	0,255,0
chr17	7121831	7121931	ACADVL	0	+	7121831	7121931	0,255,0
chr3	112359602	112359702	URB	0	+	112359602	112359702	0,255,0
chr19	47250557	47250657	STRN4	0	+	47250557	47250657	0,255,0
chr8	145722140	145722240	PPP1R16A	0	+	145722140	145722240	0,255,0
chr14	94789631	94789731	SERPINA6	0	+	94789631	94789731	0,255,0
chr2	45839603	45839703	FLJ10379	0	+	45839603	45839703	0,255,0
chr17	46035293	46035393	ATAD4	0	+	46035293	46035393	0,255,0
chr18	33234046	33234146	GALNT1	0	+	33234046	33234146	0,255,0
chr3	3151849	3151949	IL5RA	0	+	3151849	3151949	0,255,0
chr7	102553382	102553482	LRRC17	0	+	102553382	102553482	0,255,0
chr14	95048052	95048152	SERPINA5	0	+	95048052	95048152	0,255,0
chr12	56391401	56391501	SUOX	0	+	56391401	56391501	0,255,0
chr17	43224282	43224382	HEXIM1	0	+	43224282	43224382	0,255,0
chr7	1596167	1596267	MGC9712	0	+	1596167	1596267	0,255,0
chr22	50218303	50218403	BRD1	0	+	50218303	50218403	0,255,0
chr1	159141013	159141113	IGSF4B	0	+	159141013	159141113	0,255,0
chr11	26594570	26594670	MUC15	0	+	26594570	26594670	0,255,0
chr1	161207916	161208016	NR1I3	0	+	161207916	161208016	0,255,0
chr14	35345082	35345182	BAZ1A	0	+	35345082	35345182	0,255,0
chr19	54984655	54984755	CDC42EP5	0	+	54984655	54984755	0,255,0
chr9	79328594	79328694	KIAA0367	0	+	79328594	79328694	0,255,0
chr1	41950275	41950375	EDN2	0	+	41950275	41950375	0,255,0
chr9	139921921	139922021	FLJ36268	0	+	139921921	139922021	0,255,0
chr11	57417924	57418024	YPEL4	0	+	57417924	57418024	0,255,0
chr16	30996580	30996680	HSD3B7	0	+	30996580	30996680	0,255,0
chr1	11907936	11908036	NPPA	0	+	11907936	11908036	0,255,0
chr6	69346064	69346164	BAI3	0	+	69346064	69346164	0,255,0
chr8	22089728	22089828	PHYHIP	0	+	22089728	22089828	0,255,0
chr4	139163291	139163391	SLC7A11	0	+	139163291	139163391	0,255,0
chr19	4241933	4242033	FLJ10374	0	+	4241933	4242033	0,255,0
chr3	118892165	118892265	UPK1B	0	+	118892165	118892265	0,255,0
chr12	75603535	75603635	KCNC2	0	+	75603535	75603635	0,255,0
chr6	168479963	168480063	FRMD1	0	+	168479963	168480063	0,255,0
chr7	151137426	151137526	CRYGN	0	+	151137426	151137526	0,255,0
chr11	33758363	33758463	CD59	0	+	33758363	33758463	0,255,0
chr3	33839339	33839439	PDCD6IP	0	+	33839339	33839439	0,255,0
chr1	26394033	26394133	TRIM63	0	+	26394033	26394133	0,255,0
chr1	207277160	207277260	C4BPA	0	+	207277160	207277260	0,255,0
chr1	207119734	207119834	PIGR	0	+	207119734	207119834	0,255,0
chr16	66954207	66954307	CDH16	0	+	66954207	66954307	0,255,0
chr3	44689969	44690069	ZNF35	0	+	44689969	44690069	0,255,0
chr19	54369966	54370066	MYADM	0	+	54369966	54370066	0,255,0
chr1	110613883	110613983	ALX3	0	+	110613883	110613983	0,255,0
chr2	128642053	128642153	MGC4268	0	+	128642053	128642153	0,255,0
chr17	7121798	7121898	ACADVL	0	+	7121798	7121898	0,255,0
chr12	53242872	53242972	K5B	0	+	53242872	53242972	0,255,0
chr17	7310297	7310397	NLGN2	0	+	7310297	7310397	0,255,0
chr9	125702729	125702829	RABGAP1	0	+	125702729	125702829	0,255,0
chr16	72126371	72126471	DHX38	0	+	72126371	72126471	0,255,0
chr5	40909482	40909582	C7	0	+	40909482	40909582	0,255,0
chr1	20141612	20141712	RNF186	0	+	20141612	20141712	0,255,0
chr20	62251851	62251951	GMEB2	0	+	62251851	62251951	0,255,0
chr6	116382826	116382926	FRK	0	+	116382826	116382926	0,255,0
chr1	203055246	203055346	MYOG	0	+	203055246	203055346	0,255,0
chr1	50574787	50574887	ELAVL4	0	+	50574787	50574887	0,255,0
chr11	66315189	66315289	ACTN3	0	+	66315189	66315289	0,255,0
chr11	118022988	118023088	SCN4B	0	+	118022988	118023088	0,255,0
chr2	135595273	135595373	ACMSD	0	+	135595273	135595373	0,255,0
chr11	111789643	111789743	C11orf52	0	+	111789643	111789743	0,255,0
chr5	155753959	155754059	SGCD	0	+	155753959	155754059	0,255,0
chr12	117174708	117174808	TMEM118	0	+	117174708	117174808	0,255,0
chr12	2943852	2943952	NRIP2	0	+	2943852	2943952	0,255,0
chr11	7818115	7818215	OR5P2	0	+	7818115	7818215	0,255,0
chr16	69385556	69385656	TMED6	0	+	69385556	69385656	0,255,0
chr1	223101798	223101898	DISP1	0	+	223101798	223101898	0,255,0
chr15	23890543	23890643	MAGEL2	0	+	23890543	23890643	0,255,0
chr2	158114354	158114454	GALNT5	0	+	158114354	158114454	0,255,0
chr9	136216026	136216126	SURF5	0	+	136216026	136216126	0,255,0
chr16	3162347	3162447	ZNF205	0	+	3162347	3162447	0,255,0
chr3	38347342	38347442	SLC22A14	0	+	38347342	38347442	0,255,0
chr15	49715292	49715392	FGF7	0	+	49715292	49715392	0,255,0
chr1	145413143	145413243	HFE2	0	+	145413143	145413243	0,255,0
chr8	87111105	87111205	ATP6V0D2	0	+	87111105	87111205	0,255,0
chr15	65670826	65670926	PUNC	0	+	65670826	65670926	0,255,0
chr11	60466523	60466623	MS4A8B	0	+	60466523	60466623	0,255,0
chr5	65449330	65449430	SFRS12	0	+	65449330	65449430	0,255,0
chr12	7342970	7343070	PEX5	0	+	7342970	7343070	0,255,0
chr19	33360576	33360676	SLC7A9	0	+	33360576	33360676	0,255,0
chr4	15341591	15341691	C1QTNF7	0	+	15341591	15341691	0,255,0
chr11	60552186	60552286	MS4A10	0	+	60552186	60552286	0,255,0
chr20	35973268	35973368	SRC	0	+	35973268	35973368	0,255,0
chr19	49199122	49199222	FUT2	0	+	49199122	49199222	0,255,0
chr7	110731151	110731251	LRRN3	0	+	110731151	110731251	0,255,0
chr16	56898736	56898836	SLC12A3	0	+	56898736	56898836	0,255,0
chr2	27439865	27439965	CAD	0	+	27439865	27439965	0,255,0
chr8	146053616	146053716	ZNF7	0	+	146053616	146053716	0,255,0
chr17	62493549	62493649	POLG2	0	+	62493549	62493649	0,255,0
chr20	42187306	42187406	SGK2	0	+	42187306	42187406	0,255,0
chr1	145727670	145727770	PDZK1	0	+	145727670	145727770	0,255,0
chr5	173472882	173472982	HMP19	0	+	173472882	173472982	0,255,0
chr16	67695817	67695917	ACD	0	+	67695817	67695917	0,255,0
chr2	27505396	27505496	TRIM54	0	+	27505396	27505496	0,255,0
chr1	149908731	149908831	MTMR11	0	+	149908731	149908831	0,255,0
chr17	10573347	10573447	MYH3	0	+	10573347	10573447	0,255,0
chr16	31405051	31405151	ITGAD	0	+	31405051	31405151	0,255,0
chr13	99911776	99911876	GPR18	0	+	99911776	99911876	0,255,0
chr14	24778229	24778329	LTB4R2	0	+	24778229	24778329	0,255,0
chr19	51472675	51472775	KLK6	0	+	51472675	51472775	0,255,0
chr7	28338707	28338807	CREB5	0	+	28338707	28338807	0,255,0
chr3	45066921	45067021	CLEC3B	0	+	45066921	45067021	0,255,0
chr10	71561161	71561261	COL13A1	0	+	71561161	71561261	0,255,0
chr2	119981910	119982010	STEAP3	0	+	119981910	119982010	0,255,0
chr12	53662992	53663092	ESPL1	0	+	53662992	53663092	0,255,0
chr19	34012007	34012107	PEPD	0	+	34012007	34012107	0,255,0
chr11	625746	625846	MUCDHL	0	+	625746	625846	0,255,0
chr19	36054963	36055063	ATP4A	0	+	36054963	36055063	0,255,0
chr19	11908662	11908762	ZNF491	0	+	11908662	11908762	0,255,0
chr2	162272637	162272737	TBR1	0	+	162272637	162272737	0,255,0
chr10	14372860	14372960	FRMD4A	0	+	14372860	14372960	0,255,0
chr1	16062670	16062770	SLC25A34	0	+	16062670	16062770	0,255,0
chr17	37607055	37607155	PPARBP	0	+	37607055	37607155	0,255,0
chr1	55464877	55464977	BSND	0	+	55464877	55464977	0,255,0
chr18	67624796	67624896	CD226	0	+	67624796	67624896	0,255,0
chr20	3149727	3149827	ProSAPiP1	0	+	3149727	3149827	0,255,0
chr21	43771305	43771405	TFF2	0	+	43771305	43771405	0,255,0
chr2	233404284	233404384	CHRNG	0	+	233404284	233404384	0,255,0
chr3	52443374	52443474	BAP1	0	+	52443374	52443474	0,255,0
chr4	15939812	15939912	FGFBP1	0	+	15939812	15939912	0,255,0
chr6	49833656	49833756	CRISP1	0	+	49833656	49833756	0,255,0
chr12	4488843	4488943	FGF23	0	+	4488843	4488943	0,255,0
chr19	16284192	16284292	CIB3	0	+	16284192	16284292	0,255,0
chr9	136084768	136084868	OBP2B	0	+	136084768	136084868	0,255,0
chr8	17105437	17105537	CNOT7	0	+	17105437	17105537	0,255,0
chr14	53620351	53620451	DDHD1	0	+	53620351	53620451	0,255,0
chr10	5004200	5004300	AKR1C1	0	+	5004200	5004300	0,255,0
chr1	173886961	173887061	SERPINC1	0	+	173886961	173887061	0,255,0
chr1	26197805	26197905	PAQR7	0	+	26197805	26197905	0,255,0
chr22	37318992	37319092	CSF2RB	0	+	37318992	37319092	0,255,0
chr22	46067024	46067124	ATXN10	0	+	46067024	46067124	0,255,0
chr7	30185265	30185365	Ells1	0	+	30185265	30185365	0,255,0
chr1	27668560	27668660	SYTL1	0	+	27668560	27668660	0,255,0
chr12	6485487	6485587	SCNN1A	0	+	6485487	6485587	0,255,0
chr12	10251524	10251624	CLEC1A	0	+	10251524	10251624	0,255,0
chr2	25565745	25565845	DNMT3A	0	+	25565745	25565845	0,255,0
chr2	108904762	108904862	SULT1C1	0	+	108904762	108904862	0,255,0
chr1	43205573	43205673	CLDN19	0	+	43205573	43205673	0,255,0
chr3	42726920	42727020	KBTBD5	0	+	42726920	42727020	0,255,0
chr5	150399731	150399831	GPX3	0	+	150399731	150399831	0,255,0
chr9	72658308	72658408	MAMDC2	0	+	72658308	72658408	0,255,0
chr19	41725282	41725382	AXL	0	+	41725282	41725382	0,255,0
chr11	111789443	111789543	C11orf52	0	+	111789443	111789543	0,255,0
chr10	45474267	45474367	C10orf10	0	+	45474267	45474367	0,255,0
chr1	43996012	43996112	PTPRF	0	+	43996012	43996112	0,255,0
chr3	186383824	186383924	HRG	0	+	186383824	186383924	0,255,0
chr1	41950187	41950287	EDN2	0	+	41950187	41950287	0,255,0
chr7	95114976	95115076	ASB4	0	+	95114976	95115076	0,255,0
chr2	99135421	99135521	INPP4A	0	+	99135421	99135521	0,255,0
chr20	42964909	42965009	R3HDML	0	+	42964909	42965009	0,255,0
chr6	42946128	42946228	PEX6	0	+	42946128	42946228	0,255,0
chr19	6376526	6376626	PSPN	0	+	6376526	6376626	0,255,0
chr11	73357346	73357446	PLEKHB1	0	+	73357346	73357446	0,255,0
chr17	40833647	40833747	CCR10	0	+	40833647	40833747	0,255,0
chr16	28608238	28608338	SULT1A2	0	+	28608238	28608338	0,255,0
chr7	138483223	138483323	ATP6V0A4	0	+	138483223	138483323	0,255,0
chr2	20527585	20527685	PUM2	0	+	20527585	20527685	0,255,0
chr12	7595931	7596031	M160	0	+	7595931	7596031	0,255,0
chr12	108991727	108991827	TMEM119	0	+	108991727	108991827	0,255,0
chr14	24038053	24038153	AP1G2	0	+	24038053	24038153	0,255,0
chr17	74463631	74463731	AANAT	0	+	74463631	74463731	0,255,0
chr10	79629052	79629152	DLG5	0	+	79629052	79629152	0,255,0
chr16	67223905	67224005	LOC283849	0	+	67223905	67224005	0,255,0
chr1	156399635	156399735	C1orf61	0	+	156399635	156399735	0,255,0
chr22	50218873	50218973	BRD1	0	+	50218873	50218973	0,255,0
chr12	2944430	2944530	NRIP2	0	+	2944430	2944530	0,255,0
chr3	187009525	187009625	MASP1	0	+	187009525	187009625	0,255,0
chr20	57594495	57594595	TUBB1	0	+	57594495	57594595	0,255,0
chr11	8933930	8934030	ST5	0	+	8933930	8934030	0,255,0
chr3	126242440	126242540	CHST13	0	+	126242440	126242540	0,255,0
chr18	2572915	2573015	METTL4	0	+	2572915	2573015	0,255,0
chr2	71358401	71358501	MCEE	0	+	71358401	71358501	0,255,0
chr14	104436007	104436107	TDRD9	0	+	104436007	104436107	0,255,0
chr16	56899133	56899233	SLC12A3	0	+	56899133	56899233	0,255,0
chr17	39637275	39637375	KRTHA5	0	+	39637275	39637375	0,255,0
chr11	118047071	118047171	SCN2B	0	+	118047071	118047171	0,255,0
chr12	8693492	8693592	CLEC4E	0	+	8693492	8693592	0,255,0
chr1	27240428	27240528	NR0B2	0	+	27240428	27240528	0,255,0
chr2	158114250	158114350	GALNT5	0	+	158114250	158114350	0,255,0
chr19	40195092	40195192	LGALS14	0	+	40195092	40195192	0,255,0
chr5	151304307	151304407	GLRA1	0	+	151304307	151304407	0,255,255
chr4	158141886	158141986	GRIA2	0	+	158141886	158141986	0,255,255
chr19	18343851	18343951	PDE4C	0	+	18343851	18343951	0,255,255
chr4	48485574	48485674	SLC10A4	0	+	48485574	48485674	0,255,255
chr6	154360682	154360782	OPRM1	0	+	154360682	154360782	0,255,255
chr10	54074159	54074259	DKK1	0	+	54074159	54074259	0,255,255
chr6	18122669	18122769	NHLRC1	0	+	18122669	18122769	0,255,255
chr19	49867064	49867164	DKKL1	0	+	49867064	49867164	0,255,255
chr22	42896638	42896738	SERHL	0	+	42896638	42896738	0,255,255
chr14	105070948	105071048	FLJ42486	0	+	105070948	105071048	0,255,255
chr7	100808999	100809099	VGF	0	+	100808999	100809099	0,255,255
chr16	54965442	54965542	IRX5	0	+	54965442	54965542	0,255,255
chr22	17601331	17601431	CECR6	0	+	17601331	17601431	0,255,255
chr1	71512923	71513023	PTGER3	0	+	71512923	71513023	0,255,255
chr7	98245780	98245880	NPTX2	0	+	98245780	98245880	0,255,255
chr7	99775375	99775475	GPC2	0	+	99775375	99775475	0,255,255
chr7	72848431	72848531	FZD9	0	+	72848431	72848531	0,255,255
chr2	29033847	29033947	SPDY1	0	+	29033847	29033947	0,255,255
chr20	60794818	60794918	HRH3	0	+	60794818	60794918	0,255,255
chr17	42906795	42906895	GJA7	0	+	42906795	42906895	0,255,255
chr9	22005719	22005819	CDKN2B	0	+	22005719	22005819	0,255,255
chr10	92617112	92617212	HTR7	0	+	92617112	92617212	0,255,255
chr17	72667328	72667428	RAB37	0	+	72667328	72667428	0,255,255
chr7	130418265	130418365	KLF14	0	+	130418265	130418365	0,255,255
chr2	223164819	223164919	PAX3	0	+	223164819	223164919	0,255,255
chr11	2160832	2160932	IGF2	0	+	2160832	2160932	0,255,255
chr9	22005369	22005469	CDKN2B	0	+	22005369	22005469	0,255,255
chr19	33717495	33717595	SLC7A10	0	+	33717495	33717595	0,255,255
chr2	47798346	47798446	KCNK12	0	+	47798346	47798446	0,255,255
chr7	100797545	100797645	AP1S1	0	+	100797545	100797645	0,255,255
chr5	95768645	95768745	PCSK1	0	+	95768645	95768745	0,255,255
chr7	5632543	5632643	FSCN1	0	+	5632543	5632643	0,255,255
chr8	11058660	11058760	XKR6	0	+	11058660	11058760	0,255,255
chr8	49647667	49647767	EFCAB1	0	+	49647667	49647767	0,255,255
chr15	83952458	83952558	BNC1	0	+	83952458	83952558	0,255,255
chr6	10881993	10882093	GCM2	0	+	10881993	10882093	0,255,255
chr3	157823764	157823864	SHOX2	0	+	157823764	157823864	0,255,255
chr17	45811272	45811372	TBX21	0	+	45811272	45811372	0,255,255
chr16	11761810	11761910	SNN	0	+	11761810	11761910	0,255,255
chr2	172949451	172949551	DLX1	0	+	172949451	172949551	0,255,255
chr10	22633988	22634088	SPAG6	0	+	22633988	22634088	0,255,255
chr2	72374790	72374890	CYP26B1	0	+	72374790	72374890	0,255,255
chr13	27334209	27334309	GPR12	0	+	27334209	27334309	0,255,255
chr6	108486337	108486437	NR2E1	0	+	108486337	108486437	0,255,255
chr11	111383574	111383674	BTG4	0	+	111383574	111383674	0,255,255
chr3	147126960	147127060	ZIC1	0	+	147126960	147127060	0,255,255
chr4	3768505	3768605	ADRA2C	0	+	3768505	3768605	0,255,255
chr22	43739579	43739679	SCUBE1	0	+	43739579	43739679	0,255,255
chr5	115298670	115298770	FLJ90650	0	+	115298670	115298770	0,255,255
chr9	22005513	22005613	CDKN2B	0	+	22005513	22005613	0,255,255
chr1	47882264	47882364	FOXE3	0	+	47882264	47882364	0,255,255
chr1	3568162	3568262	TP73	0	+	3568162	3568262	0,255,255
chr9	5339627	5339727	RLN1	0	+	5339627	5339727	0,255,255
chr20	48099840	48099940	KCNB1	0	+	48099840	48099940	0,255,255
chr9	21968631	21968731	CDKN2A	0	+	21968631	21968731	0,255,255
chr12	75603351	75603451	KCNC2	0	+	75603351	75603451	0,255,255
chr2	128422070	128422170	LIMS2	0	+	128422070	128422170	0,255,255
chr19	44905293	44905393	ZNF285	0	+	44905293	44905393	0,255,255
chr9	22006178	22006278	CDKN2B	0	+	22006178	22006278	0,255,255
chr12	113229269	113229369	RPH3A	0	+	113229269	113229369	0,255,255
chr2	42720276	42720376	KCNG3	0	+	42720276	42720376	0,255,255
chr6	25652331	25652431	SCGN	0	+	25652331	25652431	0,255,255
chr7	100318576	100318676	EPO	0	+	100318576	100318676	0,255,255
chr18	28623010	28623110	DSC3	0	+	28623010	28623110	0,255,255
chr10	118429608	118429708	C10orf82	0	+	118429608	118429708	0,255,255
chr9	127269757	127269857	NR5A1	0	+	127269757	127269857	0,255,255
chr19	8934493	8934593	ZNF558	0	+	8934493	8934593	0,255,255
chr1	1167986	1168086	B3GALT6	0	+	1167986	1168086	0,255,255
chr2	107504119	107504219	ST6GAL2	0	+	107504119	107504219	0,255,255
chr11	31833214	31833314	PAX6	0	+	31833214	31833314	0,255,255
chr19	19729325	19729425	PBX4	0	+	19729325	19729425	0,255,255
chr6	3228315	3228415	TUBB2B	0	+	3228315	3228415	0,255,255
chr6	43149306	43149406	PARC	0	+	43149306	43149406	0,255,255
chr15	33010486	33010586	GREM1	0	+	33010486	33010586	0,255,255
chr17	48639189	48639289	CACNA1G	0	+	48639189	48639289	0,255,255
chr11	113346277	113346377	DRD2	0	+	113346277	113346377	0,255,255
chr7	35293487	35293587	TBX20	0	+	35293487	35293587	0,255,255
chr19	1274744	1274844	C19orf24	0	+	1274744	1274844	0,255,255
chr19	38042422	38042522	ZNF540	0	+	38042422	38042522	0,255,255
chr21	37757475	37757575	CHAF1B	0	+	37757475	37757575	0,255,255
chr14	77228458	77228558	VASH1	0	+	77228458	77228558	0,255,255
chr8	57358455	57358555	PENK	0	+	57358455	57358555	0,255,255
chr16	230291	230391	HBQ1	0	+	230291	230391	0,255,255
chr6	26204874	26204974	HIST1H4E	0	+	26204874	26204974	0,255,255
chr8	65492478	65492578	BHLHB5	0	+	65492478	65492578	0,255,255
chr3	192959306	192959406	HRASLS	0	+	192959306	192959406	0,255,255
chr10	105037165	105037265	INA	0	+	105037165	105037265	0,255,255
chr4	158141442	158141542	GRIA2	0	+	158141442	158141542	0,255,255
chr6	25652552	25652652	SCGN	0	+	25652552	25652652	0,255,255
chr4	147560076	147560176	POU4F2	0	+	147560076	147560176	0,255,255
chr11	113346338	113346438	DRD2	0	+	113346338	113346438	0,255,255
chr13	114107660	114107760	ADPRHL1	0	+	114107660	114107760	0,255,255
chr9	22005238	22005338	CDKN2B	0	+	22005238	22005338	0,255,255
chr7	96651061	96651161	DLX5	0	+	96651061	96651161	0,255,255
chr18	60985330	60985430	BCL2	0	+	60985330	60985430	0,255,255
chr2	31457558	31457658	EHD3	0	+	31457558	31457658	0,255,255
chr19	15343124	15343224	ABHD9	0	+	15343124	15343224	0,255,255
chr17	43045322	43045422	C1QL1	0	+	43045322	43045422	0,255,255
chr2	239148082	239148182	HES6	0	+	239148082	239148182	0,255,255
chr17	19771498	19771598	ULK2	0	+	19771498	19771598	0,255,255
chr16	2391031	2391131	ABCA3	0	+	2391031	2391131	0,255,255
chr5	170736201	170736301	TLX3	0	+	170736201	170736301	0,255,255
chr6	106533908	106534008	PRDM1	0	+	106533908	106534008	0,255,255
chr6	35109071	35109171	TCP11	0	+	35109071	35109171	0,255,255
chr2	220283125	220283225	DES	0	+	220283125	220283225	0,255,255
chr9	126774023	126774123	LHX2	0	+	126774023	126774123	0,255,255
chr7	96650459	96650559	DLX5	0	+	96650459	96650559	0,255,255
chr17	6679483	6679583	FBXO39	0	+	6679483	6679583	0,255,255
chr5	158527652	158527752	EBF	0	+	158527652	158527752	0,255,255
chr14	105071332	105071432	FLJ42486	0	+	105071332	105071432	0,255,255
chr16	3031657	3031757	PKMYT1	0	+	3031657	3031757	0,255,255
chr1	38513439	38513539	POU3F1	0	+	38513439	38513539	0,255,255
chr16	89990164	89990264	TUBB3	0	+	89990164	89990264	0,255,255
chr21	46237335	46237435	SUMO3	0	+	46237335	46237435	0,255,255
chr13	42031053	42031153	RGC32	0	+	42031053	42031153	0,255,255
chr11	17741637	17741737	MYOD1	0	+	17741637	17741737	0,255,255
chr5	175223596	175223696	CPLX2	0	+	175223596	175223696	0,255,255
chr14	104181343	104181443	XRCC3	0	+	104181343	104181443	0,255,255
chr21	22370187	22370287	NCAM2	0	+	22370187	22370287	0,255,255
chr1	229570180	229570280	ACTA1	0	+	229570180	229570280	0,255,255
chr9	5304461	5304561	RLN2	0	+	5304461	5304561	0,255,255
chr1	63788883	63788983	FOXD3	0	+	63788883	63788983	0,255,255
chr2	223161721	223161821	FLJ32447	0	+	223161721	223161821	0,255,255
chr19	2740251	2740351	SLC39A3	0	+	2740251	2740351	0,255,255
chr6	26225339	26225439	HIST1H3E	0	+	26225339	26225439	0,255,255
chr16	756350	756450	FBXL16	0	+	756350	756450	0,255,255
chr3	68981453	68981553	FAM19A4	0	+	68981453	68981553	0,255,255
chr14	60386778	60386878	FLJ46156	0	+	60386778	60386878	0,255,255
chr8	11562633	11562733	GATA4	0	+	11562633	11562733	0,255,255
chr5	134870927	134871027	NEUROG1	0	+	134870927	134871027	0,255,255
chr2	229046356	229046456	SKIP	0	+	229046356	229046456	0,255,255
chr11	44332490	44332590	ALX4	0	+	44332490	44332590	0,255,255
chr9	17578675	17578775	SH3GL2	0	+	17578675	17578775	0,255,255
chr15	72612075	72612175	BRUNOL6	0	+	72612075	72612175	0,255,255
chr3	48699587	48699687	CELSR3	0	+	48699587	48699687	0,255,255
chr17	26879816	26879916	UNC119	0	+	26879816	26879916	0,255,255
chr7	158381170	158381270	PTPRN2	0	+	158381170	158381270	0,255,255
chr1	27709739	27709839	CD164L2	0	+	27709739	27709839	0,255,255
chr10	28034197	28034297	IRXL1	0	+	28034197	28034297	0,255,255
chr18	55103303	55103403	ONECUT2	0	+	55103303	55103403	0,255,255
chr6	39281835	39281935	KCNK17	0	+	39281835	39281935	0,255,255
chr5	131347723	131347823	ACSL6	0	+	131347723	131347823	0,255,255
chr19	9473646	9473746	ZNF177	0	+	9473646	9473746	0,255,255
chr9	135546739	135546839	DDX31	0	+	135546739	135546839	0,255,255
chr3	13590369	13590469	FBLN2	0	+	13590369	13590469	0,255,255
chr17	7184951	7185051	SLC2A4	0	+	7184951	7185051	0,255,255
chr19	51891476	51891576	LIM2	0	+	51891476	51891576	0,255,255
chr7	27224650	27224750	HOXA11	0	+	27224650	27224750	0,255,255
chr13	26043016	26043116	ATP8A2	0	+	26043016	26043116	0,255,255
chr10	31607103	31607203	TCF8	0	+	31607103	31607203	0,255,255
chr1	92952591	92952691	GFI1	0	+	92952591	92952691	0,255,255
chr19	4769610	4769710	C19orf30	0	+	4769610	4769710	0,255,255
chr1	36038464	36038564	TFAP2E	0	+	36038464	36038564	0,255,255
chr10	45869766	45869866	ALOX5	0	+	45869766	45869866	0,255,255
chr11	60718659	60718759	SLC15A3	0	+	60718659	60718759	0,255,255
chr7	116963442	116963542	WNT2	0	+	116963442	116963542	0,255,255
chr3	187388098	187388198	SST	0	+	187388098	187388198	0,255,255
chr1	36039109	36039209	TFAP2E	0	+	36039109	36039209	0,255,255
chr7	1545335	1545435	INT1	0	+	1545335	1545435	0,255,255
chr20	57457442	57457542	GNAS	0	+	57457442	57457542	0,255,255
chr11	368916	369016	B4GALNT4	0	+	368916	369016	0,255,255
chr17	8113708	8113808	AURKB	0	+	8113708	8113808	0,255,255
chr12	110271389	110271489	TRPV4	0	+	110271389	110271489	0,255,255
chr5	140430912	140431012	PCDHB1	0	+	140430912	140431012	0,255,255
chr8	99439898	99439998	KCNS2	0	+	99439898	99439998	0,255,255
chr14	36003393	36003493	INSM2	0	+	36003393	36003493	0,255,255
chr13	37006684	37006784	CCNA1	0	+	37006684	37006784	0,255,255
chr7	127880882	127880982	LEP	0	+	127880882	127880982	0,255,255
chr18	28622543	28622643	DSC3	0	+	28622543	28622643	0,255,255
chr10	116853614	116853714	ATRNL1	0	+	116853614	116853714	0,255,255
chr12	58005708	58005808	GEFT	0	+	58005708	58005808	0,255,255
chr9	140032903	140033003	GRIN1	0	+	140032903	140033003	0,255,255
chr7	127881230	127881330	LEP	0	+	127881230	127881330	0,255,255
chr8	72987747	72987847	TRPA1	0	+	72987747	72987847	0,255,255
chr19	821515	821615	PRG2	0	+	821515	821615	0,255,255
chr4	157997029	157997129	GLRB	0	+	157997029	157997129	0,255,255
chr13	26043422	26043522	ATP8A2	0	+	26043422	26043522	0,255,255
chr19	38042073	38042173	ZNF540	0	+	38042073	38042173	0,255,255
chr10	22634552	22634652	SPAG6	0	+	22634552	22634652	0,255,255
chr10	8096600	8096700	GATA3	0	+	8096600	8096700	0,255,255
chr12	54332159	54332259	HOXC13	0	+	54332159	54332259	0,255,255
chr14	37130263	37130363	PAX9	0	+	37130263	37130363	0,255,255
chr16	2286551	2286651	DNASE1L2	0	+	2286551	2286651	0,255,255
chr2	27717659	27717759	FNDC4	0	+	27717659	27717759	0,255,255
chr20	39317144	39317244	MAFB	0	+	39317144	39317244	0,255,255
chr2	219824258	219824358	CDK5R2	0	+	219824258	219824358	0,255,255
chr14	67878485	67878585	PLEK2	0	+	67878485	67878585	0,255,255
chr17	80797973	80798073	FLJ13841	0	+	80797973	80798073	0,255,255
chr1	39957343	39957443	BMP8A	0	+	39957343	39957443	0,255,255
chr20	3662496	3662596	ADAM33	0	+	3662496	3662596	0,255,255
chr19	11592908	11593008	ELAVL3	0	+	11592908	11593008	0,255,255
chr15	88800574	88800674	NTRK3	0	+	88800574	88800674	0,255,255
chr11	507920	508020	RNH1	0	+	507920	508020	0,255,255
chr11	18033974	18034074	SERGEF	0	+	18033974	18034074	0,255,255
chr9	505185	505285	ANKRD15	0	+	505185	505285	0,255,255
chr7	96654082	96654182	DLX5	0	+	96654082	96654182	0,255,255
chr2	219725019	219725119	WNT6	0	+	219725019	219725119	0,255,255
chr9	22005945	22006045	CDKN2B	0	+	22005945	22006045	0,255,255
chr3	186856878	186856978	RPL39L	0	+	186856878	186856978	0,255,255
chr10	129535848	129535948	FLJ46831	0	+	129535848	129535948	0,255,255
chr1	200842379	200842479	GPR25	0	+	200842379	200842479	0,255,255
chr19	647239	647339	FLJ45684	0	+	647239	647339	0,255,255
chr5	114516372	114516472	TRIM36	0	+	114516372	114516472	0,255,255
chr19	15121481	15121581	FLJ40365	0	+	15121481	15121581	0,255,255
chr8	22436196	22436296	PDLIM2	0	+	22436196	22436296	0,255,255
chr19	19729682	19729782	PBX4	0	+	19729682	19729782	0,255,255
chr3	147127143	147127243	ZIC1	0	+	147127143	147127243	0,255,255
chr14	75422554	75422654	PGF	0	+	75422554	75422654	0,255,255
chr7	27282381	27282481	EVX1	0	+	27282381	27282481	0,255,255
chr5	72744146	72744246	FOXD1	0	+	72744146	72744246	0,255,255
chr8	24771223	24771323	NEF3	0	+	24771223	24771323	0,255,255
chr4	682784	682884	MFSD7	0	+	682784	682884	0,255,255
chr20	50418909	50419009	SALL4	0	+	50418909	50419009	0,255,255
chr20	62436985	62437085	BTBD4	0	+	62436985	62437085	0,255,255
chr9	93564099	93564199	SYK	0	+	93564099	93564199	0,255,255
chr7	96651536	96651636	DLX5	0	+	96651536	96651636	0,255,255
chr3	50378375	50378475	RASSF1	0	+	50378375	50378475	0,255,255
chr7	20827067	20827167	SP8	0	+	20827067	20827167	0,255,255
chr5	140346871	140346971	PCDHAC2	0	+	140346871	140346971	0,255,255
chr6	44265004	44265104	MGC33600	0	+	44265004	44265104	0,255,255
chr20	39994807	39994907	EMILIN3	0	+	39994807	39994907	0,255,255
chr10	115804045	115804145	ADRB1	0	+	115804045	115804145	0,255,255
chr11	71954932	71955032	PHOX2A	0	+	71954932	71955032	0,255,255
chr5	114631495	114631595	MGC39633	0	+	114631495	114631595	0,255,255
chr13	100633396	100633496	ZIC2	0	+	100633396	100633496	0,255,255
chr19	51013580	51013680	JOSD2	0	+	51013580	51013680	0,255,255
chr15	55881656	55881756	PYGO1	0	+	55881656	55881756	0,255,255
chr20	42296064	42296164	MYBL2	0	+	42296064	42296164	0,255,255
chr16	23846788	23846888	PRKCB1	0	+	23846788	23846888	0,255,255
chr10	134599099	134599199	NKX6-2	0	+	134599099	134599199	0,255,255
chr10	23480680	23480780	PTF1A	0	+	23480680	23480780	0,255,255
chr17	46692198	46692298	HOXB8	0	+	46692198	46692298	0,255,255
chr14	29235958	29236058	FOXG1B	0	+	29235958	29236058	0,255,255
chr5	44389232	44389332	FGF10	0	+	44389232	44389332	0,255,255
chr16	2563385	2563485	ATP6V0C	0	+	2563385	2563485	0,255,255
chr5	134872074	134872174	NEUROG1	0	+	134872074	134872174	0,255,255
chr17	65040559	65040659	CACNG1	0	+	65040559	65040659	0,255,255
chr19	58111078	58111178	ZNF530	0	+	58111078	58111178	0,255,255
chr18	44336349	44336449	ST8SIA5	0	+	44336349	44336449	0,255,255
chr5	50678401	50678501	ISL1	0	+	50678401	50678501	0,255,255
chr5	145718547	145718647	POU4F3	0	+	145718547	145718647	0,255,255
chr10	15762172	15762272	ITGA8	0	+	15762172	15762272	0,255,255
chr7	19158084	19158184	TWIST1	0	+	19158084	19158184	0,255,255
chr17	48046315	48046415	DLX4	0	+	48046315	48046415	0,255,255
chr1	64669365	64669465	UBE2U	0	+	64669365	64669465	0,255,255
chr8	144798581	144798681	MAPK15	0	+	144798581	144798681	0,255,255
chr10	95360686	95360786	RBP4	0	+	95360686	95360786	0,255,255
chr19	37825259	37825359	HKR1	0	+	37825259	37825359	0,255,255
chr14	52734236	52734336	PTGDR	0	+	52734236	52734336	0,255,255
chr15	101419024	101419124	ALDH1A3	0	+	101419024	101419124	0,255,255
chr16	2040813	2040913	SYNGR3	0	+	2040813	2040913	0,255,255
chr18	74963314	74963414	GALR1	0	+	74963314	74963414	0,255,255
chr20	56726043	56726143	C20orf85	0	+	56726043	56726143	0,255,255
chr6	146864479	146864579	RAB32	0	+	146864479	146864579	0,255,255
chr14	105953592	105953692	CRIP1	0	+	105953592	105953692	0,255,255
chr5	11904761	11904861	CTNND2	0	+	11904761	11904861	0,255,255
chr11	64527364	64527464	PYGM	0	+	64527364	64527464	0,255,255
chr6	43612930	43613030	C6orf206	0	+	43612930	43613030	0,255,255
chr15	79382717	79382817	RASGRF1	0	+	79382717	79382817	0,255,255
chr6	153452904	153453004	RGS17	0	+	153452904	153453004	0,255,255
chr6	19837300	19837400	ID4	0	+	19837300	19837400	0,255,255
chr6	80657365	80657465	ELOVL4	0	+	80657365	80657465	0,255,255
chr19	6739142	6739242	TRIP10	0	+	6739142	6739242	0,255,255
chr12	49372424	49372524	WNT1	0	+	49372424	49372524	0,255,255
chr10	133999959	134000059	DPYSL4	0	+	133999959	134000059	0,255,255
chr6	26018135	26018235	HIST1H1A	0	+	26018135	26018235	0,255,255
chr4	174449966	174450066	HAND2	0	+	174449966	174450066	0,255,255
chr10	131762911	131763011	EBF3	0	+	131762911	131763011	0,255,255
chr10	133109144	133109244	TCERG1L	0	+	133109144	133109244	0,255,255
chr5	71014850	71014950	CART	0	+	71014850	71014950	0,255,255
chr17	4544914	4545014	ALOX15	0	+	4544914	4545014	0,255,255
chr13	100634952	100635052	ZIC2	0	+	100634952	100635052	0,255,255
chr17	77814014	77814114	CBX4	0	+	77814014	77814114	0,255,255
chr11	2291954	2292054	ASCL2	0	+	2291954	2292054	0,255,255
chr2	31361642	31361742	GALNT14	0	+	31361642	31361742	0,255,255
chr22	46731079	46731179	TRMU	0	+	46731079	46731179	0,255,255
chr16	776635	776735	C16orf25	0	+	776635	776735	0,255,255
chr8	70984149	70984249	PRDM14	0	+	70984149	70984249	0,255,255
chr8	11566813	11566913	GATA4	0	+	11566813	11566913	0,255,255
chr19	10047874	10047974	OLFM2	0	+	10047874	10047974	0,255,255
chr6	146864470	146864570	RAB32	0	+	146864470	146864570	0,255,255
chr6	133563714	133563814	EYA4	0	+	133563714	133563814	0,255,255
chr22	46658910	46659010	PKDREJ	0	+	46658910	46659010	0,255,255
chr12	106976618	106976718	RFX4	0	+	106976618	106976718	0,255,255
chr7	96651231	96651331	DLX5	0	+	96651231	96651331	0,255,255
chr17	46655962	46656062	HOXB4	0	+	46655962	46656062	0,255,255
chr13	21140556	21140656	TTC10	0	+	21140556	21140656	0,255,255
chr7	87935929	87936029	STEAP4	0	+	87935929	87936029	0,255,255
chr13	28366764	28366864	GSH1	0	+	28366764	28366864	0,255,255
chr17	47075125	47075225	IGF2BP1	0	+	47075125	47075225	0,255,255
chr11	6280462	6280562	CCKBR	0	+	6280462	6280562	0,255,255
chr5	115297803	115297903	FLJ90650	0	+	115297803	115297903	0,255,255
chr6	142409781	142409881	NMBR	0	+	142409781	142409881	0,255,255
chr11	44327819	44327919	ALX4	0	+	44327819	44327919	0,255,255
chr2	5831672	5831772	SOX11	0	+	5831672	5831772	0,255,255
chr16	22826067	22826167	HS3ST2	0	+	22826067	22826167	0,255,255
chr11	17740927	17741027	MYOD1	0	+	17740927	17741027	0,255,255
chr19	9473515	9473615	ZNF177	0	+	9473515	9473615	0,255,255
chr13	112721736	112721836	SOX1	0	+	112721736	112721836	0,255,255
chr19	55691777	55691877	SYT5	0	+	55691777	55691877	0,255,255
chr5	79330909	79331009	THBS4	0	+	79330909	79331009	0,255,255
chr3	44626442	44626542	ZNF660	0	+	44626442	44626542	0,255,255
chr22	21319844	21319944	AIFL	0	+	21319844	21319944	0,255,255
chr16	68269713	68269813	RBM35B	0	+	68269713	68269813	0,255,255
chr3	49203860	49203960	CCDC71	0	+	49203860	49203960	0,255,255
chr9	37035331	37035431	PAX5	0	+	37035331	37035431	0,255,255
chr13	33589912	33590012	KL	0	+	33589912	33590012	0,255,255
chr19	12946178	12946278	RTBDN	0	+	12946178	12946278	0,255,255
chr6	108487770	108487870	NR2E1	0	+	108487770	108487870	0,255,255
chr10	50818861	50818961	SLC18A3	0	+	50818861	50818961	0,255,255
chr11	18814368	18814468	PTPN5	0	+	18814368	18814468	0,255,255
chr12	66217382	66217482	HMGA2	0	+	66217382	66217482	0,255,255
chr20	42295370	42295470	MYBL2	0	+	42295370	42295470	0,255,255
chr5	174151729	174151829	MSX2	0	+	174151729	174151829	0,255,255
chr3	68981840	68981940	FAM19A4	0	+	68981840	68981940	0,255,255
chr5	2752832	2752932	IRX2	0	+	2752832	2752932	0,255,255
chr15	78423514	78423614	CIB2	0	+	78423514	78423614	0,255,255
chr2	5833119	5833219	SOX11	0	+	5833119	5833219	0,255,255
chr7	124406138	124406238	GPR37	0	+	124406138	124406238	0,255,255
chr5	50679311	50679411	ISL1	0	+	50679311	50679411	0,255,255
chr3	133465419	133465519	TF	0	+	133465419	133465519	0,255,255
chr9	91605949	91606049	EDG3	0	+	91605949	91606049	0,255,255
chr2	121102382	121102482	INHBB	0	+	121102382	121102482	0,255,255
chr22	20791683	20791783	SCARF2	0	+	20791683	20791783	0,255,255
chr6	26285605	26285705	HIST1H4H	0	+	26285605	26285705	0,255,255
chr7	27238974	27239074	HOXA13	0	+	27238974	27239074	0,255,255
chr20	62150813	62150913	C20orf149	0	+	62150813	62150913	0,255,255
chr1	25258282	25258382	RUNX3	0	+	25258282	25258382	0,255,255
chr2	38978846	38978946	SFRS7	0	+	38978846	38978946	0,255,255
chr3	6903103	6903203	GRM7	0	+	6903103	6903203	0,255,255
chr8	55370494	55370594	SOX17	0	+	55370494	55370594	0,255,255
chr3	9745319	9745419	CPNE9	0	+	9745319	9745419	0,255,255
chr18	44562086	44562186	TCEB3B	0	+	44562086	44562186	0,255,255
chr22	46932592	46932692	CELSR1	0	+	46932592	46932692	0,255,255
chr1	179712248	179712348	C1orf76	0	+	179712248	179712348	0,255,255
chr3	160167615	160167715	TRIM59	0	+	160167615	160167715	0,255,255
chr12	133262829	133262929	PXMP2	0	+	133262829	133262929	0,255,255
chr7	35293080	35293180	TBX20	0	+	35293080	35293180	0,255,255
chr4	69216027	69216127	YTHDC1	0	+	69216027	69216127	0,255,255
chr6	49518399	49518499	C6orf141	0	+	49518399	49518499	0,255,255
chr10	23003970	23004070	PIP5K2A	0	+	23003970	23004070	0,255,255
chr17	79990213	79990313	RAC3	0	+	79990213	79990313	0,255,255
chr11	64058828	64058928	KCNK4	0	+	64058828	64058928	0,255,255
chr6	100441357	100441457	MCHR2	0	+	100441357	100441457	0,255,255
chr7	145814102	145814202	CNTNAP2	0	+	145814102	145814202	0,255,255
chr6	26240870	26240970	HIST1H4F	0	+	26240870	26240970	0,255,255
chr2	176972063	176972163	HOXD11	0	+	176972063	176972163	0,255,255
chr15	83776396	83776496	TM6SF1	0	+	83776396	83776496	0,255,255
chr16	56623059	56623159	MT3	0	+	56623059	56623159	0,255,255
chr5	127874775	127874875	FBN2	0	+	127874775	127874875	0,255,255
chr1	25255788	25255888	RUNX3	0	+	25255788	25255888	0,255,255
chr19	18902057	18902157	COMP	0	+	18902057	18902157	0,255,255
chr13	28366448	28366548	GSH1	0	+	28366448	28366548	0,255,255
chr5	153857739	153857839	HAND1	0	+	153857739	153857839	0,255,255
chr9	6645636	6645736	GLDC	0	+	6645636	6645736	0,255,255
chr11	9112421	9112521	SCUBE2	0	+	9112421	9112521	0,255,255
chr17	35293979	35294079	LHX1	0	+	35293979	35294079	0,255,255
chr16	68481437	68481537	SMPD3	0	+	68481437	68481537	0,255,255
chr3	42306474	42306574	CCK	0	+	42306474	42306574	0,255,255
chr1	1951464	1951564	GABRD	0	+	1951464	1951564	0,255,255
chr8	98289830	98289930	TSPYL5	0	+	98289830	98289930	0,255,255
chr11	123525615	123525715	SCN3B	0	+	123525615	123525715	0,255,255
chr22	33197344	33197444	TIMP3	0	+	33197344	33197444	0,255,255
chr1	236850182	236850282	ACTN2	0	+	236850182	236850282	0,255,255
chr13	95364858	95364958	SOX21	0	+	95364858	95364958	0,255,255
chr6	19838161	19838261	ID4	0	+	19838161	19838261	0,255,255
chr8	11562317	11562417	GATA4	0	+	11562317	11562417	0,255,255
chr17	39684074	39684174	KRT19	0	+	39684074	39684174	0,255,255
chr12	54378846	54378946	HOXC10	0	+	54378846	54378946	0,255,255
chr16	1032210	1032310	SOX8	0	+	1032210	1032310	0,255,255
chr9	74764454	74764554	GDA	0	+	74764454	74764554	0,255,255
chr3	161090748	161090848	C3orf57	0	+	161090748	161090848	0,255,255
chr1	207669258	207669358	CR1	0	+	207669258	207669358	0,255,255
chr19	13616821	13616921	CACNA1A	0	+	13616821	13616921	0,255,255
chr17	34059210	34059310	RASL10B	0	+	34059210	34059310	0,255,255
chr16	87635734	87635834	JPH3	0	+	87635734	87635834	0,255,255
chr12	49689162	49689262	PRPH	0	+	49689162	49689262	0,255,255
chr13	53422331	53422431	PCDH8	0	+	53422331	53422431	0,255,255
chr22	29876484	29876584	NEFH	0	+	29876484	29876584	0,255,255
chr18	10454035	10454135	APCDD1	0	+	10454035	10454135	0,255,255
chr12	33050167	33050267	PKP2	0	+	33050167	33050267	0,255,255
chr12	81110699	81110799	MYF5	0	+	81110699	81110799	0,255,255
chr17	42386158	42386258	RPIP8	0	+	42386158	42386258	0,255,255
chr14	38677168	38677268	SSTR1	0	+	38677168	38677268	0,255,255
chr1	110754207	110754307	KCNC4	0	+	110754207	110754307	0,255,255
chr5	14581592	14581692	FAM105A	0	+	14581592	14581692	0,255,255
chr19	36247819	36247919	HSPB6	0	+	36247819	36247919	0,255,255
chr13	70683077	70683177	KLHL1	0	+	70683077	70683177	0,255,255
chr22	37414697	37414797	MPST	0	+	37414697	37414797	0,255,255
chr7	96650121	96650221	DLX5	0	+	96650121	96650221	0,255,255
chr6	117586868	117586968	VGLL2	0	+	117586868	117586968	0,255,255
chr18	29265792	29265892	B4GALT6	0	+	29265792	29265892	0,255,255
chr5	80689442	80689542	ACOT12	0	+	80689442	80689542	0,255,255
chr10	121301715	121301815	RGS10	0	+	121301715	121301815	0,255,255
chr13	49794631	49794731	MLNR	0	+	49794631	49794731	0,255,255
chr16	70680330	70680430	MGC34647	0	+	70680330	70680430	0,255,255
chr4	159131466	159131566	FLJ11155	0	+	159131466	159131566	0,255,255
chr12	114845818	114845918	TBX5	0	+	114845818	114845918	0,255,255
chr22	45148235	45148335	ARHGAP8	0	+	45148235	45148335	0,255,255
chr1	27338928	27339028	FAM46B	0	+	27338928	27339028	0,255,255
chr13	114107906	114108006	ADPRHL1	0	+	114107906	114108006	0,255,255
chr17	60885842	60885942	RNF190	0	+	60885842	60885942	0,255,255
chr18	56939972	56940072	RAX	0	+	56939972	56940072	0,255,255
chr12	133424236	133424336	CHFR	0	+	133424236	133424336	0,255,255
chr18	29265790	29265890	B4GALT6	0	+	29265790	29265890	0,255,255
chr7	100253864	100253964	ACTL6B	0	+	100253864	100253964	0,255,255
chr3	116163644	116163744	LSAMP	0	+	116163644	116163744	0,255,255
chr21	19617126	19617226	CHODL	0	+	19617126	19617226	0,255,255
chr12	71832967	71833067	LGR5	0	+	71832967	71833067	0,255,255
chr12	58241150	58241250	CTDSP2	0	+	58241150	58241250	0,255,255
chr11	369825	369925	B4GALNT4	0	+	369825	369925	0,255,255
chr20	61339821	61339921	NTSR1	0	+	61339821	61339921	0,255,255
chr1	145075781	145075881	PDE4DIP	0	+	145075781	145075881	0,255,255
chr4	187645398	187645498	FAT	0	+	187645398	187645498	0,255,255
chr12	5153238	5153338	KCNA5	0	+	5153238	5153338	0,255,255
chr11	44324783	44324883	ALX4	0	+	44324783	44324883	0,255,255
chr2	241497613	241497713	ANKMY1	0	+	241497613	241497713	0,255,255
chr15	73661434	73661534	HCN4	0	+	73661434	73661534	0,255,255
chr6	62995913	62996013	KHDRBS2	0	+	62995913	62996013	0,255,255
chr19	51520332	51520432	KLK10	0	+	51520332	51520432	0,255,255
chr22	44258129	44258229	SULT4A1	0	+	44258129	44258229	0,255,255
chr15	99645613	99645713	DMN	0	+	99645613	99645713	0,255,255
chr9	19032728	19032828	C9orf138	0	+	19032728	19032828	0,255,255
chr15	60296375	60296475	FOXB1	0	+	60296375	60296475	0,255,255
chr1	155291247	155291347	C1orf104	0	+	155291247	155291347	0,255,255
chr13	100623892	100623992	ZIC5	0	+	100623892	100623992	0,255,255
chr2	150186656	150186756	MGC52057	0	+	150186656	150186756	0,255,255
chr5	151304359	151304459	GLRA1	0	+	151304359	151304459	0,255,255
chr18	22006266	22006366	IMPACT	0	+	22006266	22006366	0,255,255
chr15	35046710	35046810	CX36	0	+	35046710	35046810	0,255,255
chr11	73357109	73357209	PLEKHB1	0	+	73357109	73357209	0,255,255
chr4	8582250	8582350	GPR78	0	+	8582250	8582350	0,255,255
chr1	179560820	179560920	TDRD5	0	+	179560820	179560920	0,255,255
chr12	70092958	70093058	MGC13168	0	+	70092958	70093058	0,255,255
chr8	11567846	11567946	GATA4	0	+	11567846	11567946	0,255,255
chr5	135364920	135365020	TGFBI	0	+	135364920	135365020	0,255,255
chr6	170615223	170615323	KIAA1838	0	+	170615223	170615323	0,255,255
chr19	50831851	50831951	KCNC3	0	+	50831851	50831951	0,255,255
chr7	128049458	128049558	IMPDH1	0	+	128049458	128049558	0,255,255
chr12	12502796	12502896	MANSC1	0	+	12502796	12502896	0,255,255
chr11	2890407	2890507	KCNQ1DN	0	+	2890407	2890507	0,255,255
chr19	7984895	7984995	SNAPC2	0	+	7984895	7984995	0,255,255
chr2	80531792	80531892	LRRTM1	0	+	80531792	80531892	0,255,255
chr19	57019323	57019423	ZNF471	0	+	57019323	57019423	0,255,255
chr3	136537659	136537759	TMEM22	0	+	136537659	136537759	0,255,255
chr8	55370121	55370221	SOX17	0	+	55370121	55370221	0,255,255
chr1	178693847	178693947	RALGPS2	0	+	178693847	178693947	0,255,255
chr5	180075825	180075925	FLT4	0	+	180075825	180075925	0,255,255
chr17	6679547	6679647	FBXO39	0	+	6679547	6679647	0,255,255
chr3	164914421	164914521	SLITRK3	0	+	164914421	164914521	0,255,255
chr22	17602631	17602731	CECR6	0	+	17602631	17602731	0,255,255
chr9	1052189	1052289	DMRT2	0	+	1052189	1052289	0,255,255
chr14	70345848	70345948	SMOC1	0	+	70345848	70345948	0,255,255
chr4	48987965	48988065	FLJ21511	0	+	48987965	48988065	0,255,255
chr19	1174617	1174717	KIAA0963	0	+	1174617	1174717	0,255,255
chr17	46800589	46800689	PRAC	0	+	46800589	46800689	0,255,255
chr9	90340602	90340702	CTSL	0	+	90340602	90340702	0,255,255
chr2	177014635	177014735	HOXD4	0	+	177014635	177014735	0,255,255
chr11	78129346	78129446	GAB2	0	+	78129346	78129446	0,255,255
chr4	667514	667614	ATP5I	0	+	667514	667614	0,255,255
chr1	6268740	6268840	C1orf188	0	+	6268740	6268840	0,255,255
chr5	131346935	131347035	ACSL6	0	+	131346935	131347035	0,255,255
chr5	1882821	1882921	IRX4	0	+	1882821	1882921	0,255,255
chr2	74740522	74740622	TLX2	0	+	74740522	74740622	0,255,255
chr20	3713534	3713634	HSPA12B	0	+	3713534	3713634	0,255,255
chr5	75699815	75699915	IQGAP2	0	+	75699815	75699915	0,255,255
chr20	41819075	41819175	PTPRT	0	+	41819075	41819175	0,255,255
chr4	1794589	1794689	FGFR3	0	+	1794589	1794689	0,255,255
chr2	42396120	42396220	EML4	0	+	42396120	42396220	0,255,255
chr5	52776644	52776744	FST	0	+	52776644	52776744	0,255,255
chr21	45149348	45149448	C21orf124	0	+	45149348	45149448	0,255,255
chr6	28367833	28367933	ZNF96	0	+	28367833	28367933	0,255,255
chr1	53794263	53794363	LRP8	0	+	53794263	53794363	0,255,255
chr7	73497728	73497828	LIMK1	0	+	73497728	73497828	0,255,255
chr6	35419743	35419843	FANCE	0	+	35419743	35419843	0,255,255
chr4	4864270	4864370	MSX1	0	+	4864270	4864370	0,255,255
chr16	2391778	2391878	ABCA3	0	+	2391778	2391878	0,255,255
chr15	90039859	90039959	RHCG	0	+	90039859	90039959	0,255,255
chr9	94712072	94712172	ROR2	0	+	94712072	94712172	0,255,255
chr13	49794076	49794176	MLNR	0	+	49794076	49794176	0,255,255
chr19	589361	589461	HCN2	0	+	589361	589461	0,255,255
chr12	72666926	72667026	TRHDE	0	+	72666926	72667026	0,255,255
chr1	186649831	186649931	PTGS2	0	+	186649831	186649931	0,255,255
chr1	11160155	11160255	EXOSC10	0	+	11160155	11160255	0,255,255
chr8	30890089	30890189	WRN	0	+	30890089	30890189	0,255,255
chr19	44529212	44529312	ZNF222	0	+	44529212	44529312	0,255,255
chr9	33677399	33677499	PTENP1	0	+	33677399	33677499	0,255,255
chr3	38071528	38071628	PLCD1	0	+	38071528	38071628	0,255,255
chr3	158450540	158450640	RARRES1	0	+	158450540	158450640	0,255,255
chr2	108602955	108603055	SLC5A7	0	+	108602955	108603055	0,255,255
chr14	38064062	38064162	FOXA1	0	+	38064062	38064162	0,255,255
chr2	60983144	60983244	PAPOLG	0	+	60983144	60983244	0,255,255
chr9	127269581	127269681	NR5A1	0	+	127269581	127269681	0,255,255
chr10	64575748	64575848	EGR2	0	+	64575748	64575848	0,255,255
chr2	241080414	241080514	OTOS	0	+	241080414	241080514	0,255,255
chr11	124622046	124622146	VSIG2	0	+	124622046	124622146	0,255,255
chr9	1051529	1051629	DMRT2	0	+	1051529	1051629	0,255,255
chr2	182545442	182545542	NEUROD1	0	+	182545442	182545542	0,255,255
chr20	55966003	55966103	RNPC1	0	+	55966003	55966103	0,255,255
chr14	24803972	24804072	ADCY4	0	+	24803972	24804072	0,255,255
chr4	4864482	4864582	MSX1	0	+	4864482	4864582	0,255,255
chr2	219824711	219824811	CDK5R2	0	+	219824711	219824811	0,255,255
chr4	74734874	74734974	CXCL1	0	+	74734874	74734974	0,255,255
chr14	103389764	103389864	AMN	0	+	103389764	103389864	0,255,255
chr11	69518723	69518823	FGF19	0	+	69518723	69518823	0,255,255
chr12	52626781	52626881	KRT7	0	+	52626781	52626881	0,255,255
chr20	25565410	25565510	KIAA0980	0	+	25565410	25565510	0,255,255
chr17	59475867	59475967	TBX2	0	+	59475867	59475967	0,255,255
chr10	8094629	8094729	FLJ45983	0	+	8094629	8094729	0,255,255
chr2	150187173	150187273	MGC52057	0	+	150187173	150187273	0,255,255
chr17	80709307	80709407	TBCD	0	+	80709307	80709407	0,255,255
chr7	50132925	50133025	ZPBP	0	+	50132925	50133025	0,255,255
chr20	36149144	36149244	NNAT	0	+	36149144	36149244	0,255,255
chr3	9791001	9791101	OGG1	0	+	9791001	9791101	0,255,255
chr1	230777825	230777925	COG2	0	+	230777825	230777925	0,255,255
chr20	5892288	5892388	CHGB	0	+	5892288	5892388	0,255,255
chr2	176956711	176956811	HOXD13	0	+	176956711	176956811	0,255,255
chr18	55400117	55400217	ATP8B1	0	+	55400117	55400217	0,255,255
chr14	96505672	96505772	C14orf132	0	+	96505672	96505772	0,255,255
chr20	55203799	55203899	TFAP2C	0	+	55203799	55203899	0,255,255
chr5	45695872	45695972	HCN1	0	+	45695872	45695972	0,255,255
chr4	4860389	4860489	MSX1	0	+	4860389	4860489	0,255,255
chr17	40718780	40718880	MLX	0	+	40718780	40718880	0,255,255
chr8	73450131	73450231	KCNB2	0	+	73450131	73450231	0,255,255
chr14	37130247	37130347	PAX9	0	+	37130247	37130347	0,255,255
chr15	83951969	83952069	BNC1	0	+	83951969	83952069	0,255,255
chr15	76004962	76005062	CSPG4	0	+	76004962	76005062	0,255,255
chr11	133402180	133402280	OPCML	0	+	133402180	133402280	0,255,255
chr21	37758120	37758220	CHAF1B	0	+	37758120	37758220	0,255,255
chr11	44324875	44324975	ALX4	0	+	44324875	44324975	0,255,255
chr2	223162825	223162925	FLJ32447	0	+	223162825	223162925	0,255,255
chr5	172385427	172385527	RPL26L1	0	+	172385427	172385527	0,255,255
chr19	45908096	45908196	PPP1R13L	0	+	45908096	45908196	0,255,255
chr21	46844833	46844933	C21orf123	0	+	46844833	46844933	0,255,255
chr9	21994058	21994158	CDKN2A	0	+	21994058	21994158	0,255,255
chr19	58125903	58126003	ZNF134	0	+	58125903	58126003	0,255,255
chr6	26271537	26271637	HIST1H3G	0	+	26271537	26271637	0,255,255
chr4	4864661	4864761	MSX1	0	+	4864661	4864761	0,255,255
chr1	2458188	2458288	PANK4	0	+	2458188	2458288	0,255,255
chr11	2890208	2890308	KCNQ1DN	0	+	2890208	2890308	0,255,255
chr1	156612090	156612190	BCAN	0	+	156612090	156612190	0,255,255
chr2	228582436	228582536	SLC19A3	0	+	228582436	228582536	0,255,255
chr22	45680986	45681086	UPK3A	0	+	45680986	45681086	0,255,255
chr13	41364195	41364295	SLC25A15	0	+	41364195	41364295	0,255,255
chr17	7146707	7146807	GABARAP	0	+	7146707	7146807	0,255,255
chr8	38326524	38326624	FGFR1	0	+	38326524	38326624	0,255,255
chr1	156675342	156675442	CRABP2	0	+	156675342	156675442	0,255,255
chr8	38832217	38832317	HTRA4	0	+	38832217	38832317	0,255,255
chr3	21792384	21792484	ZNF659	0	+	21792384	21792484	0,255,255
chr2	31805865	31805965	SRD5A2	0	+	31805865	31805965	0,255,255
chr17	7833187	7833287	KCNAB3	0	+	7833187	7833287	0,255,255
chr5	140474198	140474298	PCDHB2	0	+	140474198	140474298	0,255,255
chr19	16436072	16436172	KLF2	0	+	16436072	16436172	0,255,255
chr2	95826037	95826137	ZNF514	0	+	95826037	95826137	0,255,255
chr5	72744854	72744954	FOXD1	0	+	72744854	72744954	0,255,255
chr17	68164734	68164834	KCNJ2	0	+	68164734	68164834	0,255,255
chr12	51420424	51420524	SLC11A2	0	+	51420424	51420524	0,255,255
chr11	94134596	94134696	GPR83	0	+	94134596	94134696	0,255,255
chr7	19156500	19156600	TWIST1	0	+	19156500	19156600	0,255,255
chr20	23015856	23015956	SSTR4	0	+	23015856	23015956	0,255,255
chr22	20103599	20103699	RANBP1	0	+	20103599	20103699	0,255,255
chr3	183872654	183872754	DVL3	0	+	183872654	183872754	0,255,255
chr6	80656545	80656645	ELOVL4	0	+	80656545	80656645	0,255,255
chr5	32712187	32712287	NPR3	0	+	32712187	32712287	0,255,255
chr15	26109154	26109254	ATP10A	0	+	26109154	26109254	0,255,255
chr11	69460958	69461058	CCND1	0	+	69460958	69461058	0,255,255
chr3	57993929	57994029	FLNB	0	+	57993929	57994029	0,255,255
chr12	58160861	58160961	CYP27B1	0	+	58160861	58160961	0,255,255
chr16	89752829	89752929	CDK10	0	+	89752829	89752929	0,255,255
chr4	113970885	113970985	ANK2	0	+	113970885	113970985	0,255,255
chr3	192445330	192445430	FGF12	0	+	192445330	192445430	0,255,255
chr15	58357824	58357924	ALDH1A2	0	+	58357824	58357924	0,255,255
chr19	46001685	46001785	FLJ40125	0	+	46001685	46001785	0,255,255
chr20	60877531	60877631	ADRM1	0	+	60877531	60877631	0,255,255
chr3	111804933	111805033	C3orf52	0	+	111804933	111805033	0,255,255
chr17	42836881	42836981	ADAM11	0	+	42836881	42836981	0,255,255
chr21	43187033	43187133	RIPK4	0	+	43187033	43187133	0,255,255
chr18	60985595	60985695	BCL2	0	+	60985595	60985695	0,255,255
chr16	58163764	58163864	GTL3	0	+	58163764	58163864	0,255,255
chr9	112542030	112542130	PALM2-AKAP2	0	+	112542030	112542130	0,255,255
chr22	37914809	37914909	CARD10	0	+	37914809	37914909	0,255,255
chr2	60780433	60780533	BCL11A	0	+	60780433	60780533	0,255,255
chr13	102068946	102069046	VGCNL1	0	+	102068946	102069046	0,255,255
chr19	56159149	56159249	HSU79303	0	+	56159149	56159249	0,255,255
chr19	47137813	47137913	GNG8	0	+	47137813	47137913	0,255,255
chr19	58038523	58038623	ZNF549	0	+	58038523	58038623	0,255,255
chr4	25657578	25657678	SLC34A2	0	+	25657578	25657678	0,255,255
chr9	103235131	103235231	TMEFF1	0	+	103235131	103235231	0,255,255
chr17	7906048	7906148	GUCY2D	0	+	7906048	7906148	0,255,255
chr17	80291355	80291455	SECTM1	0	+	80291355	80291455	0,255,255
chr4	41258744	41258844	UCHL1	0	+	41258744	41258844	0,255,255
chr9	116861392	116861492	KIF12	0	+	116861392	116861492	0,255,255
chr8	19797395	19797495	LPL	0	+	19797395	19797495	0,255,255
chr7	45613675	45613775	ADCY1	0	+	45613675	45613775	0,255,255
chr8	144681047	144681147	TIGD5	0	+	144681047	144681147	0,255,255
chr2	227700408	227700508	RHBDD1	0	+	227700408	227700508	0,255,255
chr5	115910679	115910779	SEMA6A	0	+	115910679	115910779	0,255,255
chr1	28919312	28919412	RAB42	0	+	28919312	28919412	0,255,255
chr10	72432502	72432602	ADAMTS14	0	+	72432502	72432602	0,255,255
chr11	1243040	1243140	MUC5B	0	+	1243040	1243140	0,255,255
chr6	27777808	27777908	HIST1H3H	0	+	27777808	27777908	0,255,255
chr20	61492619	61492719	TCFL5	0	+	61492619	61492719	0,255,255
chr6	43612597	43612697	C6orf206	0	+	43612597	43612697	0,255,255
chr1	24513432	24513532	IL28RA	0	+	24513432	24513532	0,255,255
chr10	134122371	134122471	STK32C	0	+	134122371	134122471	0,255,255
chr2	237077654	237077754	GBX2	0	+	237077654	237077754	0,255,255
chr7	97361709	97361809	TAC1	0	+	97361709	97361809	0,255,255
chr16	68481439	68481539	SMPD3	0	+	68481439	68481539	0,255,255
chr7	103629568	103629668	RELN	0	+	103629568	103629668	0,255,255
chr16	47177125	47177225	NETO2	0	+	47177125	47177225	0,255,255
chr1	150121677	150121777	PLEKHO1	0	+	150121677	150121777	0,255,255
chr19	33684796	33684896	LRP3	0	+	33684796	33684896	0,255,255
chr5	442771	442871	SEC6L1	0	+	442771	442871	0,255,255
chr13	99404456	99404556	SLC15A1	0	+	99404456	99404556	0,255,255
chr12	4918341	4918441	KCNA6	0	+	4918341	4918441	0,255,255
chr11	69460901	69461001	CCND1	0	+	69460901	69461001	0,255,255
chr9	34457450	34457550	DNAI1	0	+	34457450	34457550	0,255,255
chr1	41327874	41327974	CITED4	0	+	41327874	41327974	0,255,255
chr9	137533899	137533999	COL5A1	0	+	137533899	137533999	0,255,255
chr4	174451201	174451301	HAND2	0	+	174451201	174451301	0,255,255
chr4	47033584	47033684	GABRB1	0	+	47033584	47033684	0,255,255
chr12	49932166	49932266	KCNH3	0	+	49932166	49932266	0,255,255
chr15	60296765	60296865	FOXB1	0	+	60296765	60296865	0,255,255
chr15	37393528	37393628	MEIS2	0	+	37393528	37393628	0,255,255
chr19	51520043	51520143	KLK10	0	+	51520043	51520143	0,255,255
chr19	41082264	41082364	SHKBP1	0	+	41082264	41082364	0,255,255
chr22	42322096	42322196	TNFRSF13C	0	+	42322096	42322196	0,255,255
chr6	32119635	32119735	PRRT1	0	+	32119635	32119735	0,255,255
chr4	146559497	146559597	MMAA	0	+	146559497	146559597	0,255,255
chr19	36035825	36035925	NIFIE14	0	+	36035825	36035925	0,255,255
chr2	163695743	163695843	KCNH7	0	+	163695743	163695843	0,255,255
chr6	26250300	26250400	HIST1H3F	0	+	26250300	26250400	0,255,255
chr8	28749049	28749149	HMBOX1	0	+	28749049	28749149	0,255,255
chr17	40834693	40834793	CCR10	0	+	40834693	40834793	0,255,255
chr19	33716223	33716323	SLC7A10	0	+	33716223	33716323	0,255,255
chr10	135051242	135051342	VENTX	0	+	135051242	135051342	0,255,255
chr15	79164664	79164764	MORF4L1	0	+	79164664	79164764	0,255,255
chr11	65779626	65779726	CST6	0	+	65779626	65779726	0,255,255
chr4	2060169	2060269	FLJ37478	0	+	2060169	2060269	0,255,255
chr16	68481918	68482018	SMPD3	0	+	68481918	68482018	0,255,255
chr11	17497917	17498017	ABCC8	0	+	17497917	17498017	0,255,255
chr1	68512921	68513021	DIRAS3	0	+	68512921	68513021	0,255,255
chr12	101603403	101603503	SLC5A8	0	+	101603403	101603503	0,255,255
chr19	17413717	17413817	ABHD8	0	+	17413717	17413817	0,255,255
chr19	58220612	58220712	ZNF154	0	+	58220612	58220712	0,255,255
chr19	37825629	37825729	HKR1	0	+	37825629	37825729	0,255,255
chr8	38831643	38831743	HTRA4	0	+	38831643	38831743	0,255,255
chr14	23305891	23305991	MMP14	0	+	23305891	23305991	0,255,255
chr16	22018698	22018798	C16orf52	0	+	22018698	22018798	0,255,255
chr10	125425998	125426098	GPR26	0	+	125425998	125426098	0,255,255
chr16	2478731	2478831	CCNF	0	+	2478731	2478831	0,255,255
chr10	102279741	102279841	SEC31L2	0	+	102279741	102279841	0,255,255
chr6	35992032	35992132	SLC26A8	0	+	35992032	35992132	0,255,255
chr6	70576271	70576371	COL19A1	0	+	70576271	70576371	0,255,255
chr19	10121273	10121373	COL5A3	0	+	10121273	10121373	0,255,255
chr1	55271871	55271971	C1orf177	0	+	55271871	55271971	0,255,255
chr19	10399755	10399855	ICAM5	0	+	10399755	10399855	0,255,255
chr15	32934135	32934235	SGNE1	0	+	32934135	32934235	0,255,255
chr6	24126171	24126271	VMP	0	+	24126171	24126271	0,255,255
chr4	85419827	85419927	NKX6-1	0	+	85419827	85419927	0,255,255
chr10	28965534	28965634	BAMBI	0	+	28965534	28965634	0,255,255
chr3	71802370	71802470	GPR27	0	+	71802370	71802470	0,255,255
chr20	11871325	11871425	BTBD3	0	+	11871325	11871425	0,255,255
chr16	2015653	2015753	RPS2	0	+	2015653	2015753	0,255,255
chr20	62525600	62525700	DNAJC5	0	+	62525600	62525700	0,255,255
chr15	44956048	44956148	KIAA1840	0	+	44956048	44956148	0,255,255
chr9	140499082	140499182	ARRDC1	0	+	140499082	140499182	0,255,255
chr16	56702084	56702184	MT1G	0	+	56702084	56702184	0,255,255
chr20	42544598	42544698	C20orf100	0	+	42544598	42544698	0,255,255
chr9	90589096	90589196	CCRK	0	+	90589096	90589196	0,255,255
chr5	140625009	140625109	PCDHB15	0	+	140625009	140625109	0,255,255
chr10	82116158	82116258	DYDC1	0	+	82116158	82116258	0,255,255
chr6	132722371	132722471	MOXD1	0	+	132722371	132722471	0,255,255
chr17	42081905	42082005	NAGS	0	+	42081905	42082005	0,255,255
chr8	41166480	41166580	SFRP1	0	+	41166480	41166580	0,255,255
chr17	7834557	7834657	CNTROB	0	+	7834557	7834657	0,255,255
chr15	83951682	83951782	BNC1	0	+	83951682	83951782	0,255,255
chr12	4554736	4554836	FGF6	0	+	4554736	4554836	0,255,255
chr6	136872069	136872169	MAP7	0	+	136872069	136872169	0,255,255
chr1	165324940	165325040	LMX1A	0	+	165324940	165325040	0,255,255
chr17	35293669	35293769	LHX1	0	+	35293669	35293769	0,255,255
chr11	44326210	44326310	ALX4	0	+	44326210	44326310	0,255,255
chr3	113160263	113160363	WDR52	0	+	113160263	113160363	0,255,255
chr15	28344362	28344462	OCA2	0	+	28344362	28344462	0,255,255
chr7	96653567	96653667	DLX5	0	+	96653567	96653667	0,255,255
chr18	74961374	74961474	GALR1	0	+	74961374	74961474	0,255,255
chr6	26250886	26250986	HIST1H2BH	0	+	26250886	26250986	0,255,255
chr4	9783573	9783673	DRD5	0	+	9783573	9783673	0,255,255
chr6	146350296	146350396	GRM1	0	+	146350296	146350396	0,255,255
chr7	98246602	98246702	NPTX2	0	+	98246602	98246702	0,255,255
chr11	67071272	67071372	SSH3	0	+	67071272	67071372	0,255,255
chr7	96651865	96651965	DLX5	0	+	96651865	96651965	0,255,255
chr4	38869729	38869829	LOC92689	0	+	38869729	38869829	0,255,255
chr2	152955986	152956086	CACNB4	0	+	152955986	152956086	0,255,255
chr14	101194095	101194195	DLK1	0	+	101194095	101194195	0,255,255
chr2	219850415	219850515	FEV	0	+	219850415	219850515	0,255,255
chr6	27858495	27858595	HIST1H3J	0	+	27858495	27858595	0,255,255
chr11	30038738	30038838	KCNA4	0	+	30038738	30038838	0,255,255
chr19	7293291	7293391	INSR	0	+	7293291	7293391	0,255,255
chr19	58570418	58570518	ZNF135	0	+	58570418	58570518	0,255,255
chr22	29875897	29875997	NEFH	0	+	29875897	29875997	0,255,255
chr20	10199486	10199586	SNAP25	0	+	10199486	10199586	0,255,255
chr9	95947346	95947446	WNK2	0	+	95947346	95947446	0,255,255
chr4	144256785	144256885	GAB1	0	+	144256785	144256885	0,255,255
chr1	47695425	47695525	TAL1	0	+	47695425	47695525	0,255,255
chr19	56879212	56879312	ZNF542	0	+	56879212	56879312	0,255,255
chr17	70117480	70117580	SOX9	0	+	70117480	70117580	0,255,255
chr6	166582147	166582247	T	0	+	166582147	166582247	0,255,255
chr15	75661399	75661499	MAN2C1	0	+	75661399	75661499	0,255,255
chr6	35109333	35109433	TCP11	0	+	35109333	35109433	0,255,255
chr12	133424171	133424271	CHFR	0	+	133424171	133424271	0,255,255
chr14	105714539	105714639	BTBD6	0	+	105714539	105714639	0,255,255
chr9	136038640	136038740	GBGT1	0	+	136038640	136038740	0,255,255
chr4	38664604	38664704	KLF3	0	+	38664604	38664704	0,255,255
chr19	50015730	50015830	FCGRT	0	+	50015730	50015830	0,255,255
chr6	168842441	168842541	SMOC2	0	+	168842441	168842541	0,255,255
chr6	152128986	152129086	ESR1	0	+	152128986	152129086	0,255,255
chr2	110873346	110873446	MALL	0	+	110873346	110873446	0,255,255
chr16	77469488	77469588	ADAMTS18	0	+	77469488	77469588	0,255,255
chr2	79739892	79739992	CTNNA2	0	+	79739892	79739992	0,255,255
chr1	3569574	3569674	TP73	0	+	3569574	3569674	0,255,255
chr9	35791748	35791848	NPR2	0	+	35791748	35791848	0,255,255
chr19	7991681	7991781	CTXN1	0	+	7991681	7991781	0,255,255
chr20	62601693	62601793	GM632	0	+	62601693	62601793	0,255,255
chr8	75896925	75897025	CRISPLD1	0	+	75896925	75897025	0,255,255
chr15	78633612	78633712	CRABP1	0	+	78633612	78633712	0,255,255
chr11	64879011	64879111	TM7SF2	0	+	64879011	64879111	0,255,255
chr17	5026343	5026443	ZNF232	0	+	5026343	5026443	0,255,255
chr9	34457390	34457490	DNAI1	0	+	34457390	34457490	0,255,255
chr5	114516370	114516470	TRIM36	0	+	114516370	114516470	0,255,255
chr7	137028554	137028654	PTN	0	+	137028554	137028654	0,255,255
chr6	27835141	27835241	HIST1H1B	0	+	27835141	27835241	0,255,255
chr17	46806885	46806985	HOXB13	0	+	46806885	46806985	0,255,255
chr1	184355370	184355470	C1orf21	0	+	184355370	184355470	0,255,255
chr22	24093776	24093876	ZNF70	0	+	24093776	24093876	0,255,255
chr1	18434068	18434168	IGSF21	0	+	18434068	18434168	0,255,255
chr8	91094761	91094861	CALB1	0	+	91094761	91094861	0,255,255
chr3	38690360	38690460	SCN5A	0	+	38690360	38690460	0,255,255
chr14	105647974	105648074	NUDT14	0	+	105647974	105648074	0,255,255
chr17	7836554	7836654	TRAPPC1	0	+	7836554	7836654	0,255,255
chr3	44596334	44596434	ZNF167	0	+	44596334	44596434	0,255,255
chr20	4230042	4230142	ADRA1D	0	+	4230042	4230142	0,255,255
chr5	150284454	150284554	ZNF300	0	+	150284454	150284554	0,255,255
chr9	95946841	95946941	WNK2	0	+	95946841	95946941	0,255,255
chr9	116861238	116861338	KIF12	0	+	116861238	116861338	0,255,255
chr4	7941802	7941902	AFAP	0	+	7941802	7941902	0,255,255
chr7	19157660	19157760	TWIST1	0	+	19157660	19157760	0,255,255
chr20	62710723	62710823	RGS19	0	+	62710723	62710823	0,255,255
chr9	35791425	35791525	NPR2	0	+	35791425	35791525	0,255,255
chr13	28543470	28543570	CDX2	0	+	28543470	28543570	0,255,255
chr6	150284727	150284827	ULBP1	0	+	150284727	150284827	0,255,255
chr22	43505971	43506071	BIK	0	+	43505971	43506071	0,255,255
chr20	49639948	49640048	KCNG1	0	+	49639948	49640048	0,255,255
chr3	9746009	9746109	CPNE9	0	+	9746009	9746109	0,255,255
chr10	95361336	95361436	RBP4	0	+	95361336	95361436	0,255,255
chr16	67427761	67427861	CGI-38	0	+	67427761	67427861	0,255,255
chr18	76740212	76740312	SALL3	0	+	76740212	76740312	0,255,255
chr6	84221702	84221802	PRSS35	0	+	84221702	84221802	0,255,255
chr12	121416460	121416560	TCF1	0	+	121416460	121416560	0,255,255
chr2	220173541	220173641	PTPRN	0	+	220173541	220173641	0,255,255
chr2	86564988	86565088	REEP1	0	+	86564988	86565088	0,255,255
chr1	935089	935189	HES4	0	+	935089	935189	0,255,255
chr6	6008075	6008175	NRN1	0	+	6008075	6008175	0,255,255
chr20	5891736	5891836	CHGB	0	+	5891736	5891836	0,255,255
chr10	126150772	126150872	LHPP	0	+	126150772	126150872	0,255,255
chr17	45056926	45057026	RPRML	0	+	45056926	45057026	0,255,255
chr11	637120	637220	DRD4	0	+	637120	637220	0,255,255
chr14	60976235	60976335	SIX6	0	+	60976235	60976335	0,255,255
chr18	70211465	70211565	CBLN2	0	+	70211465	70211565	0,255,255
chr17	48639535	48639635	CACNA1G	0	+	48639535	48639635	0,255,255
chr8	11567671	11567771	GATA4	0	+	11567671	11567771	0,255,255
chr9	80263169	80263269	GNA14	0	+	80263169	80263269	0,255,255
chr2	69614895	69614995	GFPT1	0	+	69614895	69614995	0,255,255
chr7	75583371	75583471	POR	0	+	75583371	75583471	0,255,255
chr2	182544363	182544463	NEUROD1	0	+	182544363	182544463	0,255,255
chr20	1974874	1974974	PDYN	0	+	1974874	1974974	0,255,255
chr20	58179490	58179590	PHACTR3	0	+	58179490	58179590	0,255,255
chr5	68788037	68788137	OCLN	0	+	68788037	68788137	0,255,255
chr4	151503177	151503277	MAB21L2	0	+	151503177	151503277	0,255,255
chr9	136324527	136324627	C9orf7	0	+	136324527	136324627	0,255,255
chr6	27774992	27775092	HIST1H2AI	0	+	27774992	27775092	0,255,255
chr1	32281416	32281516	SPOCD1	0	+	32281416	32281516	0,255,255
chr18	9474657	9474757	RALBP1	0	+	9474657	9474757	0,255,255
chr10	125651476	125651576	CPXM2	0	+	125651476	125651576	0,255,255
chr3	139653278	139653378	CLSTN2	0	+	139653278	139653378	0,255,255
chr18	9707846	9707946	RAB31	0	+	9707846	9707946	0,255,255
chr11	69461401	69461501	CCND1	0	+	69461401	69461501	0,255,255
chr11	15095018	15095118	CALCB	0	+	15095018	15095118	0,255,255
chr7	124405417	124405517	GPR37	0	+	124405417	124405517	0,255,255
chr17	59533794	59533894	TBX4	0	+	59533794	59533894	0,255,255
chr17	37764108	37764208	NEUROD2	0	+	37764108	37764208	0,255,255
chr9	139096697	139096797	LHX3	0	+	139096697	139096797	0,255,255
chr1	24514362	24514462	IL28RA	0	+	24514362	24514462	0,255,255
chr19	18344272	18344372	PDE4C	0	+	18344272	18344372	0,255,255
chr3	38070410	38070510	PLCD1	0	+	38070410	38070510	0,255,255
chr5	76507000	76507100	PDE8B	0	+	76507000	76507100	0,255,255
chr5	133341409	133341509	VDAC1	0	+	133341409	133341509	0,255,255
chr10	5406373	5406473	UCN3	0	+	5406373	5406473	0,255,255
chr1	242687415	242687515	PLD5	0	+	242687415	242687515	0,255,255
chr5	37839719	37839819	GDNF	0	+	37839719	37839819	0,255,255
chr17	42218862	42218962	C17orf53	0	+	42218862	42218962	0,255,255
chr1	67773078	67773178	IL12RB2	0	+	67773078	67773178	0,255,255
chr1	26233573	26233673	STMN1	0	+	26233573	26233673	0,255,255
chr19	35634117	35634217	FXYD7	0	+	35634117	35634217	0,255,255
chr8	22013949	22014049	LGI3	0	+	22013949	22014049	0,255,255
chr20	25566332	25566432	KIAA0980	0	+	25566332	25566432	0,255,255
chr4	55991893	55991993	KDR	0	+	55991893	55991993	0,255,255
chr3	123813546	123813646	KALRN	0	+	123813546	123813646	0,255,255
chr2	3383207	3383307	TTC15	0	+	3383207	3383307	0,255,255
chr19	4769542	4769642	C19orf30	0	+	4769542	4769642	0,255,255
chr6	24126447	24126547	VMP	0	+	24126447	24126547	0,255,255
chr22	45899253	45899353	FBLN1	0	+	45899253	45899353	0,255,255
chr10	94821035	94821135	CYP26C1	0	+	94821035	94821135	0,255,255
chr8	57026251	57026351	MOS	0	+	57026251	57026351	0,255,255
chr16	67562467	67562567	FAM65A	0	+	67562467	67562567	0,255,255
chr22	19744017	19744117	TBX1	0	+	19744017	19744117	0,255,255
chr11	17757693	17757793	KCNC1	0	+	17757693	17757793	0,255,255
chr2	47382402	47382502	FLJ40172	0	+	47382402	47382502	0,255,255
chr17	76355152	76355252	SOCS3	0	+	76355152	76355252	0,255,255
chr12	6664822	6664922	HOM-TES-103	0	+	6664822	6664922	0,255,255
chr9	132428488	132428588	PRRX2	0	+	132428488	132428588	0,255,255
chr20	23016265	23016365	SSTR4	0	+	23016265	23016365	0,255,255
chr9	140336177	140336277	ENTPD8	0	+	140336177	140336277	0,255,255
chr19	5567708	5567808	PLAC2	0	+	5567708	5567808	0,255,255
chr2	25391789	25391889	POMC	0	+	25391789	25391889	0,255,255
chr9	93563726	93563826	SYK	0	+	93563726	93563826	0,255,255
chr6	105628097	105628197	POPDC3	0	+	105628097	105628197	0,255,255
chr3	123167627	123167727	ADCY5	0	+	123167627	123167727	0,255,255
chr11	65657772	65657872	DIPA	0	+	65657772	65657872	0,255,255
chr5	1524501	1524601	AYTL2	0	+	1524501	1524601	0,255,255
chr12	116970981	116971081	FLJ42957	0	+	116970981	116971081	0,255,255
chr17	80797831	80797931	FLJ13841	0	+	80797831	80797931	0,255,255
chr2	27440498	27440598	CAD	0	+	27440498	27440598	0,255,255
chr4	111397531	111397631	ENPEP	0	+	111397531	111397631	0,255,255
chr2	27485872	27485972	SLC30A3	0	+	27485872	27485972	0,255,255
chr7	45197677	45197777	RAMP3	0	+	45197677	45197777	0,255,255
chr15	66648638	66648738	FLJ20516	0	+	66648638	66648738	0,255,255
chr2	211089765	211089865	ACADL	0	+	211089765	211089865	0,255,255
chr18	6414928	6415028	L3MBTL4	0	+	6414928	6415028	0,255,255
chr7	151107874	151107974	LOC349136	0	+	151107874	151107974	0,255,255
chr6	142623383	142623483	GPR126	0	+	142623383	142623483	0,255,255
chr15	44092556	44092656	HYPK	0	+	44092556	44092656	0,255,255
chr10	120354577	120354677	PRLHR	0	+	120354577	120354677	0,255,255
chr11	45827713	45827813	SLC35C1	0	+	45827713	45827813	0,255,255
chr5	33936547	33936647	RLN3R1	0	+	33936547	33936647	0,255,255
chr12	54348579	54348679	HOXC12	0	+	54348579	54348679	0,255,255
chr2	25896875	25896975	DTNB	0	+	25896875	25896975	0,255,255
chr12	66218235	66218335	HMGA2	0	+	66218235	66218335	0,255,255
chr1	242688631	242688731	PLD5	0	+	242688631	242688731	0,255,255
chr12	51477689	51477789	C12orf22	0	+	51477689	51477789	0,255,255
chr7	157129116	157129216	DNAJB6	0	+	157129116	157129216	0,255,255
chr10	44144591	44144691	ZNF32	0	+	44144591	44144691	0,255,255
chr22	23487536	23487636	RAB36	0	+	23487536	23487636	0,255,255
chr11	115375176	115375276	IGSF4	0	+	115375176	115375276	0,255,255
chr9	130700816	130700916	DPM2	0	+	130700816	130700916	0,255,255
chr6	146864702	146864802	RAB32	0	+	146864702	146864802	0,255,255
chr12	71314265	71314365	PTPRR	0	+	71314265	71314365	0,255,255
chr15	101420939	101421039	ALDH1A3	0	+	101420939	101421039	0,255,255
chr16	29823818	29823918	PRRT2	0	+	29823818	29823918	0,255,255
chr4	111559055	111559155	PITX2	0	+	111559055	111559155	0,255,255
chr20	62340614	62340714	ARFRP1	0	+	62340614	62340714	0,255,255
chr11	66360150	66360250	FLJ10786	0	+	66360150	66360250	0,255,255
chr2	233352886	233352986	ECEL1	0	+	233352886	233352986	0,255,255
chr17	40336425	40336525	HCRT	0	+	40336425	40336525	0,255,255
chr19	496189	496289	MADCAM1	0	+	496189	496289	0,255,255
chr3	139258245	139258345	RBP1	0	+	139258245	139258345	0,255,255
chr12	54367200	54367300	HOXC11	0	+	54367200	54367300	0,255,255
chr6	110300096	110300196	GPR6	0	+	110300096	110300196	0,255,255
chr15	22891904	22892004	CYFIP1	0	+	22891904	22892004	0,255,255
chr20	44880213	44880313	CDH22	0	+	44880213	44880313	0,255,255
chr9	90114106	90114206	DAPK1	0	+	90114106	90114206	0,255,255
chr5	134871412	134871512	NEUROG1	0	+	134871412	134871512	0,255,255
chr5	169064610	169064710	DOCK2	0	+	169064610	169064710	0,255,255
chr2	27531120	27531220	UCN	0	+	27531120	27531220	0,255,255
chr1	229406470	229406570	RAB4A	0	+	229406470	229406570	0,255,255
chr1	39546461	39546561	MACF1	0	+	39546461	39546561	0,255,255
chr4	186456885	186456985	PDLIM3	0	+	186456885	186456985	0,255,255
chr15	45422343	45422443	NIP	0	+	45422343	45422443	0,255,255
chr11	2906617	2906717	CDKN1C	0	+	2906617	2906717	0,255,255
chr1	20512347	20512447	UBXD3	0	+	20512347	20512447	0,255,255
chr2	216300218	216300318	FN1	0	+	216300218	216300318	0,255,255
chr10	105036595	105036695	INA	0	+	105036595	105036695	0,255,255
chr5	121647258	121647358	SNCAIP	0	+	121647258	121647358	0,255,255
chr4	85420732	85420832	NKX6-1	0	+	85420732	85420832	0,255,255
chr11	2154382	2154482	IGF2	0	+	2154382	2154482	0,255,255
chr5	136834813	136834913	SPOCK	0	+	136834813	136834913	0,255,255
chr7	130126463	130126563	MEST	0	+	130126463	130126563	0,255,255
chr17	72931998	72932098	OTOP3	0	+	72931998	72932098	0,255,255
chr1	32827790	32827890	TSSK3	0	+	32827790	32827890	0,255,255
chr15	53082095	53082195	ONECUT1	0	+	53082095	53082195	0,255,255
chr16	70558826	70558926	COG4	0	+	70558826	70558926	0,255,255
chr18	49868328	49868428	DCC	0	+	49868328	49868428	0,255,255
chr1	3569336	3569436	TP73	0	+	3569336	3569436	0,255,255
chr8	37655219	37655319	GPR124	0	+	37655219	37655319	0,255,255
chr12	66582730	66582830	IRAK3	0	+	66582730	66582830	0,255,255
chr6	111408711	111408811	SLC16A10	0	+	111408711	111408811	0,255,255
chr3	45187667	45187767	CDCP1	0	+	45187667	45187767	0,255,255
chr12	54121664	54121764	CALCOCO1	0	+	54121664	54121764	0,255,255
chr1	40782735	40782835	COL9A2	0	+	40782735	40782835	0,255,255
chr12	82153414	82153514	PPFIA2	0	+	82153414	82153514	0,255,255
chr12	7055958	7056058	PTPN6	0	+	7055958	7056058	0,255,255
chr5	110560322	110560422	CAMK4	0	+	110560322	110560422	0,255,255
chr5	134870464	134870564	NEUROG1	0	+	134870464	134870564	0,255,255
chr17	53343025	53343125	HLF	0	+	53343025	53343125	0,255,255
chr6	41605734	41605834	MDFI	0	+	41605734	41605834	0,255,255
chr9	18473852	18473952	ADAMTSL1	0	+	18473852	18473952	0,255,255
chr3	137483429	137483529	SOX14	0	+	137483429	137483529	0,255,255
chr12	2161590	2161690	CACNA1C	0	+	2161590	2161690	0,255,255
chr16	850596	850696	GNG13	0	+	850596	850696	0,255,255
chr1	84464034	84464134	TTLL7	0	+	84464034	84464134	0,255,255
chr17	31254828	31254928	TMEM98	0	+	31254828	31254928	0,255,255
chr16	74808913	74809013	FA2H	0	+	74808913	74809013	0,255,255
chr16	18995587	18995687	TMC7	0	+	18995587	18995687	0,255,255
chr15	40650986	40651086	DISP2	0	+	40650986	40651086	0,255,255
chr10	102821377	102821477	KAZALD1	0	+	102821377	102821477	0,255,255
chr19	2720726	2720826	DIRAS1	0	+	2720726	2720826	0,255,255
chr3	89156428	89156528	EPHA3	0	+	89156428	89156528	0,255,255
chr20	62795780	62795880	MYT1	0	+	62795780	62795880	0,255,255
chr16	420062	420162	MRPL28	0	+	420062	420162	0,255,255
chr14	42076660	42076760	LRFN5	0	+	42076660	42076760	0,255,255
chr6	109777592	109777692	MICAL1	0	+	109777592	109777692	0,255,255
chr6	114178963	114179063	MARCKS	0	+	114178963	114179063	0,255,255
chr17	37381780	37381880	STAC2	0	+	37381780	37381880	0,255,255
chr2	177015075	177015175	HOXD4	0	+	177015075	177015175	0,255,255
chr5	178368365	178368465	ZNF454	0	+	178368365	178368465	0,255,255
chr10	102279323	102279423	SEC31L2	0	+	102279323	102279423	0,255,255
chr1	226410958	226411058	MIXL1	0	+	226410958	226411058	0,255,255
chr8	144328450	144328550	ZFP41	0	+	144328450	144328550	0,255,255
chr8	101661428	101661528	MGC39715	0	+	101661428	101661528	0,255,255
chr9	129375797	129375897	LMX1B	0	+	129375797	129375897	0,255,255
chr12	15475269	15475369	PTPRO	0	+	15475269	15475369	0,255,255
chr2	75426199	75426299	TACR1	0	+	75426199	75426299	0,255,255
chr15	50474704	50474804	SLC27A2	0	+	50474704	50474804	0,255,255
chr2	202483970	202484070	ALS2CR11	0	+	202483970	202484070	0,255,255
chr11	75140631	75140731	FLJ33790	0	+	75140631	75140731	0,255,255
chr6	27783281	27783381	HIST1H2AJ	0	+	27783281	27783381	0,255,255
chr8	11562105	11562205	GATA4	0	+	11562105	11562205	0,255,255
chr16	68677314	68677414	CDH3	0	+	68677314	68677414	0,255,255
chr16	67563368	67563468	FAM65A	0	+	67563368	67563468	0,255,255
chr9	134165218	134165318	PPAPDC3	0	+	134165218	134165318	0,255,255
chr8	32405801	32405901	NRG1	0	+	32405801	32405901	0,255,255
chr9	79074160	79074260	GCNT1	0	+	79074160	79074260	0,255,255
chr1	32931129	32931229	ZBTB8	0	+	32931129	32931229	0,255,255
chr17	6616603	6616703	SLC13A5	0	+	6616603	6616703	0,255,255
chr14	102975355	102975455	ANKRD9	0	+	102975355	102975455	0,255,255
chr7	44143948	44144048	AEBP1	0	+	44143948	44144048	0,255,255
chr8	26371303	26371403	PNMA2	0	+	26371303	26371403	0,255,255
chr16	31022322	31022422	STX1B2	0	+	31022322	31022422	0,255,255
chr6	137366272	137366372	IL20RA	0	+	137366272	137366372	0,255,255
chr7	116963752	116963852	WNT2	0	+	116963752	116963852	0,255,255
chr5	43191925	43192025	MGC42105	0	+	43191925	43192025	0,255,255
chr17	74534500	74534600	CYGB	0	+	74534500	74534600	0,255,255
chr4	156297892	156297992	FLJ21159	0	+	156297892	156297992	0,255,255
chr10	133110596	133110696	TCERG1L	0	+	133110596	133110696	0,255,255
chr16	1844912	1845012	IGFALS	0	+	1844912	1845012	0,255,255
chr17	42248308	42248408	ASB16	0	+	42248308	42248408	0,255,255
chr11	44326466	44326566	ALX4	0	+	44326466	44326566	0,255,255
chr3	49170446	49170546	LAMB2	0	+	49170446	49170546	0,255,255
chr8	24771416	24771516	NEF3	0	+	24771416	24771516	0,255,255
chr12	54411143	54411243	HOXC4	0	+	54411143	54411243	0,255,255
chr18	12253974	12254074	CIDEA	0	+	12253974	12254074	0,255,255
chr11	2016463	2016563	H19	0	+	2016463	2016563	0,255,255
chr5	121413428	121413528	LOX	0	+	121413428	121413528	0,255,255
chr4	111557844	111557944	PITX2	0	+	111557844	111557944	0,255,255
chr12	6832962	6833062	COPS7A	0	+	6832962	6833062	0,255,255
chr6	42928101	42928201	GNMT	0	+	42928101	42928201	0,255,255
chr17	38020294	38020394	ZNFN1A3	0	+	38020294	38020394	0,255,255
chr6	45983691	45983791	CLIC5	0	+	45983691	45983791	0,255,255
chr15	85360167	85360267	ALPK3	0	+	85360167	85360267	0,255,255
chr5	11903965	11904065	CTNND2	0	+	11903965	11904065	0,255,255
chr9	90123496	90123596	DAPK1	0	+	90123496	90123596	0,255,255
chr3	43731923	43732023	ABHD5	0	+	43731923	43732023	0,255,255
chr9	93405084	93405184	DIRAS2	0	+	93405084	93405184	0,255,255
chr3	113160504	113160604	WDR52	0	+	113160504	113160604	0,255,255
chr1	41444738	41444838	CTPS	0	+	41444738	41444838	0,255,255
chr2	26624554	26624654	MGC16372	0	+	26624554	26624654	0,255,255
chr14	57277177	57277277	OTX2	0	+	57277177	57277277	0,255,255
chr10	48438450	48438550	GDF10	0	+	48438450	48438550	0,255,255
chr5	139725627	139725727	HBEGF	0	+	139725627	139725727	0,255,255
chr22	42372309	42372409	39693	0	+	42372309	42372409	0,255,255
chr12	113909694	113909794	LHX5	0	+	113909694	113909794	0,255,255
chr2	56150205	56150305	EFEMP1	0	+	56150205	56150305	0,255,255
chr3	194353504	194353604	TMEM44	0	+	194353504	194353604	0,255,255
chr15	78913106	78913206	CHRNA3	0	+	78913106	78913206	0,255,255
chr19	53496645	53496745	ZNF702	0	+	53496645	53496745	0,255,255
chr21	18985711	18985811	BTG3	0	+	18985711	18985811	0,255,255
chr1	112531438	112531538	KCND3	0	+	112531438	112531538	0,255,255
chr6	35181351	35181451	SCUBE3	0	+	35181351	35181451	0,255,255
chr19	42894375	42894475	CNFN	0	+	42894375	42894475	0,255,255
chr4	619342	619442	PDE6B	0	+	619342	619442	0,255,255
chr19	39465771	39465871	FBXO17	0	+	39465771	39465871	0,255,255
chr17	48637054	48637154	CACNA1G	0	+	48637054	48637154	0,255,255
chr19	15217731	15217831	SYDE1	0	+	15217731	15217831	0,255,255
chr5	851372	851472	ZDHHC11	0	+	851372	851472	0,255,255
chr16	3143103	3143203	ZNF206	0	+	3143103	3143203	0,255,255
chr19	36359722	36359822	APLP1	0	+	36359722	36359822	0,255,255
chr2	101618211	101618311	RPL31	0	+	101618211	101618311	0,255,255
chr20	56725645	56725745	C20orf85	0	+	56725645	56725745	0,255,255
chr19	10120544	10120644	COL5A3	0	+	10120544	10120644	0,255,255
chr5	37371578	37371678	NUP155	0	+	37371578	37371678	0,255,255
chr16	90076716	90076816	MGC3101	0	+	90076716	90076816	0,255,255
chr16	6068785	6068885	A2BP1	0	+	6068785	6068885	0,255,255
chr12	56472755	56472855	ERBB3	0	+	56472755	56472855	0,255,255
chr14	75078792	75078892	LTBP2	0	+	75078792	75078892	0,255,255
chr1	201368896	201368996	LAD1	0	+	201368896	201368996	0,255,255
chr11	2828728	2828828	KCNQ1	0	+	2828728	2828828	0,255,255
chr1	151512575	151512675	TUFT1	0	+	151512575	151512675	0,255,255
chr15	41244803	41244903	CHAC1	0	+	41244803	41244903	0,255,255
chr4	154709706	154709806	SFRP2	0	+	154709706	154709806	0,255,255
chr17	4872553	4872653	SPAG7	0	+	4872553	4872653	0,255,255
chr2	209271455	209271555	PTHR2	0	+	209271455	209271555	0,255,255
chr3	50378141	50378241	RASSF1	0	+	50378141	50378241	0,255,255
chr2	54087293	54087393	GPR75	0	+	54087293	54087393	0,255,255
chr4	57687496	57687596	SPINK2	0	+	57687496	57687596	0,255,255
chr6	34433270	34433370	PACSIN1	0	+	34433270	34433370	0,255,255
chr5	148521121	148521221	ABLIM3	0	+	148521121	148521221	0,255,255
chr1	8002252	8002352	TNFRSF9	0	+	8002252	8002352	0,255,255
chr10	118033320	118033420	GFRA1	0	+	118033320	118033420	0,255,255
chr10	79397296	79397396	KCNMA1	0	+	79397296	79397396	0,255,255
chr10	63423029	63423129	C10orf107	0	+	63423029	63423129	0,255,255
chr10	15761262	15761362	ITGA8	0	+	15761262	15761362	0,255,255
chr7	117119332	117119432	CFTR	0	+	117119332	117119432	0,255,255
chr19	57018798	57018898	ZNF471	0	+	57018798	57018898	0,255,255
chr17	29719262	29719362	RAB11FIP4	0	+	29719262	29719362	0,255,255
chr3	148415910	148416010	AGTR1	0	+	148415910	148416010	0,255,255
chr10	13043371	13043471	CCDC3	0	+	13043371	13043471	0,255,255
chr11	32112104	32112204	RCN1	0	+	32112104	32112204	0,255,255
chr19	53758559	53758659	ZNF677	0	+	53758559	53758659	0,255,255
chr6	117585765	117585865	VGLL2	0	+	117585765	117585865	0,255,255
chr11	77185442	77185542	PAK1	0	+	77185442	77185542	0,255,255
chr3	123813333	123813433	KALRN	0	+	123813333	123813433	0,255,255
chr5	57878951	57879051	RAB3C	0	+	57878951	57879051	0,255,255
chr8	24814956	24815056	NEFL	0	+	24814956	24815056	0,255,255
chr8	132054505	132054605	ADCY8	0	+	132054505	132054605	0,255,255
chr8	11566476	11566576	GATA4	0	+	11566476	11566576	0,255,255
chr15	40649939	40650039	DISP2	0	+	40649939	40650039	0,255,255
chr17	18854510	18854610	SLC5A10	0	+	18854510	18854610	0,255,255
chr16	1128639	1128739	SSTR5	0	+	1128639	1128739	0,255,255
chr16	5083022	5083122	NAGPA	0	+	5083022	5083122	0,255,255
chr5	159797795	159797895	C1QTNF2	0	+	159797795	159797895	0,255,255
chr11	101918353	101918453	MGC13040	0	+	101918353	101918453	0,255,255
chr16	29875127	29875227	CDIPT	0	+	29875127	29875227	0,255,255
chr12	81110962	81111062	MYF5	0	+	81110962	81111062	0,255,255
chr11	61594947	61595047	FADS2	0	+	61594947	61595047	0,255,255
chr16	11348973	11349073	SOCS1	0	+	11348973	11349073	0,255,255
chr9	100615746	100615846	FOXE1	0	+	100615746	100615846	0,255,255
chr2	223916542	223916642	KCNE4	0	+	223916542	223916642	0,255,255
chr1	52456311	52456411	RAB3B	0	+	52456311	52456411	0,255,255
chr15	50474079	50474179	SLC27A2	0	+	50474079	50474179	0,255,255
chr2	25391780	25391880	POMC	0	+	25391780	25391880	0,255,255
chr20	62795757	62795857	MYT1	0	+	62795757	62795857	0,255,255
chr19	44037816	44037916	ZNF575	0	+	44037816	44037916	0,255,255
chr5	31640166	31640266	PDZK3	0	+	31640166	31640266	0,255,255
chr18	6414280	6414380	L3MBTL4	0	+	6414280	6414380	0,255,255
chr1	38022536	38022636	DNALI1	0	+	38022536	38022636	0,255,255
chr14	68142483	68142583	VTI1B	0	+	68142483	68142583	0,255,255
chr3	47555426	47555526	TMEM103	0	+	47555426	47555526	0,255,255
chr5	126626669	126626769	MEGF10	0	+	126626669	126626769	0,255,255
chr12	54348669	54348769	HOXC12	0	+	54348669	54348769	0,255,255
chr12	4758446	4758546	NDUFA9	0	+	4758446	4758546	0,255,255
chr17	6899838	6899938	ALOX12	0	+	6899838	6899938	0,255,255
chr14	23305730	23305830	MMP14	0	+	23305730	23305830	0,255,255
chr4	619325	619425	PDE6B	0	+	619325	619425	0,255,255
chr8	145692531	145692631	KIFC2	0	+	145692531	145692631	0,255,255
chr17	70116631	70116731	SOX9	0	+	70116631	70116731	0,255,255
chr1	6639520	6639620	HKR3	0	+	6639520	6639620	0,255,255
chr12	52695220	52695320	KRTHB6	0	+	52695220	52695320	0,255,255
chr2	191512801	191512901	NAB1	0	+	191512801	191512901	0,255,255
chr17	1466665	1466765	PITPNA	0	+	1466665	1466765	0,255,255
chr17	27038614	27038714	PROCA1	0	+	27038614	27038714	0,255,255
chr16	1400722	1400822	GNPTG	0	+	1400722	1400822	0,255,255
chr12	71314612	71314712	PTPRR	0	+	71314612	71314712	0,255,255
chr13	31506660	31506760	MGC40178	0	+	31506660	31506760	0,255,255
chr2	119604851	119604951	EN1	0	+	119604851	119604951	0,255,255
chr11	2398202	2398302	CD81	0	+	2398202	2398302	0,255,255
chr11	9594434	9594534	WEE1	0	+	9594434	9594534	0,255,255
chr11	125366540	125366640	FEZ1	0	+	125366540	125366640	0,255,255
chr5	37840789	37840889	GDNF	0	+	37840789	37840889	0,255,255
chr15	68724015	68724115	ITGA11	0	+	68724015	68724115	0,255,255
chr11	77734230	77734330	KCTD14	0	+	77734230	77734330	0,255,255
chr4	187476276	187476376	MTNR1A	0	+	187476276	187476376	0,255,255
chr13	79177466	79177566	POU4F1	0	+	79177466	79177566	0,255,255
chr17	32907889	32907989	LOC124842	0	+	32907889	32907989	0,255,255
chr10	72201367	72201467	NODAL	0	+	72201367	72201467	0,255,255
chr15	84116290	84116390	SH3GL3	0	+	84116290	84116390	0,255,255
chr7	49813713	49813813	UNQ739	0	+	49813713	49813813	0,255,255
chr1	40204235	40204335	PPIE	0	+	40204235	40204335	0,255,255
chr2	169747069	169747169	SPBC25	0	+	169747069	169747169	0,255,255
chr15	73660564	73660664	HCN4	0	+	73660564	73660664	0,255,255
chr4	113066389	113066489	FLJ39370	0	+	113066389	113066489	0,255,255
chr3	12045954	12046054	SYN2	0	+	12045954	12046054	0,255,255
chr16	88519172	88519272	ZFPM1	0	+	88519172	88519272	0,255,255
chr17	33701271	33701371	FLJ34922	0	+	33701271	33701371	0,255,255
chr19	56988348	56988448	ZNF667	0	+	56988348	56988448	0,255,255
chr5	137609785	137609885	GFRA3	0	+	137609785	137609885	0,255,255
chr1	220959536	220959636	MOSC1	0	+	220959536	220959636	0,255,255
chr10	23481544	23481644	PTF1A	0	+	23481544	23481644	0,255,255
chr13	36704659	36704759	DCAMKL1	0	+	36704659	36704759	0,255,255
chr12	100967169	100967269	GAS2L3	0	+	100967169	100967269	0,255,255
chr12	130387811	130387911	KIAA1944	0	+	130387811	130387911	0,255,255
chr2	160919482	160919582	PLA2R1	0	+	160919482	160919582	0,255,255
chr4	4863628	4863728	MSX1	0	+	4863628	4863728	0,255,255
chr11	66823634	66823734	RHOD	0	+	66823634	66823734	0,255,255
chr4	119274291	119274391	PRSS12	0	+	119274291	119274391	0,255,255
chr4	107957215	107957315	DKK2	0	+	107957215	107957315	0,255,255
chr4	4861133	4861233	MSX1	0	+	4861133	4861233	0,255,255
chr10	23217123	23217223	ARMC3	0	+	23217123	23217223	0,255,255
chr11	133939014	133939114	JAM3	0	+	133939014	133939114	0,255,255
chr3	49459805	49459905	AMT	0	+	49459805	49459905	0,255,255
chr11	2891048	2891148	KCNQ1DN	0	+	2891048	2891148	0,255,255
chr5	176036756	176036856	KIAA1893	0	+	176036756	176036856	0,255,255
chr16	89238280	89238380	CDH15	0	+	89238280	89238380	0,255,255
chr11	126152307	126152407	TIRAP	0	+	126152307	126152407	0,255,255
chr1	151690025	151690125	TNRC4	0	+	151690025	151690125	0,255,255
chr1	26487878	26487978	ZNF593	0	+	26487878	26487978	0,255,255
chr5	71015382	71015482	CART	0	+	71015382	71015482	0,255,255
chr2	26916349	26916449	KCNK3	0	+	26916349	26916449	0,255,255
chr2	136875971	136876071	CXCR4	0	+	136875971	136876071	0,255,255
chr9	124856346	124856446	TTLL11	0	+	124856346	124856446	0,255,255
chr17	43299776	43299876	FMNL1	0	+	43299776	43299876	0,255,255
chr21	40751615	40751715	WRB	0	+	40751615	40751715	0,255,255
chr11	66188695	66188795	NPAS4	0	+	66188695	66188795	0,255,255
chr1	3567500	3567600	WDR8	0	+	3567500	3567600	0,255,255
chr6	41606591	41606691	MDFI	0	+	41606591	41606691	0,255,255
chr4	54965854	54965954	GSH2	0	+	54965854	54965954	0,255,255
chr6	137366075	137366175	IL20RA	0	+	137366075	137366175	0,255,255
chr19	14016667	14016767	MGC11271	0	+	14016667	14016767	0,255,255
chr22	20861426	20861526	PCQAP	0	+	20861426	20861526	0,255,255
chr17	48072515	48072615	DLX3	0	+	48072515	48072615	0,255,255
chr2	120281476	120281576	SCTR	0	+	120281476	120281576	0,255,255
chr4	94749446	94749546	ATOH1	0	+	94749446	94749546	0,255,255
chr10	73848270	73848370	SPOCK2	0	+	73848270	73848370	0,255,255
chr1	201616992	201617092	NAV1	0	+	201616992	201617092	0,255,255
chr17	29249435	29249535	CENTA2	0	+	29249435	29249535	0,255,255
chr4	48988271	48988371	FLJ21511	0	+	48988271	48988371	0,255,255
chr6	42928870	42928970	GNMT	0	+	42928870	42928970	0,255,255
chr3	138665241	138665341	FOXL2	0	+	138665241	138665341	0,255,255
chr3	40428458	40428558	ENTPD3	0	+	40428458	40428558	0,255,255
chr20	37352562	37352662	SLC32A1	0	+	37352562	37352662	0,255,255
chr22	45705215	45705315	C22orf8	0	+	45705215	45705315	0,255,255
chr16	15950790	15950890	MYH11	0	+	15950790	15950890	0,255,255
chr13	48892898	48892998	RB1	0	+	48892898	48892998	0,255,255
chr19	4769096	4769196	C19orf30	0	+	4769096	4769196	0,255,255
chr21	42688585	42688685	FAM3B	0	+	42688585	42688685	0,255,255
chr2	14773407	14773507	FAM84A	0	+	14773407	14773507	0,255,255
chr17	39728171	39728271	KRT9	0	+	39728171	39728271	0,255,255
chr6	86160112	86160212	NT5E	0	+	86160112	86160212	0,255,255
chr6	26189184	26189284	HIST1H4D	0	+	26189184	26189284	0,255,255
chr1	231472374	231472474	C1orf124	0	+	231472374	231472474	0,255,255
chr7	151217833	151217933	RHEB	0	+	151217833	151217933	0,255,255
chr4	37891784	37891884	TBC1D1	0	+	37891784	37891884	0,255,255
chr3	50193182	50193282	SEMA3F	0	+	50193182	50193282	0,255,255
chr11	65639819	65639919	EFEMP2	0	+	65639819	65639919	0,255,255
chr19	42817212	42817312	FLJ90805	0	+	42817212	42817312	0,255,255
chr11	31832303	31832403	PAX6	0	+	31832303	31832403	0,255,255
chr21	19616889	19616989	CHODL	0	+	19616889	19616989	0,255,255
chr14	101294380	101294480	MEG3	0	+	101294380	101294480	0,255,255
chr16	811014	811114	MSLN	0	+	811014	811114	0,255,255
chr6	14118177	14118277	CD83	0	+	14118177	14118277	0,255,255
chr6	100912022	100912122	SIM1	0	+	100912022	100912122	0,255,255
chr19	54974333	54974433	LENG9	0	+	54974333	54974433	0,255,255
chr16	764744	764844	METRN	0	+	764744	764844	0,255,255
chr8	86157360	86157460	CA13	0	+	86157360	86157460	0,255,255
chr13	53313845	53313945	LECT1	0	+	53313845	53313945	0,255,255
chr20	36148810	36148910	NNAT	0	+	36148810	36148910	0,255,255
chr20	44518752	44518852	PPGB	0	+	44518752	44518852	0,255,255
chr9	32783466	32783566	LOC401498	0	+	32783466	32783566	0,255,255
chr15	96873818	96873918	NR2F2	0	+	96873818	96873918	0,255,255
chr18	70534484	70534584	NETO1	0	+	70534484	70534584	0,255,255
chr17	48639786	48639886	CACNA1G	0	+	48639786	48639886	0,255,255
chr10	5406970	5407070	UCN3	0	+	5406970	5407070	0,255,255
chr2	114036120	114036220	PAX8	0	+	114036120	114036220	0,255,255
chr10	91295249	91295349	SLC16A12	0	+	91295249	91295349	0,255,255
chr9	112082334	112082434	EPB41L4B	0	+	112082334	112082434	0,255,255
chr2	16080710	16080810	MYCN	0	+	16080710	16080810	0,255,255
chr2	20865797	20865897	GDF7	0	+	20865797	20865897	0,255,255
chr1	111148865	111148965	KCNA2	0	+	111148865	111148965	0,255,255
chr12	133429899	133429999	CHFR	0	+	133429899	133429999	0,255,255
chr20	9819755	9819855	PAK7	0	+	9819755	9819855	0,255,255
chr1	101702732	101702832	EDG1	0	+	101702732	101702832	0,255,255
chr3	135684113	135684213	PPP2R3A	0	+	135684113	135684213	0,255,255
chr19	10397730	10397830	ICAM4	0	+	10397730	10397830	0,255,255
chr14	85996445	85996545	FLRT2	0	+	85996445	85996545	0,255,255
chr5	134871116	134871216	NEUROG1	0	+	134871116	134871216	0,255,255
chr7	6629300	6629400	C7orf26	0	+	6629300	6629400	0,255,255
chr14	60385980	60386080	FLJ46156	0	+	60385980	60386080	0,255,255
chr8	18871859	18871959	PSD3	0	+	18871859	18871959	0,255,255
chr2	27486313	27486413	SLC30A3	0	+	27486313	27486413	0,255,255
chr2	95537425	95537525	TEKT4	0	+	95537425	95537525	0,255,255
chr5	115152735	115152835	CDO1	0	+	115152735	115152835	0,255,255
chr6	143929461	143929561	PHACTR2	0	+	143929461	143929561	0,255,255
chr9	93563728	93563828	SYK	0	+	93563728	93563828	0,255,255
chr20	62130061	62130161	EEF1A2	0	+	62130061	62130161	0,255,255
chr7	143105800	143105900	EPHA1	0	+	143105800	143105900	0,255,255
chr17	73127973	73128073	NT5C	0	+	73127973	73128073	0,255,255
chr5	2751491	2751591	IRX2	0	+	2751491	2751591	0,255,255
chr10	102988479	102988579	LBX1	0	+	102988479	102988579	0,255,255
chr17	7758241	7758341	TMEM88	0	+	7758241	7758341	0,255,255
chr20	60796091	60796191	HRH3	0	+	60796091	60796191	0,255,255
chr4	7043885	7043985	FLJ90575	0	+	7043885	7043985	0,255,255
chr12	568748	568848	B4GALNT3	0	+	568748	568848	0,255,255
chr1	6269210	6269310	C1orf188	0	+	6269210	6269310	0,255,255
chr1	68512727	68512827	DIRAS3	0	+	68512727	68512827	0,255,255
chr19	5568113	5568213	PLAC2	0	+	5568113	5568213	0,255,255
chr8	62200639	62200739	MGC34646	0	+	62200639	62200739	0,255,255
chr10	85954572	85954672	PCDH21	0	+	85954572	85954672	0,255,255
chr4	6912424	6912524	TBC1D14	0	+	6912424	6912524	0,255,255
chr15	52043208	52043308	TMOD2	0	+	52043208	52043308	0,255,255
chr5	128301182	128301282	SLC27A6	0	+	128301182	128301282	0,255,255
chr9	17579177	17579277	SH3GL2	0	+	17579177	17579277	0,255,255
chr8	144681056	144681156	TIGD5	0	+	144681056	144681156	0,255,255
chr1	92494954	92495054	ABHD7	0	+	92494954	92495054	0,255,255
chr7	137028485	137028585	PTN	0	+	137028485	137028585	0,255,255
chr20	44463178	44463278	C20orf161	0	+	44463178	44463278	0,255,255
chr10	135043458	135043558	UTF1	0	+	135043458	135043558	0,255,255
chr1	220864229	220864329	C1orf115	0	+	220864229	220864329	0,255,255
chr19	2329353	2329453	LSM7	0	+	2329353	2329453	0,255,255
chr3	190039885	190039985	CLDN1	0	+	190039885	190039985	0,255,255
chr14	64319039	64319139	SYNE2	0	+	64319039	64319139	0,255,255
chr8	110986969	110987069	KCNV1	0	+	110986969	110987069	0,255,255
chr3	50378363	50378463	RASSF1	0	+	50378363	50378463	0,255,255
chr1	42845940	42846040	FAM80A	0	+	42845940	42846040	0,255,255
chr2	96930348	96930448	WDR39	0	+	96930348	96930448	0,255,255
chr15	40212731	40212831	GPR176	0	+	40212731	40212831	0,255,255
chr1	18957182	18957282	PAX7	0	+	18957182	18957282	0,255,255
chr3	133465130	133465230	TF	0	+	133465130	133465230	0,255,255
chr12	57944009	57944109	KIF5A	0	+	57944009	57944109	0,255,255
chr3	170136870	170136970	CLDN11	0	+	170136870	170136970	0,255,255
chr8	145669303	145669403	NFKBIL2	0	+	145669303	145669403	0,255,255
chr18	60988415	60988515	BCL2	0	+	60988415	60988515	0,255,255
chr11	2465441	2465541	KCNQ1	0	+	2465441	2465541	0,255,255
chr11	2907077	2907177	CDKN1C	0	+	2907077	2907177	0,255,255
chr12	3600616	3600716	PRMT8	0	+	3600616	3600716	0,255,255
chr8	22960411	22960511	TNFRSF10C	0	+	22960411	22960511	0,255,255
chr7	45927890	45927990	IGFBP1	0	+	45927890	45927990	0,255,255
chr20	62185024	62185124	C20orf195	0	+	62185024	62185124	0,255,255
chr6	31846946	31847046	SLC44A4	0	+	31846946	31847046	0,255,255
chr5	110406611	110406711	TSLP	0	+	110406611	110406711	0,255,255
chr17	52978533	52978633	TOM1L1	0	+	52978533	52978633	0,255,255
chr12	56882274	56882374	GLS2	0	+	56882274	56882374	0,255,255
chr2	233352901	233353001	ECEL1	0	+	233352901	233353001	0,255,255
chr3	121740877	121740977	ILDR1	0	+	121740877	121740977	0,255,255
chr13	78492866	78492966	EDNRB	0	+	78492866	78492966	0,255,255
chr16	2770816	2770916	PRSS27	0	+	2770816	2770916	0,255,255
chr17	26903878	26903978	ALDOC	0	+	26903878	26903978	0,255,255
chr4	75858057	75858157	DKFZP564O0823	0	+	75858057	75858157	0,255,255
chr15	32323064	32323164	CHRNA7	0	+	32323064	32323164	0,255,255
chr19	4769603	4769703	C19orf30	0	+	4769603	4769703	0,255,255
chr19	46318389	46318489	RSHL1	0	+	46318389	46318489	0,255,255
chr21	44073869	44073969	PDE9A	0	+	44073869	44073969	0,255,255
chr9	124990704	124990804	LHX6	0	+	124990704	124990804	0,255,255
chr7	156804511	156804611	HLXB9	0	+	156804511	156804611	0,255,255
chr11	12399059	12399159	PARVA	0	+	12399059	12399159	0,255,255
chr1	40137039	40137139	NT5C1A	0	+	40137039	40137139	0,255,255
chr11	2162460	2162560	IGF2AS	0	+	2162460	2162560	0,255,255
chr16	68770894	68770994	CDH1	0	+	68770894	68770994	0,255,255
chr8	72987820	72987920	TRPA1	0	+	72987820	72987920	0,255,255
chr7	54610142	54610242	MGC33530	0	+	54610142	54610242	0,255,255
chr20	9819222	9819322	PAK7	0	+	9819222	9819322	0,255,255
chr12	119772331	119772431	CCDC60	0	+	119772331	119772431	0,255,255
chr7	127670653	127670753	LRRC4	0	+	127670653	127670753	0,255,255
chr7	94536936	94537036	PPP1R9A	0	+	94536936	94537036	0,255,255
chr8	11565675	11565775	GATA4	0	+	11565675	11565775	0,255,255
chr5	31194360	31194460	CDH6	0	+	31194360	31194460	0,255,255
chr10	94448652	94448752	HHEX	0	+	94448652	94448752	0,255,255
chr16	68771713	68771813	CDH1	0	+	68771713	68771813	0,255,255
chr15	58357923	58358023	ALDH1A2	0	+	58357923	58358023	0,255,255
chr5	76114323	76114423	F2RL1	0	+	76114323	76114423	0,255,255
chr1	11740615	11740715	MAD2L2	0	+	11740615	11740715	0,255,255
chr10	134000687	134000787	DPYSL4	0	+	134000687	134000787	0,255,255
chr7	93203645	93203745	CALCR	0	+	93203645	93203745	0,255,255
chr4	118954336	118954436	NDST3	0	+	118954336	118954436	0,255,255
chr7	96652844	96652944	DLX5	0	+	96652844	96652944	0,255,255
chr17	71161110	71161210	SSTR2	0	+	71161110	71161210	0,255,255
chr9	122132211	122132311	DBC1	0	+	122132211	122132311	0,255,255
chr15	101419246	101419346	ALDH1A3	0	+	101419246	101419346	0,255,255
chr5	126626507	126626607	MEGF10	0	+	126626507	126626607	0,255,255
chr12	120703767	120703867	PXN	0	+	120703767	120703867	0,255,255
chr2	79740258	79740358	CTNNA2	0	+	79740258	79740358	0,255,255
chr16	67062637	67062737	CBFB	0	+	67062637	67062737	0,255,255
chr16	89984467	89984567	MC1R	0	+	89984467	89984567	0,255,255
chr6	27107047	27107147	HIST1H4I	0	+	27107047	27107147	0,255,255
chr3	139258889	139258989	RBP1	0	+	139258889	139258989	0,255,255
chr5	176057690	176057790	SNCB	0	+	176057690	176057790	0,255,255
chr1	8086671	8086771	ERRFI1	0	+	8086671	8086771	0,255,255
chr11	61584723	61584823	FADS1	0	+	61584723	61584823	0,255,255
chr5	178422194	178422294	GRM6	0	+	178422194	178422294	0,255,255
chr11	10472790	10472890	AMPD3	0	+	10472790	10472890	0,255,255
chr11	101000516	101000616	PGR	0	+	101000516	101000616	0,255,255
chr7	73038816	73038916	WBSCR14	0	+	73038816	73038916	0,255,255
chr6	34434026	34434126	PACSIN1	0	+	34434026	34434126	0,255,255
chr5	170736339	170736439	TLX3	0	+	170736339	170736439	0,255,255
chr17	38333453	38333553	RAPGEFL1	0	+	38333453	38333553	0,255,255
chr1	170633509	170633609	PRRX1	0	+	170633509	170633609	0,255,255
chr2	172778382	172778482	HAT1	0	+	172778382	172778482	0,255,255
chr2	176964538	176964638	HOXD12	0	+	176964538	176964638	0,255,255
chr9	140473654	140473754	C9orf112	0	+	140473654	140473754	0,255,255
chr11	68609697	68609797	CPT1A	0	+	68609697	68609797	0,255,255
chr14	36988755	36988855	TITF1	0	+	36988755	36988855	0,255,255
chr1	165414561	165414661	RXRG	0	+	165414561	165414661	0,255,255
chr12	41087042	41087142	CNTN1	0	+	41087042	41087142	0,255,255
chr1	177140076	177140176	FAM5B	0	+	177140076	177140176	0,255,255
chr1	112532028	112532128	KCND3	0	+	112532028	112532128	0,255,255
chr3	32147827	32147927	GPD1L	0	+	32147827	32147927	0,255,255
chr15	76628675	76628775	ISL2	0	+	76628675	76628775	0,255,255
chr11	14664941	14665041	PDE3B	0	+	14664941	14665041	0,255,255
chr17	30186580	30186680	C17orf79	0	+	30186580	30186680	0,255,255
chr19	57049807	57049907	ZFP28	0	+	57049807	57049907	0,255,255
chr16	84151250	84151350	MBTPS1	0	+	84151250	84151350	0,255,255
chr5	137774421	137774521	REEP2	0	+	137774421	137774521	0,255,255
chr10	118897316	118897416	VAX1	0	+	118897316	118897416	0,255,255
chr2	26915157	26915257	KCNK3	0	+	26915157	26915257	0,255,255
chr21	46493295	46493395	ADARB1	0	+	46493295	46493395	0,255,255
chr22	51017017	51017117	CPT1B	0	+	51017017	51017117	0,255,255
chr10	13203953	13204053	MCM10	0	+	13203953	13204053	0,255,255
chr1	62784712	62784812	ANKRD38	0	+	62784712	62784812	0,255,255
chr14	95235819	95235919	GSC	0	+	95235819	95235919	0,255,255
chr8	26723315	26723415	ADRA1A	0	+	26723315	26723415	0,255,255
chr1	68513013	68513113	DIRAS3	0	+	68513013	68513113	0,255,255
chr20	52790089	52790189	CYP24A1	0	+	52790089	52790189	0,255,255
chr10	105253102	105253202	NEURL	0	+	105253102	105253202	0,255,255
chr1	65612992	65613092	AK3L1	0	+	65612992	65613092	0,255,255
chr14	100626142	100626242	DEGS2	0	+	100626142	100626242	0,255,255
chr11	2906629	2906729	CDKN1C	0	+	2906629	2906729	0,255,255
chr2	185462347	185462447	C2orf10	0	+	185462347	185462447	0,255,255
chr10	103603438	103603538	KCNIP2	0	+	103603438	103603538	0,255,255
chr11	62104670	62104770	ASRGL1	0	+	62104670	62104770	0,255,255
chr12	125003168	125003268	NCOR2	0	+	125003168	125003268	0,255,255
chr16	837792	837892	RPUSD1	0	+	837792	837892	0,255,255
chr3	129693563	129693663	TRH	0	+	129693563	129693663	0,255,255
chr5	157003033	157003133	ADAM19	0	+	157003033	157003133	0,255,255
chr14	37667180	37667280	MIPOL1	0	+	37667180	37667280	0,255,255
chr19	18722318	18722418	C19orf4	0	+	18722318	18722418	0,255,255
chr18	49867309	49867409	DCC	0	+	49867309	49867409	0,255,255
chr1	150255191	150255291	C1orf51	0	+	150255191	150255291	0,255,255
chr1	3567164	3567264	WDR8	0	+	3567164	3567264	0,255,255
chr1	202679454	202679554	SYT2	0	+	202679454	202679554	0,255,255
chr20	49576332	49576432	DPM1	0	+	49576332	49576432	0,255,255
chr8	70983029	70983129	PRDM14	0	+	70983029	70983129	0,255,255
chr21	38379520	38379620	DSCR6	0	+	38379520	38379620	0,255,255
chr15	80696214	80696314	ARNT2	0	+	80696214	80696314	0,255,255
chr6	27100725	27100825	HIST1H2AG	0	+	27100725	27100825	0,255,255
chr11	32452558	32452658	WT1	0	+	32452558	32452658	0,255,255
chr19	46001696	46001796	FLJ40125	0	+	46001696	46001796	0,255,255
chr7	86273379	86273479	GRM3	0	+	86273379	86273479	0,255,255
chr5	174871586	174871686	DRD1	0	+	174871586	174871686	0,255,255
chr1	111889370	111889470	C1orf88	0	+	111889370	111889470	0,255,255
chr3	13921177	13921277	WNT7A	0	+	13921177	13921277	0,255,255
chr16	4165465	4165565	ADCY9	0	+	4165465	4165565	0,255,255
chr1	53528562	53528662	PODN	0	+	53528562	53528662	0,255,255
chr2	71205841	71205941	FLJ12056	0	+	71205841	71205941	0,255,255
chr6	29943351	29943451	HCG9	0	+	29943351	29943451	0,255,255
chr11	2907624	2907724	CDKN1C	0	+	2907624	2907724	0,255,255
chr15	90039532	90039632	RHCG	0	+	90039532	90039632	0,255,255
chr7	32997609	32997709	FKBP9	0	+	32997609	32997709	0,255,255
chr13	79177875	79177975	POU4F1	0	+	79177875	79177975	0,255,255
chr6	142622465	142622565	GPR126	0	+	142622465	142622565	0,255,255
chr3	126113657	126113757	CCDC37	0	+	126113657	126113757	0,255,255
chr18	7117630	7117730	LAMA1	0	+	7117630	7117730	0,255,255
chr4	185747776	185747876	ACSL1	0	+	185747776	185747876	0,255,255
chr19	8408287	8408387	ANKRD47	0	+	8408287	8408387	0,255,255
chr14	60975787	60975887	SIX6	0	+	60975787	60975887	0,255,255
chr3	32279211	32279311	CMTM8	0	+	32279211	32279311	0,255,255
chr9	131683812	131683912	PHYHD1	0	+	131683812	131683912	0,255,255
chr17	37856463	37856563	ERBB2	0	+	37856463	37856563	0,255,255
chr3	50540087	50540187	CACNA2D2	0	+	50540087	50540187	0,255,255
chr12	133463557	133463657	CHFR	0	+	133463557	133463657	0,255,255
chr2	219724107	219724207	WNT6	0	+	219724107	219724207	0,255,255
chr11	32456709	32456809	WT1	0	+	32456709	32456809	0,255,255
chr6	110797447	110797547	SLC22A16	0	+	110797447	110797547	0,255,255
chr5	1446393	1446493	SLC6A3	0	+	1446393	1446493	0,255,255
chr2	175869603	175869703	CHN1	0	+	175869603	175869703	0,255,255
chr15	66545649	66545749	MEGF11	0	+	66545649	66545749	0,255,255
chr20	61001725	61001825	C20orf151	0	+	61001725	61001825	0,255,255
chr6	35772840	35772940	LHFPL5	0	+	35772840	35772940	0,255,255
chr9	91605931	91606031	EDG3	0	+	91605931	91606031	0,255,255
chr19	45754096	45754196	MARK4	0	+	45754096	45754196	0,255,255
chr16	82660278	82660378	CDH13	0	+	82660278	82660378	0,255,255
chr15	40213359	40213459	GPR176	0	+	40213359	40213459	0,255,255
chr4	2935642	2935742	TETRAN	0	+	2935642	2935742	0,255,255
chr4	74734824	74734924	CXCL1	0	+	74734824	74734924	0,255,255
chr20	44441396	44441496	UBE2C	0	+	44441396	44441496	0,255,255
chr10	128077273	128077373	ADAM12	0	+	128077273	128077373	0,255,255
chr12	52685284	52685384	KRTHB1	0	+	52685284	52685384	0,255,255
chr4	4862720	4862820	MSX1	0	+	4862720	4862820	0,255,255
chr11	44327522	44327622	ALX4	0	+	44327522	44327622	0,255,255
chr4	8594363	8594463	CPZ	0	+	8594363	8594463	0,255,255
chr7	27282301	27282401	EVX1	0	+	27282301	27282401	0,255,255
chr7	27204844	27204944	HOXA9	0	+	27204844	27204944	0,255,255
chr3	61236861	61236961	FHIT	0	+	61236861	61236961	0,255,255
chr2	1748567	1748667	PXDN	0	+	1748567	1748667	0,255,255
chr10	71332987	71333087	NEUROG3	0	+	71332987	71333087	0,255,255
chr15	64338114	64338214	DAPK2	0	+	64338114	64338214	0,255,255
chr1	156646603	156646703	NES	0	+	156646603	156646703	0,255,255
chr3	57743493	57743593	SLMAP	0	+	57743493	57743593	0,255,255
chr1	220922073	220922173	MOSC2	0	+	220922073	220922173	0,255,255
chr16	30022082	30022182	DOC2A	0	+	30022082	30022182	0,255,255
chr1	65730444	65730544	DNAJC6	0	+	65730444	65730544	0,255,255
chr6	28367360	28367460	ZNF96	0	+	28367360	28367460	0,255,255
chr4	4862134	4862234	MSX1	0	+	4862134	4862234	0,255,255
chr7	96652073	96652173	DLX5	0	+	96652073	96652173	0,255,255
chr14	77964662	77964762	THSD3	0	+	77964662	77964762	0,255,255
chr16	2198345	2198445	RAB26	0	+	2198345	2198445	0,255,255
chr17	7311570	7311670	NLGN2	0	+	7311570	7311670	0,255,255
chr8	37653327	37653427	GPR124	0	+	37653327	37653427	0,255,255
chr3	168864073	168864173	EVI1	0	+	168864073	168864173	0,255,255
chr16	67233382	67233482	ELMO3	0	+	67233382	67233482	0,255,255
chr19	49576191	49576291	KCNA7	0	+	49576191	49576291	0,255,255
chr5	179779904	179780004	GFPT2	0	+	179779904	179780004	0,255,255
chr4	4864380	4864480	MSX1	0	+	4864380	4864480	0,255,255
chr15	78632620	78632720	CRABP1	0	+	78632620	78632720	0,255,255
chr17	7608018	7608118	EFNB3	0	+	7608018	7608118	0,255,255
chr12	85673972	85674072	CART1	0	+	85673972	85674072	0,255,255
chr6	135501730	135501830	MYB	0	+	135501730	135501830	0,255,255
chr8	142011803	142011903	PTK2	0	+	142011803	142011903	0,255,255
chr22	36236599	36236699	RBM9	0	+	36236599	36236699	0,255,255
chr20	61448484	61448584	COL9A3	0	+	61448484	61448584	0,255,255
chr1	220960489	220960589	MOSC1	0	+	220960489	220960589	0,255,255
chr7	26192149	26192249	NFE2L3	0	+	26192149	26192249	0,255,255
chr2	158485712	158485812	ACVR1C	0	+	158485712	158485812	0,255,255
chr2	96971654	96971754	ASCC3L1	0	+	96971654	96971754	0,255,255
chr2	198651253	198651353	BOLL	0	+	198651253	198651353	0,255,255
chr12	125002424	125002524	NCOR2	0	+	125002424	125002524	0,255,255
chr8	71520891	71520991	TRAM1	0	+	71520891	71520991	0,255,255
chr10	89621369	89621469	PTEN	0	+	89621369	89621469	0,255,255
chr17	4544875	4544975	ALOX15	0	+	4544875	4544975	0,255,255
chr12	101603785	101603885	SLC5A8	0	+	101603785	101603885	0,255,255
chr1	160039797	160039897	KCNJ10	0	+	160039797	160039897	0,255,255
chr2	232330257	232330357	NCL	0	+	232330257	232330357	0,255,255
chr8	26722811	26722911	ADRA1A	0	+	26722811	26722911	0,255,255
chr4	89079537	89079637	ABCG2	0	+	89079537	89079637	0,255,255
chr7	31091668	31091768	ADCYAP1R1	0	+	31091668	31091768	0,255,255
chr5	159739801	159739901	FLJ14166	0	+	159739801	159739901	0,255,255
chr11	2907009	2907109	CDKN1C	0	+	2907009	2907109	0,255,255
chr15	69590205	69590305	PAQR5	0	+	69590205	69590305	0,255,255
chr6	43276608	43276708	CRIP3	0	+	43276608	43276708	0,255,255
chr7	50861542	50861642	GRB10	0	+	50861542	50861642	0,255,255
chr1	248020762	248020862	TRIM58	0	+	248020762	248020862	0,255,255
chr16	58283974	58284074	HSPC065	0	+	58283974	58284074	0,255,255
chr1	161008594	161008694	F11R	0	+	161008594	161008694	0,255,255
chr2	187558484	187558584	KIAA1946	0	+	187558484	187558584	0,255,255
chr22	25961317	25961417	ADRBK2	0	+	25961317	25961417	0,255,255
chr11	48001619	48001719	PTPRJ	0	+	48001619	48001719	0,255,255
chr4	103997460	103997560	LOC133308	0	+	103997460	103997560	0,255,255
chr6	43044721	43044821	PTK7	0	+	43044721	43044821	0,255,255
chr8	11565301	11565401	GATA4	0	+	11565301	11565401	0,255,255
chr2	56149775	56149875	EFEMP1	0	+	56149775	56149875	0,255,255
chr18	46064942	46065042	KIAA0427	0	+	46064942	46065042	0,255,255
chr11	2890597	2890697	KCNQ1DN	0	+	2890597	2890697	0,255,255
chr2	47597068	47597168	TACSTD1	0	+	47597068	47597168	0,255,255
chr20	61050510	61050610	GATA5	0	+	61050510	61050610	0,255,255
chr19	4280004	4280104	SHD	0	+	4280004	4280104	0,255,255
chr2	192015627	192015727	STAT4	0	+	192015627	192015727	0,255,255
chr11	34126664	34126764	NAT10	0	+	34126664	34126764	0,255,255
chr8	41166688	41166788	SFRP1	0	+	41166688	41166788	0,255,255
chr4	5894641	5894741	CRMP1	0	+	5894641	5894741	0,255,255
chr8	95962413	95962513	TP53INP1	0	+	95962413	95962513	0,255,255
chr7	121513015	121513115	PTPRZ1	0	+	121513015	121513115	0,255,255
chr4	74719122	74719222	PF4V1	0	+	74719122	74719222	0,255,255
chr4	119273311	119273411	PRSS12	0	+	119273311	119273411	0,255,255
chr1	181057310	181057410	IER5	0	+	181057310	181057410	0,255,255
chr9	136400007	136400107	ADAMTSL2	0	+	136400007	136400107	0,255,255
chr1	201618159	201618259	NAV1	0	+	201618159	201618259	0,255,255
chr14	103593038	103593138	TNFAIP2	0	+	103593038	103593138	0,255,255
chr4	95678767	95678867	BMPR1B	0	+	95678767	95678867	0,255,255
chr2	241496933	241497033	ANKMY1	0	+	241496933	241497033	0,255,255
chr7	37955968	37956068	SFRP4	0	+	37955968	37956068	0,255,255
chr21	44496328	44496428	CBS	0	+	44496328	44496428	0,255,255
chr2	46768894	46768994	RHOQ	0	+	46768894	46768994	0,255,255
chr14	64760814	64760914	ESR2	0	+	64760814	64760914	0,255,255
chr18	49867438	49867538	DCC	0	+	49867438	49867538	0,255,255
chr2	217498524	217498624	IGFBP2	0	+	217498524	217498624	0,255,255
chr7	40174793	40174893	C7orf11	0	+	40174793	40174893	0,255,255
chr19	51520209	51520309	KLK10	0	+	51520209	51520309	0,255,255
chr22	21921783	21921883	UBE2L3	0	+	21921783	21921883	0,255,255
chr11	790134	790234	BM88	0	+	790134	790234	0,255,255
chr1	6240990	6241090	CHD5	0	+	6240990	6241090	0,255,255
chr11	910044	910144	CHID1	0	+	910044	910144	0,255,255
chr15	81072102	81072202	KIAA1199	0	+	81072102	81072202	0,255,255
chr10	99259671	99259771	UBTD1	0	+	99259671	99259771	0,255,255
chr5	140864651	140864751	PCDHGC4	0	+	140864651	140864751	0,255,255
chr1	22890228	22890328	EPHA8	0	+	22890228	22890328	0,255,255
chr8	50823418	50823518	SNTG1	0	+	50823418	50823518	0,255,255
chr9	134405875	134405975	UCK1	0	+	134405875	134405975	0,255,255
chr1	186649581	186649681	PTGS2	0	+	186649581	186649681	0,255,255
chr8	11561311	11561411	GATA4	0	+	11561311	11561411	0,255,255
chr1	21044824	21044924	KIF17	0	+	21044824	21044924	0,255,255
chr1	228645809	228645909	HIST3H2BB	0	+	228645809	228645909	0,255,255
chr8	121136484	121136584	COL14A1	0	+	121136484	121136584	0,255,255
chr9	138393520	138393620	C9orf116	0	+	138393520	138393620	0,255,255
chr1	37500740	37500840	GRIK3	0	+	37500740	37500840	0,255,255
chr3	157824167	157824267	SHOX2	0	+	157824167	157824267	0,255,255
chr19	17326605	17326705	MDS032	0	+	17326605	17326705	0,255,255
chr3	185217080	185217180	TMEM41A	0	+	185217080	185217180	0,255,255
chr7	19156036	19156136	TWIST1	0	+	19156036	19156136	0,255,255
chr19	42894403	42894503	CNFN	0	+	42894403	42894503	0,255,255
chr4	20255214	20255314	SLIT2	0	+	20255214	20255314	0,255,255
chr17	883726	883826	NXN	0	+	883726	883826	0,255,255
chr18	49868051	49868151	DCC	0	+	49868051	49868151	0,255,255
chr3	50126050	50126150	RBM5	0	+	50126050	50126150	0,255,255
chr4	5052343	5052443	STK32B	0	+	5052343	5052443	0,255,255
chr17	42908002	42908102	GJA7	0	+	42908002	42908102	0,255,255
chr4	8200499	8200599	SH3TC1	0	+	8200499	8200599	0,255,255
chr11	71158875	71158975	DHCR7	0	+	71158875	71158975	0,255,255
chr4	187476903	187477003	MTNR1A	0	+	187476903	187477003	0,255,255
chr16	23568330	23568430	UBPH	0	+	23568330	23568430	0,255,255
chr11	85397059	85397159	FLJ38159	0	+	85397059	85397159	0,255,255
chr8	145702293	145702393	FOXH1	0	+	145702293	145702393	0,255,255
chr10	112837190	112837290	ADRA2A	0	+	112837190	112837290	0,255,255
chr17	48422940	48423040	XYLT2	0	+	48422940	48423040	0,255,255
chr19	4769190	4769290	C19orf30	0	+	4769190	4769290	0,255,255
chr16	87903621	87903721	SLC7A5	0	+	87903621	87903721	0,255,255
chr4	145566613	145566713	HHIP	0	+	145566613	145566713	0,255,255
chr10	131412918	131413018	MGMT	0	+	131412918	131413018	0,255,255
chr17	74069206	74069306	SRP68	0	+	74069206	74069306	0,255,255
chr19	4868029	4868129	M6PRBP1	0	+	4868029	4868129	0,255,255
chr20	43729847	43729947	KCNS1	0	+	43729847	43729947	0,255,255
chr11	32452320	32452420	WT1	0	+	32452320	32452420	0,255,255
chr2	228736085	228736185	WDR69	0	+	228736085	228736185	0,255,255
chr10	21463706	21463806	NEBL	0	+	21463706	21463806	0,255,255
chr5	127873661	127873761	FBN2	0	+	127873661	127873761	0,255,255
chr6	153452183	153452283	RGS17	0	+	153452183	153452283	0,255,255
chr12	113494379	113494479	DTX1	0	+	113494379	113494479	0,255,255
chr20	54580146	54580246	CBLN4	0	+	54580146	54580246	0,255,255
chr11	45906864	45906964	MAPK8IP1	0	+	45906864	45906964	0,255,255
chr4	177714406	177714506	VEGFC	0	+	177714406	177714506	0,255,255
chr1	233462715	233462815	KIAA1804	0	+	233462715	233462815	0,255,255
chr22	46372533	46372633	WNT7B	0	+	46372533	46372633	0,255,255
chr6	75916277	75916377	COL12A1	0	+	75916277	75916377	0,255,255
chr1	76540186	76540286	ST6GALNAC3	0	+	76540186	76540286	0,255,255
chr11	123524888	123524988	SCN3B	0	+	123524888	123524988	0,255,255
chr13	102068208	102068308	VGCNL1	0	+	102068208	102068308	0,255,255
chr19	12917036	12917136	RNASEH2A	0	+	12917036	12917136	0,255,255
chr16	46917446	46917546	GPT2	0	+	46917446	46917546	0,255,255
chr1	68512489	68512589	DIRAS3	0	+	68512489	68512589	0,255,255
chr16	67449811	67449911	ZDHHC1	0	+	67449811	67449911	0,255,255
chr20	30458695	30458795	DUSP15	0	+	30458695	30458795	0,255,255
chr2	193059180	193059280	TMEFF2	0	+	193059180	193059280	0,255,255
chr21	27945504	27945604	CYYR1	0	+	27945504	27945604	0,255,255
chr11	3663751	3663851	ART5	0	+	3663751	3663851	0,255,255
chr8	27850128	27850228	SCARA5	0	+	27850128	27850228	0,255,255
chr7	752406	752506	PRKAR1B	0	+	752406	752506	0,255,255
chr5	9545926	9546026	SEMA5A	0	+	9545926	9546026	0,255,255
chr4	93225910	93226010	GRID2	0	+	93225910	93226010	0,255,255
chr1	228194866	228194966	WNT3A	0	+	228194866	228194966	0,255,255
chr19	12406104	12406204	ZNF44	0	+	12406104	12406204	0,255,255
chr17	3600411	3600511	P2RX5	0	+	3600411	3600511	0,255,255
chr17	40307667	40307767	RAB5C	0	+	40307667	40307767	0,255,255
chr11	65816592	65816692	GAL3ST3	0	+	65816592	65816692	0,255,255
chr11	30038260	30038360	KCNA4	0	+	30038260	30038360	0,255,255
chr10	102790668	102790768	SFXN3	0	+	102790668	102790768	0,255,255
chr12	52995245	52995345	K6IRS2	0	+	52995245	52995345	0,255,255
chr17	6939745	6939845	SLC16A13	0	+	6939745	6939845	0,255,255
chr19	9609154	9609254	ZNF560	0	+	9609154	9609254	0,255,255
chr16	279996	280096	LUC7L	0	+	279996	280096	0,255,255
chr8	38032871	38032971	BAG4	0	+	38032871	38032971	0,255,255
chr20	52790539	52790639	CYP24A1	0	+	52790539	52790639	0,255,255
chr4	6271086	6271186	WFS1	0	+	6271086	6271186	0,255,255
chr7	45927953	45928053	IGFBP1	0	+	45927953	45928053	0,255,255
chr1	225964806	225964906	SRP9	0	+	225964806	225964906	0,255,255
chr4	108642361	108642461	PAPSS1	0	+	108642361	108642461	0,255,255
chr5	1294679	1294779	TERT	0	+	1294679	1294779	0,255,255
chr17	79678108	79678208	SLC25A10	0	+	79678108	79678208	0,255,255
chr13	88324547	88324647	SLITRK5	0	+	88324547	88324647	0,255,255
chr13	115000161	115000261	CDC16	0	+	115000161	115000261	0,255,255
chr17	73402522	73402622	GRB2	0	+	73402522	73402622	0,255,255
chr22	19137321	19137421	GSCL	0	+	19137321	19137421	0,255,255
chr8	143808212	143808312	C8orf55	0	+	143808212	143808312	0,255,255
chr4	96470534	96470634	UNC5C	0	+	96470534	96470634	0,255,255
chr2	21266518	21266618	APOB	0	+	21266518	21266618	0,255,255
chr1	33367351	33367451	TMEM54	0	+	33367351	33367451	0,255,255
chr2	165477868	165477968	GRB14	0	+	165477868	165477968	0,255,255
chr2	202484048	202484148	ALS2CR11	0	+	202484048	202484148	0,255,255
chr3	115342283	115342383	GAP43	0	+	115342283	115342383	0,255,255
chr10	26505392	26505492	GAD2	0	+	26505392	26505492	0,255,255
chr20	22565831	22565931	FOXA2	0	+	22565831	22565931	0,255,255
chr2	105472167	105472267	POU3F3	0	+	105472167	105472267	0,255,255
chr7	142960337	142960437	GSTK1	0	+	142960337	142960437	0,255,255
chr17	48278728	48278828	COL1A1	0	+	48278728	48278828	0,255,255
chr4	48485183	48485283	SLC10A4	0	+	48485183	48485283	0,255,255
chr19	58514644	58514744	ZNF606	0	+	58514644	58514744	0,255,255
chr11	2161842	2161942	IGF2AS	0	+	2161842	2161942	0,255,255
chr1	92495670	92495770	ABHD7	0	+	92495670	92495770	0,255,255
chr1	21043981	21044081	KIF17	0	+	21043981	21044081	0,255,255
chr3	142443787	142443887	TRPC1	0	+	142443787	142443887	0,255,255
chr11	15094314	15094414	CALCB	0	+	15094314	15094414	0,255,255
chr9	139948806	139948906	ENTPD2	0	+	139948806	139948906	0,255,255
chr5	179780752	179780852	GFPT2	0	+	179780752	179780852	0,255,255
chr13	20767448	20767548	GJB2	0	+	20767448	20767548	0,255,255
chr4	25657379	25657479	SLC34A2	0	+	25657379	25657479	0,255,255
chr9	79073858	79073958	GCNT1	0	+	79073858	79073958	0,255,255
chr15	83952758	83952858	BNC1	0	+	83952758	83952858	0,255,255
chr11	118024289	118024389	SCN4B	0	+	118024289	118024389	0,255,255
chr12	52301584	52301684	ACVRL1	0	+	52301584	52301684	0,255,255
chr12	56617033	56617133	RNF41	0	+	56617033	56617133	0,255,255
chr17	10101423	10101523	GAS7	0	+	10101423	10101523	0,255,255
chr11	67417908	67418008	ACY3	0	+	67417908	67418008	0,255,255
chr15	26109375	26109475	ATP10A	0	+	26109375	26109475	0,255,255
chr4	3767023	3767123	ADRA2C	0	+	3767023	3767123	0,255,255
chr19	3573701	3573801	HMG20B	0	+	3573701	3573801	0,255,255
chr14	33407715	33407815	NPAS3	0	+	33407715	33407815	0,255,255
chr19	52391430	52391530	ZNF577	0	+	52391430	52391530	0,255,255
chr16	54965039	54965139	IRX5	0	+	54965039	54965139	0,255,255
chr2	106682590	106682690	ECRG4	0	+	106682590	106682690	0,255,255
chr12	58004780	58004880	GEFT	0	+	58004780	58004880	0,255,255
chr19	46318698	46318798	RSHL1	0	+	46318698	46318798	0,255,255
chr17	43298542	43298642	FMNL1	0	+	43298542	43298642	0,255,255
chr1	159869910	159870010	CCDC19	0	+	159869910	159870010	0,255,255
chr14	29236273	29236373	FOXG1B	0	+	29236273	29236373	0,255,255
chr22	45897723	45897823	FBLN1	0	+	45897723	45897823	0,255,255
chr6	18122999	18123099	NHLRC1	0	+	18122999	18123099	0,255,255
chr18	7118072	7118172	LAMA1	0	+	7118072	7118172	0,255,255
chr5	121647808	121647908	SNCAIP	0	+	121647808	121647908	0,255,255
chr22	50313293	50313393	ALG12	0	+	50313293	50313393	0,255,255
chr3	121902511	121902611	CASR	0	+	121902511	121902611	0,255,255
chr22	42896055	42896155	SERHL	0	+	42896055	42896155	0,255,255
chr14	25518574	25518674	STXBP6	0	+	25518574	25518674	0,255,255
chr20	48552692	48552792	ZNF313	0	+	48552692	48552792	0,255,255
chr11	1410335	1410435	BRSK2	0	+	1410335	1410435	0,255,255
chr5	113698241	113698341	KCNN2	0	+	113698241	113698341	0,255,255
chr17	28705195	28705295	CPD	0	+	28705195	28705295	0,255,255
chr1	167522420	167522520	CREG1	0	+	167522420	167522520	0,255,255
chr14	101291086	101291186	MEG3	0	+	101291086	101291186	0,255,255
chr12	118500316	118500416	WSB2	0	+	118500316	118500416	0,255,255
chr8	22223887	22223987	SLC39A14	0	+	22223887	22223987	0,255,255
chr1	115881164	115881264	NGFB	0	+	115881164	115881264	0,255,255
chr15	41135797	41135897	SPINT1	0	+	41135797	41135897	0,255,255
chr3	170745979	170746079	SLC2A2	0	+	170745979	170746079	0,255,255
chr17	67323903	67324003	ABCA5	0	+	67323903	67324003	0,255,255
chr15	80696979	80697079	ARNT2	0	+	80696979	80697079	0,255,255
chr3	195943663	195943763	OSTalpha	0	+	195943663	195943763	0,255,255
chr11	124805488	124805588	FLJ25530	0	+	124805488	124805588	0,255,255
chr8	53478404	53478504	UNQ9433	0	+	53478404	53478504	0,255,255
chr8	142432191	142432291	PTP4A3	0	+	142432191	142432291	0,255,255
chr6	3119491	3119591	BPHL	0	+	3119491	3119591	0,255,255
chr8	11566046	11566146	GATA4	0	+	11566046	11566146	0,255,255
chr13	28494124	28494224	IPF1	0	+	28494124	28494224	0,255,255
chr9	126773606	126773706	LHX2	0	+	126773606	126773706	0,255,255
chr2	20867302	20867402	GDF7	0	+	20867302	20867402	0,255,255
chr11	67250759	67250859	AIP	0	+	67250759	67250859	0,255,255
chr2	112655062	112655162	MERTK	0	+	112655062	112655162	0,255,255
chr1	19970154	19970254	NBL1	0	+	19970154	19970254	0,255,255
chr16	68482971	68483071	SMPD3	0	+	68482971	68483071	0,255,255
chr17	28562170	28562270	SLC6A4	0	+	28562170	28562270	0,255,255
chr22	22306601	22306701	PPM1F	0	+	22306601	22306701	0,255,255
chr11	89224749	89224849	NOX4	0	+	89224749	89224849	0,255,255
chr1	32827100	32827200	TSSK3	0	+	32827100	32827200	0,255,255
chr4	77228304	77228404	GENX-3414	0	+	77228304	77228404	0,255,255
chr19	15391877	15391977	BRD4	0	+	15391877	15391977	0,255,255
chr22	20004831	20004931	ARVCF	0	+	20004831	20004931	0,255,255
chr3	183736121	183736221	ABCC5	0	+	183736121	183736221	0,255,255
chr6	10882188	10882288	GCM2	0	+	10882188	10882288	0,255,255
chr1	24645800	24645900	GRHL3	0	+	24645800	24645900	0,255,255
chr12	9102350	9102450	M6PR	0	+	9102350	9102450	0,255,255
chr6	70576491	70576591	COL19A1	0	+	70576491	70576591	0,255,255
chr9	113801270	113801370	EDG2	0	+	113801270	113801370	0,255,255
chr16	84002549	84002649	EFCBP2	0	+	84002549	84002649	0,255,255
chr15	43662531	43662631	ZNF690	0	+	43662531	43662631	0,255,255
chr2	177014994	177015094	HOXD4	0	+	177014994	177015094	0,255,255
chr4	110480778	110480878	FLJ20647	0	+	110480778	110480878	0,255,255
chr3	127392353	127392453	ABTB1	0	+	127392353	127392453	0,255,255
chr12	57984669	57984769	PIP5K2C	0	+	57984669	57984769	0,255,255
chr1	13910505	13910605	PDPN	0	+	13910505	13910605	0,255,255
chr2	18059404	18059504	KCNS3	0	+	18059404	18059504	0,255,255
chr9	120176465	120176565	ASTN2	0	+	120176465	120176565	0,255,255
chr19	39467208	39467308	FBXO17	0	+	39467208	39467308	0,255,255
chr1	101004424	101004524	GPR88	0	+	101004424	101004524	0,255,255
chr13	37006698	37006798	CCNA1	0	+	37006698	37006798	0,255,255
chr6	125475076	125475176	TPD52L1	0	+	125475076	125475176	0,255,255
chr3	39851591	39851691	MYRIP	0	+	39851591	39851691	0,255,255
chr11	12030593	12030693	DKK3	0	+	12030593	12030693	0,255,255
chr12	120428263	120428363	CCDC64	0	+	120428263	120428363	0,255,255
chr5	137610346	137610446	GFRA3	0	+	137610346	137610446	0,255,255
chr4	40751720	40751820	FLJ14001	0	+	40751720	40751820	0,255,255
chr1	201915396	201915496	LMOD1	0	+	201915396	201915496	0,255,255
chr1	20811591	20811691	CAMK2N1	0	+	20811591	20811691	0,255,255
chr3	50383084	50383184	ZMYND10	0	+	50383084	50383184	0,255,255
chr20	49576356	49576456	DPM1	0	+	49576356	49576456	0,255,255
chr4	87515957	87516057	PTPN13	0	+	87515957	87516057	0,255,255
chr1	201368340	201368440	LAD1	0	+	201368340	201368440	0,255,255
chr9	139972729	139972829	UAP1L1	0	+	139972729	139972829	0,255,255
chr5	178322874	178322974	ZFP2	0	+	178322874	178322974	0,255,255
chr7	100472213	100472313	ARS2	0	+	100472213	100472313	0,255,255
chr2	7057352	7057452	RNF144	0	+	7057352	7057452	0,255,255
chr6	27840018	27840118	HIST1H3I	0	+	27840018	27840118	0,255,255
chr16	68482587	68482687	SMPD3	0	+	68482587	68482687	0,255,255
chr11	117855820	117855920	IL10RA	0	+	117855820	117855920	0,255,255
chr2	74756184	74756284	HTRA2	0	+	74756184	74756284	0,255,255
chr3	145879034	145879134	PLOD2	0	+	145879034	145879134	0,255,255
chr2	122042651	122042751	TFCP2L1	0	+	122042651	122042751	0,255,255
