# Supplementary material for: Differential DNA methylation with age displays both common and dynamic features across human tissues that are influenced by CpG landscape
Source: Genome Biol. 2013 Sep 13;14(9):R102. doi: 10.1186/gb-2013-14-9-r102 (PMC4053985; doi:10.1186/gb-2013-14-9-r102)
Supplement: Additional file 6 — UCSC Genome browser track for muscle ageCGs. [file gb-2013-14-9-r102-S6.bed]

track name=MuscleAge description="Muscle - AgeCGs +/- 50bp" itemRgb="On"								
chr21	36421422	36421522	RUNX1	0	+	36421422	36421522	255,0,0
chr4	90033924	90034024	TIGD2	0	+	90033924	90034024	255,0,0
chr6	146113220	146113320	FLJ44955	0	+	146113220	146113320	255,0,0
chr3	57314398	57314498	ASB14	0	+	57314398	57314498	255,0,0
chr1	151128260	151128360	TNFAIP8L2	0	+	151128260	151128360	255,0,0
chr1	231560345	231560445	EGLN1	0	+	231560345	231560445	255,0,0
chr1	116310662	116310762	CASQ2	0	+	116310662	116310762	255,0,0
chr6	143095563	143095663	HIVEP2	0	+	143095563	143095663	255,0,0
chr12	11151472	11151572	TAS2R49	0	+	11151472	11151572	255,0,0
chr3	42820224	42820324	CCDC13	0	+	42820224	42820324	255,0,0
chr11	76998771	76998871	GDPD4	0	+	76998771	76998871	255,0,0
chr17	43139667	43139767	DCAKD	0	+	43139667	43139767	255,0,0
chr2	44586851	44586951	PREPL	0	+	44586851	44586951	255,0,0
chr7	143013564	143013664	CLCN1	0	+	143013564	143013664	255,0,0
chr18	56529734	56529834	ZNF532	0	+	56529734	56529834	255,0,0
chr9	13251381	13251481	MPDZ	0	+	13251381	13251481	255,0,0
chr1	193075141	193075241	GLRX2	0	+	193075141	193075241	255,0,0
chr22	26880976	26881076	HPS4	0	+	26880976	26881076	255,0,0
chr1	100643494	100643594	LRRC39	0	+	100643494	100643594	255,0,0
chr6	28046680	28046780	ZNF165	0	+	28046680	28046780	255,0,0
chr3	50317173	50317273	C3orf45	0	+	50317173	50317273	255,0,0
chr9	35042345	35042445	MGC41945	0	+	35042345	35042445	255,0,0
chr14	74034843	74034943	ACOT2	0	+	74034843	74034943	255,0,0
chr3	52487683	52487783	TNNC1	0	+	52487683	52487783	255,0,0
chr14	39703252	39703352	MIA2	0	+	39703252	39703352	255,0,0
chr1	160174705	160174805	PEA15	0	+	160174705	160174805	255,0,0
chr17	42247747	42247847	ASB16	0	+	42247747	42247847	255,0,0
chr20	43883696	43883796	SLPI	0	+	43883696	43883796	255,0,0
chr2	211179852	211179952	MYL1	0	+	211179852	211179952	255,0,0
chr13	49975368	49975468	CAB39L	0	+	49975368	49975468	255,0,0
chr13	36706383	36706483	DCAMKL1	0	+	36706383	36706483	255,0,0
chr5	138725350	138725450	PACAP	0	+	138725350	138725450	255,0,0
chr11	17410132	17410232	KCNJ11	0	+	17410132	17410232	255,0,0
chr19	35451321	35451421	FLJ38451	0	+	35451321	35451421	255,0,0
chr20	3149727	3149827	ProSAPiP1	0	+	3149727	3149827	255,0,0
chr17	43139776	43139876	DCAKD	0	+	43139776	43139876	255,0,0
chr16	2285725	2285825	DNASE1L2	0	+	2285725	2285825	255,0,0
chr6	99863760	99863860	C6orf111	0	+	99863760	99863860	255,0,0
chr8	143748591	143748691	JRK	0	+	143748591	143748691	255,0,0
chr1	227059059	227059159	PSEN2	0	+	227059059	227059159	255,0,0
chr3	52864609	52864709	ITIH4	0	+	52864609	52864709	255,0,0
chr1	47655632	47655732	PDZK1IP1	0	+	47655632	47655732	255,0,0
chr3	52864766	52864866	ITIH4	0	+	52864766	52864866	255,0,0
chr11	3666433	3666533	ART1	0	+	3666433	3666533	255,0,0
chr11	47374158	47374258	MYBPC3	0	+	47374158	47374258	255,0,0
chr10	115313115	115313215	HABP2	0	+	115313115	115313215	255,0,0
chr14	75898887	75898987	JDP2	0	+	75898887	75898987	255,0,0
chr11	1944414	1944514	TNNT3	0	+	1944414	1944514	255,0,0
chr2	231790763	231790863	GPR55	0	+	231790763	231790863	255,0,0
chr2	169757730	169757830	G6PC2	0	+	169757730	169757830	255,0,0
chr19	6376526	6376626	PSPN	0	+	6376526	6376626	255,0,0
chr11	58343741	58343841	LPXN	0	+	58343741	58343841	255,0,0
chr15	25226879	25226979	HBII-436	0	+	25226879	25226979	255,0,0
chr20	56286647	56286747	TMEPAI	0	+	56286647	56286747	255,0,0
chr6	17283063	17283163	RBM24	0	+	17283063	17283163	255,0,0
chr3	196065519	196065619	TM4SF19	0	+	196065519	196065619	255,0,0
chr1	113250398	113250498	RHOC	0	+	113250398	113250498	255,0,0
chr6	71377014	71377114	SMAP1	0	+	71377014	71377114	255,0,0
chr12	52888430	52888530	KRT6A	0	+	52888430	52888530	255,0,0
chr7	99277344	99277444	CYP3A5	0	+	99277344	99277444	255,0,0
chr3	39321399	39321499	CX3CR1	0	+	39321399	39321499	255,0,0
chr6	41020400	41020500	APOBEC2	0	+	41020400	41020500	255,0,0
chr5	39219582	39219682	FYB	0	+	39219582	39219682	255,0,0
chr13	102104798	102104898	ITGBL1	0	+	102104798	102104898	255,0,0
chr20	43343183	43343283	WISP2	0	+	43343183	43343283	255,0,0
chr17	10453460	10453560	MYH2	0	+	10453460	10453560	255,0,0
chr17	15168608	15168708	PMP22	0	+	15168608	15168708	255,0,0
chr1	151975516	151975616	S100A10	0	+	151975516	151975616	255,0,0
chr16	67206983	67207083	NOL3	0	+	67206983	67207083	255,0,0
chr1	162601757	162601857	DDR2	0	+	162601757	162601857	255,0,0
chr6	35703385	35703485	C6orf81	0	+	35703385	35703485	255,0,0
chr5	149108770	149108870	PPARGC1B	0	+	149108770	149108870	255,0,0
chr1	100644638	100644738	LRRC39	0	+	100644638	100644738	255,0,0
chr1	31393865	31393965	SDC3	0	+	31393865	31393965	255,0,0
chr16	28888794	28888894	ATP2A1	0	+	28888794	28888894	255,0,0
chr12	58210828	58210928	AVIL	0	+	58210828	58210928	255,0,0
chr2	71679625	71679725	DYSF	0	+	71679625	71679725	255,0,0
chr12	6603989	6604089	CNAP1	0	+	6603989	6604089	255,0,0
chr3	48959325	48959425	ARIH2	0	+	48959325	48959425	255,0,0
chr19	40170100	40170200	LOC400696	0	+	40170100	40170200	255,0,0
chr17	43224130	43224230	HEXIM1	0	+	43224130	43224230	255,0,0
chr22	24095939	24096039	VPREB3	0	+	24095939	24096039	255,0,0
chr11	64888555	64888655	MRPL49	0	+	64888555	64888655	255,0,0
chr15	85426861	85426961	SLC28A1	0	+	85426861	85426961	255,0,0
chr11	126140060	126140160	SRPR	0	+	126140060	126140160	255,0,0
chr17	55980057	55980157	CUEDC1	0	+	55980057	55980157	255,0,0
chr5	10309001	10309101	LOC134147	0	+	10309001	10309101	255,0,0
chr1	203054672	203054772	MYOG	0	+	203054672	203054772	255,0,0
chr16	3703254	3703354	DNASE1	0	+	3703254	3703354	255,0,0
chr7	28338935	28339035	CREB5	0	+	28338935	28339035	255,0,0
chr1	153538356	153538456	S100A2	0	+	153538356	153538456	255,0,0
chr12	122611868	122611968	MLXIP	0	+	122611868	122611968	255,0,0
chr4	110833758	110833858	EGF	0	+	110833758	110833858	255,0,0
chr2	25565745	25565845	DNMT3A	0	+	25565745	25565845	255,0,0
chr12	49449086	49449186	MLL2	0	+	49449086	49449186	255,0,0
chr17	7494101	7494201	SOX15	0	+	7494101	7494201	255,0,0
chr6	144163604	144163704	LTV1	0	+	144163604	144163704	255,0,0
chr8	6287854	6287954	MCPH1	0	+	6287854	6287954	255,0,0
chr3	37033582	37033682	MLH1	0	+	37033582	37033682	255,0,0
chr1	11713073	11713173	FBXO44	0	+	11713073	11713173	255,0,0
chr12	56114219	56114319	RDH5	0	+	56114219	56114319	255,0,0
chr9	131871955	131872055	PPP2R4	0	+	131871955	131872055	255,0,0
chr1	153363439	153363539	S100A8	0	+	153363439	153363539	255,0,0
chr16	10674980	10675080	EMP2	0	+	10674980	10675080	255,0,0
chr1	11713490	11713590	FBXO44	0	+	11713490	11713590	255,0,0
chr12	122297358	122297458	HPD	0	+	122297358	122297458	255,0,0
chr14	21467452	21467552	SLC39A2	0	+	21467452	21467552	255,0,0
chr17	6984056	6984156	CLEC10A	0	+	6984056	6984156	255,0,0
chr20	44421701	44421801	WFDC3	0	+	44421701	44421801	255,0,0
chr20	44455872	44455972	TNNC2	0	+	44455872	44455972	255,0,0
chr14	39735161	39735261	CTAGE5	0	+	39735161	39735261	255,0,0
chr1	11324357	11324457	UBIAD1	0	+	11324357	11324457	255,0,0
chr7	1596167	1596267	MGC9712	0	+	1596167	1596267	255,0,0
chr1	205602814	205602914	ELK4	0	+	205602814	205602914	255,0,0
chr9	130911742	130911842	LCN2	0	+	130911742	130911842	255,0,0
chr17	1553611	1553711	RILP	0	+	1553611	1553711	255,0,0
chr14	50862459	50862559	CDKL1	0	+	50862459	50862559	255,0,0
chr16	78056329	78056429	CLEC3A	0	+	78056329	78056429	255,0,0
chr11	114166586	114166686	NNMT	0	+	114166586	114166686	255,0,0
chr4	924762	924862	MGC4618	0	+	924762	924862	255,0,0
chr9	139921921	139922021	FLJ36268	0	+	139921921	139922021	255,0,0
chr1	16349742	16349842	CLCNKA	0	+	16349742	16349842	255,0,0
chr7	99816977	99817077	MGC2463	0	+	99816977	99817077	255,0,0
chr20	33462310	33462410	ACSS2	0	+	33462310	33462410	255,0,0
chr15	65504484	65504584	CILP	0	+	65504484	65504584	255,0,0
chr21	45232182	45232282	LOC284837	0	+	45232182	45232282	255,0,0
chr12	50496987	50497087	GPD1	0	+	50496987	50497087	255,0,0
chr7	117513967	117514067	CTTNBP2	0	+	117513967	117514067	255,0,0
chr10	88727780	88727880	C10orf116	0	+	88727780	88727880	255,0,0
chr11	3692137	3692237	CHRNA10	0	+	3692137	3692237	255,0,0
chr1	54619653	54619753	CDCP2	0	+	54619653	54619753	255,0,0
chr20	39928581	39928681	ZHX3	0	+	39928581	39928681	255,0,0
chr19	17357569	17357669	NR2F6	0	+	17357569	17357669	255,0,0
chr11	58342947	58343047	LPXN	0	+	58342947	58343047	255,0,0
chr17	79138823	79138923	FLJ44861	0	+	79138823	79138923	255,0,0
chr17	15168520	15168620	PMP22	0	+	15168520	15168620	255,0,0
chr8	49502660	49502760	FLJ46365	0	+	49502660	49502760	255,0,0
chr16	49861332	49861432	ZNF423	0	+	49861332	49861432	255,0,0
chr7	99277928	99278028	CYP3A5	0	+	99277928	99278028	255,0,0
chr17	73840700	73840800	UNC13D	0	+	73840700	73840800	255,0,0
chr19	49220435	49220535	FLJ36070	0	+	49220435	49220535	255,0,0
chr1	201977030	201977130	ELF3	0	+	201977030	201977130	255,0,0
chr11	61248837	61248937	FLJ32771	0	+	61248837	61248937	255,0,0
chr1	163172990	163173090	RGS5	0	+	163172990	163173090	255,0,0
chr1	55013906	55014006	ACOT11	0	+	55013906	55014006	255,0,0
chr5	61642327	61642427	KIF2	0	+	61642327	61642427	255,0,0
chr22	50690330	50690430	HDAC10	0	+	50690330	50690430	255,0,0
chr17	74462796	74462896	AANAT	0	+	74462796	74462896	255,0,0
chr1	150781384	150781484	CTSK	0	+	150781384	150781484	255,0,0
chr9	95897166	95897266	NINJ1	0	+	95897166	95897266	255,0,0
chr12	122611733	122611833	MLXIP	0	+	122611733	122611833	255,0,0
chr3	52488020	52488120	TNNC1	0	+	52488020	52488120	255,0,0
chr6	51952311	51952411	PKHD1	0	+	51952311	51952411	255,0,0
chr13	108921002	108921102	TNFSF13B	0	+	108921002	108921102	255,0,0
chr9	136216104	136216204	SURF5	0	+	136216104	136216204	255,0,0
chr12	58209624	58209724	AVIL	0	+	58209624	58209724	255,0,0
chr1	6579865	6579965	PLEKHG5	0	+	6579865	6579965	255,0,0
chr3	132380140	132380240	ACAD11	0	+	132380140	132380240	255,0,0
chr19	49658863	49658963	HRC	0	+	49658863	49658963	255,0,0
chr7	99646956	99647056	ZNF38	0	+	99646956	99647056	255,0,0
chr11	63272504	63272604	LGALS12	0	+	63272504	63272604	255,0,0
chr16	75150406	75150506	LDHD	0	+	75150406	75150506	255,0,0
chr1	167060738	167060838	GPA33	0	+	167060738	167060838	255,0,0
chr5	150019446	150019546	SYNPO	0	+	150019446	150019546	255,0,0
chr11	1861294	1861394	TNNI2	0	+	1861294	1861394	255,0,0
chr5	140012936	140013036	CD14	0	+	140012936	140013036	255,0,0
chr19	3064231	3064331	AES	0	+	3064231	3064331	255,0,0
chr9	140125646	140125746	SLC34A3	0	+	140125646	140125746	255,0,0
chr3	14165136	14165236	TMEM43	0	+	14165136	14165236	255,0,0
chr10	124739416	124739516	C10orf89	0	+	124739416	124739516	255,0,0
chr12	6485487	6485587	SCNN1A	0	+	6485487	6485587	255,0,0
chr17	7905586	7905686	GUCY2D	0	+	7905586	7905686	255,0,0
chr6	41007472	41007572	UNC5CL	0	+	41007472	41007572	255,0,0
chr1	156211559	156211659	BGLAP	0	+	156211559	156211659	255,0,0
chr16	19727861	19727961	MGC35048	0	+	19727861	19727961	255,0,0
chr17	7493403	7493503	SOX15	0	+	7493403	7493503	255,0,0
chr3	50304374	50304474	SEMA3B	0	+	50304374	50304474	255,0,0
chr1	151805584	151805684	RORC	0	+	151805584	151805684	255,0,0
chr16	90128311	90128411	PRDM7	0	+	90128311	90128411	255,0,0
chr12	57883265	57883365	ARHGAP9	0	+	57883265	57883365	255,0,0
chr9	140081866	140081966	SSNA1	0	+	140081866	140081966	255,0,0
chr13	78549532	78549632	EDNRB	0	+	78549532	78549632	255,0,0
chr19	12779323	12779423	MORG1	0	+	12779323	12779423	255,0,0
chr3	15641858	15641958	BTD	0	+	15641858	15641958	255,0,0
chr17	62050418	62050518	SCN4A	0	+	62050418	62050518	255,0,0
chr9	135936851	135936951	CEL	0	+	135936851	135936951	255,0,0
chr2	27301893	27301993	EMILIN1	0	+	27301893	27301993	255,0,0
chr3	50338203	50338303	HYAL3	0	+	50338203	50338303	255,0,0
chr22	36019202	36019302	MB	0	+	36019202	36019302	255,0,0
chr15	77287849	77287949	PSTPIP1	0	+	77287849	77287949	255,0,0
chr16	20816358	20816458	LOC81691	0	+	20816358	20816458	255,0,0
chr19	11038270	11038370	LOC90580	0	+	11038270	11038370	255,0,0
chr5	157286370	157286470	ENTH	0	+	157286370	157286470	255,0,0
chr17	27917107	27917207	GIT1	0	+	27917107	27917207	255,0,0
chr1	109756068	109756168	SARS	0	+	109756068	109756168	255,0,0
chr19	16765642	16765742	MGC2747	0	+	16765642	16765742	255,0,0
chr3	52583596	52583696	NT5DC2	0	+	52583596	52583696	255,0,0
chr22	19930387	19930487	TXNRD2	0	+	19930387	19930487	255,0,0
chr16	30675183	30675283	FBS1	0	+	30675183	30675283	255,0,0
chr9	34662232	34662332	CCL27	0	+	34662232	34662332	255,0,0
chr13	52598125	52598225	UTP14C	0	+	52598125	52598225	255,0,0
chr19	46097025	46097125	GPR4	0	+	46097025	46097125	255,0,0
chr22	51176357	51176457	ACR	0	+	51176357	51176457	255,0,0
chr5	111495931	111496031	TIGA1	0	+	111495931	111496031	255,0,0
chr1	55013659	55013759	ACOT11	0	+	55013659	55013759	255,0,0
chr9	132598724	132598824	C9orf78	0	+	132598724	132598824	255,0,0
chr6	6321011	6321111	F13A1	0	+	6321011	6321111	255,0,0
chr5	134209225	134209325	C5orf14	0	+	134209225	134209325	255,0,0
chr16	58283071	58283171	HSPC065	0	+	58283071	58283171	255,0,0
chr11	65363453	65363553	KCNK7	0	+	65363453	65363553	255,0,0
chr4	146095763	146095863	OTUD4	0	+	146095763	146095863	255,0,0
chr16	69374845	69374945	COG8	0	+	69374845	69374945	255,0,0
chr5	139943123	139943223	SLC35A4	0	+	139943123	139943223	255,0,0
chr17	66507560	66507660	PRKAR1A	0	+	66507560	66507660	255,0,0
chr19	55794547	55794647	BRSK1	0	+	55794547	55794647	255,0,0
chr9	34127449	34127549	WDR40A	0	+	34127449	34127549	255,0,0
chr16	67965049	67965149	CTRL	0	+	67965049	67965149	255,0,0
chr2	219525793	219525893	ZNF142	0	+	219525793	219525893	255,0,0
chr11	64888179	64888279	MRPL49	0	+	64888179	64888279	255,0,0
chr20	58514029	58514129	C20orf177	0	+	58514029	58514129	0,0,0
chr17	18163133	18163233	SMCR7	0	+	18163133	18163233	0,0,0
chr19	54495920	54496020	CACNG6	0	+	54495920	54496020	0,0,0
chr3	24537385	24537485	THRB	0	+	24537385	24537485	0,0,0
chr2	128458349	128458449	SFT2D3	0	+	128458349	128458449	0,0,0
chr5	175109048	175109148	HRH2	0	+	175109048	175109148	0,0,0
chr1	155881796	155881896	RIT1	0	+	155881796	155881896	0,0,0
chr19	39323108	39323208	ECH1	0	+	39323108	39323208	0,0,0
chr7	50518597	50518697	FIGNL1	0	+	50518597	50518697	0,0,0
chr10	75402270	75402370	MYOZ1	0	+	75402270	75402370	0,0,0
chr6	31938836	31938936	STK19	0	+	31938836	31938936	0,0,0
chr21	43816036	43816136	TMPRSS3	0	+	43816036	43816136	0,0,0
chr2	96930348	96930448	WDR39	0	+	96930348	96930448	0,0,0
chr18	48190587	48190687	MAPK4	0	+	48190587	48190687	0,0,0
chr9	108423984	108424084	TAL2	0	+	108423984	108424084	0,0,0
chr16	67875569	67875669	THAP11	0	+	67875569	67875669	0,0,0
chr19	647239	647339	FLJ45684	0	+	647239	647339	0,0,0
chr4	139162758	139162858	SLC7A11	0	+	139162758	139162858	0,0,0
chr11	1331686	1331786	TOLLIP	0	+	1331686	1331786	0,0,0
chr11	113929114	113929214	ZBTB16	0	+	113929114	113929214	0,0,0
chr22	19280115	19280215	CLTCL1	0	+	19280115	19280215	0,0,0
chr20	58514151	58514251	C20orf177	0	+	58514151	58514251	0,0,0
chr3	145969529	145969629	PLSCR4	0	+	145969529	145969629	0,0,0
chr19	35531353	35531453	HPN	0	+	35531353	35531453	0,0,0
chr9	97355891	97355991	FBP2	0	+	97355891	97355991	0,0,0
chr1	7845020	7845120	PER3	0	+	7845020	7845120	0,0,0
chr20	62131210	62131310	EEF1A2	0	+	62131210	62131310	0,0,0
chr17	41131502	41131602	AARSD1	0	+	41131502	41131602	0,0,0
chr2	103236811	103236911	SLC9A2	0	+	103236811	103236911	0,0,0
chr5	170845560	170845660	FGF18	0	+	170845560	170845660	0,0,0
chr13	21140556	21140656	TTC10	0	+	21140556	21140656	0,0,0
chr2	36581988	36582088	CRIM1	0	+	36581988	36582088	0,0,0
chr17	40275076	40275176	HSPB9	0	+	40275076	40275176	0,0,0
chr1	153607984	153608084	S100A13	0	+	153607984	153608084	0,0,0
chr1	9600295	9600395	MGC4399	0	+	9600295	9600395	0,0,0
chr3	49590958	49591058	BSN	0	+	49590958	49591058	0,0,0
chr19	50431375	50431475	ATF5	0	+	50431375	50431475	0,0,0
chr13	115046229	115046329	UPF3A	0	+	115046229	115046329	0,0,0
chr11	118781763	118781863	BCL9L	0	+	118781763	118781863	0,0,0
chr9	134165218	134165318	PPAPDC3	0	+	134165218	134165318	0,0,0
chr16	2587030	2587130	PDPK1	0	+	2587030	2587130	0,0,0
chr1	150780634	150780734	CTSK	0	+	150780634	150780734	0,0,0
chr17	62049988	62050088	SCN4A	0	+	62049988	62050088	0,0,0
chr16	84732919	84733019	USP10	0	+	84732919	84733019	0,0,0
chr7	36429070	36429170	ANLN	0	+	36429070	36429170	0,0,0
chr1	45308248	45308348	PTCH2	0	+	45308248	45308348	0,0,0
chr1	10510415	10510515	CORT	0	+	10510415	10510515	0,0,0
chr6	56709278	56709378	DST	0	+	56709278	56709378	0,0,0
chr10	89621369	89621469	PTEN	0	+	89621369	89621469	0,0,0
chr21	40176900	40177000	ETS2	0	+	40176900	40177000	0,0,0
chr9	98080572	98080672	FANCC	0	+	98080572	98080672	0,0,0
chr6	109169085	109169185	ARMC2	0	+	109169085	109169185	0,0,0
chr22	38713824	38713924	CSNK1E	0	+	38713824	38713924	0,0,0
chr2	27194386	27194486	MAPRE3	0	+	27194386	27194486	0,0,0
chr17	1665069	1665169	SERPINF1	0	+	1665069	1665169	0,0,0
chr6	56707637	56707737	DST	0	+	56707637	56707737	0,0,0
chr3	128211951	128212051	GATA2	0	+	128211951	128212051	0,0,0
chr11	69469240	69469340	CCND1	0	+	69469240	69469340	0,0,0
chr11	67194859	67194959	RPS6KB2	0	+	67194859	67194959	0,0,0
chr11	3820202	3820302	NUP98	0	+	3820202	3820302	0,0,0
chr22	45705215	45705315	C22orf8	0	+	45705215	45705315	0,0,0
chr14	92573360	92573460	ATXN3	0	+	92573360	92573460	0,0,0
chr1	213224352	213224452	RPS6KC1	0	+	213224352	213224452	0,0,0
chr21	43816305	43816405	TMPRSS3	0	+	43816305	43816405	0,0,0
chr6	2841418	2841518	SERPINB1	0	+	2841418	2841518	0,0,0
chr1	150850330	150850430	ARNT	0	+	150850330	150850430	0,0,0
chr4	981442	981542	IDUA	0	+	981442	981542	0,0,0
chr3	121740877	121740977	ILDR1	0	+	121740877	121740977	0,0,0
chr8	101965609	101965709	YWHAZ	0	+	101965609	101965709	0,0,0
chr16	66995411	66995511	FLJ21736	0	+	66995411	66995511	0,0,0
chr4	99850953	99851053	EIF4E	0	+	99850953	99851053	0,0,0
chr9	138370689	138370789	KIAA0649	0	+	138370689	138370789	0,0,0
chr3	52478824	52478924	SEMA3G	0	+	52478824	52478924	0,0,0
chr4	99851161	99851261	EIF4E	0	+	99851161	99851261	0,0,0
chr8	119964679	119964779	TNFRSF11B	0	+	119964679	119964779	0,0,0
chr9	136243648	136243748	SURF4	0	+	136243648	136243748	0,0,0
chr11	628252	628352	SCT	0	+	628252	628352	0,0,0
chr1	160175543	160175643	PEA15	0	+	160175543	160175643	0,0,0
chr10	120925582	120925682	SFXN4	0	+	120925582	120925682	0,0,0
chr17	27401941	27402041	TIAF1	0	+	27401941	27402041	0,0,0
chr1	25942410	25942510	MAN1C1	0	+	25942410	25942510	0,0,0
chr9	117373189	117373289	C9orf91	0	+	117373189	117373289	0,0,0
chr1	206730536	206730636	RASSF5	0	+	206730536	206730636	0,0,0
chr6	31743987	31744087	C6orf27	0	+	31743987	31744087	0,0,0
chr19	50887077	50887177	POLD1	0	+	50887077	50887177	0,0,0
chr10	126490049	126490149	KIAA0157	0	+	126490049	126490149	0,0,0
chr1	184006766	184006866	GLT25D2	0	+	184006766	184006866	0,0,0
chr7	143059168	143059268	KIAA0773	0	+	143059168	143059268	0,0,0
chr19	39897081	39897181	ZFP36	0	+	39897081	39897181	0,0,0
chr15	83379973	83380073	AP3B2	0	+	83379973	83380073	0,0,0
chr5	140012678	140012778	CD14	0	+	140012678	140012778	0,0,0
chr15	100274145	100274245	LYSMD4	0	+	100274145	100274245	0,0,0
chr6	30538794	30538894	ABCF1	0	+	30538794	30538894	0,0,0
chr17	2206690	2206790	SMG6	0	+	2206690	2206790	0,0,0
chr11	65336162	65336262	FAM89B	0	+	65336162	65336262	0,0,0
chr7	28220595	28220695	JAZF1	0	+	28220595	28220695	0,0,0
chr8	37619300	37619400	PROSC	0	+	37619300	37619400	0,0,0
chr22	36902528	36902628	FLJ23322	0	+	36902528	36902628	0,0,0
chr12	56617033	56617133	RNF41	0	+	56617033	56617133	0,0,0
chr10	73724647	73724747	CHST3	0	+	73724647	73724747	0,0,0
chr1	9969597	9969697	CTNNBIP1	0	+	9969597	9969697	0,0,0
chr7	140624420	140624520	BRAF	0	+	140624420	140624520	0,0,0
chr3	119499699	119499799	NR1I2	0	+	119499699	119499799	0,255,0
chr19	42841006	42841106	EGFL4	0	+	42841006	42841106	0,255,0
chr5	153858052	153858152	HAND1	0	+	153858052	153858152	0,255,0
chr3	125313723	125313823	OSBPL11	0	+	125313723	125313823	0,255,0
chr6	167571122	167571222	GPR31	0	+	167571122	167571222	0,255,0
chr7	129931679	129931779	CPA4	0	+	129931679	129931779	0,255,0
chr12	90051193	90051293	ATP2B1	0	+	90051193	90051293	0,255,0
chr12	113573759	113573859	RASAL1	0	+	113573759	113573859	0,255,0
chr9	91979099	91979199	LOC349236	0	+	91979099	91979199	0,255,0
chr1	110614400	110614500	ALX3	0	+	110614400	110614500	0,255,0
chr3	148581787	148581887	CPA3	0	+	148581787	148581887	0,255,0
chr11	10589953	10590053	XLKD1	0	+	10589953	10590053	0,255,0
chr6	46292966	46293066	DSCR1L1	0	+	46292966	46293066	0,255,0
chr1	150953893	150953993	ANXA9	0	+	150953893	150953993	0,255,0
chr2	128422667	128422767	LIMS2	0	+	128422667	128422767	0,255,0
chr6	26183458	26183558	HIST1H2BE	0	+	26183458	26183558	0,255,0
chr1	43765746	43765846	TIE1	0	+	43765746	43765846	0,255,0
chr6	46884312	46884412	GPR116	0	+	46884312	46884412	0,255,0
chr7	87109269	87109369	ABCB4	0	+	87109269	87109369	0,255,0
chr3	8693809	8693909	C3orf32	0	+	8693809	8693909	0,255,0
chr3	183770600	183770700	HTR3C	0	+	183770600	183770700	0,255,0
chr6	30898887	30898987	SFTPG	0	+	30898887	30898987	0,255,0
chr12	55041329	55041429	DCD	0	+	55041329	55041429	0,255,0
chr8	120079575	120079675	COLEC10	0	+	120079575	120079675	0,255,0
chr12	4488843	4488943	FGF23	0	+	4488843	4488943	0,255,0
chr1	153231512	153231612	LOR	0	+	153231512	153231612	0,255,0
chr8	131414564	131414664	DDEF1	0	+	131414564	131414664	0,255,0
chr20	30597644	30597744	C20orf160	0	+	30597644	30597744	0,255,0
chr7	75582831	75582931	POR	0	+	75582831	75582931	0,255,0
chr2	108602311	108602411	SLC5A7	0	+	108602311	108602411	0,255,0
chr7	87109749	87109849	ABCB4	0	+	87109749	87109849	0,255,0
chr17	1549384	1549484	SCARF1	0	+	1549384	1549484	0,255,0
chr6	170198921	170199021	C6orf122	0	+	170198921	170199021	0,255,0
chr17	66303095	66303195	ARSG	0	+	66303095	66303195	0,255,0
chr10	88717876	88717976	SNCG	0	+	88717876	88717976	0,255,0
chr5	141017853	141017953	HDAC3	0	+	141017853	141017953	0,255,0
chr4	80748610	80748710	GDEP	0	+	80748610	80748710	0,255,0
chr1	145727670	145727770	PDZK1	0	+	145727670	145727770	0,255,0
chr5	149569226	149569326	SLC6A7	0	+	149569226	149569326	0,255,0
chr20	1974596	1974696	PDYN	0	+	1974596	1974696	0,255,0
chr19	44009379	44009479	PHLDB3	0	+	44009379	44009479	0,255,0
chr11	71258867	71258967	KRTAP5-9	0	+	71258867	71258967	0,255,0
chr12	54689228	54689328	NFE2	0	+	54689228	54689328	0,255,0
chr10	14372860	14372960	FRMD4A	0	+	14372860	14372960	0,255,0
chr17	47288519	47288619	ABI3	0	+	47288519	47288619	0,255,0
chr1	65352334	65352434	JAK1	0	+	65352334	65352434	0,255,0
chr1	204459089	204459189	PIK3C2B	0	+	204459089	204459189	0,255,0
chr13	52734084	52734184	NEK3	0	+	52734084	52734184	0,255,0
chr6	31080479	31080579	C6orf15	0	+	31080479	31080579	0,255,0
chr5	141061235	141061335	CENTD3	0	+	141061235	141061335	0,255,0
chr6	41122031	41122131	TREML1	0	+	41122031	41122131	0,255,0
chr12	58135783	58135883	CENTG1	0	+	58135783	58135883	0,255,0
chr1	65352332	65352432	JAK1	0	+	65352332	65352432	0,255,0
chr3	154796811	154796911	MME	0	+	154796811	154796911	0,255,0
chr2	238475366	238475466	PRLH	0	+	238475366	238475466	0,255,0
chr19	55084968	55085068	LILRA2	0	+	55084968	55085068	0,255,0
chr6	31543119	31543219	TNF	0	+	31543119	31543219	0,255,0
chr6	32191845	32191945	NOTCH4	0	+	32191845	32191945	0,255,0
chr12	55042243	55042343	DCD	0	+	55042243	55042343	0,255,0
chr5	148442504	148442604	SH3TC2	0	+	148442504	148442604	0,255,0
chr11	34642835	34642935	EHF	0	+	34642835	34642935	0,255,0
chr11	34642413	34642513	EHF	0	+	34642413	34642513	0,255,0
chr11	71259201	71259301	KRTAP5-9	0	+	71259201	71259301	0,255,0
chr12	6233607	6233707	VWF	0	+	6233607	6233707	0,255,0
chr2	162931347	162931447	DPP4	0	+	162931347	162931447	0,255,0
chr10	73849576	73849676	SPOCK2	0	+	73849576	73849676	0,255,0
chr1	160616554	160616654	SLAMF1	0	+	160616554	160616654	0,255,0
chr15	69373103	69373203	TMEM84	0	+	69373103	69373203	0,255,0
chr17	74639743	74639843	ST6GALNAC1	0	+	74639743	74639843	0,255,0
chr1	159174560	159174660	DARC	0	+	159174560	159174660	0,255,0
chr11	2920749	2920849	SLC22A18	0	+	2920749	2920849	0,255,0
chr11	2920739	2920839	SLC22A18	0	+	2920739	2920839	0,255,0
chr15	69373210	69373310	TMEM84	0	+	69373210	69373310	0,255,0
chr9	139557870	139557970	EGFL7	0	+	139557870	139557970	0,255,0
chr19	14785699	14785799	EMR3	0	+	14785699	14785799	0,255,0
chr19	51523500	51523600	KLK10	0	+	51523500	51523600	0,255,0
chr14	21058310	21058410	RNASE11	0	+	21058310	21058410	0,255,0
chr10	88716609	88716709	MMRN2	0	+	88716609	88716709	0,255,0
chr1	150245938	150246038	C1orf54	0	+	150245938	150246038	0,255,0
chr1	154293432	154293532	AQP10	0	+	154293432	154293532	0,255,0
chr1	207095103	207095203	FAIM3	0	+	207095103	207095203	0,255,0
chr2	85804682	85804782	VAMP8	0	+	85804682	85804782	0,255,0
chr21	44899089	44899189	C21orf84	0	+	44899089	44899189	0,255,0
chr9	139556504	139556604	EGFL7	0	+	139556504	139556604	0,255,0
chr22	19512956	19513056	CLDN5	0	+	19512956	19513056	0,255,0
chr5	169816328	169816428	KCNMB1	0	+	169816328	169816428	0,255,0
chr21	43346134	43346234	C21orf25	0	+	43346134	43346234	0,255,0
chr22	37404838	37404938	MGC35206	0	+	37404838	37404938	0,255,0
chr6	31543515	31543615	TNF	0	+	31543515	31543615	0,255,0
chr12	8218872	8218972	C3AR1	0	+	8218872	8218972	0,255,0
chr11	47281320	47281420	NR1H3	0	+	47281320	47281420	0,255,0
chr4	101438754	101438854	EMCN	0	+	101438754	101438854	0,255,0
chr3	183273757	183273857	KLHL6	0	+	183273757	183273857	0,255,0
chr7	38408056	38408156	LOC100506776	0	+	38408056	38408156	0,255,0
chr2	218990577	218990677	IL8RB	0	+	218990577	218990677	0,255,0
chr19	4540732	4540832	LRG1	0	+	4540732	4540832	0,255,0
chr17	62084155	62084255	ICAM2	0	+	62084155	62084255	0,255,0
chr14	94577464	94577564	IFI27	0	+	94577464	94577564	0,255,0
chr20	33813765	33813865	MMP24	0	+	33813765	33813865	0,255,0
chr2	202098207	202098307	CASP8	0	+	202098207	202098307	0,255,0
chr1	147245118	147245218	GJA5	0	+	147245118	147245218	0,255,0
chr6	32920170	32920270	HLA-DMA	0	+	32920170	32920270	0,255,0
chr12	15114653	15114753	ARHGDIB	0	+	15114653	15114753	0,255,0
chr7	101928156	101928256	APS	0	+	101928156	101928256	0,255,0
chr12	12938032	12938132	APOLD1	0	+	12938032	12938132	0,255,0
chr7	106505722	106505822	PIK3CG	0	+	106505722	106505822	0,255,0
chr5	169724540	169724640	LCP2	0	+	169724540	169724640	0,255,0
chr6	134209930	134210030	TCF21	0	+	134209930	134210030	0,255,0
chr3	158390719	158390819	LXN	0	+	158390719	158390819	0,255,0
chr14	100531541	100531641	EVL	0	+	100531541	100531641	0,255,0
chr3	50360640	50360740	HYAL2	0	+	50360640	50360740	0,255,0
chr17	27369730	27369830	PIPOX	0	+	27369730	27369830	0,255,0
chr6	32813034	32813134	PSMB8	0	+	32813034	32813134	0,255,0
chr4	101439970	101440070	EMCN	0	+	101439970	101440070	0,255,0
chr3	45928087	45928187	CCR9	0	+	45928087	45928187	0,255,0
chr7	151217530	151217630	RHEB	0	+	151217530	151217630	0,255,255
chr16	68056724	68056824	DUS2L	0	+	68056724	68056824	0,255,255
chr19	36249404	36249504	LOC148137	0	+	36249404	36249504	0,255,255
chr16	11349782	11349882	SOCS1	0	+	11349782	11349882	0,255,255
chr7	98923064	98923164	ARPC1A	0	+	98923064	98923164	0,255,255
chr17	7591849	7591949	WDR79	0	+	7591849	7591949	0,255,255
chr12	62654195	62654295	USP15	0	+	62654195	62654295	0,255,255
chr3	194354383	194354483	TMEM44	0	+	194354383	194354483	0,255,255
chr12	100660766	100660866	DEPDC4	0	+	100660766	100660866	0,255,255
chr19	58739753	58739853	ZNF544	0	+	58739753	58739853	0,255,255
chr19	18548533	18548633	ISYNA1	0	+	18548533	18548633	0,255,255
chr8	125551391	125551491	NDUFB9	0	+	125551391	125551491	0,255,255
chr6	33386211	33386311	CUTA	0	+	33386211	33386311	0,255,255
chr19	39389865	39389965	SIRT2	0	+	39389865	39389965	0,255,255
chr17	34842389	34842489	ZNHIT3	0	+	34842389	34842489	0,255,255
chr17	73975165	73975265	ACOX1	0	+	73975165	73975265	0,255,255
chr5	89770649	89770749	LOC153364	0	+	89770649	89770749	0,255,255
chr8	11725256	11725356	CTSB	0	+	11725256	11725356	0,255,255
chr2	29093460	29093560	FLJ20628	0	+	29093460	29093560	0,255,255
chr1	935089	935189	HES4	0	+	935089	935189	0,255,255
chr19	16222460	16222560	RAB8A	0	+	16222460	16222560	0,255,255
chr11	134282358	134282458	B3GAT1	0	+	134282358	134282458	0,255,255
chr19	33556010	33556110	RHPN2	0	+	33556010	33556110	0,255,255
chr11	119187341	119187441	MCAM	0	+	119187341	119187441	0,255,255
chr3	16555261	16555361	RAFTLIN	0	+	16555261	16555361	0,255,255
chr17	35767284	35767384	ACACA	0	+	35767284	35767384	0,255,255
chr4	1242701	1242801	CTBP1	0	+	1242701	1242801	0,255,255
chr16	87635734	87635834	JPH3	0	+	87635734	87635834	0,255,255
chr12	89746208	89746308	DUSP6	0	+	89746208	89746308	0,255,255
chr10	119000941	119001041	SLC18A2	0	+	119000941	119001041	0,255,255
chr8	142138269	142138369	DENND3	0	+	142138269	142138369	0,255,255
chr1	44678956	44679056	DMAP1	0	+	44678956	44679056	0,255,255
chr14	23821967	23822067	SLC22A17	0	+	23821967	23822067	0,255,255
chr2	227664303	227664403	IRS1	0	+	227664303	227664403	0,255,255
chr14	23341233	23341333	LRP10	0	+	23341233	23341333	0,255,255
chr16	30583006	30583106	ZNF688	0	+	30583006	30583106	0,255,255
chr19	7587448	7587548	MCOLN1	0	+	7587448	7587548	0,255,255
chr13	32889702	32889802	BRCA2	0	+	32889702	32889802	0,255,255
chr1	151512575	151512675	TUFT1	0	+	151512575	151512675	0,255,255
chr6	53659298	53659398	LRRC1	0	+	53659298	53659398	0,255,255
chr12	25102022	25102122	BCAT1	0	+	25102022	25102122	0,255,255
chr5	172197439	172197539	DUSP1	0	+	172197439	172197539	0,255,255
chr19	8069875	8069975	ELAVL1	0	+	8069875	8069975	0,255,255
chr11	3663322	3663422	ART5	0	+	3663322	3663422	0,255,255
chr5	893381	893481	TRIP13	0	+	893381	893481	0,255,255
chr11	121323494	121323594	SORL1	0	+	121323494	121323594	0,255,255
chr17	73257233	73257333	GGA3	0	+	73257233	73257333	0,255,255
chr6	34216431	34216531	C6orf1	0	+	34216431	34216531	0,255,255
chr9	35489668	35489768	RUSC2	0	+	35489668	35489768	0,255,255
chr1	70820147	70820247	HHLA3	0	+	70820147	70820247	0,255,255
chr6	27835141	27835241	HIST1H1B	0	+	27835141	27835241	0,255,255
chr12	54070841	54070941	ATP5G2	0	+	54070841	54070941	0,255,255
chr8	120886101	120886201	DEPDC6	0	+	120886101	120886201	0,255,255
chr7	44364891	44364991	CAMK2B	0	+	44364891	44364991	0,255,255
chr13	58205986	58206086	PCDH17	0	+	58205986	58206086	0,255,255
chr10	99531259	99531359	SFRP5	0	+	99531259	99531359	0,255,255
chr1	25256319	25256419	RUNX3	0	+	25256319	25256419	0,255,255
chr9	139964934	139965034	C9orf140	0	+	139964934	139965034	0,255,255
chr15	40886451	40886551	CASC5	0	+	40886451	40886551	0,255,255
chr16	30760194	30760294	PHKG2	0	+	30760194	30760294	0,255,255
chr2	74681922	74682022	ZNHIT4	0	+	74681922	74682022	0,255,255
chr14	55596306	55596406	LGALS3	0	+	55596306	55596406	0,255,255
chr20	39766359	39766459	PLCG1	0	+	39766359	39766459	0,255,255
chr11	62369491	62369591	MTA2	0	+	62369491	62369591	0,255,255
chr19	18794197	18794297	CRTC1	0	+	18794197	18794297	0,255,255
chr13	24735001	24735101	SPATA13	0	+	24735001	24735101	0,255,255
chr17	79670156	79670256	MRPL12	0	+	79670156	79670256	0,255,255
chr2	25194106	25194206	RBJ	0	+	25194106	25194206	0,255,255
chr16	29937696	29937796	KCTD13	0	+	29937696	29937796	0,255,255
chr11	66024789	66024889	KLC2	0	+	66024789	66024889	0,255,255
chr2	71221840	71221940	TEX261	0	+	71221840	71221940	0,255,255
chr6	1311775	1311875	FOXQ1	0	+	1311775	1311875	0,255,255
chr12	77459041	77459141	E2F7	0	+	77459041	77459141	0,255,255
chr16	58035136	58035236	C16orf57	0	+	58035136	58035236	0,255,255
chr5	14581592	14581692	FAM105A	0	+	14581592	14581692	0,255,255
chr19	58790372	58790472	ZNF8	0	+	58790372	58790472	0,255,255
chr22	42322096	42322196	TNFRSF13C	0	+	42322096	42322196	0,255,255
chr5	138940909	138941009	UBE2D2	0	+	138940909	138941009	0,255,255
chr5	177631196	177631296	HNRPAB	0	+	177631196	177631296	0,255,255
chr8	42751587	42751687	RNF170	0	+	42751587	42751687	0,255,255
chr19	51014707	51014807	JOSD2	0	+	51014707	51014807	0,255,255
chr19	17392802	17392902	ANKRD41	0	+	17392802	17392902	0,255,255
chr4	13629538	13629638	FAM44A	0	+	13629538	13629638	0,255,255
chr5	132148815	132148915	ANKRD43	0	+	132148815	132148915	0,255,255
chr2	45169397	45169497	SIX3	0	+	45169397	45169497	0,255,255
chr12	95467474	95467574	NR2C1	0	+	95467474	95467574	0,255,255
chr18	9614156	9614256	PPP4R1	0	+	9614156	9614256	0,255,255
chr18	47901393	47901493	C18orf24	0	+	47901393	47901493	0,255,255
chr3	52489368	52489468	NISCH	0	+	52489368	52489468	0,255,255
chr5	115910679	115910779	SEMA6A	0	+	115910679	115910779	0,255,255
chr22	51021115	51021215	CHKB	0	+	51021115	51021215	0,255,255
chr5	175792830	175792930	ARL10	0	+	175792830	175792930	0,255,255
chr19	58070901	58071001	ZNF550	0	+	58070901	58071001	0,255,255
chr3	8811229	8811329	OXTR	0	+	8811229	8811329	0,255,255
chr3	47323818	47323918	KIF9	0	+	47323818	47323918	0,255,255
chr1	203274832	203274932	BTG2	0	+	203274832	203274932	0,255,255
chr13	111213702	111213802	RAB20	0	+	111213702	111213802	0,255,255
chr19	48972288	48972388	PSCD2	0	+	48972288	48972388	0,255,255
chr19	1103610	1103710	GPX4	0	+	1103610	1103710	0,255,255
chr19	47137813	47137913	GNG8	0	+	47137813	47137913	0,255,255
chr1	182808188	182808288	DHX9	0	+	182808188	182808288	0,255,255
chr1	78148554	78148654	ZZZ3	0	+	78148554	78148654	0,255,255
chr20	62710723	62710823	RGS19	0	+	62710723	62710823	0,255,255
chr8	37619768	37619868	PROSC	0	+	37619768	37619868	0,255,255
chr17	79670535	79670635	MRPL12	0	+	79670535	79670635	0,255,255
chr16	79634360	79634460	MAF	0	+	79634360	79634460	0,255,255
chr15	80351629	80351729	ZA20D3	0	+	80351629	80351729	0,255,255
chr7	66093299	66093399	KCTD7	0	+	66093299	66093399	0,255,255
chr6	53213821	53213921	ELOVL5	0	+	53213821	53213921	0,255,255
chr15	74725832	74725932	SEMA7A	0	+	74725832	74725932	0,255,255
chr19	11877671	11877771	ZNF441	0	+	11877671	11877771	0,255,255
chr12	40499212	40499312	SLC2A13	0	+	40499212	40499312	0,255,255
chr1	47882264	47882364	FOXE3	0	+	47882264	47882364	0,255,255
chr2	239148082	239148182	HES6	0	+	239148082	239148182	0,255,255
chr19	14530447	14530547	DDX39	0	+	14530447	14530547	0,255,255
chr5	68485704	68485804	CENPH	0	+	68485704	68485804	0,255,255
chr1	214724755	214724855	PTPN14	0	+	214724755	214724855	0,255,255
chr4	6202329	6202429	JAKMIP1	0	+	6202329	6202429	0,255,255
chr11	45686319	45686419	CHST1	0	+	45686319	45686419	0,255,255
chr6	148663779	148663879	SASH1	0	+	148663779	148663879	0,255,255
chr17	33469363	33469463	NLE1	0	+	33469363	33469463	0,255,255
chr11	32605134	32605234	hfl-B5	0	+	32605134	32605234	0,255,255
chr3	68981840	68981940	FAM19A4	0	+	68981840	68981940	0,255,255
chr5	72793991	72794091	BTF3	0	+	72793991	72794091	0,255,255
chr22	38245397	38245497	EIF3S6IP	0	+	38245397	38245497	0,255,255
chr1	48937996	48938096	SPATA6	0	+	48937996	48938096	0,255,255
chr11	47270190	47270290	ACP2	0	+	47270190	47270290	0,255,255
chr17	79885600	79885700	MAFG	0	+	79885600	79885700	0,255,255
chr2	45236622	45236722	SIX2	0	+	45236622	45236722	0,255,255
chr19	10230677	10230777	EIF3S4	0	+	10230677	10230777	0,255,255
chr2	204399923	204400023	RAPH1	0	+	204399923	204400023	0,255,255
chr1	71513576	71513676	PTGER3	0	+	71513576	71513676	0,255,255
chr19	531989	532089	CDC34	0	+	531989	532089	0,255,255
chr1	98386159	98386259	DPYD	0	+	98386159	98386259	0,255,255
chr22	43485435	43485535	TTLL1	0	+	43485435	43485535	0,255,255
chr12	104531841	104531941	NFYB	0	+	104531841	104531941	0,255,255
chr19	2841341	2841441	ZNF555	0	+	2841341	2841441	0,255,255
chr2	42721531	42721631	KCNG3	0	+	42721531	42721631	0,255,255
chr6	97285124	97285224	GPR63	0	+	97285124	97285224	0,255,255
chr9	140149433	140149533	COBRA1	0	+	140149433	140149533	0,255,255
chr17	28562763	28562863	SLC6A4	0	+	28562763	28562863	0,255,255
chr4	4861633	4861733	MSX1	0	+	4861633	4861733	0,255,255
chr7	35840360	35840460	39697	0	+	35840360	35840460	0,255,255
chr16	30582868	30582968	ZNF688	0	+	30582868	30582968	0,255,255
chr19	13002307	13002407	GCDH	0	+	13002307	13002407	0,255,255
chr17	27915922	27916022	GIT1	0	+	27915922	27916022	0,255,255
chr6	30180982	30181082	TRIM26	0	+	30180982	30181082	0,255,255
chr16	68771150	68771250	CDH1	0	+	68771150	68771250	0,255,255
chr16	30103039	30103139	TBX6	0	+	30103039	30103139	0,255,255
chr11	113644357	113644457	ZW10	0	+	113644357	113644457	0,255,255
chr11	32448719	32448819	WT1	0	+	32448719	32448819	0,255,255
chr14	55518082	55518182	C14orf32	0	+	55518082	55518182	0,255,255
chr22	19702054	19702154	39695	0	+	19702054	19702154	0,255,255
chr17	4709965	4710065	PLD2	0	+	4709965	4710065	0,255,255
chr19	18284678	18284778	IFI30	0	+	18284678	18284778	0,255,255
chr5	72794244	72794344	BTF3	0	+	72794244	72794344	0,255,255
chr2	111435893	111435993	BUB1	0	+	111435893	111435993	0,255,255
chr5	146833381	146833481	DPYSL3	0	+	146833381	146833481	0,255,255
chr12	56882274	56882374	GLS2	0	+	56882274	56882374	0,255,255
chr1	202927425	202927525	ADIPOR1	0	+	202927425	202927525	0,255,255
chr14	61116161	61116261	SIX1	0	+	61116161	61116261	0,255,255
chr10	81107033	81107133	PPIF	0	+	81107033	81107133	0,255,255
chr2	74425713	74425813	MTHFD2	0	+	74425713	74425813	0,255,255
chr10	123734662	123734762	C10orf86	0	+	123734662	123734762	0,255,255
chr12	3600616	3600716	PRMT8	0	+	3600616	3600716	0,255,255
chr17	71161110	71161210	SSTR2	0	+	71161110	71161210	0,255,255
chr16	58767960	58768060	GOT2	0	+	58767960	58768060	0,255,255
chr12	72148979	72149079	RAB21	0	+	72148979	72149079	0,255,255
chr16	74808913	74809013	FA2H	0	+	74808913	74809013	0,255,255
chr2	27485872	27485972	SLC30A3	0	+	27485872	27485972	0,255,255
chr15	85923658	85923758	AKAP13	0	+	85923658	85923758	0,255,255
chr6	34855420	34855520	TAF11	0	+	34855420	34855520	0,255,255
chr2	220408741	220408841	CHPF	0	+	220408741	220408841	0,255,255
chr16	230291	230391	HBQ1	0	+	230291	230391	0,255,255
chr7	124405417	124405517	GPR37	0	+	124405417	124405517	0,255,255
chr20	62185024	62185124	C20orf195	0	+	62185024	62185124	0,255,255
chr3	138048320	138048420	TXNDC6	0	+	138048320	138048420	0,255,255
chr8	41166480	41166580	SFRP1	0	+	41166480	41166580	0,255,255
chr22	46663910	46664010	FLJ20699	0	+	46663910	46664010	0,255,255
chr4	41259233	41259333	UCHL1	0	+	41259233	41259333	0,255,255
chr20	33460535	33460635	GGTL3	0	+	33460535	33460635	0,255,255
chr6	1610638	1610738	FOXC1	0	+	1610638	1610738	0,255,255
chr21	45875484	45875584	LRRC3	0	+	45875484	45875584	0,255,255
chr3	50374879	50374979	RASSF1	0	+	50374879	50374979	0,255,255
chr6	35436086	35436186	RPL10A	0	+	35436086	35436186	0,255,255
chr16	3184761	3184861	ZNF213	0	+	3184761	3184861	0,255,255
chr3	23958475	23958575	RPL15	0	+	23958475	23958575	0,255,255
chr17	15848214	15848314	ADORA2B	0	+	15848214	15848314	0,255,255
chr7	73038816	73038916	WBSCR14	0	+	73038816	73038916	0,255,255
chr15	79603721	79603821	TMED3	0	+	79603721	79603821	0,255,255
chr8	48650939	48651039	CEBPD	0	+	48650939	48651039	0,255,255
chr17	4642597	4642697	CXCL16	0	+	4642597	4642697	0,255,255
chr20	60794818	60794918	HRH3	0	+	60794818	60794918	0,255,255
chr7	93519874	93519974	TFPI2	0	+	93519874	93519974	0,255,255
chr9	108006561	108006661	SLC44A1	0	+	108006561	108006661	0,255,255
chr8	59572135	59572235	NSMAF	0	+	59572135	59572235	0,255,255
chr19	1094871	1094971	POLR2E	0	+	1094871	1094971	0,255,255
chr16	71264608	71264708	HYDIN	0	+	71264608	71264708	0,255,255
chr10	35930275	35930375	FZD8	0	+	35930275	35930375	0,255,255
chr18	33767265	33767365	MOCOS	0	+	33767265	33767365	0,255,255
chr11	10562245	10562345	RNF141	0	+	10562245	10562345	0,255,255
chr7	139025095	139025195	HSPC268	0	+	139025095	139025195	0,255,255
chr3	47555050	47555150	TMEM103	0	+	47555050	47555150	0,255,255
chr16	75657287	75657387	ADAT1	0	+	75657287	75657387	0,255,255
chr2	69240704	69240804	ANTXR1	0	+	69240704	69240804	0,255,255
chr15	90039859	90039959	RHCG	0	+	90039859	90039959	0,255,255
chr7	155089753	155089853	INSIG1	0	+	155089753	155089853	0,255,255
chr3	12045954	12046054	SYN2	0	+	12045954	12046054	0,255,255
chr19	4769610	4769710	C19orf30	0	+	4769610	4769710	0,255,255
chr15	71055677	71055777	UACA	0	+	71055677	71055777	0,255,255
chr6	43597072	43597172	GTPBP2	0	+	43597072	43597172	0,255,255
chr10	135171033	135171133	C10orf125	0	+	135171033	135171133	0,255,255
chr2	232790181	232790281	NPPC	0	+	232790181	232790281	0,255,255
chr1	23857173	23857273	E2F2	0	+	23857173	23857273	0,255,255
chr18	48556581	48556681	SMAD4	0	+	48556581	48556681	0,255,255
chr17	39942880	39942980	JUP	0	+	39942880	39942980	0,255,255
chr10	119302117	119302217	EMX2	0	+	119302117	119302217	0,255,255
chr1	67896142	67896242	SERBP1	0	+	67896142	67896242	0,255,255
chr16	30022082	30022182	DOC2A	0	+	30022082	30022182	0,255,255
chr12	95397275	95397375	NDUFA12	0	+	95397275	95397375	0,255,255
chr6	43276608	43276708	CRIP3	0	+	43276608	43276708	0,255,255
chr3	50648896	50648996	CISH	0	+	50648896	50648996	0,255,255
chr7	37960267	37960367	EPDR1	0	+	37960267	37960367	0,255,255
chr1	236306261	236306361	GPR137B	0	+	236306261	236306361	0,255,255
chr2	87017903	87018003	CD8A	0	+	87017903	87018003	0,255,255
chr3	13521643	13521743	HDAC11	0	+	13521643	13521743	0,255,255
chr20	1373210	1373310	FKBP1A	0	+	1373210	1373310	0,255,255
chr16	74808628	74808728	FA2H	0	+	74808628	74808728	0,255,255
chr12	113494379	113494479	DTX1	0	+	113494379	113494479	0,255,255
chr12	33050167	33050267	PKP2	0	+	33050167	33050267	0,255,255
chr12	104234925	104235025	NT5DC3	0	+	104234925	104235025	0,255,255
chr5	10442053	10442153	ROPN1L	0	+	10442053	10442153	0,255,255
chr3	33138577	33138677	GLB1	0	+	33138577	33138677	0,255,255
chr2	74756184	74756284	HTRA2	0	+	74756184	74756284	0,255,255
chr2	27309709	27309809	KHK	0	+	27309709	27309809	0,255,255
chr14	35591731	35591831	C14orf10	0	+	35591731	35591831	0,255,255
chr19	12807321	12807421	FBXW9	0	+	12807321	12807421	0,255,255
chr16	67907251	67907351	RCD-8	0	+	67907251	67907351	0,255,255
chr11	77185442	77185542	PAK1	0	+	77185442	77185542	0,255,255
chr4	17579222	17579322	LAP3	0	+	17579222	17579322	0,255,255
chr19	56988348	56988448	ZNF667	0	+	56988348	56988448	0,255,255
chr16	24550693	24550793	RBBP6	0	+	24550693	24550793	0,255,255
chr7	151722571	151722671	GALNT11	0	+	151722571	151722671	0,255,255
chr4	4861770	4861870	MSX1	0	+	4861770	4861870	0,255,255
chr2	96874773	96874873	STARD7	0	+	96874773	96874873	0,255,255
chr1	23694981	23695081	LOC148898	0	+	23694981	23695081	0,255,255
chr9	17579177	17579277	SH3GL2	0	+	17579177	17579277	0,255,255
chr2	48010312	48010412	MSH6	0	+	48010312	48010412	0,255,255
chr2	27274259	27274359	FLJ21839	0	+	27274259	27274359	0,255,255
chr4	119274291	119274391	PRSS12	0	+	119274291	119274391	0,255,255
chr15	63673843	63673943	CA12	0	+	63673843	63673943	0,255,255
chr20	44562792	44562892	C20orf67	0	+	44562792	44562892	0,255,255
chr3	127317416	127317516	MCM2	0	+	127317416	127317516	0,255,255
chr6	25652552	25652652	SCGN	0	+	25652552	25652652	0,255,255
chr10	116853614	116853714	ATRNL1	0	+	116853614	116853714	0,255,255
chr3	32147827	32147927	GPD1L	0	+	32147827	32147927	0,255,255
chr19	4769603	4769703	C19orf30	0	+	4769603	4769703	0,255,255
chr1	120254614	120254714	PHGDH	0	+	120254614	120254714	0,255,255
chr1	62784712	62784812	ANKRD38	0	+	62784712	62784812	0,255,255
chr7	97501868	97501968	ASNS	0	+	97501868	97501968	0,255,255
chr3	49044472	49044572	WDR6	0	+	49044472	49044572	0,255,255
chr19	44124054	44124154	C19orf37	0	+	44124054	44124154	0,255,255
chr9	74526216	74526316	C9orf85	0	+	74526216	74526316	0,255,255
chr5	132299811	132299911	AFF4	0	+	132299811	132299911	0,255,255
chr9	34612993	34613093	C9orf23	0	+	34612993	34613093	0,255,255
chr2	234263718	234263818	DGKD	0	+	234263718	234263818	0,255,255
chr7	26192149	26192249	NFE2L3	0	+	26192149	26192249	0,255,255
chr17	42906795	42906895	GJA7	0	+	42906795	42906895	0,255,255
chr14	77964662	77964762	THSD3	0	+	77964662	77964762	0,255,255
chr3	49377369	49377469	USP4	0	+	49377369	49377469	0,255,255
chr7	35293487	35293587	TBX20	0	+	35293487	35293587	0,255,255
chr18	813009	813109	YES1	0	+	813009	813109	0,255,255
chr4	76555584	76555684	CDKL2	0	+	76555584	76555684	0,255,255
chr5	176433841	176433941	RAP80	0	+	176433841	176433941	0,255,255
chr9	1052189	1052289	DMRT2	0	+	1052189	1052289	0,255,255
chr1	2985168	2985268	PRDM16	0	+	2985168	2985268	0,255,255
chr21	38072050	38072150	SIM2	0	+	38072050	38072150	0,255,255
chr7	105029075	105029175	SRPK2	0	+	105029075	105029175	0,255,255
chr7	23571464	23571564	TRA2A	0	+	23571464	23571564	0,255,255
chr10	98945250	98945350	SLIT1	0	+	98945250	98945350	0,255,255
chr15	90646107	90646207	IDH2	0	+	90646107	90646207	0,255,255
chr1	226925122	226925222	ITPKB	0	+	226925122	226925222	0,255,255
chr19	36605202	36605302	CKAP1	0	+	36605202	36605302	0,255,255
chr9	34126612	34126712	WDR40A	0	+	34126612	34126712	0,255,255
chr18	78005615	78005715	PARD6G	0	+	78005615	78005715	0,255,255
chr20	61050510	61050610	GATA5	0	+	61050510	61050610	0,255,255
chr1	1244010	1244110	PUSL1	0	+	1244010	1244110	0,255,255
chr2	242041966	242042066	MTERFD2	0	+	242041966	242042066	0,255,255
chr18	33767176	33767276	MOCOS	0	+	33767176	33767276	0,255,255
chr21	39288328	39288428	KCNJ6	0	+	39288328	39288428	0,255,255
chr1	63788883	63788983	FOXD3	0	+	63788883	63788983	0,255,255
chr2	88355008	88355108	LOC51315	0	+	88355008	88355108	0,255,255
chr18	2847259	2847359	EMILIN2	0	+	2847259	2847359	0,255,255
chr19	4769542	4769642	C19orf30	0	+	4769542	4769642	0,255,255
chr2	240964365	240964465	NDUFA10	0	+	240964365	240964465	0,255,255
chr19	2457144	2457244	LMNB2	0	+	2457144	2457244	0,255,255
chr9	37422525	37422625	GRHPR	0	+	37422525	37422625	0,255,255
chr1	171750350	171750450	KIAA0859	0	+	171750350	171750450	0,255,255
chr11	134146860	134146960	LOC112937	0	+	134146860	134146960	0,255,255
chr8	11058660	11058760	XKR6	0	+	11058660	11058760	0,255,255
chr10	105036595	105036695	INA	0	+	105036595	105036695	0,255,255
chr6	117586868	117586968	VGLL2	0	+	117586868	117586968	0,255,255
chr11	115375176	115375276	IGSF4	0	+	115375176	115375276	0,255,255
chr6	27858495	27858595	HIST1H3J	0	+	27858495	27858595	0,255,255
chr3	41240912	41241012	CTNNB1	0	+	41240912	41241012	0,255,255
chr16	103673	103773	POLR3K	0	+	103673	103773	0,255,255
chr13	95953455	95953555	ABCC4	0	+	95953455	95953555	0,255,255
chr12	107711822	107711922	BTBD11	0	+	107711822	107711922	0,255,255
chr7	87563805	87563905	ADAM22	0	+	87563805	87563905	0,255,255
chr19	13858569	13858669	MGC10471	0	+	13858569	13858669	0,255,255
chr3	9746009	9746109	CPNE9	0	+	9746009	9746109	0,255,255
chr19	34175431	34175531	CHST8	0	+	34175431	34175531	0,255,255
chr8	71581256	71581356	LACTB2	0	+	71581256	71581356	0,255,255
chr5	80256614	80256714	RASGRF2	0	+	80256614	80256714	0,255,255
chr9	36572595	36572695	MELK	0	+	36572595	36572695	0,255,255
chr14	57046807	57046907	C14orf101	0	+	57046807	57046907	0,255,255
chr20	61492619	61492719	TCFL5	0	+	61492619	61492719	0,255,255
chr17	61523221	61523321	CYB561	0	+	61523221	61523321	0,255,255
chr1	150207417	150207517	ANP32E	0	+	150207417	150207517	0,255,255
chr15	40074596	40074696	FSIP1	0	+	40074596	40074696	0,255,255
chr17	48046315	48046415	DLX4	0	+	48046315	48046415	0,255,255
chr8	77912283	77912383	PXMP3	0	+	77912283	77912383	0,255,255
chr5	68788037	68788137	OCLN	0	+	68788037	68788137	0,255,255
chr4	140477655	140477755	SET7	0	+	140477655	140477755	0,255,255
chr15	72612517	72612617	BRUNOL6	0	+	72612517	72612617	0,255,255
chr2	27593305	27593405	SNX17	0	+	27593305	27593405	0,255,255
chr13	21750297	21750397	MRP63	0	+	21750297	21750397	0,255,255
chr4	57303107	57303207	PPAT	0	+	57303107	57303207	0,255,255
chr3	47844616	47844716	DHX30	0	+	47844616	47844716	0,255,255
chr14	29235958	29236058	FOXG1B	0	+	29235958	29236058	0,255,255
chr22	39640785	39640885	PDGFB	0	+	39640785	39640885	0,255,255
chr1	174992694	174992794	MRPS14	0	+	174992694	174992794	0,255,255
chr19	8933247	8933347	ZNF558	0	+	8933247	8933347	0,255,255
chr3	128902626	128902726	ZNF9	0	+	128902626	128902726	0,255,255
chr3	45730749	45730849	SACM1L	0	+	45730749	45730849	0,255,255
chr20	55204308	55204408	TFAP2C	0	+	55204308	55204408	0,255,255
chr9	102584095	102584195	NR4A3	0	+	102584095	102584195	0,255,255
chr16	19533360	19533460	MIR16	0	+	19533360	19533460	0,255,255
chr11	124631931	124632031	ESAM	0	+	124631931	124632031	0,255,255
chr17	73892932	73893032	TRIM65	0	+	73892932	73893032	0,255,255
chr15	81294249	81294349	MESDC1	0	+	81294249	81294349	0,255,255
chr6	144164600	144164700	LTV1	0	+	144164600	144164700	0,255,255
chr1	12123212	12123312	TNFRSF8	0	+	12123212	12123312	0,255,255
chr1	226373986	226374086	ACBD3	0	+	226373986	226374086	0,255,255
chr19	5567708	5567808	PLAC2	0	+	5567708	5567808	0,255,255
chr22	22089702	22089802	YPEL1	0	+	22089702	22089802	0,255,255
chr17	59477236	59477336	TBX2	0	+	59477236	59477336	0,255,255
chr4	48485183	48485283	SLC10A4	0	+	48485183	48485283	0,255,255
chr1	229695041	229695141	ABCB10	0	+	229695041	229695141	0,255,255
chr5	170736201	170736301	TLX3	0	+	170736201	170736301	0,255,255
chr13	26043016	26043116	ATP8A2	0	+	26043016	26043116	0,255,255
chr1	1209623	1209723	UBE2J2	0	+	1209623	1209723	0,255,255
chr9	35096622	35096722	PIGO	0	+	35096622	35096722	0,255,255
chr8	82633598	82633698	ZFAND1	0	+	82633598	82633698	0,255,255
chr6	10415490	10415590	TFAP2A	0	+	10415490	10415590	0,255,255
chr1	6320707	6320807	GPR153	0	+	6320707	6320807	0,255,255
chr7	75931882	75931982	HSPB1	0	+	75931882	75931982	0,255,255
chr3	49592479	49592579	BSN	0	+	49592479	49592579	0,255,255
chr10	120789905	120790005	NANOS1	0	+	120789905	120790005	0,255,255
chr8	145150389	145150489	CYC1	0	+	145150389	145150489	0,255,255
chr2	38978846	38978946	SFRS7	0	+	38978846	38978946	0,255,255
chr20	5892288	5892388	CHGB	0	+	5892288	5892388	0,255,255
chr10	72163668	72163768	EIF4EBP2	0	+	72163668	72163768	0,255,255
chr6	13487612	13487712	GFOD1	0	+	13487612	13487712	0,255,255
chr4	2845070	2845170	ADD1	0	+	2845070	2845170	0,255,255
chr11	65554153	65554253	OVOL1	0	+	65554153	65554253	0,255,255
chr15	90039532	90039632	RHCG	0	+	90039532	90039632	0,255,255
chr17	74581281	74581381	ST6GALNAC2	0	+	74581281	74581381	0,255,255
chr14	64971426	64971526	ZBTB25	0	+	64971426	64971526	0,255,255
chr11	67250759	67250859	AIP	0	+	67250759	67250859	0,255,255
chr4	89205678	89205778	PPM1K	0	+	89205678	89205778	0,255,255
chr17	77771604	77771704	CBX8	0	+	77771604	77771704	0,255,255
chr14	64970149	64970249	ZBTB25	0	+	64970149	64970249	0,255,255
chr10	104404329	104404429	TRIM8	0	+	104404329	104404429	0,255,255
chr2	15731743	15731843	DDX1	0	+	15731743	15731843	0,255,255
chr4	185570929	185571029	FLJ33167	0	+	185570929	185571029	0,255,255
chr5	176778809	176778909	LMAN2	0	+	176778809	176778909	0,255,255
chr2	20646693	20646793	RHOB	0	+	20646693	20646793	0,255,255
chr4	1794589	1794689	FGFR3	0	+	1794589	1794689	0,255,255
chr19	6110827	6110927	RFX2	0	+	6110827	6110927	0,255,255
chr7	23571595	23571695	TRA2A	0	+	23571595	23571695	0,255,255
chr9	140485546	140485646	ZMYND19	0	+	140485546	140485646	0,255,255
chr14	36003393	36003493	INSM2	0	+	36003393	36003493	0,255,255
chr3	123167226	123167326	ADCY5	0	+	123167226	123167326	0,255,255
chr8	79428384	79428484	PKIA	0	+	79428384	79428484	0,255,255
chr9	126774023	126774123	LHX2	0	+	126774023	126774123	0,255,255
chr1	200860313	200860413	C1orf106	0	+	200860313	200860413	0,255,255
chr17	6679483	6679583	FBXO39	0	+	6679483	6679583	0,255,255
chr7	150674930	150675030	KCNH2	0	+	150674930	150675030	0,255,255
chr21	44394747	44394847	PKNOX1	0	+	44394747	44394847	0,255,255
chr22	19110278	19110378	DGCR2	0	+	19110278	19110378	0,255,255
chr8	143808212	143808312	C8orf55	0	+	143808212	143808312	0,255,255
chr7	75368191	75368291	HIP1	0	+	75368191	75368291	0,255,255
chr9	505185	505285	ANKRD15	0	+	505185	505285	0,255,255
chr6	158243783	158243883	SNX9	0	+	158243783	158243883	0,255,255
chr15	72612075	72612175	BRUNOL6	0	+	72612075	72612175	0,255,255
chr2	38303630	38303730	CYP1B1	0	+	38303630	38303730	0,255,255
chr9	139439711	139439811	NOTCH1	0	+	139439711	139439811	0,255,255
chr11	134281341	134281441	B3GAT1	0	+	134281341	134281441	0,255,255
chr7	44887908	44888008	H2AFV	0	+	44887908	44888008	0,255,255
chr15	75018533	75018633	CYP1A1	0	+	75018533	75018633	0,255,255
chr7	100797545	100797645	AP1S1	0	+	100797545	100797645	0,255,255
chr4	52917825	52917925	SPATA18	0	+	52917825	52917925	0,255,255
chr19	2740251	2740351	SLC39A3	0	+	2740251	2740351	0,255,255
chr2	60780433	60780533	BCL11A	0	+	60780433	60780533	0,255,255
chr8	11565301	11565401	GATA4	0	+	11565301	11565401	0,255,255
chr3	69788790	69788890	MITF	0	+	69788790	69788890	0,255,255
chr6	144329002	144329102	PLAGL1	0	+	144329002	144329102	0,255,255
chr3	129034609	129034709	H1FX	0	+	129034609	129034709	0,255,255
chr7	130418265	130418365	KLF14	0	+	130418265	130418365	0,255,255
chr14	93389841	93389941	CHGA	0	+	93389841	93389941	0,255,255
chr4	22517915	22518015	GPR125	0	+	22517915	22518015	0,255,255
chr7	127291530	127291630	SND1	0	+	127291530	127291630	0,255,255
chr20	37377374	37377474	ACTR5	0	+	37377374	37377474	0,255,255
chr19	33166479	33166579	RGS9BP	0	+	33166479	33166579	0,255,255
chr18	78005130	78005230	PARD6G	0	+	78005130	78005230	0,255,255
chr13	30424103	30424203	UBL3	0	+	30424103	30424203	0,255,255
chr1	154540221	154540321	CHRNB2	0	+	154540221	154540321	0,255,255
chr10	45869766	45869866	ALOX5	0	+	45869766	45869866	0,255,255
chr5	134914684	134914784	CXCL14	0	+	134914684	134914784	0,255,255
chr7	29234420	29234520	CHN2	0	+	29234420	29234520	0,255,255
chr3	23244638	23244738	UBE2E2	0	+	23244638	23244738	0,255,255
chr14	31028376	31028476	KIAA1333	0	+	31028376	31028476	0,255,255
chr12	59313833	59313933	LRIG3	0	+	59313833	59313933	0,255,255
chr5	83680276	83680376	EDIL3	0	+	83680276	83680376	0,255,255
chr17	39890706	39890806	HAP1	0	+	39890706	39890806	0,255,255
chr3	44903466	44903566	TMEM42	0	+	44903466	44903566	0,255,255
chr2	227700408	227700508	RHBDD1	0	+	227700408	227700508	0,255,255
chr16	23568330	23568430	UBPH	0	+	23568330	23568430	0,255,255
chr8	22960347	22960447	TNFRSF10C	0	+	22960347	22960447	0,255,255
chr17	48796701	48796801	CROP	0	+	48796701	48796801	0,255,255
chr8	11562633	11562733	GATA4	0	+	11562633	11562733	0,255,255
chr22	38864194	38864294	KDELR3	0	+	38864194	38864294	0,255,255
chr3	42544350	42544450	VIPR1	0	+	42544350	42544450	0,255,255
chr9	21968322	21968422	CDKN2A	0	+	21968322	21968422	0,255,255
chr19	19729682	19729782	PBX4	0	+	19729682	19729782	0,255,255
chr6	11111844	11111944	HERV-FRD	0	+	11111844	11111944	0,255,255
chr1	8086671	8086771	ERRFI1	0	+	8086671	8086771	0,255,255
chr11	117667687	117667787	DSCAML1	0	+	117667687	117667787	0,255,255
chr15	31195932	31196032	KIAA1018	0	+	31195932	31196032	0,255,255
chr13	26043422	26043522	ATP8A2	0	+	26043422	26043522	0,255,255
chr9	21968782	21968882	CDKN2A	0	+	21968782	21968882	0,255,255
chr7	156803147	156803247	HLXB9	0	+	156803147	156803247	0,255,255
chr17	79670404	79670504	MRPL12	0	+	79670404	79670504	0,255,255
chr2	33172392	33172492	LTBP1	0	+	33172392	33172492	0,255,255
chr3	57993929	57994029	FLNB	0	+	57993929	57994029	0,255,255
chr4	4864270	4864370	MSX1	0	+	4864270	4864370	0,255,255
chr1	87794025	87794125	LMO4	0	+	87794025	87794125	0,255,255
chr12	53399823	53399923	EIF4B	0	+	53399823	53399923	0,255,255
chr2	154335722	154335822	RPRM	0	+	154335722	154335822	0,255,255
chr2	176980948	176981048	HOXD10	0	+	176980948	176981048	0,255,255
chr3	45730925	45731025	SACM1L	0	+	45730925	45731025	0,255,255
chr21	43430444	43430544	ZNF295	0	+	43430444	43430544	0,255,255
chr20	32581975	32582075	RALY	0	+	32581975	32582075	0,255,255
chr22	37882347	37882447	MFNG	0	+	37882347	37882447	0,255,255
chr22	46547067	46547167	PPARA	0	+	46547067	46547167	0,255,255
chr6	26250300	26250400	HIST1H3F	0	+	26250300	26250400	0,255,255
chr1	146644056	146644156	PRKAB2	0	+	146644056	146644156	0,255,255
chr10	126150772	126150872	LHPP	0	+	126150772	126150872	0,255,255
chr5	140625009	140625109	PCDHB15	0	+	140625009	140625109	0,255,255
chr17	59488585	59488685	LOC388407	0	+	59488585	59488685	0,255,255
chr8	53626886	53626986	RB1CC1	0	+	53626886	53626986	0,255,255
chr3	45017949	45018049	EXOSC7	0	+	45017949	45018049	0,255,255
chr17	1531529	1531629	SLC43A2	0	+	1531529	1531629	0,255,255
chr6	6008075	6008175	NRN1	0	+	6008075	6008175	0,255,255
chr6	142623383	142623483	GPR126	0	+	142623383	142623483	0,255,255
chr1	26438157	26438257	PDIK1L	0	+	26438157	26438257	0,255,255
chr22	50683138	50683238	TUBGCP6	0	+	50683138	50683238	0,255,255
chr11	506759	506859	RNH1	0	+	506759	506859	0,255,255
chr3	49711097	49711197	APEH	0	+	49711097	49711197	0,255,255
chr7	150777537	150777637	FASTK	0	+	150777537	150777637	0,255,255
chr8	55370494	55370594	SOX17	0	+	55370494	55370594	0,255,255
chr2	242448625	242448725	STK25	0	+	242448625	242448725	0,255,255
chr10	23481544	23481644	PTF1A	0	+	23481544	23481644	0,255,255
chr7	143077711	143077811	ZYX	0	+	143077711	143077811	0,255,255
chr14	102026326	102026426	DIO3	0	+	102026326	102026426	0,255,255
chr14	104181343	104181443	XRCC3	0	+	104181343	104181443	0,255,255
chr10	22633988	22634088	SPAG6	0	+	22633988	22634088	0,255,255
chr2	238513298	238513398	RAB17	0	+	238513298	238513398	0,255,255
chr9	21995262	21995362	CDKN2A	0	+	21995262	21995362	0,255,255
chr17	1732971	1733071	SMYD4	0	+	1732971	1733071	0,255,255
chr19	58111078	58111178	ZNF530	0	+	58111078	58111178	0,255,255
chr2	47798346	47798446	KCNK12	0	+	47798346	47798446	0,255,255
chr19	45394106	45394206	TOMM40	0	+	45394106	45394206	0,255,255
chr3	152553039	152553139	P2RY1	0	+	152553039	152553139	0,255,255
chr12	111843165	111843265	LNK	0	+	111843165	111843265	0,255,255
chr11	66335599	66335699	CTSF	0	+	66335599	66335699	0,255,255
chr12	103351467	103351567	ASCL1	0	+	103351467	103351567	0,255,255
chr2	85361134	85361234	TCF7L1	0	+	85361134	85361234	0,255,255
chr6	170599611	170599711	DLL1	0	+	170599611	170599711	0,255,255
chr6	33589068	33589168	ITPR3	0	+	33589068	33589168	0,255,255
chr12	85306866	85306966	SLC6A15	0	+	85306866	85306966	0,255,255
chr12	26348462	26348562	SSPN	0	+	26348462	26348562	0,255,255
chr19	57349954	57350054	ZIM2	0	+	57349954	57350054	0,255,255
chr19	10397730	10397830	ICAM4	0	+	10397730	10397830	0,255,255
chr2	30670120	30670220	LYCAT	0	+	30670120	30670220	0,255,255
chr1	28241267	28241367	RPA2	0	+	28241267	28241367	0,255,255
chr7	100808999	100809099	VGF	0	+	100808999	100809099	0,255,255
chr1	95392339	95392439	CNN3	0	+	95392339	95392439	0,255,255
chr5	180467469	180467569	BTNL9	0	+	180467469	180467569	0,255,255
chr2	105946533	105946633	TGFBRAP1	0	+	105946533	105946633	0,255,255
chr19	19729325	19729425	PBX4	0	+	19729325	19729425	0,255,255
chr16	23766066	23766166	LOC63928	0	+	23766066	23766166	0,255,255
chr3	43731923	43732023	ABHD5	0	+	43731923	43732023	0,255,255
chr7	96654375	96654475	DLX5	0	+	96654375	96654475	0,255,255
chr12	122688658	122688758	B3GNT4	0	+	122688658	122688758	0,255,255
chr15	83951969	83952069	BNC1	0	+	83951969	83952069	0,255,255
chr16	68056728	68056828	DUS2L	0	+	68056728	68056828	0,255,255
chr16	23464663	23464763	COG7	0	+	23464663	23464763	0,255,255
chr19	18343851	18343951	PDE4C	0	+	18343851	18343951	0,255,255
chr8	87082015	87082115	PSKH2	0	+	87082015	87082115	0,255,255
chr9	5339627	5339727	RLN1	0	+	5339627	5339727	0,255,255
chr18	44562086	44562186	TCEB3B	0	+	44562086	44562186	0,255,255
chr14	105070948	105071048	FLJ42486	0	+	105070948	105071048	0,255,255
chr17	46800589	46800689	PRAC	0	+	46800589	46800689	0,255,255
chr16	88878430	88878530	APRT	0	+	88878430	88878530	0,255,255
chr6	150070947	150071047	PCMT1	0	+	150070947	150071047	0,255,255
chr8	21987811	21987911	HR	0	+	21987811	21987911	0,255,255
chr5	134870464	134870564	NEUROG1	0	+	134870464	134870564	0,255,255
chr7	30185726	30185826	Ells1	0	+	30185726	30185826	0,255,255
chr4	40198545	40198645	RHOH	0	+	40198545	40198645	0,255,255
chr9	91605931	91606031	EDG3	0	+	91605931	91606031	0,255,255
chr3	50314241	50314341	SEMA3B	0	+	50314241	50314341	0,255,255
chr1	27702601	27702701	FCN3	0	+	27702601	27702701	0,255,255
chr16	2391031	2391131	ABCA3	0	+	2391031	2391131	0,255,255
chr3	138153713	138153813	FAM62C	0	+	138153713	138153813	0,255,255
chr1	39957343	39957443	BMP8A	0	+	39957343	39957443	0,255,255
chr1	54519194	54519294	C1orf83	0	+	54519194	54519294	0,255,255
chr21	45149348	45149448	C21orf124	0	+	45149348	45149448	0,255,255
chr22	43253139	43253239	ARFGAP3	0	+	43253139	43253239	0,255,255
chr21	46237335	46237435	SUMO3	0	+	46237335	46237435	0,255,255
chr13	99739332	99739432	DOCK9	0	+	99739332	99739432	0,255,255
chr15	73345162	73345262	NEO1	0	+	73345162	73345262	0,255,255
chr17	46692198	46692298	HOXB8	0	+	46692198	46692298	0,255,255
chr1	1167986	1168086	B3GALT6	0	+	1167986	1168086	0,255,255
chr7	137532324	137532424	DGKI	0	+	137532324	137532424	0,255,255
chr3	50313163	50313263	SEMA3B	0	+	50313163	50313263	0,255,255
chr8	22960957	22961057	TNFRSF10C	0	+	22960957	22961057	0,255,255
chr12	42631951	42632051	YAF2	0	+	42631951	42632051	0,255,255
chr5	151304307	151304407	GLRA1	0	+	151304307	151304407	0,255,255
chr22	17601331	17601431	CECR6	0	+	17601331	17601431	0,255,255
chr4	1858181	1858281	LETM1	0	+	1858181	1858281	0,255,255
chr3	140949866	140949966	ACPL2	0	+	140949866	140949966	0,255,255
chr3	24536259	24536359	THRB	0	+	24536259	24536359	0,255,255
chr18	44561675	44561775	TCEB3B	0	+	44561675	44561775	0,255,255
chr12	50360726	50360826	AQP6	0	+	50360726	50360826	0,255,255
chr3	141595605	141595705	ATP1B3	0	+	141595605	141595705	0,255,255
chr2	46523411	46523511	EPAS1	0	+	46523411	46523511	0,255,255
chr6	18122669	18122769	NHLRC1	0	+	18122669	18122769	0,255,255
chr17	44249441	44249541	KIAA1267	0	+	44249441	44249541	0,255,255
chr21	45079182	45079282	HSF2BP	0	+	45079182	45079282	0,255,255
chr19	17516279	17516379	BST2	0	+	17516279	17516379	0,255,255
chr9	140149950	140150050	COBRA1	0	+	140149950	140150050	0,255,255
chr1	68512600	68512700	DIRAS3	0	+	68512600	68512700	0,255,255
chr3	50313946	50314046	SEMA3B	0	+	50313946	50314046	0,255,255
chr6	134210548	134210648	TCF21	0	+	134210548	134210648	0,255,255
chr11	2890208	2890308	KCNQ1DN	0	+	2890208	2890308	0,255,255
chr1	85930101	85930201	DDAH1	0	+	85930101	85930201	0,255,255
chr7	47580197	47580297	TNS3	0	+	47580197	47580297	0,255,255
chr6	34433270	34433370	PACSIN1	0	+	34433270	34433370	0,255,255
chr2	10443453	10443553	HPCAL1	0	+	10443453	10443553	0,255,255
chr10	70287388	70287488	SLC25A16	0	+	70287388	70287488	0,255,255
chr6	169653911	169654011	THBS2	0	+	169653911	169654011	0,255,255
chr11	2890597	2890697	KCNQ1DN	0	+	2890597	2890697	0,255,255
chr12	110906960	110907060	C12orf24	0	+	110906960	110907060	0,255,255
chr3	178984923	178985023	KCNMB3	0	+	178984923	178985023	0,255,255
chr3	50312863	50312963	SEMA3B	0	+	50312863	50312963	0,255,255
chr12	62654269	62654369	USP15	0	+	62654269	62654369	0,255,255
chr3	42543516	42543616	VIPR1	0	+	42543516	42543616	0,255,255
chr3	46619314	46619414	TDGF1	0	+	46619314	46619414	0,255,255
chr15	25683859	25683959	UBE3A	0	+	25683859	25683959	0,255,255
chr20	62688523	62688623	TCEA2	0	+	62688523	62688623	0,255,255
chr3	113160263	113160363	WDR52	0	+	113160263	113160363	0,255,255
chr21	38379520	38379620	DSCR6	0	+	38379520	38379620	0,255,255
chr16	68057115	68057215	DUS2L	0	+	68057115	68057215	0,255,255
chr19	58038523	58038623	ZNF549	0	+	58038523	58038623	0,255,255
chr9	22005945	22006045	CDKN2B	0	+	22005945	22006045	0,255,255
chr11	124767898	124767998	ROBO4	0	+	124767898	124767998	0,255,255
chr1	9352902	9353002	SPSB1	0	+	9352902	9353002	0,255,255
chr17	80407729	80407829	C17orf62	0	+	80407729	80407829	0,255,255
chr9	22005719	22005819	CDKN2B	0	+	22005719	22005819	0,255,255
chr7	100027358	100027458	BCDIN3	0	+	100027358	100027458	0,255,255
chr9	22005513	22005613	CDKN2B	0	+	22005513	22005613	0,255,255
chr1	204120539	204120639	ETNK2	0	+	204120539	204120639	0,255,255
chr17	62009557	62009657	CD79B	0	+	62009557	62009657	0,255,255
chr9	22005238	22005338	CDKN2B	0	+	22005238	22005338	0,255,255
chr9	22005369	22005469	CDKN2B	0	+	22005369	22005469	0,255,255
