# Supplementary material for: Differential DNA methylation with age displays both common and dynamic features across human tissues that are influenced by CpG landscape
Source: Genome Biol. 2013 Sep 13;14(9):R102. doi: 10.1186/gb-2013-14-9-r102 (PMC4053985; doi:10.1186/gb-2013-14-9-r102)
Supplement: Additional file 8 — Multiple ageCGs affiliated with the same genes in blood. [file gb-2013-14-9-r102-S8.xlsx]

## Sheet: Sheet1
probe	SYMBOL	pval.age	age.fdr	intercept.age	slope.age	r.squared	CHR	MAPINFO_hg18	CPG_ISLAND
cg05286874	ABCA1	0.000229347	0.0118382	0.000472523	0.000166397	0.179737	9	106730306	TRUE
cg21572316	ABCA1	0.000266102	0.0131204	0.00922071	0.000320503	0.176392	9	106729839	TRUE
cg04474832	ABHD14A	1.19e-08	2.87e-05	0.31394	-0.00150195	0.377666	3	51983527	TRUE
cg18328933	ABHD14A	1.65e-05	0.0019819	0.724145	-0.00151637	0.237262	3	51983578	TRUE
cg14795968	ACADL	0.000284957	0.0136676	0.0034097	0.000981353	0.174848	2	210798060	TRUE
cg09068528	ACADL	0.000728022	0.0259104	-0.0040671	0.000673177	0.153496	2	210798416	TRUE
cg11668923	ADAM12	2.3e-08	4.51e-05	-0.0215507	0.00155239	0.366009	10	128066926	TRUE
cg13488201	ADAM12	3.98e-06	0.000856017	0.0290833	0.00188134	0.266906	10	128067313	TRUE
cg00472814	ADAMTS1	0.000736491	0.0260286	0.0042543	0.000369421	0.15323	21	27139547	TRUE
cg11189837	ADAMTS1	0.00158363	0.0446185	0.0194468	0.000508352	0.135546	21	27140467	TRUE
cg09872233	ALOX15	0.000114448	0.00718442	0.00700264	0.000484014	0.195248	17	4491674	TRUE
cg15843823	ALOX15	0.000516063	0.0211122	0.0393571	0.000851822	0.161371	17	4491713	TRUE
cg09156233	BMPR1B	1.52e-05	0.0018761	-0.0303373	0.00172949	0.238938	4	95898728	TRUE
cg25088874	BMPR1B	0.00148942	0.0426926	0.00430164	0.000420266	0.13697	4	95897840	TRUE
cg19988449	BNC1	2.93e-05	0.0029578	0.0249022	0.000837539	0.225029	15	81743812	TRUE
cg07639720	BNC1	0.000605809	0.0234756	0.0207462	0.000480606	0.157707	15	81743879	TRUE
cg26005082	C19orf30	3.62e-06	0.000810977	0.0108831	0.000335913	0.268863	19	4720660	TRUE
cg02479575	C19orf30	4.49e-05	0.00386424	0.00318731	0.0005619	0.215776	19	4720653	TRUE
cg15250507	C1orf106	3.8e-06	0.000823898	-0.00623446	0.00171097	0.267857	1	199126988	TRUE
cg17733100	C1orf106	5.46e-05	0.00442422	0.00337383	0.00116234	0.211504	1	199126986	TRUE
cg06744574	C1orf165	6.61e-08	8.42e-05	-0.0483647	0.00159621	0.346767	1	49014946	TRUE
cg03038003	C1orf165	0.000635237	0.0240118	0.00961817	0.000181037	0.156622	1	49015487	TRUE
cg23320649	C3orf18	8.36e-06	0.00132636	0.597981	-0.00175289	0.251558	3	50579617	FALSE
cg14035045	C3orf18	0.000150309	0.00874968	0.444492	-0.00133091	0.189192	3	50581293	TRUE
cg04008901	CACNA2D1	4.04e-05	0.00360473	0.00694447	0.00105856	0.218075	7	81910715	TRUE
cg06379754	CACNA2D1	0.00149735	0.0428269	0.0586266	0.000660154	0.136847	7	81911509	TRUE
cg12163490	CDH11	1.36e-05	0.00172855	-0.00327293	0.00162513	0.241343	16	63713342	TRUE
cg10065825	CDH11	0.000122235	0.00752694	0.0168	0.00105446	0.193789	16	63714551	TRUE
cg27444994	CDH8	0.000455706	0.0192386	0.0139491	0.00047736	0.164206	16	60627573	TRUE
cg11323198	CDH8	0.000511702	0.0209988	0.0348641	0.00120265	0.161565	16	60627307	TRUE
cg21232015	CHFR	5.57e-05	0.00448989	0.83085	0.000905548	0.211071	12	131934294	TRUE
cg17524886	CHFR	8.46e-07	0.000337013	0.907241	0.000719285	0.298066	12	131934782	TRUE
cg20066677	CHFR	1.02e-05	0.00148378	0.91328	0.000572089	0.24743	12	131934493	TRUE
cg24532476	CHFR	0.000139089	0.0082603	0.850479	0.000633951	0.190919	12	131934639	TRUE
cg07028533	CNTNAP2	6.59e-08	8.42e-05	-0.00248292	0.0010098	0.346816	7	145444372	TRUE
cg16254309	CNTNAP2	1.79e-05	0.00211576	0.0345644	0.00111089	0.235557	7	145445085	TRUE
cg03544320	CRMP1	2.9e-06	0.000744251	0.0427585	0.00457611	0.273393	4	5945592	TRUE
cg22680204	CRMP1	0.000799815	0.0275228	0.0150215	0.0019869	0.151335	4	5945999	TRUE
cg24311382	CTGF	5.56e-07	0.000259299	-0.0290281	0.00133176	0.306328	6	132314101	TRUE
cg15897310	CTGF	0.000342676	0.0157226	0.0116141	0.00051718	0.170679	6	132314253	TRUE
cg00399483	DCC	0.000334536	0.0154565	0.10492	0.00139995	0.171223	18	48122376	TRUE
cg01839464	DCC	1.02e-06	0.000375746	-0.0127337	0.00157465	0.294307	18	48122475	TRUE
cg04272086	DCC	0.000180063	0.0100183	0.0209433	0.000803003	0.185161	18	48121357	TRUE
cg00503840	DLX5	7.46e-05	0.00563204	0.101295	0.00202133	0.204691	7	96488445	TRUE
cg13344740	DLX5	0.000627059	0.0239479	0.0924224	0.00146451	0.156918	7	96492068	TRUE
cg20286200	EYA4	0.000639806	0.0240523	0.0222157	0.000399284	0.156457	6	133603960	TRUE
cg01805282	EYA4	3.3e-05	0.00317302	0.0419374	0.00127029	0.222422	6	133605457	TRUE
cg24176563	EYA4	0.000573813	0.022533	0.0373219	0.000831175	0.158948	6	133604469	TRUE
cg23967169	FAM19A4	1.54e-07	0.000131706	0.0243408	0.000617304	0.330901	3	69064193	TRUE
cg13921352	FAM19A4	5.59e-07	0.000259299	0.00152962	0.000630955	0.306217	3	69064580	TRUE
cg21553596	FAM3B	7.01e-08	8.42e-05	-0.0180316	0.00113472	0.345679	21	41610505	TRUE
cg03158400	FAM3B	0.00106706	0.0342237	-6.78e-05	0.000455128	0.144692	21	41610756	TRUE
cg25084878	FBN2	1.36e-05	0.00172855	0.144279	0.00145002	0.241368	5	127901610	TRUE
cg27223047	FBN2	7.05e-05	0.00538743	0.0890325	0.00139291	0.205917	5	127902724	TRUE
cg02613386	FBXO39	3.9e-07	0.000224068	0.0523968	0.00186029	0.313203	17	6620257	TRUE
cg20723355	FBXO39	1e-06	0.000374027	0.000270168	0.00207053	0.294675	17	6620321	TRUE
cg16986494	FHIT	0.00151483	0.0432333	-0.0011169	0.000314695	0.136578	3	61212246	TRUE
cg15931943	FHIT	2.26e-05	0.00248484	-0.00636485	0.000496959	0.230592	3	61211949	TRUE
cg02854288	FHIT	9.59e-05	0.00673495	0.0288157	0.000691594	0.199154	3	61211951	TRUE
cg13850625	FLJ11155	0.000178418	0.00996875	-0.00313162	0.000643992	0.185366	4	159351140	TRUE
cg19843036	FLJ11155	0.00138004	0.0406143	0.0391598	0.000737577	0.13874	4	159350966	TRUE
cg00107187	FLJ42486	2.98e-07	0.000203503	0.0466856	0.00179143	0.31838	14	104142043	TRUE
cg03734874	FLJ42486	0.00018892	0.01038	0.067881	0.00206173	0.184086	14	104142427	TRUE
cg03026462	FOXA1	1.03e-05	0.00148378	-0.0119539	0.000892397	0.247254	14	37134241	TRUE
cg11260422	FOXA1	0.00168602	0.0465117	0.0241734	0.000810638	0.13409	14	37133863	TRUE
cg02681442	FOXG1B	8.19e-05	0.00599613	0.0113592	0.000612578	0.202634	14	28305759	TRUE
cg10300684	FOXG1B	0.000142308	0.00839488	0.0310217	0.000737902	0.19041	14	28306074	TRUE
cg08369065	GATA4	0.000350395	0.0160212	0.0310329	0.000587149	0.170174	8	11600092	TRUE
cg20279283	GATA4	5.63e-06	0.00103352	0.124786	0.00220818	0.259779	8	11604272	TRUE
cg09626984	GATA4	0.000239657	0.0121656	0.0511543	0.0019317	0.178749	8	11603505	TRUE
cg25216696	GATA4	0.000544423	0.0218995	0.0178135	0.000459882	0.16015	8	11602760	TRUE
cg07699362	GPX3	0.000683773	0.0249252	0.00403057	0.000345922	0.154934	5	150380332	TRUE
cg17820459	GPX3	1.58e-05	0.00193015	0.0105529	0.000637734	0.238113	5	150380724	TRUE
cg21504918	GPX3	0.00010335	0.00694445	0.0400071	0.000861238	0.197506	5	150380194	TRUE
cg25148589	GRIA2	3.46e-08	5.37e-05	0.105064	0.00254406	0.358627	4	158361386	TRUE
cg15425280	GRIA2	5.37e-05	0.00438863	0.0360505	0.000543765	0.211863	4	158360942	TRUE
cg18794577	GRIN3A	3.16e-05	0.00308891	0.0234959	0.000670263	0.223396	9	103540851	TRUE
cg08997253	GRIN3A	0.00107353	0.0343547	0.0182503	0.000530487	0.144553	9	103540550	TRUE
cg05897048	HRASLS3	4.74e-05	0.00404271	0.305043	-0.00150077	0.214613	11	63138719	TRUE
cg13916322	HRASLS3	0.000247398	0.0125253	0.0466351	-0.000217951	0.178034	11	63138304	TRUE
cg00303548	HS6ST3	1.2e-06	0.000401152	-0.014699	0.000513759	0.291165	13	95540414	TRUE
cg17183991	HS6ST3	0.00013499	0.00808961	0.00481355	0.000444794	0.191585	13	95541171	TRUE
cg17252960	ID4	1.07e-05	0.00150721	0.0484377	0.00117905	0.246357	6	19945329	TRUE
cg00468146	ID4	6.81e-05	0.00525711	0.0776887	0.0016645	0.20669	6	19946190	TRUE
cg15898840	IGFBP3	7.91e-07	0.000326679	-0.0305824	0.00154312	0.299399	7	45927359	TRUE
cg06713098	IGFBP3	8.12e-06	0.00130815	-0.0126242	0.00172482	0.252183	7	45926892	TRUE
cg25802424	IRS2	1.51e-06	0.000474046	-0.041491	0.00157333	0.286607	13	109236938	TRUE
cg14341579	IRS2	1.31e-05	0.00169	-0.101154	0.002587	0.242126	13	109236907	TRUE
cg27403635	KCNN2	3.1e-05	0.00307872	-0.0207726	0.00151543	0.223774	5	113726190	TRUE
cg23615676	KCNN2	0.000743121	0.0261507	0.0159364	0.000471227	0.153025	5	113725531	TRUE
cg11846956	KLK10	3.06e-05	0.00305228	0.0129387	0.000979735	0.224055	19	56212194	TRUE
cg19356189	KLK10	0.000690542	0.0250735	0.350147	-0.00141635	0.154708	19	56216502	FALSE
cg14155416	L3MBTL4	6.09e-09	1.98e-05	-0.0221736	0.00218179	0.389436	18	6404330	TRUE
cg17688525	L3MBTL4	6.46e-07	0.000280033	-0.0871834	0.00402987	0.303374	18	6404978	TRUE
cg03991512	LDHD	0.00111979	0.0353154	0.55558	-0.00217154	0.143578	16	73707957	FALSE
cg24429836	LDHD	0.00114743	0.0359409	0.621115	-0.00229584	0.143014	16	73708245	FALSE
cg06508445	LOX	0.000609723	0.0235581	-0.00116104	0.000362267	0.15756	5	121441987	TRUE
cg01824804	LOX	0.000676659	0.0247684	0.0406837	0.000526332	0.155174	5	121441377	TRUE
cg19211800	MARCKS	3.8e-06	0.000823898	0.006295	0.000737938	0.267863	6	114285706	TRUE
cg09816912	MARCKS	0.000724798	0.0258851	0.00579464	0.000167988	0.153598	6	114285200	TRUE
cg24881834	ME1	0.000190266	0.0104107	0.0606533	0.00224522	0.183927	6	84197716	TRUE
cg06836736	ME1	0.00029548	0.0140956	0.051964	0.000931486	0.17403	6	84197712	TRUE
cg12594641	MGC52057	1.51e-07	0.000131706	-0.0328324	0.00291504	0.331367	2	149895469	TRUE
cg09500672	MGC52057	1.13e-06	0.000395438	0.0141289	0.00177506	0.292351	2	149894952	TRUE
cg19796273	MYO10	8.99e-06	0.00134956	0.0111551	0.000447155	0.250062	5	16989868	TRUE
cg07862358	MYO10	1.11e-05	0.00152899	-0.00720022	0.000694917	0.245615	5	16988888	TRUE
cg09541248	MYO1A	0.000217701	0.0113479	0.898599	-0.000761415	0.180908	12	55729889	FALSE
cg01514487	MYO1A	0.00104175	0.0338222	0.937753	-0.000484444	0.145247	12	55730314	FALSE
cg23771603	MYO3A	1.22e-05	0.00161932	-0.0596626	0.0022132	0.243594	10	26263316	TRUE
cg08441170	MYO3A	2.07e-05	0.00235671	0.00989174	0.00155888	0.232468	10	26263106	TRUE
cg18555440	MYOD1	3.23e-05	0.00314022	0.031804	0.00198284	0.222879	11	17698263	TRUE
cg07271264	MYOD1	0.00136158	0.0404767	0.0597523	0.00133854	0.139052	11	17697553	TRUE
cg18267374	NEF3	3.77e-05	0.00341078	-0.0306351	0.00161618	0.219566	8	24827178	TRUE
cg23290344	NEF3	0.00114665	0.0359409	-0.0248011	0.00197596	0.14303	8	24827371	TRUE
cg12799895	NPTX2	1.93e-07	0.000149686	-0.03146	0.00424575	0.326728	7	98084588	TRUE
cg00548268	NPTX2	0.000127848	0.00774803	0.305446	0.00224637	0.192792	7	98083766	TRUE
cg17457560	NRG1	3.12e-07	0.000206084	-0.00540889	0.00165317	0.317512	8	32525393	TRUE
cg19162158	NRG1	0.000553562	0.0220657	-0.00237778	0.000844384	0.159769	8	32524969	TRUE
cg11219178	OSBPL5	9.84e-05	0.00679626	0.805706	-0.000844066	0.198596	11	3077525	TRUE
cg06131936	OSBPL5	0.00117138	0.0361229	0.579194	-0.00149291	0.142536	11	3143847	FALSE
cg12388309	PAK7	6.92e-05	0.00530048	-0.00111975	0.000568461	0.206337	20	9767805	TRUE
cg12645220	PAK7	0.000452686	0.0191548	0.0394379	0.000599212	0.164357	20	9767272	TRUE
cg26055770	PDZRN3	0.00010654	0.0069867	0.0188619	0.0018121	0.196833	3	73756760	TRUE
cg14473924	PDZRN3	0.000144369	0.00846033	0.0835609	0.00150211	0.19009	3	73756860	TRUE
cg04598121	PENK	1.9e-06	0.000575815	0.0536231	0.00225637	0.281952	8	57521059	TRUE
cg24645221	PENK	0.00167609	0.0463345	0.0154885	0.000907192	0.134227	8	57521482	TRUE
cg05724065	PHKG1	4.84e-05	0.00409674	0.833157	-0.0012413	0.214156	7	56128022	FALSE
cg19759064	PHKG1	0.00146015	0.0419901	0.723334	-0.00142471	0.137431	7	56128181	FALSE
cg12563178	PLXDC2	4.57e-06	0.000890212	-0.00430754	0.000686576	0.264072	10	20145647	TRUE
cg13149307	PLXDC2	0.00014089	0.00832987	0.0203225	0.000603519	0.190633	10	20144458	TRUE
cg19221959	PPP1R9A	4.26e-07	0.000236533	-0.0230648	0.000820096	0.311489	7	94375283	TRUE
cg16872560	PPP1R9A	6.79e-05	0.00525711	0.0100562	0.000703611	0.206763	7	94374922	TRUE
cg08040428	PSD3	9.13e-06	0.00136363	0.0293376	0.00044404	0.249721	8	18915193	TRUE
cg24056567	PSD3	0.000896037	0.0301662	0.121183	0.00139901	0.148721	8	18916189	TRUE
cg11521965	PTN	0.000252327	0.0127261	0.0713403	0.00107045	0.17759	7	136679144	TRUE
cg00653387	PTN	0.000257074	0.0128409	0.0423866	0.00102127	0.17717	7	136679075	TRUE
cg12164282	PXDN	3.13e-05	0.00308031	-0.025648	0.0027921	0.223582	2	1727119	TRUE
cg14037665	PXDN	0.000441354	0.0188435	0.0253661	0.00052341	0.164934	2	1727624	TRUE
cg20098887	RAB32	7.01e-06	0.00119082	-0.0107885	0.000655527	0.255243	6	146906213	TRUE
cg23833452	RAB32	1.67e-07	0.000138086	0.0191857	0.00177694	0.329407	6	146906445	TRUE
cg14889768	RAB32	3.34e-07	0.000207429	-0.00839377	0.00069555	0.316221	6	146906222	TRUE
cg22030890	RAB32	3.46e-05	0.00326239	0.0245647	0.00117333	0.221434	6	146906926	TRUE
cg27486427	RARB	0.000795859	0.0274576	0.0125294	0.000281494	0.151449	3	25444923	TRUE
cg26124016	RARB	0.00115099	0.0359498	0.0308818	0.000375384	0.142942	3	25444406	TRUE
cg08118311	SALL3	0.000314207	0.0146971	-0.0246624	0.00148466	0.172641	18	74841389	TRUE
cg15191648	SALL3	0.000665123	0.0245596	-0.0355486	0.00216762	0.155568	18	74841250	TRUE
cg22418909	SFRP1	6.21e-06	0.00113191	0.021841	0.00162744	0.257753	8	41285895	TRUE
cg15839448	SFRP1	0.000548273	0.0219802	0.00125666	0.00106645	0.159989	8	41285687	TRUE
cg01557297	SLC22A17	9.86e-05	0.00679626	-0.00056326	0.000248787	0.198537	14	22891857	TRUE
cg19573166	SLC22A17	0.00161617	0.045055	0.365974	-0.00127088	0.135074	14	22892248	FALSE
cg10084993	SLC9A3R2	0.000374711	0.0167278	0.536721	-0.00171958	0.168653	16	2017648	FALSE
cg08331960	SLC9A3R2	0.000654891	0.0243424	0.612403	-0.00141636	0.155924	16	2016598	TRUE
cg20008332	SOX11	1.38e-05	0.00174031	-0.0327308	0.00187524	0.241099	2	5750620	TRUE
cg08432727	SOX11	4.3e-05	0.00377142	0.0213366	0.00144815	0.216732	2	5749173	TRUE
cg22609576	SPG20	0.000110794	0.00706998	0.000142132	0.000244525	0.195967	13	35818662	TRUE
cg18755783	SPG20	0.000955542	0.0316454	0.00562855	0.000401612	0.147239	13	35817905	TRUE
cg10025443	SYK	0.00037238	0.0167178	0.0015745	0.00057297	0.168795	9	92604160	TRUE
cg14304761	SYK	0.000108166	0.00700637	0.00254257	0.000312536	0.196498	9	92603970	TRUE
cg16896647	SYK	0.00010993	0.00706998	0.0198228	0.000530942	0.19614	9	92603597	TRUE
cg02008154	TBX20	3.76e-05	0.00341078	0.00805998	0.000847272	0.219595	7	35260062	TRUE
cg13870866	TBX20	0.000273803	0.0133261	0.0636139	0.00122621	0.175749	7	35259655	TRUE
cg04081402	TCN2	0.000255957	0.0128357	0.954047	-0.000608789	0.177268	22	29333587	FALSE
cg17693957	TCN2	0.00159673	0.0447965	0.032535	0.000354264	0.135355	22	29332757	FALSE
cg09805010	THRB	2.37e-06	0.000662666	-0.0187458	0.000917844	0.277526	3	24511081	TRUE
cg24120841	THRB	9.41e-09	2.49e-05	-0.0385659	0.00219849	0.381843	3	24511566	TRUE
cg21303011	THRB	2.07e-06	0.000595559	-0.0114491	0.00108079	0.280209	3	24512181	TRUE
cg13518327	THRB	1.23e-05	0.00161932	0.0139918	0.000430528	0.243519	3	24510778	TRUE
cg25720804	TLX3	0.0016708	0.0463051	-0.00992417	0.00153174	0.134301	5	170668994	TRUE
cg25942450	TLX3	0.00180039	0.0488507	0.028177	0.0010532	0.132563	5	170668856	TRUE
cg27210390	TOM1L1	0.000106538	0.0069867	0.57842	-0.0021543	0.196834	17	50333582	TRUE
cg17686885	TOM1L1	0.00102879	0.0335274	0.164692	-0.000922283	0.145535	17	50332768	TRUE
cg20052718	TWIST1	7.87e-06	0.00129833	-0.0246913	0.0013149	0.252833	7	19123427	TRUE
cg26312150	TWIST1	0.000432961	0.0185451	0.0297325	0.000645181	0.165371	7	19123075	TRUE
cg24715245	UCHL1	3.35e-06	0.000763774	0.00957849	0.000732018	0.270438	4	40953551	TRUE
cg08319991	UCHL1	8.71e-05	0.00623737	0.000746885	0.000601451	0.201283	4	40954040	TRUE
cg03562120	WISP2	0.00113084	0.0355361	0.798654	-0.00103537	0.143351	20	42777411	TRUE
cg00240880	WISP2	0.00118073	0.0363044	0.911046	-0.000531191	0.142352	20	42776647	FALSE
cg09339527	ZFP2	1.17e-06	0.000395438	0.0286493	0.00153623	0.291703	5	178255358	TRUE
cg27654142	ZFP2	1.14e-06	0.000395438	2.01e-05	0.000949779	0.292187	5	178255530	TRUE
cg08668790	ZNF154	5.02e-05	0.00416923	-0.0255852	0.00182321	0.21336	19	62912474	TRUE
cg21790626	ZNF154	0.00176519	0.0481378	-0.0329871	0.0012366	0.133023	19	62912306	TRUE
cg03355526	ZNF454	0.000110973	0.00706998	0.114608	0.00240004	0.195931	5	178301021	TRUE
cg23037403	ZNF454	0.000560397	0.0222042	0.0706915	0.00131631	0.159489	5	178300789	TRUE
cg24713204	ZNF471	3.01e-06	0.000744251	0.101866	0.00302487	0.272604	19	61711185	TRUE
cg14289985	ZNF471	3.18e-06	0.00075024	0.00353377	0.000990371	0.271519	19	61710660	TRUE
