# Supplementary material for: Differential DNA methylation with age displays both common and dynamic features across human tissues that are influenced by CpG landscape
Source: Genome Biol. 2013 Sep 13;14(9):R102. doi: 10.1186/gb-2013-14-9-r102 (PMC4053985; doi:10.1186/gb-2013-14-9-r102)
Supplement: Additional file 9 — Multiple ageCGs affiliated with the same genes in brain. [file gb-2013-14-9-r102-S9.xlsx]

## Sheet: Sheet1
probe	SYMBOL	pval.age	age.fdr	intercept.age	slope.age	r.squared	CHR	MAPINFO_hg18	CPG_ISLAND
cg09744051	A4GALT	0.000924951	0.0240621	0.32479	0.00111626	0.135246	22	41445881	TRUE
cg07393322	A4GALT	0.00124501	0.029292	0.12938	0.000772153	0.128928	22	41447262	TRUE
cg27087809	ACSBG1	2.6e-05	0.00191127	0.800731	0.00187311	0.208865	15	76314465	FALSE
cg27257408	ACSBG1	0.000381245	0.0131086	0.613848	0.0011248	0.153935	15	76313891	FALSE
cg24113449	ADRBK2	2.36e-05	0.00175098	0.0185894	0.000243366	0.210793	22	24291367	TRUE
cg03642357	ADRBK2	5.25e-05	0.00319114	0.0750502	0.000541543	0.194765	22	24290278	TRUE
cg08211967	AKAP13	3.02e-08	7.86e-06	0.011446	0.000307916	0.333973	15	83724712	TRUE
cg05421555	AKAP13	5.41e-08	1.25e-05	0.0143487	0.000199631	0.323959	15	83725346	TRUE
cg26509022	ALDH1A3	0.000254963	0.00994397	0.122644	0.0013654	0.162333	15	99236819	TRUE
cg19510698	ALDH1A3	0.000193489	0.00838033	0.617098	0.00119491	0.168059	15	99238772	TRUE
cg27652350	ALDH1A3	0.00265218	0.0497162	0.108087	0.000899084	0.112747	15	99238512	TRUE
cg11260848	ALX4	8.17e-05	0.00445192	0.101721	0.000671494	0.185761	11	44282836	TRUE
cg04970352	ALX4	3.62e-07	6.31e-05	0.0295324	0.000625	0.290234	11	44283975	TRUE
cg23058901	ALX4	0.00133947	0.0306743	0.363959	0.00130073	0.127369	11	44281335	TRUE
cg26381783	ANKRD15	4.23e-13	8.42e-10	0.0375721	0.000953648	0.501199	9	495235	TRUE
cg17694279	ANKRD15	0.000426275	0.0140184	0.190681	0.00104268	0.151595	9	493890	TRUE
cg05890484	BHMT	3.05e-06	0.000377856	0.222969	0.00254221	0.250603	5	78443308	TRUE
cg10660256	BHMT	6.9e-05	0.00392783	0.0513932	0.00066491	0.18921	5	78443439	TRUE
cg25018755	BIK	0.000844422	0.022527	0.0205137	0.00015643	0.137178	22	41836896	TRUE
cg26453588	BIK	0.0021941	0.0435686	0.201987	0.00114933	0.116816	22	41835965	TRUE
cg17051321	BNC1	2.41e-06	0.000321967	0.0486867	0.000487769	0.255072	15	81743512	TRUE
cg10398682	BNC1	0.00209303	0.042245	0.162792	0.00120932	0.117827	15	81743023	TRUE
cg13765303	BOC	0.000548407	0.016896	0.0207721	0.000126716	0.146299	3	114414080	TRUE
cg18742893	BOC	0.00202599	0.0415192	0.0136637	0.000144713	0.118525	3	114413892	TRUE
cg22247240	C14orf115	2.89e-05	0.00208461	0.695434	0.00197853	0.206708	14	73884940	FALSE
cg21207436	C14orf115	0.000218668	0.00902922	0.612852	0.00153486	0.165524	14	73885069	FALSE
cg02479575	C19orf30	1.04e-05	0.000960502	0.0147898	0.000222261	0.226852	19	4720653	TRUE
cg26005082	C19orf30	1.47e-05	0.00121706	0.0130286	0.000418912	0.220131	19	4720660	TRUE
cg01129847	C19orf35	0.00171926	0.0368064	0.514952	0.00138625	0.122039	19	2232919	FALSE
cg20973210	C19orf35	0.00262137	0.0494646	0.190659	0.00176724	0.112998	19	2233729	TRUE
cg04600618	C6orf206	2.56e-08	7.03e-06	0.0235293	0.000903927	0.33683	6	43720958	TRUE
cg01344171	C6orf206	7.92e-05	0.00435259	0.325742	0.00296603	0.193321	6	43720625	TRUE
cg19304410	CACHD1	6.05e-06	0.000642851	0.0266368	0.000450138	0.237468	1	64743776	TRUE
cg20876010	CACHD1	0.000710253	0.0202417	0.489531	0.00142115	0.140841	1	64744340	TRUE
cg04216597	CACNA1G	4.04e-05	0.00263654	0.122274	0.00128878	0.200048	17	45994835	TRUE
cg18454685	CACNA1G	0.00114377	0.0278181	0.018749	0.000612525	0.130734	17	45994238	TRUE
cg01971122	CALCA	0.000252627	0.00988511	0.0542239	0.000381484	0.162525	11	14950505	TRUE
cg09068492	CALCA	0.000780074	0.0215421	0.0372177	0.000531463	0.138857	11	14950234	TRUE
cg17655614	CDH1	1.1e-08	3.56e-06	0.230097	0.00189129	0.351049	16	67328445	TRUE
cg11667754	CDH1	0.000294338	0.0108764	0.0316285	0.000414396	0.159342	16	67328482	TRUE
cg07752420	CDKN2A	2.21e-05	0.00166512	0.0717055	0.00069581	0.212103	9	21958681	TRUE
cg00718440	CDKN2A	0.000303147	0.011082	0.0236612	0.000491482	0.158727	9	21985312	TRUE
cg10210238	CDKN2B	0.000382568	0.0131086	0.0945232	0.00136535	0.153862	9	21995995	TRUE
cg19481686	CDKN2B	0.000970039	0.0248571	0.250662	0.00198484	0.134236	9	21995288	TRUE
cg12373771	CECR6	4.21e-15	1.68e-11	0.0254699	0.00153741	0.557595	22	15981381	TRUE
cg18137704	CECR6	0.00208267	0.0421969	0.0517638	0.00035377	0.117934	22	15982681	TRUE
cg27554782	CHRNB4	3.1e-06	0.000380044	0.166971	0.00161077	0.250297	15	76720161	FALSE
cg21402071	CHRNB4	0.000200736	0.00853272	0.222876	0.00165918	0.167298	15	76720957	FALSE
cg16907566	COL14A1	9.21e-06	0.000866698	0.0936932	0.00121922	0.229314	8	121205715	TRUE
cg23196831	COL14A1	0.000605198	0.017979	0.0125191	0.00015976	0.144222	8	121206718	TRUE
cg25300386	COL1A2	0.000150276	0.0070309	0.0357497	0.000436783	0.173281	7	93861924	TRUE
cg18511007	COL1A2	0.00209113	0.042245	0.0832245	0.000937588	0.117847	7	93861758	TRUE
cg02000005	CRIP1	3.38e-09	1.31e-06	0.122314	0.00149963	0.370464	14	105024687	TRUE
cg04411625	CRIP1	0.000955781	0.0245972	0.0676489	0.000833659	0.13455	14	105024507	TRUE
cg05885123	CRIP3	9.98e-05	0.00522001	0.0420478	0.00057864	0.18169	6	43384491	TRUE
cg13097407	CRIP3	0.00123063	0.0291569	0.0790194	0.00101313	0.129175	6	43384636	TRUE
cg19790294	CYBA	6e-06	0.000642851	0.340449	0.00274414	0.237621	16	87245256	FALSE
cg26537639	CYBA	0.000308667	0.0111982	0.194775	0.00314419	0.15835	16	87244875	TRUE
cg03641225	DIRAS3	0.000548263	0.016896	0.295936	0.00177894	0.146304	1	68285127	TRUE
cg24871743	DIRAS3	0.000783098	0.0215421	0.467165	0.00319421	0.144082	1	68285238	TRUE
cg23881725	DLEC1	4.81e-05	0.00299352	0.1927	0.00196264	0.196524	3	38055646	TRUE
cg00807586	DLEC1	0.000452846	0.0145953	0.0845066	0.000968057	0.150325	3	38055794	TRUE
cg06537230	DLX5	3.41e-05	0.00233187	0.120048	0.000923724	0.203456	7	96491119	TRUE
cg01169726	DLX5	6.75e-05	0.00386877	0.0311811	0.000459033	0.189664	7	96492361	TRUE
cg20080624	DLX5	2.29e-05	0.00170789	0.0980169	0.00111442	0.21135	7	96489047	TRUE
cg00503840	DLX5	0.00163777	0.0354995	0.177887	0.00128888	0.123077	7	96488445	TRUE
cg11832722	DSC3	1.07e-06	0.000155604	0.0249965	0.000740124	0.270247	18	26877058	TRUE
cg15439862	DSC3	1.35e-06	0.000193651	0.0263559	0.000405826	0.265944	18	26876591	TRUE
cg20427879	EML2	0.00020846	0.00872118	0.161252	0.0014191	0.166515	19	50834624	TRUE
cg25277950	EML2	0.00176483	0.0374721	0.199496	0.00162254	0.121479	19	50834754	TRUE
cg11993754	ERBB2	6.44e-06	0.000674901	0.0527938	0.000917646	0.236271	17	35110039	TRUE
cg16065186	ERBB2	0.000371574	0.0129499	0.0158465	0.000399691	0.154473	17	35110189	TRUE
cg14228238	EVI1	1.43e-07	2.97e-05	0.040604	0.000629628	0.306921	3	170346817	TRUE
cg19848683	EVI1	0.000577117	0.0174434	0.0625211	0.000690003	0.145223	3	170346742	TRUE
cg27626299	EVX1	9.59e-06	0.000892222	0.0563318	0.000563894	0.228519	7	27248956	TRUE
cg18397523	EVX1	0.00249563	0.0478856	0.0369909	0.000339971	0.114054	7	27248876	TRUE
cg01794265	FAM105A	4.68e-08	1.11e-05	0.0195609	0.0006021	0.326442	5	14635549	TRUE
cg23639989	FAM105A	8.68e-08	1.89e-05	0.00969111	0.000376203	0.315701	5	14634642	TRUE
cg02613386	FBXO39	1.85e-06	0.000253781	0.0300629	0.000534277	0.260101	17	6620257	TRUE
cg20723355	FBXO39	0.00116781	0.028088	0.0133351	0.000326312	0.130291	17	6620321	TRUE
cg02245378	FLJ32447	1.2e-05	0.00104983	0.0598338	0.000731651	0.224081	2	222870015	TRUE
cg25596297	FLJ32447	0.000123615	0.00614041	0.0414932	0.000670859	0.1773	2	222871119	TRUE
cg25044651	FLJ90650	0.000207217	0.00870678	0.0478156	0.000524023	0.166639	5	115326619	TRUE
cg15489294	FLJ90650	0.00196158	0.0405686	0.167819	0.000921839	0.119217	5	115325752	TRUE
cg08583049	FOXB1	0.000179339	0.0079696	0.00699021	0.000107975	0.169631	15	58084107	TRUE
cg22777952	FOXB1	0.000852201	0.0226627	0.0325102	0.000433042	0.136984	15	58083717	TRUE
cg03663715	FOXD1	3.42e-05	0.00233187	0.0396378	0.000550906	0.203362	5	72780660	TRUE
cg13958614	FOXD1	0.0023248	0.0455211	0.0906273	0.000640019	0.115576	5	72779952	TRUE
cg01546563	GATA4	3.86e-07	6.64e-05	0.0474077	0.000612927	0.289041	8	11604598	TRUE
cg13434842	GATA4	1.45e-05	0.00120418	0.043745	0.000699804	0.220478	8	11605305	TRUE
cg14134005	GATA4	2.71e-05	0.00198443	0.043478	0.000398663	0.207994	8	11600451	TRUE
cg09626984	GATA4	4.35e-05	0.00277099	0.0339791	0.000318074	0.198558	8	11603505	TRUE
cg08369065	GATA4	0.000259023	0.0100531	0.0379732	0.00041526	0.162004	8	11600092	TRUE
cg18123948	GATA4	0.000301608	0.0110596	0.127296	0.000797324	0.158833	8	11598190	TRUE
cg25216696	GATA4	0.000508365	0.0159921	0.0263855	0.000306278	0.147895	8	11602760	TRUE
cg24646414	GATA4	0.000773983	0.0214917	0.107745	0.000834062	0.139023	8	11603134	TRUE
cg17795240	GATA4	0.000803042	0.0218669	0.152447	0.000830609	0.138243	8	11605666	TRUE
cg00090147	GATA4	0.00160723	0.0349961	0.0416227	0.00029627	0.123479	8	11599776	TRUE
cg19172575	GATA4	0.00192216	0.0399608	0.151829	0.000660726	0.119652	8	11605130	TRUE
cg20279283	GATA4	1.33e-09	6.21e-07	0.0517838	0.000847846	0.385504	8	11604272	TRUE
cg21073927	GATA4	0.00238169	0.0462187	0.0616313	0.000490596	0.115057	8	11599564	TRUE
cg22377389	GJB6	2.18e-05	0.00165468	0.242784	0.00219511	0.212354	13	19703679	TRUE
cg03473518	GJB6	0.00124152	0.0292667	0.33469	0.00148519	0.128988	13	19703656	TRUE
cg22631938	GPR27	1.07e-05	0.000978444	0.180852	0.00194009	0.226415	3	71885110	TRUE
cg13562542	GPR27	0.000131325	0.00636862	0.0134263	0.000160705	0.176056	3	71886029	TRUE
cg17907567	HAMP	0.00101738	0.0257937	0.663215	0.00146929	0.133224	19	40465314	FALSE
cg02131995	HAMP	0.00202013	0.0415192	0.59734	0.00178363	0.118587	19	40464757	FALSE
cg06154570	HEYL	8.6e-06	0.000825972	0.315248	0.00221406	0.23064	1	39878351	TRUE
cg25462291	HEYL	0.00127699	0.0298169	0.149844	0.00174127	0.128387	1	39877643	TRUE
cg26069745	HOXA2	7.72e-06	0.000778486	0.0607673	0.00108061	0.232752	7	27108725	TRUE
cg09871315	HOXA2	0.000260002	0.0100628	0.0558294	0.000620664	0.161926	7	27109207	TRUE
cg07778029	HOXA9	6.54e-06	0.000682488	0.0221022	0.000434961	0.23597	7	27171639	TRUE
cg27009703	HOXA9	2.99e-08	7.86e-06	0.0791133	0.00140079	0.334153	7	27171419	TRUE
cg25047280	HOXA9	0.000202508	0.00855401	0.128497	0.0010381	0.167116	7	27172004	TRUE
cg25145670	HOXB4	0.000386186	0.0131415	0.0720883	0.000672932	0.153665	17	44010163	TRUE
cg08089301	HOXB4	0.00057293	0.017372	0.0240061	0.000295865	0.145377	17	44010560	TRUE
cg12127282	HOXD4	0.00061887	0.0182216	0.0858178	0.00067529	0.14375	2	176722931	TRUE
cg18750960	HOXD4	0.000748721	0.0209607	0.0138742	0.000391309	0.139726	2	176724663	TRUE
cg12598198	HSPB2	0.000230409	0.00936841	0.874308	-0.0014271	0.164438	11	111289596	TRUE
cg13210534	HSPB2	0.000596895	0.0178829	0.23792	-0.00153981	0.144513	11	111289538	FALSE
cg00468146	ID4	2.84e-06	0.00035924	0.0362751	0.000487933	0.251962	6	19946190	TRUE
cg17252960	ID4	0.00165018	0.035736	0.0163888	0.000207408	0.122915	6	19945329	TRUE
cg25764191	INA	2.09e-09	8.93e-07	0.0108184	0.00043352	0.378222	10	105027205	TRUE
cg23642747	INA	4.1e-07	7e-05	0.05846	0.000573126	0.287963	10	105026635	TRUE
cg12650926	ITPR3	3.06e-07	5.43e-05	0.0482928	0.000681419	0.293235	6	33697096	TRUE
cg16400825	ITPR3	0.000310671	0.0112538	0.0270287	0.000484204	0.158215	6	33697396	TRUE
cg20050826	K6IRS2	0.000298864	0.0110118	0.079464	0.000917524	0.159024	12	51281562	TRUE
cg06494782	K6IRS2	0.00219932	0.0436296	0.53613	0.00146001	0.116766	12	51281713	TRUE
cg02611419	KCNK17	0.000975645	0.0249206	0.752958	0.00130366	0.134114	6	39390510	FALSE
cg08315770	KCNK17	0.00142664	0.0322078	0.0386333	0.000420686	0.126024	6	39389863	TRUE
cg17729667	KIAA0980	3.8e-05	0.00251358	0.0419514	0.00059373	0.201284	20	25514382	TRUE
cg09088834	KIAA0980	0.000146931	0.00694526	0.104756	0.00125101	0.173745	20	25513460	TRUE
cg03667047	KL	0.000465506	0.0148987	0.272588	0.00129272	0.149746	13	32487962	TRUE
cg23282559	KL	0.00131032	0.030297	0.0499902	0.000467542	0.127838	13	32489130	TRUE
cg24512400	KLK10	0.000262914	0.0101134	0.0154577	0.000180063	0.161694	19	56214373	TRUE
cg11846956	KLK10	0.000539996	0.0167014	0.0159104	0.000187839	0.146624	19	56212194	TRUE
cg12782180	LEP	1.27e-05	0.0010952	0.12565	0.00167827	0.222947	7	127668168	TRUE
cg19594666	LEP	0.000496653	0.0157063	0.182397	0.00136526	0.148385	7	127668516	TRUE
cg17403875	LGALS3	5.57e-07	8.96e-05	0.011121	0.000243498	0.282371	14	54666109	TRUE
cg19099850	LGALS3	0.000271088	0.0102876	0.0231776	0.000159461	0.161057	14	54665711	TRUE
cg07747970	LHX1	3.68e-05	0.00245703	0.0515585	0.000519693	0.201921	17	32367832	TRUE
cg22660578	LHX1	0.000236321	0.00951171	0.0252194	0.000253966	0.163912	17	32368142	TRUE
cg04014889	MAGEL2	9.22e-05	0.0048879	0.762666	0.00135631	0.190117	15	21441686	FALSE
cg01678091	MAGEL2	0.000135319	0.00650948	0.722072	0.00120811	0.17544	15	21441779	FALSE
cg24881834	ME1	0.00170823	0.0366939	0.0616379	0.000814571	0.122176	6	84197716	TRUE
cg06836736	ME1	0.00210611	0.042381	0.0503804	0.000690887	0.117694	6	84197712	TRUE
cg08077673	MEST	3.36e-06	0.000402799	0.130726	0.00157631	0.248753	7	129913604	TRUE
cg01888566	MEST	8.01e-07	0.0001197	0.142476	0.00250076	0.27568	7	129913749	TRUE
cg09872616	MEST	0.000493639	0.015652	0.184615	0.00131758	0.148513	7	129913418	TRUE
cg18750756	MGC29671	0.000238331	0.00956041	0.580384	0.00160105	0.163736	17	4283980	FALSE
cg01138020	MGC29671	0.00132411	0.0304302	0.607008	0.00154336	0.127615	17	4283843	FALSE
cg02620013	MLNR	2.41e-07	4.4e-05	0.162699	0.00132773	0.297565	13	48692682	TRUE
cg07935568	MLNR	4.48e-07	7.59e-05	0.0702199	0.00127639	0.286351	13	48692127	TRUE
cg10599444	MMP14	0.000985181	0.0251009	0.0846634	0.000770868	0.133907	14	22375781	TRUE
cg09208010	MMP14	0.00154707	0.0340898	0.231904	0.00130174	0.124294	14	22375620	TRUE
cg03199651	MSX1	6.38e-06	0.00067243	0.0329335	0.000516926	0.236427	4	4913671	TRUE
cg15755084	MSX1	6.18e-06	0.000653699	0.0199539	0.000252483	0.237059	4	4912584	TRUE
cg20161179	MSX1	0.00152881	0.033812	0.0562536	0.000540371	0.124548	4	4914183	TRUE
cg23217005	MT1F	0.000600359	0.017897	0.0728669	0.00105839	0.144391	16	55249245	TRUE
cg00728317	MT1F	0.00222922	0.0440828	0.0820929	0.000689877	0.116476	16	55249534	TRUE
cg18555440	MYOD1	1.49e-05	0.00123069	0.0280497	0.000532093	0.219844	11	17698263	TRUE
cg07271264	MYOD1	0.000639363	0.0186186	0.0248652	0.000393507	0.143063	11	17697553	TRUE
cg18267374	NEF3	2.63e-06	0.000345227	0.00710048	0.00031657	0.253435	8	24827178	TRUE
cg23290344	NEF3	2.04e-05	0.00156494	0.00693256	0.000206902	0.213714	8	24827371	TRUE
cg12356261	NES	1.69e-05	0.00133765	0.0474064	0.000513337	0.2174	1	154913883	TRUE
cg21838334	NES	2.26e-05	0.00169088	0.142181	0.00133457	0.21164	1	154913277	TRUE
cg04330449	NEUROG1	0.000795413	0.0218082	0.044522	0.000435718	0.138445	5	134899065	TRUE
cg14958635	NEUROG1	0.000940171	0.0243264	0.135684	0.00140344	0.1349	5	134898876	TRUE
cg00548268	NPTX2	4.31e-10	2.51e-07	0.13132	0.0017411	0.403067	7	98083766	TRUE
cg12799895	NPTX2	4.22e-06	0.000475796	0.0102099	0.000435095	0.244406	7	98084588	TRUE
cg08370996	NR2F2	8.52e-08	1.87e-05	0.0434961	0.000707491	0.31602	15	94675035	TRUE
cg04943986	NR2F2	1.88e-05	0.0014594	0.0214565	0.00030414	0.215289	15	94674872	TRUE
cg09418283	PAWR	1.77e-05	0.00138367	0.0108765	0.000164324	0.216537	12	78608849	TRUE
cg00864867	PAWR	0.000139464	0.00666861	0.0220865	0.000332832	0.174819	12	78609399	TRUE
cg19996355	PBX4	1.44e-12	2.02e-09	0.00398462	0.000917739	0.485072	19	19590375	TRUE
cg23158811	PBX4	2.69e-06	0.000349908	0.0122315	0.000543669	0.252972	19	19590732	TRUE
cg11647681	PCDHGA12	1.7e-05	0.00134499	0.378851	0.00171005	0.217227	5	140790345	TRUE
cg07730329	PCDHGA12	0.000201898	0.00854334	0.205533	0.00142307	0.167178	5	140790321	TRUE
cg05078019	PDE6B	0.000821686	0.0222227	0.649318	0.00175682	0.137757	4	609392	TRUE
cg12435792	PDE6B	0.00111141	0.0273371	0.710524	0.00171187	0.131344	4	609375	TRUE
cg05938285	PIGZ	0.000235054	0.00947673	0.0135412	0.000309217	0.164023	3	198180335	TRUE
cg00936626	PIGZ	0.00107556	0.026814	0.451406	0.0021096	0.132042	3	198179253	TRUE
cg05522383	PITX2	8.85e-05	0.00471304	0.0825613	0.000626013	0.184139	4	111777343	TRUE
cg14056644	PITX2	0.00209564	0.042245	0.0492528	0.000430179	0.117801	4	111778554	TRUE
cg00319761	PKMYT1	1.19e-08	3.75e-06	0.00350116	0.000191067	0.349722	16	2970448	TRUE
cg02510853	PKMYT1	0.00117745	0.0282551	0.157942	0.00106821	0.130116	16	2971708	TRUE
cg25288155	PLEKHB1	0.000247973	0.00979924	0.52293	0.00160344	0.162911	11	73035044	FALSE
cg02254407	PLEKHB1	0.00151141	0.0335826	0.710829	0.00130985	0.124792	11	73034807	TRUE
cg16302441	POMC	0.000890615	0.0233987	0.49253	0.00173869	0.136049	2	25245334	TRUE
cg08030082	POMC	0.00132453	0.0304302	0.670498	0.000924923	0.127608	2	25245343	TRUE
cg15201877	PTGER3	3.48e-09	1.32e-06	0.0754383	0.00161486	0.370007	1	71285561	TRUE
cg12739034	PTGER3	0.00103257	0.0261183	0.0452864	0.000514117	0.132909	1	71286214	TRUE
cg20098887	RAB32	2.38e-07	4.37e-05	0.0184665	0.000380476	0.297801	6	146906213	TRUE
cg14889768	RAB32	9.45e-06	0.000885571	0.0349053	0.000431668	0.228818	6	146906222	TRUE
cg26750002	RASIP1	4.17e-06	0.000472255	0.409687	0.00237597	0.24464	19	53936486	TRUE
cg23082877	RASIP1	0.00260041	0.0491857	0.435633	0.00165639	0.113171	19	53935239	FALSE
cg08047457	RASSF1	8.48e-05	0.00457542	0.266613	0.00212855	0.185018	3	50353417	TRUE
cg06821120	RASSF1	2.32e-07	4.32e-05	0.212573	0.00163791	0.298267	3	50350463	TRUE
cg06980053	RASSF1	0.000947052	0.024478	0.323106	0.00100125	0.134745	3	50350678	TRUE
cg16153267	RB1	0.000414185	0.0137916	0.525588	0.00252328	0.154075	13	47791969	TRUE
cg26119796	RB1	0.000850215	0.0226358	0.468888	0.00169943	0.137033	13	47792596	TRUE
cg19427472	RB1	0.000305575	0.0111198	0.705003	0.00102948	0.15856	13	47790949	TRUE
cg03085377	RB1	0.00262853	0.0495606	0.53942	0.00195948	0.11294	13	47791377	TRUE
cg19032144	RPL31	4.49e-08	1.08e-05	0.0393161	0.000537758	0.327166	2	100985583	TRUE
cg22809047	RPL31	3.2e-05	0.00223469	0.139199	0.00218086	0.204725	2	100984693	TRUE
cg16612562	RRP22	0.000445888	0.0144504	0.473673	0.0015141	0.150651	22	28042045	TRUE
cg25635500	RRP22	0.00196078	0.0405686	0.272908	0.00159442	0.119226	22	28042139	TRUE
cg00117172	RUNX3	0.000412152	0.0137704	0.0314573	0.000439043	0.152301	1	25128425	TRUE
cg22737001	RUNX3	0.000966138	0.0247837	0.0154109	0.00019373	0.134322	1	25129616	TRUE
cg07580475	SEMA3B	2.82e-05	0.00205285	0.846747	-0.00175258	0.207196	3	50279053	FALSE
cg24816455	SEMA3B	0.000779382	0.0215421	0.252963	0.00159634	0.138876	3	50285770	TRUE
cg12499211	SH2D2A	1.43e-05	0.0012006	0.627363	0.00199237	0.220674	1	155053267	TRUE
cg20839149	SH2D2A	4.68e-05	0.00293282	0.647039	0.0020413	0.197087	1	155053225	TRUE
cg24545967	SH2D3C	5.33e-05	0.0032369	0.587091	0.00193949	0.194426	9	129580762	FALSE
cg26920757	SH2D3C	0.00095012	0.0245043	0.38841	0.00119793	0.134677	9	129581058	FALSE
cg06156376	SHOX2	5.15e-08	1.21e-05	0.0782681	0.00129747	0.324811	3	159306508	TRUE
cg17191178	SHOX2	0.00205111	0.0417344	0.0218102	0.000379294	0.118261	3	159306911	TRUE
cg08209133	SLC10A4	5.1e-05	0.00311738	0.0883475	0.00085078	0.195341	4	48180381	TRUE
cg19283196	SLC10A4	0.000730734	0.020675	0.116714	0.00054022	0.14024	4	48179990	TRUE
cg03532879	SMAF1	0.000949961	0.0245043	0.756767	-0.00149016	0.13468	20	36642809	FALSE
cg14271690	SMAF1	0.00187324	0.039229	0.820494	-0.000614343	0.120203	20	36643413	FALSE
cg06220235	SOCS1	7.06e-12	7.34e-09	0.0297256	0.0011979	0.463363	16	11256524	TRUE
cg10784813	SOCS1	0.00213833	0.0426381	0.309153	0.00155302	0.117368	16	11256179	TRUE
cg07215749	SOCS2	1.16e-08	3.68e-06	0.0288604	0.000383082	0.350232	12	92489606	TRUE
cg22125370	SOCS2	0.000196237	0.00843818	0.0596998	0.000633981	0.167767	12	92490616	TRUE
cg06908778	SPAG6	1.03e-07	2.19e-05	0.0488072	0.000708613	0.312755	10	22674608	TRUE
cg25802093	SPAG6	5.44e-06	0.000593928	0.0237208	0.000511725	0.239517	10	22674044	TRUE
cg16896647	SYK	8.11e-06	0.000801142	0.0478903	0.000525092	0.231788	9	92603597	TRUE
cg23447996	SYK	0.00041641	0.01381	0.471289	0.00126922	0.152086	9	92604424	TRUE
cg10025443	SYK	0.000745192	0.0209478	0.0453938	0.000438359	0.139826	9	92604160	TRUE
cg07160163	SYK	2.2e-07	4.21e-05	0.00860746	0.000198091	0.299188	9	92603599	TRUE
cg14304761	SYK	0.00196461	0.0405962	0.0160393	0.000141423	0.119184	9	92603970	TRUE
cg19797376	TAL1	0.000122853	0.00613186	0.0919337	0.000742421	0.177427	1	47468062	TRUE
cg00875272	TAL1	0.00210208	0.0423391	0.0277303	0.000590273	0.117735	1	47467908	TRUE
cg02008154	TBX20	2.85e-05	0.00206162	0.0242291	0.000274887	0.20699	7	35260062	TRUE
cg13870866	TBX20	0.00156109	0.0342724	0.0548095	0.000414357	0.124101	7	35259655	TRUE
cg10175795	TCERG1L	0.000612849	0.0181337	0.0562851	0.000495876	0.143957	10	132999184	TRUE
cg03943081	TCERG1L	0.000798683	0.0218227	0.0267595	0.000307046	0.138358	10	133000636	TRUE
cg22407458	TCP11	0.000175265	0.00786161	0.439253	0.00213734	0.170106	6	35217099	TRUE
cg01108476	TCP11	0.00195072	0.040414	0.924653	0.000599897	0.119336	6	35217361	TRUE
cg07965823	THSD3	1.03e-09	5.1e-07	0.0389374	0.000953564	0.389486	14	77034465	TRUE
cg06469542	THSD3	0.00123126	0.0291569	0.479632	0.00150978	0.129164	14	77035622	TRUE
cg23902550	TIGD5	2.19e-05	0.00165477	0.439396	0.00137156	0.21229	8	144752249	TRUE
cg14292823	TIGD5	0.00083327	0.0223841	0.380982	0.00160339	0.13746	8	144752240	TRUE
cg14696396	TM6SF1	1.84e-06	0.000253781	0.0129083	0.000372055	0.260202	15	81567450	TRUE
cg17018527	TM6SF1	0.00191294	0.0398038	0.013736	0.000118517	0.119755	15	81566935	TRUE
cg14015044	TNFRSF10C	0.0011346	0.0276371	0.0150915	0.00029667	0.130905	8	23016564	TRUE
cg27090216	TNFRSF10C	0.000877614	0.0231334	0.0127297	0.000334076	0.136361	8	23016406	TRUE
cg05636175	TNFRSF10C	0.00239536	0.0463421	0.132701	0.00111022	0.114934	8	23016342	TRUE
cg11947493	TNFRSF10D	0.000897848	0.0235158	0.165289	0.000995132	0.135877	8	23077460	TRUE
cg01031400	TNFRSF10D	2.09e-06	0.000282896	0.0611854	0.000888724	0.257731	8	23077458	TRUE
cg22783363	TNFRSF10D	0.00148032	0.0330453	0.0843518	0.000711717	0.125236	8	23077498	TRUE
cg07533148	TRIM58	2.13e-09	8.94e-07	-0.00116404	0.000400749	0.377917	1	246087435	TRUE
cg20855565	TRIM58	3.9e-05	0.00256903	0.0178352	0.000277251	0.200734	1	246086973	TRUE
cg10273210	TRIM59	9.49e-09	3.15e-06	0.0243938	0.000499198	0.35353	3	161650359	TRUE
cg23704082	TRIM59	1.36e-05	0.00115383	0.0145882	0.000202674	0.221696	3	161650212	TRUE
cg20052718	TWIST1	0.00082977	0.0223581	0.0158413	0.000151628	0.137549	7	19123427	TRUE
cg26312150	TWIST1	4.18e-12	4.76e-09	0.0385075	0.000868098	0.47061	7	19123075	TRUE
cg20498685	TWIST1	0.00102342	0.0259195	0.0219545	0.000211237	0.133098	7	19122611	TRUE
cg04527918	UCN	7.54e-10	3.98e-07	0.193594	0.00345296	0.394379	2	27384674	TRUE
cg20028470	UCN	1.6e-07	3.24e-05	0.351735	0.00162507	0.304916	2	27384333	TRUE
cg25589890	ULBP1	8.6e-06	0.000825972	0.102647	0.00180298	0.230656	6	150326470	TRUE
cg02409282	ULBP1	9.35e-05	0.0049435	0.0346284	0.000278886	0.183028	6	150326848	TRUE
cg10478221	WFIKKN1	7.3e-06	0.000746272	0.491591	0.00171748	0.23382	16	619918	FALSE
cg08858521	WFIKKN1	0.00221055	0.0437862	0.332078	0.00122913	0.116656	16	621023	FALSE
cg22533573	WT1	0.000233163	0.00945508	0.0307035	0.000361433	0.164191	11	32409347	TRUE
cg13641903	WT1	0.000533951	0.0165573	0.185289	0.00130593	0.146861	11	32409184	TRUE
cg25094569	WT1	0.000206683	0.00869959	0.0211468	0.000540131	0.166693	11	32405345	TRUE
cg15446391	WT1	0.000690637	0.0198458	0.171788	0.000978417	0.141433	11	32408946	TRUE
cg16584172	ZIC2	2.64e-08	7.16e-06	0.0426678	0.000387063	0.336315	13	99431447	TRUE
cg24623271	ZIC2	0.0010801	0.0268711	0.0432503	0.000285821	0.131952	13	99433003	TRUE
cg16519742	ZIM2	0.00126076	0.0295802	0.792497	0.00159559	0.12866	19	61998659	TRUE
cg22354595	ZIM2	0.00220083	0.0436296	0.265494	0.00217885	0.116751	19	62043252	TRUE
cg06088032	ZMYND10	0.000164459	0.0075036	0.0158075	0.000544104	0.17142	3	50358231	TRUE
cg03421687	ZMYND10	3.16e-05	0.00221815	0.00229301	0.000186466	0.204932	3	50358255	TRUE
cg20881888	ZMYND10	0.00190337	0.0396391	0.0514729	0.000823808	0.119862	3	50358083	TRUE
cg09643544	ZNF177	7.31e-09	2.53e-06	0.0432265	0.000626792	0.357849	19	9334696	TRUE
cg05250458	ZNF177	6.85e-05	0.00390853	0.078432	0.000823714	0.189359	19	9334565	TRUE
cg03975694	ZNF540	1.72e-10	1.08e-07	0.059444	0.000885361	0.417072	19	42734312	TRUE
cg27389185	ZNF540	5.04e-05	0.00309103	0.112696	0.00112206	0.195564	19	42733963	TRUE
