# Supplementary material for: Differential DNA methylation with age displays both common and dynamic features across human tissues that are influenced by CpG landscape
Source: Genome Biol. 2013 Sep 13;14(9):R102. doi: 10.1186/gb-2013-14-9-r102 (PMC4053985; doi:10.1186/gb-2013-14-9-r102)
Supplement: Additional file 10 — Multiple ageCGs affiliated with the same genes in kidney. [file gb-2013-14-9-r102-S10.xlsx]

## Sheet: Sheet1
probe	SYMBOL	pval.age	age.fdr	intercept.age	slope.age	r.squared	CHR	MAPINFO_hg18	CPG_ISLAND
cg04452095	2012-09-09	0.000142741	0.00343145	0.599534	-0.0024451	0.16446	17	72827463	TRUE
cg03330678	2012-09-09	0.00481743	0.0425936	0.739939	-0.00155366	0.0939948	17	72827828	TRUE
cg02331561	ABCA3	2.99e-08	6.14e-06	0.0266265	0.00222473	0.31713	16	2331082	TRUE
cg00949442	ABCA3	3.72e-05	0.0012828	0.0160444	0.00126019	0.19043	16	2331829	TRUE
cg15156367	ABHD7	0.00167955	0.0203289	0.556894	0.00175919	0.115386	1	92267592	TRUE
cg13984181	ABHD7	0.00469114	0.0418533	0.0479582	0.000493804	0.0945357	1	92268308	TRUE
cg21636577	ACADVL	0.00168095	0.0203289	0.640904	0.000991583	0.115369	17	7062605	FALSE
cg24825722	ACADVL	0.00242661	0.0262896	0.422826	0.00140823	0.107935	17	7062572	FALSE
cg19986872	ACSL6	2.02e-07	2.74e-05	-0.0267251	0.00114383	0.285042	5	131375672	TRUE
cg02257405	ACSL6	3.28e-05	0.00117829	0.168093	0.00156113	0.192844	5	131374884	TRUE
cg08012287	ACTN3	0.000830049	0.0121859	0.121554	0.00150682	0.129581	11	66071874	FALSE
cg04663194	ACTN3	0.00261596	0.027668	0.658836	0.00156797	0.106411	11	66071815	FALSE
cg00463202	ADPRHL1	1.64e-08	3.79e-06	0.597132	0.00177401	0.326994	13	113155711	TRUE
cg14845091	ADPRHL1	1.78e-05	0.00076439	0.638492	0.00132544	0.204408	13	113155957	TRUE
cg22461835	ADRA1A	0.00232847	0.0255192	0.0562635	0.000899823	0.108772	8	26779282	TRUE
cg17963840	ADRA1A	0.00332429	0.0329594	0.237962	0.00126509	0.101544	8	26778778	TRUE
cg10235817	ADRA2C	5.36e-10	2.53e-07	0.0522299	0.0023644	0.380391	4	3738353	TRUE
cg04325632	ADRA2C	0.0048774	0.0430112	0.120281	0.00101686	0.0937428	4	3736871	TRUE
cg21747271	AIP	2.15e-06	0.000163828	0.829048	-0.00140218	0.243383	11	67006628	TRUE
cg06607866	AIP	0.00529212	0.0453965	0.027495	0.000391296	0.0920806	11	67007385	TRUE
cg03365437	ALDH1A2	8.35e-05	0.00233917	0.031595	0.000944687	0.174883	15	56145166	TRUE
cg00930873	ALDH1A2	0.0019823	0.0227612	0.021326	0.00069549	0.112033	15	56145265	TRUE
cg27652350	ALDH1A3	0.000418448	0.00743848	0.118818	0.00125073	0.143257	15	99238512	TRUE
cg23191950	ALDH1A3	2.71e-06	0.000192574	0.184836	0.00179988	0.239218	15	99236597	TRUE
cg26509022	ALDH1A3	0.00204879	0.0233441	0.0873057	0.00122903	0.111365	15	99236819	TRUE
cg15843823	ALOX15	3.65e-06	0.00024076	0.0504353	0.000765695	0.233784	17	4491713	TRUE
cg09872233	ALOX15	0.00327217	0.032604	-0.00591322	0.000477067	0.101865	17	4491674	TRUE
cg11052143	ALS2CR11	0.000580951	0.00939155	0.0400576	0.00128158	0.136721	2	202192265	TRUE
cg15780361	ALS2CR11	0.00459923	0.0412965	0.208239	0.0015896	0.0949387	2	202192343	TRUE
cg16893614	ALX3	6.3e-06	0.00035745	0.586687	0.00187961	0.223779	1	110415973	FALSE
cg08719081	ALX3	0.0023968	0.0260743	0.824515	0.000657793	0.108186	1	110415456	FALSE
cg00418150	ALX4	5.2e-06	0.000312662	0.411985	0.00159668	0.227308	11	44284445	TRUE
cg14753432	ALX4	1.98e-05	0.000813352	0.354809	0.00129317	0.202456	11	44281409	TRUE
cg15522957	ALX4	6.24e-05	0.00187836	0.263409	0.00144187	0.180526	11	44281501	TRUE
cg11260848	ALX4	0.000165494	0.00379671	0.204117	0.00102818	0.161566	11	44282836	TRUE
cg25363445	ALX4	0.000625934	0.00988135	0.102321	0.000945626	0.135231	11	44283092	TRUE
cg13807496	ALX4	1.25e-07	1.84e-05	0.0320562	0.000825927	0.293208	11	44289116	TRUE
cg08914623	ALX4	0.00292488	0.0300599	0.0538177	0.000791745	0.104144	11	44284148	TRUE
cg15740508	AMPD1	1.1e-06	0.000101428	0.249338	0.00255398	0.255337	1	115040082	FALSE
cg23523368	AMPD1	0.000650093	0.0101651	0.569697	0.00138029	0.134474	1	115040017	FALSE
cg25021247	AMT	0.000394995	0.00718387	0.22235	0.00120364	0.144403	3	49435166	FALSE
cg20191453	AMT	0.00121298	0.016006	0.109036	0.00130106	0.121954	3	49434859	TRUE
cg07543883	ANGPTL6	0.000624691	0.00988135	0.404906	0.0017465	0.135271	19	10074271	FALSE
cg12593411	ANGPTL6	0.00106557	0.0146335	0.6837	0.00152468	0.124563	19	10074722	FALSE
cg27504117	ANKMY1	1.98e-05	0.000813352	0.565667	0.00157134	0.202433	2	241146336	TRUE
cg08321346	ANKMY1	0.00356062	0.0344372	0.0128069	0.00128278	0.100147	2	241145656	TRUE
cg15258980	ARHGAP25	0.000138884	0.00336614	0.919948	-0.00120358	0.164995	2	68815101	FALSE
cg09721047	ARHGAP25	0.0024805	0.026743	0.896217	-0.00117398	0.107489	2	68815516	FALSE
cg20775959	ARNT2	0.0025241	0.0270724	0.0401363	0.000479218	0.107136	15	78483319	TRUE
cg17788682	ARNT2	0.00520682	0.0449096	0.0017937	0.0003396	0.0924116	15	78484084	TRUE
cg11554605	ASB4	0.000265011	0.00543538	0.476496	0.00239017	0.152305	7	94953290	FALSE
cg26847490	ASB4	8.27e-05	0.00232621	0.0922158	0.00310156	0.17912	7	94953225	FALSE
cg09375488	ASB4	0.00500125	0.0436629	0.311078	0.002247	0.0932321	7	94952962	FALSE
cg08828036	ATP10A	8.1e-05	0.00229488	0.298536	0.00235083	0.175487	15	23660297	TRUE
cg26062856	ATP10A	0.00487211	0.0429966	0.383716	0.00173318	0.0937649	15	23660518	TRUE
cg18236477	ATP8A2	2.55e-07	3.3e-05	0.0725872	0.00135201	0.281048	13	24941066	TRUE
cg12111714	ATP8A2	5.32e-07	5.73e-05	0.0505629	0.00149618	0.268243	13	24941472	TRUE
cg24194132	B4GALNT4	3.55e-07	4.28e-05	-0.00051197	0.000664922	0.275293	11	358966	TRUE
cg16004226	B4GALNT4	1.95e-05	0.000812201	0.0606236	0.00110981	0.202708	11	359875	TRUE
cg02930996	B4GALT6	1.65e-05	0.000729459	0.0587756	0.000912043	0.205808	18	27519840	TRUE
cg07027513	B4GALT6	1.84e-05	0.000779169	0.0414046	0.00097645	0.203843	18	27519838	TRUE
cg09937039	BATF	7.71e-05	0.00221063	0.891145	-0.00184228	0.176445	14	75058956	FALSE
cg15645309	BATF	0.00126695	0.0165089	0.795244	-0.00194827	0.121077	14	75058500	FALSE
cg17602451	BCL2	8.87e-05	0.00245736	0.0135723	0.000362421	0.173725	18	59136625	TRUE
cg21602520	BCL2	1.89e-08	4.22e-06	0.043482	0.00164849	0.324611	18	59136360	TRUE
cg24408313	BCL2	0.00177909	0.0211902	0.309878	0.00176754	0.114222	18	59139445	TRUE
cg21022247	BIN2	8.02e-05	0.00228543	0.993748	-0.00052449	0.175675	12	50004577	TRUE
cg10590292	BIN2	0.000781473	0.0117202	0.948629	-0.00101966	0.13079	12	50003941	TRUE
cg10398682	BNC1	5.98e-05	0.00182264	0.181707	0.00135924	0.181329	15	81743023	TRUE
cg15736165	BNC1	0.000158528	0.00367619	0.12832	0.00101273	0.162408	15	81742736	TRUE
cg17051321	BNC1	1.69e-10	1.11e-07	0.0259412	0.00138121	0.397517	15	81743512	TRUE
cg19988449	BNC1	0.00476214	0.0422472	0.00499083	0.000702658	0.0942299	15	81743812	TRUE
cg25943702	BRD1	0.00190252	0.0222121	0.810515	0.000730148	0.112865	22	48604357	FALSE
cg00209066	BRD1	0.00559969	0.0471777	0.864866	0.000513661	0.0909296	22	48604927	FALSE
cg20342105	BSCL2	1e-08	2.73e-06	0.45887	0.00277847	0.334858	11	62231486	FALSE
cg07237830	BSCL2	5.52e-06	0.000326434	0.293103	0.00250445	0.22622	11	62231301	FALSE
cg23114594	C10orf30	5.75e-05	0.00177683	0.772055	0.00137882	0.182094	10	13584654	FALSE
cg14784653	C10orf30	0.00211132	0.0238023	0.902094	-0.000524988	0.110756	10	13585014	FALSE
cg07621046	C10orf82	5.98e-09	1.96e-06	0.0322231	0.0022648	0.343151	10	118419648	TRUE
cg17349199	C10orf82	3.59e-06	0.000237519	0.33079	0.00212245	0.234082	10	118419442	FALSE
cg05697249	C11orf52	0.00271416	0.0284769	0.0505057	0.000935032	0.105663	11	111294903	FALSE
cg08775230	C11orf52	0.00492947	0.0433282	0.0775041	0.00105823	0.0935265	11	111294703	FALSE
cg25494227	C12orf59	0.000106242	0.00278982	0.0285438	0.00100977	0.170218	12	10222881	FALSE
cg26718420	C12orf59	0.000133904	0.00327913	0.241042	0.00259252	0.165708	12	10222933	FALSE
cg19798224	C14orf68	7.42e-05	0.00214256	0.428016	0.00239374	0.177167	14	99859262	FALSE
cg00239071	C14orf68	0.00210094	0.0237306	0.99301	-0.000128258	0.110856	14	99859490	FALSE
cg04640886	C19orf30	0.00033979	0.00641201	0.0073254	0.000580358	0.14739	19	4720592	TRUE
cg07456645	C19orf30	0.00136088	0.0173843	0.00789244	0.000545122	0.119635	19	4720146	TRUE
cg02479575	C19orf30	0.00189542	0.0221511	0.00751136	0.000320486	0.11294	19	4720653	TRUE
cg26005082	C19orf30	2.83e-07	3.57e-05	-0.00765894	0.000942669	0.279239	19	4720660	TRUE
cg19646028	C19orf30	0.00394267	0.0369784	0.0503648	0.000762424	0.0980739	19	4720240	TRUE
cg00030047	C1orf188	3.27e-05	0.00117501	0.539177	0.00179953	0.192929	1	6191377	TRUE
cg15731815	C1orf188	0.00162437	0.0198173	0.433842	0.00208495	0.116061	1	6191847	TRUE
cg08887581	C1orf64	3.78e-05	0.0012956	0.47794	0.00146061	0.190129	1	16203303	FALSE
cg24525573	C1orf64	0.00104352	0.0143893	0.729318	0.00120949	0.124983	1	16203371	FALSE
cg11393848	C1QC	0.000486841	0.00824931	0.496604	-0.00121056	0.140245	1	22841927	FALSE
cg00136477	C1QC	0.00080416	0.011947	0.882079	-0.000800132	0.130216	1	22842926	FALSE
cg19138960	C1QR1	1.06e-06	9.83e-05	0.70837	-0.00162436	0.256095	20	23014947	FALSE
cg21023001	C1QR1	9.44e-05	0.00255904	0.67382	-0.00168452	0.172512	20	23015088	TRUE
cg15310873	C20orf85	2.93e-06	0.000206691	0.317586	0.00157125	0.23777	20	56159499	TRUE
cg12813792	C20orf85	0.000775355	0.0116659	0.0850397	0.00134924	0.130947	20	56159101	TRUE
cg04600618	C6orf206	3.12e-06	0.000215227	-0.00633579	0.00129705	0.236659	6	43720958	TRUE
cg01344171	C6orf206	0.000104134	0.00274976	0.387267	0.00257687	0.170608	6	43720625	TRUE
cg27426707	CACNA1G	0.000287806	0.00576761	0.102867	0.000911015	0.150675	17	45994584	TRUE
cg05942574	CACNA1G	0.000747439	0.0113148	0.0448485	0.000611233	0.131682	17	45992103	TRUE
cg18454685	CACNA1G	8.23e-09	2.37e-06	0.0357433	0.00168466	0.338054	17	45994238	TRUE
cg04216597	CACNA1G	0.00149105	0.0185944	0.110883	0.00101006	0.117791	17	45994835	TRUE
cg12506373	CAD	0.000376791	0.00693975	0.039384	0.00102972	0.14534	2	27294052	TRUE
cg09947274	CAD	0.00331378	0.0328691	0.528489	0.00116289	0.101608	2	27293419	FALSE
cg08896945	CALCB	0.000313517	0.00608166	0.0291409	0.000831403	0.148983	11	15051644	TRUE
cg06938878	CALCB	0.00473851	0.0421802	0.859746	0.000833212	0.0943312	11	15050940	TRUE
cg01422337	CARD8	0.00020558	0.00448534	0.704742	-0.00196519	0.157308	19	53444622	TRUE
cg26683005	CARD8	0.00213203	0.0239442	0.724149	-0.00107335	0.110558	19	53444802	TRUE
cg20798152	CART	3.57e-06	0.000236713	0.185853	0.00122042	0.234195	5	71050656	TRUE
cg23300372	CART	0.00123258	0.0161922	0.00698196	0.000462577	0.121631	5	71051188	TRUE
cg05130485	CASP8	2.71e-07	3.47e-05	0.410079	-0.00213741	0.27995	2	201806502	FALSE
cg26799474	CASP8	0.000401986	0.00724957	0.904616	-0.00163935	0.144055	2	201807196	FALSE
cg16422907	CCNA1	4.11e-07	4.73e-05	0.0818579	0.00156403	0.272737	13	35904734	TRUE
cg12571423	CCNA1	0.00568788	0.0477673	0.109556	0.000677617	0.0906112	13	35904748	TRUE
cg16794682	CCND1	0.000111527	0.00287518	0.502365	0.00210714	0.169273	11	69170132	TRUE
cg06539449	CCND1	8.23e-05	0.00232096	0.526667	0.00270474	0.175176	11	69170189	TRUE
cg19047670	CCND1	0.000312873	0.00607902	0.681368	0.00117985	0.149024	11	69170632	TRUE
cg15800421	CCR10	0.000126623	0.00316316	0.0419939	0.00108242	0.1668	17	38088269	TRUE
cg09509673	CCR10	0.00521783	0.0449717	0.786175	0.000659704	0.0923685	17	38087223	FALSE
cg17067993	CCR7	0.00273583	0.028628	0.795514	-0.00100556	0.105501	17	35975201	FALSE
cg13504059	CCR7	0.00360142	0.0346873	0.854672	-0.000684201	0.0999155	17	35975468	FALSE
cg13164537	CD226	0.000408059	0.00731439	0.376968	0.00195798	0.143757	18	65775051	FALSE
cg20768743	CD226	0.0039456	0.0369912	0.60366	0.00139039	0.0980588	18	65775826	FALSE
cg15046675	CD37	0.00214647	0.0240561	0.97446	-0.000976881	0.110422	19	54530589	FALSE
cg10037005	CD37	0.00558467	0.0470884	0.744731	-0.000979327	0.0909843	19	54530290	FALSE
cg07380416	CD6	0.000374102	0.00690494	0.933649	-0.000958194	0.145482	11	60495748	FALSE
cg09902130	CD6	0.00148011	0.0185371	0.996054	-0.000699928	0.11794	11	60495754	FALSE
cg17655614	CDH1	0.00193643	0.0224635	0.303613	0.0012894	0.112507	16	67328445	TRUE
cg20716119	CDH1	0.00197207	0.0227096	0.0114709	0.000463388	0.112138	16	67329264	TRUE
cg14831838	CDK5R2	7.46e-07	7.49e-05	0.0116217	0.00105824	0.262296	2	219532552	TRUE
cg01920829	CDK5R2	4.92e-05	0.00158448	0.131649	0.00146901	0.185092	2	219533005	TRUE
cg25215340	CDKN1C	0.00178854	0.0212491	0.0107934	0.000379593	0.114115	11	2863703	TRUE
cg23548479	CDKN1C	0.00236934	0.0258372	0.0202344	0.00121132	0.108419	11	2863255	TRUE
cg05559445	CDKN1C	0.00261123	0.0276674	0.225226	0.00123832	0.106447	11	2864250	TRUE
cg20919799	CDKN1C	0.000456243	0.00792087	0.000207999	0.00118359	0.141538	11	2863243	TRUE
cg17738133	CDKN1C	0.00333654	0.0330254	0.0200725	0.000437579	0.101469	11	2863635	TRUE
cg07752420	CDKN2A	1.29e-09	5.14e-07	0.0604105	0.00114248	0.367109	9	21958681	TRUE
cg13479669	CDKN2A	6.5e-05	0.00193625	0.0744222	0.000688054	0.179721	9	21984108	TRUE
cg04675937	CDKN2B	3.68e-11	3.1e-08	0.116579	0.00365562	0.419369	9	21995419	TRUE
cg08390209	CDKN2B	8.22e-10	3.66e-07	0.136268	0.00325918	0.373925	9	21995563	TRUE
cg06421800	CDKN2B	2.48e-09	8.99e-07	0.203031	0.00249905	0.356995	9	21996228	TRUE
cg19481686	CDKN2B	1.81e-08	4.09e-06	0.0410505	0.00415749	0.325326	9	21995288	TRUE
cg18979223	CDKN2B	9.98e-12	1.07e-08	0.235856	0.00344242	0.437501	9	21995769	TRUE
cg10210238	CDKN2B	1.07e-06	9.92e-05	-0.0364071	0.00228874	0.255863	9	21995995	TRUE
cg12373771	CECR6	2.38e-12	4.01e-09	-0.0254555	0.00327927	0.456817	22	15981381	TRUE
cg18137704	CECR6	2.82e-05	0.00104895	0.037484	0.000920473	0.195706	22	15982681	TRUE
cg13854874	CHAF1B	1.07e-08	2.87e-06	-0.000766631	0.00180003	0.333853	21	36679395	TRUE
cg26024531	CHAF1B	6.17e-05	0.00186368	0.147049	0.00127698	0.180723	21	36680040	TRUE
cg21232015	CHFR	0.000203838	0.00446383	0.872206	0.000688882	0.157476	12	131934294	TRUE
cg22381955	CHFR	0.00154297	0.0190722	0.897258	0.000897076	0.1171	12	131940022	TRUE
cg02519218	CHFR	1.83e-05	0.000779169	0.640492	0.0020084	0.203854	12	131934359	TRUE
cg17387870	CHFR	0.00274781	0.0287041	0.150101	0.00108733	0.105412	12	131973680	TRUE
cg23433607	CHGB	5.66e-05	0.00175623	0.00609714	0.000264409	0.182394	20	5840338	TRUE
cg07642638	CHGB	0.000283991	0.00573497	0.0314889	0.000760818	0.150939	20	5839786	TRUE
cg10045881	CHI3L2	3.69e-05	0.00128106	0.963102	-0.00196301	0.190596	1	111571814	FALSE
cg26366091	CHI3L2	0.000622434	0.00986162	0.775981	-0.00328744	0.135344	1	111571797	FALSE
cg24130010	CHODL	1.92e-05	0.000807863	0.0391772	0.000889575	0.202979	21	18539047	TRUE
cg02920216	CHODL	0.00143351	0.0181161	0.0704823	0.000688309	0.118586	21	18538810	TRUE
cg01351032	CIITA	3.46e-05	0.00122663	0.640939	-0.00157292	0.191821	16	10878692	FALSE
cg26239233	CIITA	0.000602607	0.00961849	0.531293	-0.00251508	0.137577	16	10878302	FALSE
cg11075745	CLDN19	1.71e-05	0.000750112	0.19254	0.00262435	0.205128	1	42978563	FALSE
cg11172423	CLDN19	0.00478214	0.042345	0.410482	0.00182635	0.0941445	1	42978210	FALSE
cg18403361	CLEC14A	0.000166107	0.00380708	0.823103	-0.00261534	0.161493	14	37795501	TRUE
cg14473145	CLEC14A	0.000302478	0.0059406	0.677669	-0.00155843	0.149692	14	37795407	TRUE
cg11500727	CNFN	0.000744008	0.0112805	0.083806	0.00163408	0.131774	19	47586265	TRUE
cg12973651	CNFN	0.00382352	0.0361918	0.0294735	0.000741558	0.0986983	19	47586293	TRUE
cg06638966	COL19A1	0.000137605	0.00334203	0.00117103	0.00100589	0.165176	6	70633042	TRUE
cg06321883	COL19A1	0.00549177	0.0466103	0.0233726	0.00037759	0.0913261	6	70633262	TRUE
cg19430430	COL5A3	0.000139316	0.00337315	0.0091267	0.000598401	0.164935	19	9982323	TRUE
cg17177699	COL5A3	0.000776937	0.0116823	0.269635	0.000956831	0.130906	19	9981594	TRUE
cg24290574	CPA3	0.000335779	0.00637198	0.711687	-0.0013953	0.147625	3	150065842	FALSE
cg13424229	CPA3	0.00592817	0.0492769	0.924404	-0.000477073	0.089768	3	150064527	FALSE
cg16191009	CPNE9	8.47e-06	0.000448465	0.406823	0.00181013	0.218294	3	9720369	TRUE
cg20051033	CPNE9	0.000266113	0.00544379	0.00826418	0.000670062	0.152223	3	9721059	TRUE
cg20550118	CRABP1	0.000231343	0.00492898	0.0998152	0.000872661	0.154985	15	76420717	TRUE
cg11200929	CRABP1	0.00314382	0.0317163	0.0384094	0.000412143	0.102678	15	76419725	TRUE
cg08107272	CTNNA2	0.000218734	0.00472861	0.00534805	0.000461572	0.156088	2	79593450	TRUE
cg23699324	CTNNA2	0.00207548	0.0236011	0.0366858	0.000460646	0.111103	2	79593816	TRUE
cg10331779	CTNND2	3.01e-06	0.000210519	0.0513529	0.000865292	0.237275	5	11957811	TRUE
cg25302419	CTNND2	0.000679417	0.0105105	0.00511663	0.000694524	0.133592	5	11957015	TRUE
cg23679724	CTSZ	7.55e-08	1.2e-05	0.782738	-0.00183826	0.301743	20	57014873	FALSE
cg01623438	CTSZ	2.85e-05	0.00105959	0.869557	-0.0013272	0.195484	20	57016289	FALSE
cg25806808	CXCL1	4.95e-05	0.00159245	0.0105254	0.00078263	0.184969	4	74953788	TRUE
cg02029926	CXCL1	0.00289131	0.0298097	0.00955253	0.000782088	0.104379	4	74953738	TRUE
cg06285340	CYP11A1	0.00192189	0.0223291	0.977559	-0.000421078	0.11266	15	72446954	FALSE
cg17790333	CYP11A1	0.00468015	0.0418088	0.894924	-0.000618655	0.0945835	15	72447318	FALSE
cg18956481	CYP24A1	0.00233871	0.0255838	0.00729908	0.000666083	0.108683	20	52223546	TRUE
cg02604290	CYP24A1	0.00441864	0.0401785	0.0123536	0.000581241	0.0957542	20	52223996	TRUE
cg24754277	DAPK1	0.000441849	0.00774368	0.0977971	0.00201273	0.142175	9	89303976	TRUE
cg17090012	DAPK1	0.000684297	0.0105738	0.742384	0.00214996	0.133449	9	89313366	TRUE
cg04272086	DCC	0.00247688	0.0267239	-0.00305866	0.000981809	0.107519	18	48121357	TRUE
cg05420896	DCC	0.00359139	0.0346048	0.0282199	0.00100872	0.0999722	18	48121486	TRUE
cg00399483	DCC	0.000472342	0.00810362	0.037295	0.0010567	0.140847	18	48122376	TRUE
cg25602457	DCC	0.00382728	0.0361918	0.018969	0.000707188	0.0986783	18	48122099	TRUE
cg22901840	DIRAS3	0.00163246	0.0198851	0.536421	0.00163176	0.115961	1	68285365	TRUE
cg21808053	DIRAS3	0.0023314	0.0255394	0.487202	0.00118852	0.108747	1	68285651	TRUE
cg09118625	DIRAS3	0.000130788	0.00323014	0.683946	0.00160635	0.166168	1	68285559	TRUE
cg03641225	DIRAS3	0.00418837	0.038638	0.326006	0.0011393	0.0968437	1	68285127	TRUE
cg08996748	DISP2	0.000520998	0.00868587	0.133028	0.00159188	0.138894	15	38438328	TRUE
cg06595693	DISP2	0.000899588	0.0129412	0.0799121	0.000822087	0.127966	15	38437281	TRUE
cg00933411	DLC1	2.46e-05	0.000949653	0.813464	-0.0025368	0.198337	8	13417461	FALSE
cg05226008	DLC1	0.000571125	0.00929189	0.611315	-0.00232834	0.137062	8	13416503	FALSE
cg00503840	DLX5	3.71e-08	7.17e-06	0.176099	0.00251874	0.31359	7	96488445	TRUE
cg13344740	DLX5	9.86e-07	9.31e-05	0.064408	0.00100043	0.257349	7	96492068	TRUE
cg27016494	DLX5	1.61e-06	0.000134343	0.124541	0.00158239	0.248593	7	96489522	TRUE
cg13462129	DLX5	4.57e-06	0.000285112	0.0462715	0.0017363	0.229691	7	96489217	TRUE
cg12041387	DLX5	1.64e-05	0.00072607	0.00255089	0.00167492	0.205983	7	96488107	TRUE
cg16924616	DLX5	0.000168833	0.0038546	0.00265289	0.000432614	0.16686	7	96491553	TRUE
cg18873386	DLX5	0.000177645	0.00401693	0.208614	0.00113536	0.160176	7	96489851	TRUE
cg06911084	DLX5	0.00200958	0.0229734	0.0418473	0.00135534	0.111756	7	96490830	TRUE
cg20080624	DLX5	1.82e-08	4.09e-06	0.0994076	0.00219922	0.325278	7	96489047	TRUE
cg11500797	DLX5	0.00308467	0.0313203	0.0144425	0.000995237	0.103064	7	96490059	TRUE
cg11530960	DMRT2	2.87e-05	0.00106452	0.0561906	0.000982208	0.195366	9	1042239	TRUE
cg00250430	DMRT2	4.57e-05	0.0014957	0.0352705	0.00128076	0.186501	9	1041579	TRUE
cg23579062	DNAI1	0.000111563	0.00287518	0.228262	0.00194176	0.169267	9	34447500	TRUE
cg08578641	DNAI1	0.000235646	0.00499704	0.0340171	0.00166616	0.154622	9	34447440	TRUE
cg23293787	DPM1	0.00250672	0.0269297	0.702529	0.000989414	0.107276	20	49009789	TRUE
cg16332224	DPM1	0.00589451	0.0491008	0.79495	0.000589299	0.0898841	20	49009813	TRUE
cg07295678	DPYSL4	3.54e-06	0.000235718	0.00134538	0.000618033	0.234324	10	133849999	TRUE
cg12109455	DPYSL4	0.00199843	0.0228965	0.0261377	0.000720454	0.111869	10	133850727	TRUE
cg12758687	DRD2	9.05e-09	2.57e-06	0.0690737	0.00137185	0.33654	11	112851537	TRUE
cg21330703	DRD2	1.58e-08	3.68e-06	0.0272945	0.00106183	0.327596	11	112851598	TRUE
cg11832722	DSC3	5.44e-09	1.81e-06	0.00134263	0.00152742	0.344653	18	26877058	TRUE
cg15439862	DSC3	4.45e-07	5.05e-05	0.00273448	0.00153348	0.271354	18	26876591	TRUE
cg25431974	ECEL1	0.000434027	0.00765743	0.518817	0.00176999	0.142531	2	233061180	TRUE
cg02932167	ECEL1	0.00186361	0.0219037	0.540427	0.000913006	0.113283	2	233061195	TRUE
cg11024597	ECRG4	0.00210863	0.0237899	0.93971	-0.00072012	0.110782	2	106047843	FALSE
cg10885338	ECRG4	0.00492987	0.0433282	0.266198	0.00160907	0.0935249	2	106049072	TRUE
cg20083676	EDG3	7.42e-06	0.000407159	0.0420848	0.00293472	0.220761	9	90795819	TRUE
cg11594137	EDG3	0.00285394	0.029591	0.104051	0.00167516	0.104643	9	90795801	TRUE
cg27238470	EDN2	0.001996	0.0228847	0.332052	0.00116585	0.111894	1	41722912	FALSE
cg20367961	EDN2	0.00499252	0.0436282	0.447651	0.000875992	0.0932677	1	41722824	FALSE
cg20786074	EFEMP1	0.000726743	0.011086	0.102878	0.00110055	0.132244	2	56003759	TRUE
cg25711779	EFEMP1	0.00342664	0.0335794	0.238046	0.00116646	0.100927	2	56003329	TRUE
cg13297865	ELOVL4	3.42e-06	0.000232644	-0.0201597	0.00100082	0.234978	6	80714134	TRUE
cg19439399	ELOVL4	8.05e-05	0.002286	0.0545135	0.000686262	0.175612	6	80713314	TRUE
cg15552238	EMR3	0.000151537	0.00358849	0.790444	-0.00135774	0.163291	19	14646749	FALSE
cg07072643	EMR3	0.000377274	0.00693975	0.945088	-0.00132113	0.145314	19	14646593	FALSE
cg27626299	EVX1	1.36e-06	0.000117576	0.0640937	0.00121885	0.251624	7	27248956	TRUE
cg18397523	EVX1	0.00295246	0.0303064	0.0590155	0.000771563	0.103954	7	27248876	TRUE
cg04629204	EXTL1	0.00142904	0.0180887	0.299196	0.00112427	0.118649	1	26220912	FALSE
cg18212039	EXTL1	0.00537625	0.0459013	0.986397	-0.00060756	0.0917592	1	26219399	FALSE
cg23967169	FAM19A4	9.68e-08	1.49e-05	-0.00182018	0.0012545	0.29755	3	69064193	TRUE
cg13921352	FAM19A4	6.4e-06	0.000361549	-0.000951597	0.000537765	0.22348	3	69064580	TRUE
cg04925864	FAM65A	0.00035005	0.00656887	-0.0114379	0.000471175	0.1468	16	66120018	TRUE
cg02225847	FAM65A	0.000584682	0.00942799	0.0404988	0.000837221	0.136593	16	66120919	TRUE
cg04337944	FBLN1	0.000344098	0.00647777	0.2249	0.00127106	0.14714	22	44277967	TRUE
cg15143643	FBLN1	0.00496733	0.0434954	0.962009	0.000418901	0.0933707	22	44276437	TRUE
cg27223047	FBN2	1.08e-05	0.000539178	0.0508817	0.00127487	0.213813	5	127902724	TRUE
cg25084878	FBN2	0.00405935	0.0377994	0.16137	0.000789812	0.0974805	5	127901610	TRUE
cg13288195	FBXL22	0.000110218	0.00285539	0.370173	0.00237127	0.169503	15	61676764	FALSE
cg01767116	FBXL22	0.0013093	0.0168531	0.153554	0.00254915	0.120414	15	61676146	FALSE
cg08820801	FBXO17	0.000747282	0.0113148	0.00956818	0.000991309	0.131686	19	44157661	TRUE
cg24010336	FBXO17	0.00567117	0.0476778	0.109182	0.00084155	0.0906712	19	44159098	TRUE
cg02613386	FBXO39	3.88e-08	7.45e-06	0.0407546	0.0013226	0.312827	17	6620257	TRUE
cg20723355	FBXO39	2.76e-05	0.00103275	0.0074409	0.00101114	0.196091	17	6620321	TRUE
cg06244417	FCN1	0.00168417	0.0203564	0.878576	-0.000622785	0.115331	9	136949449	FALSE
cg17357062	FCN1	0.00295348	0.0303064	0.876417	-0.000632427	0.103947	9	136950169	FALSE
cg14654926	FGF10	4.14e-07	4.74e-05	-0.00688411	0.00111212	0.272623	5	44424445	FALSE
cg20387341	FGF10	2.29e-06	0.000172391	0.0388365	0.000769419	0.242231	5	44425039	TRUE
cg08722122	FGFR1	7.04e-05	0.00206476	0.848692	0.0012044	0.178191	8	38445731	TRUE
cg15791248	FGFR1	0.000152601	0.00360415	0.49514	0.00127228	0.163154	8	38445887	FALSE
cg27285599	FLJ13841	8.27e-07	8.21e-05	0.568486	0.00208772	0.260457	17	78391312	TRUE
cg06022562	FLJ13841	0.000377457	0.00693975	0.658991	0.00173872	0.145305	17	78391170	TRUE
cg25484904	FLJ21511	2.97e-05	0.00109377	0.0685499	0.00128905	0.194762	4	48682772	TRUE
cg04005707	FLJ21511	0.00128993	0.0166583	-0.014226	0.000803824	0.120715	4	48683078	TRUE
cg22960952	FLJ23657	0.00029405	0.00585297	0.499999	-0.00140375	0.150251	4	76700193	FALSE
cg10409560	FLJ23657	0.00039531	0.00718405	0.870841	-0.0022279	0.144387	4	76700323	FALSE
cg06906435	FLJ25773	0.00100044	0.0139171	0.928771	-0.00124292	0.125831	14	98247530	FALSE
cg24169915	FLJ25773	0.00286672	0.0296688	0.653619	-0.00159468	0.104552	14	98247740	FALSE
cg02245378	FLJ32447	6.92e-08	1.14e-05	0.0702171	0.00155262	0.303205	2	222870015	TRUE
cg25596297	FLJ32447	6.26e-05	0.00188353	0.060675	0.00116561	0.180449	2	222871119	TRUE
cg25934198	FLJ36268	0.000244622	0.0051326	0.78665	0.000806499	0.153885	9	139040602	FALSE
cg21120249	FLJ36268	0.00200287	0.022919	0.189303	0.00262953	0.111824	9	139041792	FALSE
cg03213216	FLJ40125	8.53e-05	0.00238229	0.0288483	0.000531857	0.174486	19	50693575	TRUE
cg00116838	FLJ40125	0.00254576	0.0272215	0.0535507	0.000569107	0.106963	19	50693586	TRUE
cg00107187	FLJ42486	2.3e-13	5.42e-10	0.0477447	0.00233817	0.486879	14	104142043	TRUE
cg03734874	FLJ42486	4.22e-08	7.96e-06	-0.0341386	0.00168125	0.311462	14	104142427	TRUE
cg00297584	FLJ42957	0.000377098	0.00693975	0.0731728	0.000695544	0.145324	12	115455414	TRUE
cg20057066	FLJ42957	0.000934983	0.0132885	0.0215987	0.000218447	0.127191	12	115455883	FALSE
cg01129459	FLJ46156	1.11e-07	1.68e-05	0.043147	0.00142141	0.295202	14	59456581	TRUE
cg18871276	FLJ46156	0.0015603	0.0192143	0.021086	0.000651582	0.116874	14	59455783	TRUE
cg25538571	FLJ46365	2.52e-08	5.31e-06	0.889408	-0.00245673	0.319946	8	49665263	FALSE
cg03167883	FLJ46365	0.00197985	0.0227612	0.813694	-0.00166708	0.112058	8	49665520	FALSE
cg25044651	FLJ90650	6.53e-10	2.96e-07	0.0117974	0.00133523	0.377415	5	115326619	TRUE
cg15489294	FLJ90650	5.06e-06	0.000305997	0.14793	0.00117256	0.227828	5	115325752	TRUE
cg04945541	FMNL1	0.00126377	0.0165089	0.222107	0.000973106	0.121128	17	40655609	TRUE
cg00853068	FMNL1	0.00494825	0.043409	0.15436	0.000851814	0.0934491	17	40654375	TRUE
cg22777952	FOXB1	2.2e-05	0.000877416	0.0422696	0.000941684	0.200418	15	58083717	TRUE
cg08583049	FOXB1	0.000118824	0.00301812	0.00763096	0.000393571	0.168039	15	58084107	TRUE
cg13958614	FOXD1	1.39e-06	0.000119537	0.0538625	0.00131025	0.251198	5	72779952	TRUE
cg03663715	FOXD1	7.37e-05	0.00213127	0.0409589	0.000902714	0.177317	5	72780660	TRUE
cg02681442	FOXG1B	2.21e-06	0.000166684	0.00963084	0.0011411	0.242897	14	28305759	TRUE
cg10300684	FOXG1B	0.00495282	0.0434329	0.038607	0.000604309	0.0934303	14	28306074	TRUE
cg05755354	FRMD4A	0.000454693	0.00791587	0.408322	0.00170684	0.141605	10	14412602	FALSE
cg25464840	FRMD4A	0.00385048	0.0363303	0.263524	0.00130817	0.0985553	10	14412916	FALSE
cg06063714	GABRD	1.18e-05	0.000574621	0.282995	0.00147	0.212195	1	1941374	TRUE
cg24087944	GABRD	0.00449209	0.0406926	0.66358	-0.000798898	0.0954186	1	1939971	TRUE
cg24576425	GALNT5	0.00287802	0.0297336	0.0891603	0.000845714	0.104472	2	157822650	FALSE
cg20469837	GALNT5	0.00606361	0.0499455	0.11704	0.000763458	0.0893077	2	157822546	FALSE
cg00662556	GALR1	2.82e-06	0.000199285	0.0493692	0.00116307	0.238487	18	73092352	TRUE
cg12699371	GALR1	0.000169111	0.00385719	0.0242489	0.000398598	0.161142	18	73090412	TRUE
cg20279283	GATA4	4.2e-06	0.000269736	0.0424158	0.00126142	0.231204	8	11604272	TRUE
cg00090147	GATA4	1.27e-05	0.000608707	0.0295552	0.00139454	0.210697	8	11599776	TRUE
cg13434842	GATA4	2.47e-05	0.000954552	0.0438259	0.00158736	0.198194	8	11605305	TRUE
cg19172575	GATA4	0.000296608	0.00587912	0.24973	0.000920668	0.15008	8	11605130	TRUE
cg21073927	GATA4	0.000582295	0.00940234	0.0528624	0.000703595	0.136675	8	11599564	TRUE
cg11981599	GATA4	0.000891141	0.0128432	0.0714874	0.000939087	0.128155	8	11603935	TRUE
cg24646414	GATA4	0.00196413	0.0226846	0.145171	0.00159622	0.11222	8	11603134	TRUE
cg25216696	GATA4	0.00338709	0.0333024	0.0291375	0.00073047	0.101163	8	11602760	TRUE
cg10866709	GATA4	0.00369678	0.0353033	0.0541191	0.000549848	0.099384	8	11598770	TRUE
cg08369065	GATA4	1.12e-07	1.68e-05	0.0223752	0.000844857	0.295072	8	11600092	TRUE
cg09626984	GATA4	0.00525023	0.0451684	0.0441275	0.000668718	0.0922425	8	11603505	TRUE
cg02844545	GCM2	1.95e-10	1.21e-07	0.112317	0.00154176	0.395388	6	10990029	TRUE
cg09829319	GCM2	0.00545693	0.0464222	0.0174243	0.000474667	0.0914558	6	10990224	TRUE
cg09885086	GCNT1	0.000594433	0.00952087	0.0031546	0.000449333	0.136263	9	78264030	TRUE
cg22289360	GCNT1	0.00475843	0.0422302	0.0660259	0.00085347	0.0942457	9	78263728	TRUE
cg05899618	GDF7	0.00152306	0.0188938	-0.00417492	0.00137927	0.117362	2	20729328	TRUE
cg12949975	GDF7	0.00528111	0.0453349	0.00149741	0.000432456	0.092123	2	20730833	TRUE
cg07442479	GDNF	0.000328861	0.00627093	0.0549091	0.000776874	0.148037	5	37875526	TRUE
cg07715201	GDNF	0.00108462	0.0147833	-0.00410316	0.000672758	0.124206	5	37876596	TRUE
cg02364642	GEFT	4.86e-07	5.38e-05	0.0691424	0.00112822	0.269827	12	56292025	TRUE
cg11452221	GEFT	0.00493276	0.0433374	0.123019	0.000675444	0.093513	12	56291097	TRUE
cg21937886	GFPT2	0.00313995	0.0316908	0.0262501	0.000387263	0.102703	5	179712560	TRUE
cg18602314	GFPT2	0.00474636	0.0422024	0.0115455	0.000414118	0.0942974	5	179713408	TRUE
cg20178764	GFRA3	0.00115754	0.015491	0.236633	0.00187817	0.122897	5	137637734	TRUE
cg09350274	GFRA3	0.00582908	0.0486796	0.0331839	0.000651094	0.0901115	5	137638295	TRUE
cg13043509	GIMAP5	5.03e-05	0.00160176	0.554107	-0.00192303	0.184674	7	150065385	FALSE
cg22442090	GIMAP5	0.000565065	0.00922633	0.737252	-0.00162762	0.137275	7	150065010	FALSE
cg19586576	GJA7	9.2e-12	1.03e-08	0.0359231	0.00158755	0.438616	17	40262371	TRUE
cg20163288	GJA7	0.00385425	0.0363513	0.0147262	0.000233506	0.0985354	17	40263578	TRUE
cg00059225	GLRA1	1.57e-21	3.72e-17	0.12717	0.00291377	0.676162	5	151284550	TRUE
cg14319409	GLRA1	2.28e-05	0.000896594	0.0194341	0.00125815	0.201994	5	151284602	TRUE
cg05607401	GMFG	0.000687623	0.0106027	0.653384	-0.00138842	0.133352	19	44518533	FALSE
cg02436686	GMFG	0.00470527	0.0419476	0.611555	-0.000714703	0.0944745	19	44517990	FALSE
cg01565918	GNAS	3.44e-07	4.17e-05	0.70251	0.00194645	0.275815	20	56890887	TRUE
cg24346429	GNAS	0.00209509	0.0236985	0.679286	-0.00178884	0.110912	20	56861427	TRUE
cg27588902	GNMT	0.00066793	0.0103804	0.0296523	0.000815568	0.133933	6	43036129	TRUE
cg24751129	GNMT	0.00129629	0.0167312	0.403455	0.00147086	0.120616	6	43036898	TRUE
cg20011352	GPR124	0.000474892	0.00812964	0.0558698	0.00110925	0.14074	8	37774427	TRUE
cg21533958	GPR124	0.00311615	0.0315586	0.83816	0.000726648	0.102858	8	37772535	TRUE
cg04461802	GPR126	0.000395869	0.00718536	0.0670171	0.000858649	0.144359	6	142665126	TRUE
cg11176095	GPR126	0.00262237	0.0276986	0.0479346	0.000755267	0.106361	6	142664208	TRUE
cg17497271	GPR176	0.00171812	0.0206085	0.0177283	0.000437733	0.116285	15	38000073	TRUE
cg15307268	GPR176	0.00288581	0.0297807	0.0239055	0.000229012	0.104418	15	38000701	TRUE
cg26141626	GPR37	7.17e-06	0.000396559	0.0498618	0.000847954	0.221379	7	124193424	TRUE
cg23428445	GPR37	0.000315543	0.00611579	0.00216442	0.000788411	0.148856	7	124192703	TRUE
cg13531460	GPR55	3.74e-05	0.00128434	0.895557	-0.00103685	0.190352	2	231499057	FALSE
cg20287234	GPR55	0.00529059	0.0453965	0.894582	-0.000961192	0.0920865	2	231497709	TRUE
cg03684977	GRB7	0.000110186	0.00285539	0.192942	0.00181541	0.169509	17	35147329	FALSE
cg17740645	GRB7	0.00153419	0.0190119	0.000195391	0.00103166	0.117215	17	35147939	FALSE
cg25148589	GRIA2	8.57e-18	1.01e-13	0.0270426	0.00257883	0.600103	4	158361386	TRUE
cg15425280	GRIA2	1.37e-08	3.3e-06	0.00705787	0.00143156	0.329879	4	158360942	TRUE
cg26609631	GSH1	4.82e-06	0.000296469	-0.0256769	0.00139393	0.228693	13	27264814	TRUE
cg26270746	GSH1	1.1e-05	0.000545395	0.076628	0.00113977	0.213481	13	27264498	TRUE
cg16692277	GUCY1B2	1e-06	9.42e-05	0.645203	-0.0025336	0.257066	13	50538949	TRUE
cg24821554	GUCY1B2	0.00339989	0.0333865	0.872072	-0.000946217	0.101086	13	50537954	FALSE
cg00407150	GUP1	1.3e-08	3.21e-06	0.299274	0.00238057	0.330656	3	42718798	FALSE
cg24938727	GUP1	1.82e-07	2.52e-05	0.0723783	0.00149747	0.286839	3	42717997	FALSE
cg19721889	HAND1	1.15e-05	0.000566941	0.0139931	0.00100279	0.21268	5	153837982	TRUE
cg00405677	HAND1	2.67e-05	0.00100337	0.0127569	0.000366094	0.196729	5	153838295	FALSE
cg01580681	HAND2	3.54e-06	0.000235718	0.0728739	0.000849885	0.234336	4	174686591	TRUE
cg02774439	HAND2	0.000117062	0.00299077	0.0290639	0.000805386	0.16833	4	174687826	TRUE
cg02860342	HCN4	2.01e-05	0.000822728	0.19835	0.0013013	0.202151	15	71448537	TRUE
cg24396745	HCN4	0.00113692	0.0152931	-0.00574951	0.000938319	0.123258	15	71447667	TRUE
cg16831889	HDC	1.72e-05	0.000750112	0.132417	0.00203684	0.205038	15	48345343	FALSE
cg02329886	HDC	0.000154469	0.00362841	0.722688	0.000999939	0.162916	15	48345209	FALSE
cg16509569	HEM1	5.63e-05	0.00174951	0.933607	-0.00127366	0.182493	12	53177901	FALSE
cg17605084	HEM1	0.00109514	0.0148837	0.828759	-0.00122958	0.124012	12	53177758	FALSE
cg07136254	HFE2	0.000203678	0.00446383	0.399462	0.00334029	0.159305	1	144124131	FALSE
cg06589885	HFE2	0.00307856	0.0312717	0.207258	0.0021901	0.103104	1	144124550	FALSE
cg11639651	HKDC1	0.00083992	0.0123002	0.214187	0.00142281	0.129343	10	70649817	FALSE
cg11762346	HKDC1	0.000878214	0.0127034	0.214615	0.00137512	0.128449	10	70650118	FALSE
cg14166009	HKR1	2.66e-06	0.000190492	0.0450185	0.00128114	0.239524	19	42517149	TRUE
cg12024906	HKR1	0.000133217	0.00327248	-0.00944495	0.00177171	0.165809	19	42517519	TRUE
cg20088964	HMGA2	5.95e-06	0.000340282	0.089666	0.00103128	0.22482	12	64503699	TRUE
cg03251079	HMGA2	0.000407096	0.00730267	0.0194302	0.000901509	0.143804	12	64504552	TRUE
cg19928450	HOXC12	0.000401573	0.00724957	0.11244	0.000735651	0.144075	12	52634896	TRUE
cg05589246	HOXC12	0.00101508	0.0141124	0.0788359	0.000787896	0.125539	12	52634986	TRUE
cg00767581	HOXD4	0.000545909	0.00898693	0.264355	0.00190144	0.137963	2	176723371	TRUE
cg12127282	HOXD4	3.12e-05	0.00113525	0.353507	0.00203497	0.193766	2	176722931	TRUE
cg01152019	HOXD4	0.00556641	0.0470541	0.124919	0.00144033	0.091051	2	176723290	TRUE
cg24715735	HPN	0.000543157	0.00896038	0.803201	-0.00151651	0.138064	19	40223243	TRUE
cg06151964	HPN	0.00495909	0.0434626	0.818244	-0.000948407	0.0934045	19	40223257	TRUE
cg08186362	HRH3	7.21e-12	8.88e-09	-0.0501318	0.00158223	0.44193	20	60228263	TRUE
cg10605520	HRH3	0.00161146	0.0197006	-0.0137525	0.000604548	0.116223	20	60229536	TRUE
cg27258399	HTRA4	7.11e-05	0.00207841	0.314327	0.00281714	0.177992	8	38951424	TRUE
cg12535715	HTRA4	0.000133442	0.00327461	0.378586	0.00285576	0.165776	8	38950850	TRUE
cg17252960	ID4	3.28e-06	0.000224108	-0.00446759	0.00101687	0.235764	6	19945329	TRUE
cg00468146	ID4	1.26e-05	0.000602722	0.0302056	0.00101616	0.21092	6	19946190	TRUE
cg20339650	IGF2	3.27e-11	2.86e-08	0.0417754	0.00122799	0.42103	11	2117458	TRUE
cg22956483	IGF2	0.000462927	0.00798854	0.116564	0.000902516	0.141248	11	2111008	TRUE
cg21237591	IGF2AS	0.00192953	0.0224055	0.121302	0.00103344	0.112579	11	2119086	TRUE
cg13791131	IGF2AS	0.00468687	0.0418468	0.0859741	0.00107326	0.0945543	11	2118468	TRUE
cg27447599	IGFBP1	0.00182246	0.0215546	0.120871	0.000827196	0.113735	7	45894465	TRUE
cg05660795	IGFBP1	0.00446137	0.0405075	0.0427667	0.000687665	0.0955583	7	45894528	TRUE
cg27416067	IL12RB2	0.000331366	0.00631021	-0.000257771	0.000985719	0.1496	1	67545716	TRUE
cg01356829	IL12RB2	0.00258969	0.0275258	0.85225	-0.00113424	0.106615	1	67545484	TRUE
cg22487322	IL20RA	0.000605392	0.00964989	0.515481	0.00279582	0.135898	6	137408015	TRUE
cg04481779	IL20RA	0.00127307	0.0165492	0.114742	0.000966453	0.12098	6	137407818	TRUE
cg08700651	IL28RA	0.000104041	0.00274976	0.0762243	0.000882402	0.170625	1	24386069	TRUE
cg07509155	IL28RA	0.000320783	0.00617678	0.126059	0.00129633	0.14853	1	24386999	TRUE
cg25764191	INA	1.34e-08	3.27e-06	-0.00157442	0.00127172	0.330191	10	105027205	TRUE
cg23642747	INA	0.000457474	0.00792087	0.0746283	0.000738641	0.141484	10	105026635	TRUE
cg26504021	IRX2	6.76e-06	0.000378978	0.0372231	0.000810628	0.222479	5	2805882	TRUE
cg15433631	IRX2	0.00159927	0.019582	-0.00408235	0.00134636	0.11775	5	2804541	TRUE
cg05266781	IRX5	1.38e-12	2.5e-09	0.0290944	0.00191823	0.464001	16	53522993	TRUE
cg05362516	IRX5	0.00491621	0.0432726	0.0291131	0.000366466	0.0935814	16	53522590	TRUE
cg08491125	ISG20	1.7e-05	0.000745225	0.182068	-0.000960735	0.205301	15	86982946	FALSE
cg02334775	ISG20	0.000323511	0.00620971	0.810502	-0.00181486	0.148362	15	86983680	TRUE
cg21410991	ISL1	2.39e-06	0.000176327	0.0158917	0.00107635	0.241481	5	50714208	TRUE
cg26896762	ISL1	7.31e-06	0.000403307	0.0364799	0.000873965	0.221023	5	50715118	TRUE
cg13492340	ITGA8	2.42e-06	0.000177156	0.0166219	0.000525858	0.241283	10	15802228	TRUE
cg16902509	ITGA8	0.000852665	0.0124253	0.0527105	0.000829587	0.129041	10	15801318	TRUE
cg20500126	ITGAE	0.000155756	0.00363957	0.833433	0.00133983	0.162753	17	3661007	FALSE
cg21856603	ITGAE	0.00110766	0.0149848	0.804853	0.000596159	0.123783	17	3660572	FALSE
cg00833777	ITGAM	6.18e-05	0.00186368	0.596853	0.00150361	0.180702	16	31179143	FALSE
cg15337006	ITGAM	0.00108828	0.0148161	0.961732	-0.000970803	0.124139	16	31178510	FALSE
cg10430690	KALRN	0.000337377	0.00638689	0.645684	0.00215614	0.147531	3	125296286	TRUE
cg12144803	KALRN	0.000879977	0.0127211	0.584175	0.00162143	0.128408	3	125296073	TRUE
cg16773028	KCNA2	1.53e-05	0.000686513	0.425187	0.00224207	0.207317	1	110949862	FALSE
cg22165175	KCNA2	0.00153727	0.0190401	0.0362793	0.00116088	0.117175	1	110950438	TRUE
cg03506489	KCNA4	0.000184161	0.0041326	0.00367991	0.000505229	0.15947	11	29995364	TRUE
cg15183083	KCNA4	0.00434604	0.0397152	0.0612364	0.000445848	0.0960915	11	29994886	TRUE
cg18573383	KCNC2	1.61e-09	6.23e-07	0.021285	0.00082064	0.363668	12	73889668	TRUE
cg11631518	KCNC2	0.00212014	0.0238334	0.00970174	0.000395879	0.110672	12	73889852	FALSE
cg09276363	KCND3	0.00074158	0.0112573	0.237122	0.00123422	0.131839	1	112333011	TRUE
cg22957381	KCND3	0.00219839	0.0243993	-0.0058287	0.000844686	0.109937	1	112333601	TRUE
cg25123470	KCNIP2	0.00125822	0.0164925	0.0651101	0.00169693	0.121216	10	103593712	FALSE
cg04997967	KCNIP2	0.00239295	0.0260537	0.0474626	0.0010913	0.108218	10	103593478	TRUE
cg08315770	KCNK17	1.95e-07	2.67e-05	-0.000238783	0.000697985	0.285595	6	39389863	TRUE
cg02611419	KCNK17	0.00382997	0.0361946	0.890492	-0.000980764	0.098664	6	39390510	FALSE
cg01643580	KCNK3	0.00124318	0.0163225	0.0907446	0.000806178	0.121459	2	26769903	TRUE
cg05782445	KCNK3	0.00229344	0.0252642	0.220273	0.000810568	0.109079	2	26768711	TRUE
cg19923326	KCNQ1	0.000795821	0.0118707	0.236246	0.00157586	0.130425	11	2785354	TRUE
cg19779211	KCNQ1	0.00178325	0.0212076	0.0292235	0.000645665	0.114175	11	2422067	TRUE
cg05656180	KCNQ1DN	6.78e-05	0.00200323	0.195194	0.00137434	0.17892	11	2846834	TRUE
cg01530101	KCNQ1DN	0.00122041	0.0160951	-0.0163401	0.00226747	0.121831	11	2847674	TRUE
cg13081704	KCNQ1DN	2.51e-05	0.00095846	0.215814	0.00236904	0.197932	11	2847033	TRUE
cg04457979	KCNQ1DN	0.00343489	0.0336213	0.0152525	0.000671582	0.100878	11	2847223	TRUE
cg19282250	KIAA0367	8.53e-07	8.29e-05	0.414145	0.00270836	0.259915	9	78518342	FALSE
cg11880010	KIAA0367	0.00197361	0.0227163	0.362568	0.00179796	0.112122	9	78518464	FALSE
cg09088834	KIAA0980	5.03e-05	0.00160176	0.055418	0.00135478	0.184649	20	25513460	TRUE
cg17729667	KIAA0980	0.000336641	0.0063832	0.0207984	0.000659196	0.147574	20	25514382	TRUE
cg17465304	KIF12	9.58e-05	0.0025824	0.122943	0.00144663	0.172223	9	115901263	TRUE
cg02838492	KIF12	0.000255507	0.00528637	0.0759963	0.00149265	0.153026	9	115901109	TRUE
cg18486150	KIF17	0.00372243	0.0355195	0.147136	0.00102582	0.0992433	1	20917461	TRUE
cg15613048	KIF17	0.00468951	0.0418533	-0.00651899	0.000723175	0.0956731	1	20916618	TRUE
cg09226684	KLK10	0.000119329	0.00302578	0.0432483	0.00124794	0.167956	19	56211905	TRUE
cg06130787	KLK10	0.000311444	0.00606122	0.660694	-0.00201707	0.149114	19	56215362	FALSE
cg11846956	KLK10	2.05e-05	0.000831969	0.00612053	0.00076987	0.201777	19	56212194	TRUE
cg09254939	KLK10	0.00361104	0.0347414	0.00142795	0.000724221	0.0998613	19	56212071	TRUE
cg17688525	L3MBTL4	0.000391887	0.00713833	-0.028449	0.00095903	0.146238	18	6404978	TRUE
cg14155416	L3MBTL4	0.000981971	0.0137612	0.00163502	0.000707839	0.126206	18	6404330	TRUE
cg25947945	LAD1	0.000785981	0.0117583	0.145171	0.00104013	0.130674	1	199635569	TRUE
cg19713196	LAD1	0.00591642	0.0492138	0.038681	0.000600718	0.0898085	1	199635013	TRUE
cg07846220	LAMA1	0.00263693	0.0278151	-0.0119548	0.000676063	0.106248	18	7107680	TRUE
cg14950072	LAMA1	0.00499871	0.0436569	0.0291371	0.000261132	0.0932425	18	7108122	TRUE
cg01525376	LCK	4.01e-05	0.0013568	0.606865	-0.00179656	0.189027	1	32488799	FALSE
cg17078393	LCK	0.00502667	0.04382	0.968411	-0.000759199	0.0931288	1	32489589	TRUE
cg21375825	LCT	0.000170463	0.00388054	0.609969	0.0018817	0.160986	2	136311116	FALSE
cg26091981	LCT	0.000180469	0.00406909	0.650072	0.00232087	0.159867	2	136311336	FALSE
cg08300860	LDB3	1.65e-06	0.000136268	0.481306	0.00268336	0.248207	10	88418237	FALSE
cg12008118	LDB3	2.19e-05	0.000875198	0.530385	0.00208231	0.200519	10	88418409	FALSE
cg12782180	LEP	4.17e-07	4.76e-05	0.157229	0.00233892	0.272472	7	127668168	TRUE
cg19594666	LEP	5.02e-07	5.51e-05	0.147226	0.00280974	0.269251	7	127668516	TRUE
cg22660578	LHX1	1.17e-05	0.000574046	-0.00396527	0.000953443	0.21233	17	32368142	TRUE
cg07747970	LHX1	0.000164485	0.00377724	-1.96e-06	0.000896908	0.161685	17	32367832	TRUE
cg07109287	LHX2	3.58e-08	7.05e-06	-0.0398413	0.00155262	0.314149	9	125813894	TRUE
cg18904346	LHX2	0.00527587	0.0453065	0.0399914	0.000645099	0.0921432	9	125813477	TRUE
cg16944093	LIMS2	1.73e-09	6.61e-07	0.0650625	0.00203854	0.362504	2	128138590	TRUE
cg15781838	LIMS2	0.00115241	0.0154485	0.909535	-0.000622907	0.122986	2	128139187	FALSE
cg21142272	LOC283849	2.18e-07	2.89e-05	0.300991	0.00215647	0.28371	16	65781842	FALSE
cg04802221	LOC283849	0.00556282	0.0470518	0.593216	0.00124246	0.0910642	16	65781456	FALSE
cg18401406	LOC400120	4.7e-07	5.24e-05	0.320849	0.0021604	0.270386	13	36145537	FALSE
cg17906786	LOC400120	1.64e-05	0.00072607	0.182385	0.00113951	0.205966	13	36145708	FALSE
cg16361890	LTC4S	3.4e-05	0.00120952	0.670585	-0.00115255	0.192175	5	179153151	FALSE
cg11394785	LTC4S	0.00538459	0.0459558	0.631842	-0.00155267	0.0917277	5	179153696	FALSE
cg12167564	LYST	2.74e-09	9.81e-07	0.41495	-0.00369365	0.355395	1	234113657	FALSE
cg02829654	LYST	5.99e-05	0.00182353	0.494719	-0.00312549	0.181295	1	234113562	FALSE
cg02914379	MDFI	0.000493572	0.00831674	0.0636124	0.000812699	0.139972	6	41713762	TRUE
cg05345286	MDFI	0.00126907	0.0165245	0.0107872	0.000994968	0.121043	6	41714619	TRUE
cg04291079	MEG3	0.00144168	0.0181999	0.516519	0.00168977	0.118471	14	100364183	TRUE
cg16567044	MEG3	0.00513272	0.0444653	0.300019	0.00146859	0.0927036	14	100360889	TRUE
cg26465611	MEGF10	0.000998599	0.0139148	0.123606	0.00114686	0.125868	5	126654618	TRUE
cg06940792	MEGF10	0.00206696	0.0235383	0.0102837	0.000305977	0.111186	5	126654456	TRUE
cg18750756	MGC29671	0.000285025	0.0057453	0.772947	-0.00128501	0.150867	17	4283980	FALSE
cg01138020	MGC29671	0.00159223	0.0195066	0.811797	-0.00121051	0.116465	17	4283843	FALSE
cg09500672	MGC52057	2.27e-05	0.000892743	0.0247323	0.00061672	0.199868	2	149894952	TRUE
cg12594641	MGC52057	5.33e-05	0.00167773	-0.0128845	0.000992468	0.183553	2	149895469	TRUE
cg10990993	MLH1	0.0014834	0.0185371	0.234787	0.00125965	0.117895	3	37008636	FALSE
cg03956628	MLH1	0.00164885	0.0200386	0.0708371	0.00100712	0.115759	3	37008604	FALSE
cg02620013	MLNR	1.72e-05	0.000750112	0.132526	0.0015043	0.205054	13	48692682	TRUE
cg07935568	MLNR	3.83e-05	0.00130719	0.0650238	0.000981611	0.189876	13	48692127	TRUE
cg10599444	MMP14	0.000133647	0.00327622	-0.00339627	0.00135202	0.165746	14	22375781	TRUE
cg09208010	MMP14	0.00103512	0.014332	0.0108214	0.000988125	0.125146	14	22375620	TRUE
cg07185695	MOSC1	0.00116366	0.015564	0.02903	0.000700784	0.12279	1	219026209	TRUE
cg02265318	MOSC1	0.00320719	0.0321645	-0.0109887	0.000766187	0.102272	1	219027162	TRUE
cg09748975	MSX1	4.88e-05	0.00157523	0.472708	0.00271425	0.18523	4	4915433	TRUE
cg20588069	MSX1	5.9e-05	0.00180796	0.116364	0.00121792	0.181588	4	4911340	TRUE
cg20891301	MSX1	6.59e-05	0.0019556	0.451488	0.00172463	0.179457	4	4915612	TRUE
cg22609784	MSX1	0.00117927	0.0157017	0.359643	0.00164443	0.122522	4	4914579	TRUE
cg15696627	MSX1	0.00120471	0.0159415	0.0190858	0.000462553	0.122092	4	4912084	TRUE
cg03199651	MSX1	0.00292079	0.030031	0.0305645	0.000815526	0.104173	4	4913671	TRUE
cg03717979	MSX1	0.00307239	0.0312225	0.0182118	0.000278299	0.103145	4	4913085	TRUE
cg27038439	MSX1	3.72e-05	0.0012828	0.68404	0.00185499	0.190457	4	4915221	TRUE
cg24840099	MSX1	0.00313979	0.0316908	0.277926	0.00170492	0.102704	4	4915331	TRUE
cg10063179	MTNR1A	0.00109865	0.0149057	0.0230719	0.000453309	0.123948	4	187713320	TRUE
cg06039392	MTNR1A	0.00389461	0.0366733	0.270911	0.00146175	0.0983235	4	187713947	TRUE
cg09604203	MYBL2	2.08e-06	0.000160363	-0.00663625	0.000857084	0.244003	20	41729528	TRUE
cg23843505	MYBL2	6.02e-06	0.000343317	0.092206	0.00130805	0.224611	20	41728834	TRUE
cg26207503	MYF5	1.5e-05	0.000679081	0.260349	0.00197047	0.207686	12	79634880	TRUE
cg21126707	MYF5	0.000919341	0.0131373	0.543682	0.00148262	0.12753	12	79635143	TRUE
cg18555440	MYOD1	4.62e-08	8.27e-06	0.02464	0.0012049	0.309934	11	17698263	TRUE
cg07271264	MYOD1	5.29e-06	0.000316084	0.0227257	0.000829344	0.226998	11	17697553	TRUE
cg10071275	MYT1	0.000527082	0.00874407	0.590623	0.00133051	0.138663	20	62266274	TRUE
cg16772207	MYT1	0.000957739	0.0135062	0.721949	0.00137388	0.126708	20	62266251	TRUE
cg02347487	NALP14	0.00210922	0.0237899	0.779956	-0.00120853	0.110776	11	7015679	FALSE
cg25203856	NALP14	0.00492527	0.04332	0.960188	-0.00253242	0.0935439	11	7016556	FALSE
cg25167447	NAV1	0.00128695	0.0166471	0.132693	0.00196294	0.120761	1	199883665	TRUE
cg14920846	NAV1	0.00354704	0.0343431	0.267704	0.00133386	0.100225	1	199884832	TRUE
cg22820108	NCOR2	0.00240199	0.0261054	0.107447	0.00149368	0.108142	12	123569171	TRUE
cg22580512	NCOR2	0.00323859	0.032386	0.0514814	0.00136187	0.102074	12	123568427	TRUE
cg18267374	NEF3	1.41e-06	0.000119766	-0.0110626	0.000876399	0.251034	8	24827178	TRUE
cg23290344	NEF3	0.000638051	0.0100356	0.00215248	0.000700534	0.134848	8	24827371	TRUE
cg02994956	NEFH	1.48e-05	0.00067733	0.15378	0.00162826	0.207868	22	28206534	TRUE
cg16042149	NEFH	0.000190474	0.004242	0.0186828	0.000619568	0.158808	22	28205947	TRUE
cg22359606	NEUROD1	4.61e-05	0.0015048	0.0603541	0.00106522	0.186344	2	182253737	TRUE
cg02836529	NEUROD1	0.00030149	0.005936	0.0238154	0.000470567	0.149757	2	182252658	TRUE
cg17830308	NEUROG1	2.32e-06	0.000173564	0.0173621	0.00141951	0.241994	5	134900023	TRUE
cg04897683	NEUROG1	0.000442634	0.00775168	0.0324053	0.000788481	0.14214	5	134899361	TRUE
cg11946503	NEUROG1	0.000489767	0.00827033	0.0183035	0.00119184	0.140126	5	134898413	TRUE
cg14958635	NEUROG1	1.12e-07	1.68e-05	0.0194571	0.00109836	0.295067	5	134898876	TRUE
cg04330449	NEUROG1	0.00155397	0.0191664	0.0331208	0.000882147	0.116957	5	134899065	TRUE
cg22736354	NHLRC1	1.71e-14	6.65e-11	0.0557528	0.00288808	0.518401	6	18230698	TRUE
cg00772000	NHLRC1	0.00499358	0.0436282	0.13674	0.00114099	0.0932634	6	18231028	TRUE
cg26359204	NKX6-1	0.000144525	0.00346334	-0.00246693	0.000513303	0.164217	4	85638901	TRUE
cg10539507	NKX6-1	0.000462389	0.00798508	0.0274687	0.000663726	0.141271	4	85639806	TRUE
cg03169180	NLGN2	0.00253431	0.0271449	0.60951	0.0011293	0.107054	17	7251071	FALSE
cg15660077	NLGN2	0.00310657	0.0314885	0.577499	0.00115607	0.10292	17	7252344	TRUE
cg18433380	NNAT	5.4e-05	0.00168821	0.770404	0.00123055	0.183306	20	35582608	TRUE
cg22298088	NNAT	0.00146926	0.0184435	0.832574	0.000872887	0.118089	20	35582274	TRUE
cg09632136	NNMT	7.46e-06	0.000408674	0.698986	-0.00194393	0.220649	11	113670871	FALSE
cg14209518	NNMT	0.00109453	0.0148837	0.753569	-0.00152306	0.124023	11	113671846	FALSE
cg05973262	NOTCH4	0.000846368	0.0123563	0.835043	-0.0011764	0.12919	6	32299873	FALSE
cg14700707	NOTCH4	0.00223186	0.0246434	0.657481	-0.00140317	0.109631	6	32299818	FALSE
cg12876594	NPR2	0.000222485	0.00478718	0.0326065	0.00207756	0.155753	9	35781798	TRUE
cg24194775	NPR2	0.000259125	0.0053425	0.0204444	0.0022717	0.152749	9	35781475	TRUE
cg00548268	NPTX2	3.26e-12	4.81e-09	0.0997638	0.00246577	0.452628	7	98083766	TRUE
cg12799895	NPTX2	0.000175051	0.00396967	-0.027448	0.00205672	0.160465	7	98084588	TRUE
cg10055471	NR0B2	0.000434831	0.00766049	0.683292	0.0016892	0.142494	1	27112906	FALSE
cg06650260	NR0B2	0.00605618	0.0499191	0.521612	0.00120124	0.0893327	1	27113065	FALSE
cg03958979	NR2E1	4.32e-10	2.17e-07	0.143709	0.00225797	0.383621	6	108593080	TRUE
cg19697981	NR2E1	5.79e-06	0.000333613	0.0349152	0.000943629	0.225331	6	108594513	TRUE
cg00691625	NR5A1	6.4e-09	1.99e-06	0.512027	0.00337089	0.342069	9	126309628	TRUE
cg16666160	NR5A1	4.52e-05	0.00148671	0.914273	0.000784795	0.186736	9	126309452	TRUE
cg00830029	NRIP2	0.00274797	0.0287041	0.148582	0.00231631	0.105411	12	2814163	FALSE
cg05194726	NRIP2	0.00567517	0.0476944	0.12557	0.00233842	0.091743	12	2814741	FALSE
cg14519350	OSM	3.61e-05	0.00126049	0.937939	-0.001688	0.190989	22	28991949	TRUE
cg07498879	OSM	0.000565141	0.00922633	0.96253	-0.00105725	0.137272	22	28993041	TRUE
cg09222115	OTOS	1.49e-05	0.000677336	0.396496	0.00156412	0.207785	2	240728439	FALSE
cg18790143	OTOS	4.56e-05	0.00149466	0.29347	0.00185797	0.186554	2	240729137	TRUE
cg03317245	P2RX5	0.000142147	0.00342414	0.504643	0.00113199	0.164541	17	3547263	FALSE
cg13246592	P2RX5	0.00432798	0.0396164	0.130172	0.000697685	0.0961763	17	3547210	TRUE
cg05590982	P8	0.000274721	0.00559082	0.540265	-0.00204132	0.151595	16	28457672	FALSE
cg15149645	P8	0.00565749	0.0475967	0.649825	-0.00194701	0.0907204	16	28458120	FALSE
cg23239444	PACSIN1	0.000816979	0.012024	0.205212	0.00108961	0.129899	6	34541298	TRUE
cg23043245	PACSIN1	0.00214708	0.0240561	0.0491118	0.000932084	0.110416	6	34542054	TRUE
cg12388309	PAK7	0.0015431	0.0190722	-0.0157762	0.000444297	0.121344	20	9767805	TRUE
cg12645220	PAK7	0.00194492	0.0225288	0.0143391	0.000729806	0.112419	20	9767272	TRUE
cg23799313	PAQR7	0.00148843	0.0185765	0.0686269	0.00088749	0.117827	1	26070947	FALSE
cg15662251	PAQR7	0.00451271	0.040801	0.0487604	0.0014828	0.0953254	1	26070442	FALSE
cg25242557	PAX6	6.52e-09	2e-06	0.0151284	0.00125832	0.34178	11	31789840	TRUE
cg05840031	PAX6	0.00143103	0.0180991	0.107464	0.0010253	0.118621	11	31788929	TRUE
cg00509670	PAX9	6.45e-07	6.71e-05	0.116133	0.00143305	0.264851	14	36200064	TRUE
cg26620157	PAX9	5.96e-05	0.00181707	0.0326054	0.00108783	0.181413	14	36200048	TRUE
cg19996355	PBX4	6.96e-09	2.08e-06	-0.0434129	0.0024561	0.340731	19	19590375	TRUE
cg23158811	PBX4	1.25e-06	0.000110764	-0.0135625	0.00161013	0.253147	19	19590732	TRUE
cg26717133	PCDH21	0.00159229	0.0195066	0.521873	0.00134006	0.116464	10	85943933	FALSE
cg16211684	PCDH21	0.00164547	0.0200127	0.0251814	0.00048573	0.1158	10	85944602	TRUE
cg17861230	PDE4C	5.85e-16	4.6e-12	-0.0282261	0.0038705	0.556546	19	18204901	TRUE
cg13899108	PDE4C	0.000321839	0.00619206	0.382188	0.00117154	0.148465	19	18205322	TRUE
cg05078019	PDE6B	0.000747709	0.0113148	0.154828	0.00156312	0.131675	4	609392	TRUE
cg12435792	PDE6B	0.00103618	0.0143383	0.137875	0.0013011	0.125125	4	609375	TRUE
cg10784341	PHACTR2	3.11e-06	0.000215033	0.343972	0.00209031	0.236729	6	143970993	FALSE
cg19205041	PHACTR2	0.00158283	0.0194513	0.574627	0.00168754	0.116585	6	143971204	TRUE
cg14056644	PITX2	0.000423721	0.00751884	0.0501203	0.000930974	0.143008	4	111778554	TRUE
cg05522383	PITX2	0.000651494	0.0101651	0.104125	0.00096464	0.134431	4	111777343	TRUE
cg24613957	PLA2G2E	0.000574728	0.00933764	0.629334	0.00137261	0.136936	1	20123271	FALSE
cg16825000	PLA2G2E	0.001277	0.0165638	0.880221	-0.000921633	0.120918	1	20122017	FALSE
cg16483916	PLAC2	0.000362678	0.00674154	0.0464541	0.00109622	0.146097	19	5518758	TRUE
cg04993257	PLAC2	0.0016318	0.0198851	0.19642	0.00119757	0.115969	19	5519163	TRUE
cg15120942	PLCD1	4.26e-05	0.00142461	0.2168	0.00130674	0.187849	3	38046582	TRUE
cg24868271	PLCD1	0.000323546	0.00620971	0.500879	0.00105335	0.14836	3	38045464	TRUE
cg01664666	PLD5	0.000328353	0.00627093	0.00974279	0.000507241	0.148068	1	240754088	TRUE
cg12613383	PLD5	0.000406998	0.00730267	0.0644769	0.000934431	0.143809	1	240755304	TRUE
cg02254407	PLEKHB1	2.33e-05	0.000907424	0.60414	0.00129607	0.199364	11	73034807	TRUE
cg25288155	PLEKHB1	0.00519199	0.0448144	0.492319	0.000852394	0.0924697	11	73035044	FALSE
cg12069042	PLXNB1	9.7e-07	9.2e-05	0.171622	0.00245184	0.257639	3	48441704	FALSE
cg09837648	PLXNB1	4.88e-05	0.00157446	0.277403	0.00258232	0.185266	3	48441755	FALSE
cg08030082	POMC	0.000363389	0.00674943	0.485681	0.00134338	0.146058	2	25245343	TRUE
cg16302441	POMC	0.000953165	0.0134658	0.219586	0.00158045	0.126804	2	25245334	TRUE
cg10329418	PON3	0.00010017	0.00266752	0.724668	-0.00263172	0.171362	7	94864117	TRUE
cg24750391	PON3	0.00128892	0.0166544	0.741298	-0.00236176	0.120731	7	94864147	TRUE
cg08097882	POU4F1	0.00110581	0.0149782	0.00803834	0.000635138	0.123817	13	78075517	TRUE
cg15604467	POU4F1	0.00262103	0.0276969	-0.00269901	0.000481469	0.106371	13	78075926	TRUE
cg21750602	PPP2R2D	2.17e-05	0.000872568	0.769299	0.00153202	0.200646	10	133598016	FALSE
cg26381263	PPP2R2D	0.000288228	0.0057704	0.873657	0.00124514	0.150646	10	133597930	FALSE
cg01295203	PRDM14	4.18e-06	0.00026862	-0.00782442	0.000927503	0.23133	8	71146753	TRUE
cg10457247	PRDM14	0.00251053	0.0269514	0.057172	0.00077565	0.107245	8	71145633	TRUE
cg07625840	PRSS12	0.00119924	0.0158958	0.02485	0.000726809	0.122184	4	119493789	TRUE
cg21208104	PRSS12	0.00352589	0.0342355	-0.0119086	0.000696255	0.100346	4	119492809	TRUE
cg17389519	PTF1A	2.14e-06	0.000163602	0.132736	0.000894958	0.243466	10	23520736	TRUE
cg11438428	PTF1A	0.00116859	0.0156033	0.012403	0.00077331	0.122705	10	23521600	TRUE
cg15774283	PTGS2	4.04e-05	0.00136687	-0.0153111	0.000685555	0.188858	1	184916504	TRUE
cg09461185	PTGS2	0.0036817	0.0351735	0.0187517	0.000511121	0.0994671	1	184916254	TRUE
cg11521965	PTN	0.000235605	0.00499704	0.0639496	0.000982064	0.154625	7	136679144	TRUE
cg00653387	PTN	0.00168094	0.0203289	0.051948	0.000663753	0.115369	7	136679075	TRUE
cg00916635	PTPN22	2.6e-05	0.000987006	0.989224	-0.00192142	0.197223	1	114215835	FALSE
cg14385738	PTPN22	0.000666224	0.0103675	0.843197	-0.0013773	0.133984	1	114215863	FALSE
cg22335340	PTPN6	0.000131808	0.003248	0.704849	-0.000987735	0.166016	12	6925414	FALSE
cg04956511	PTPN6	0.000485746	0.00823779	0.233174	0.00136277	0.14029	12	6926269	TRUE
cg20792833	PTPRCAP	0.00116624	0.0155897	0.892926	-0.00116367	0.122746	11	66961771	FALSE
cg05751148	PTPRCAP	0.00546918	0.0464762	0.919498	-0.000783415	0.0914101	11	66961375	FALSE
cg23694248	PTPRR	0.000416873	0.00742166	0.0449181	0.000810808	0.143332	12	69600582	TRUE
cg03928182	PTPRR	0.00107496	0.0147025	0.0368761	0.000491055	0.124386	12	69600929	TRUE
cg20098887	RAB32	4.26e-06	0.000270572	0.00524627	0.000420345	0.23095	6	146906213	TRUE
cg14889768	RAB32	2.97e-06	0.000208575	0.00717677	0.000560276	0.237551	6	146906222	TRUE
cg23833452	RAB32	0.000416354	0.00741802	0.00918735	0.000884438	0.143357	6	146906445	TRUE
cg00777121	RASSF1	0.000811013	0.011981	0.368028	0.00184337	0.130046	3	50353195	TRUE
cg21554552	RASSF1	1.65e-06	0.000136268	0.146355	0.00275906	0.248148	3	50353429	TRUE
cg08047457	RASSF1	0.00171027	0.0205467	0.392336	0.00210204	0.11502	3	50353417	TRUE
cg12497564	RBP1	0.000436697	0.0076819	-0.0244549	0.00103328	0.142409	3	140740985	TRUE
cg23363832	RBP1	0.00209312	0.0236955	0.0722174	0.00171513	0.110932	3	140741629	TRUE
cg12331389	RBP4	2.63e-06	0.000188358	-0.0205761	0.00106246	0.239783	10	95350726	TRUE
cg12936747	RBP4	0.000269066	0.00549468	0.0525979	0.000754518	0.152006	10	95351376	TRUE
cg01348086	RGS14	0.000383695	0.00701837	0.858021	-0.00135458	0.14498	5	176717902	FALSE
cg01567482	RGS14	0.000686064	0.0105899	0.967682	-0.000664303	0.133397	5	176716924	FALSE
cg23651356	RGS17	3.26e-06	0.000224036	0.179752	0.00133113	0.235823	6	153494647	TRUE
cg24317255	RGS17	0.00407037	0.0378453	0.0375481	0.00044368	0.0974253	6	153493926	TRUE
cg10453365	RHCG	3.72e-05	0.0012828	0.0199954	0.000743544	0.190463	15	87840913	TRUE
cg24653181	RHCG	0.0026138	0.0276674	0.0563144	0.00109954	0.106427	15	87840586	TRUE
cg01775265	RP11-49G10.8	6.51e-07	6.74e-05	-0.0124238	0.00265804	0.267516	20	31244543	FALSE
cg11854007	RP11-49G10.8	0.00483178	0.0427046	0.505703	-0.00145067	0.0939342	20	31245358	FALSE
cg02218324	RSHL1	0.00190111	0.0222065	0.635395	0.0010871	0.11288	19	51010279	TRUE
cg27118825	RSHL1	0.00493892	0.0433754	0.369486	0.000895516	0.0934876	19	51010588	TRUE
cg00117172	RUNX3	1.09e-05	0.000545121	0.0251735	0.00106698	0.213553	1	25128425	TRUE
cg16529592	RUNX3	0.00151267	0.0187952	0.922754	-0.000723445	0.117501	1	25164802	FALSE
cg03171924	RUNX3	8.43e-06	0.000448465	0.0857856	0.00226795	0.218388	1	25130919	TRUE
cg06037693	RUNX3	0.00381387	0.0361624	0.908222	-0.000362982	0.0987497	1	25164659	FALSE
cg16954341	SCGN	4.39e-09	1.5e-06	-0.00317532	0.001819	0.348042	6	25760360	TRUE
cg06493994	SCGN	1.43e-08	3.41e-06	-0.0278301	0.00171107	0.32919	6	25760581	TRUE
cg15457899	SCN3B	1.2e-05	0.000583312	-0.0135329	0.000793908	0.211799	11	123030875	TRUE
cg13765785	SCN3B	0.00416037	0.0384399	0.104903	0.000635526	0.0969802	11	123030148	TRUE
cg17186803	SCN4B	0.00262989	0.0277656	0.187636	0.000969853	0.106303	11	117528248	FALSE
cg27560864	SCN4B	0.00477352	0.0423321	0.298112	0.000927785	0.0941812	11	117529549	TRUE
cg26705561	SEC31L2	0.0001368	0.00332931	0.232442	0.0019243	0.165291	10	102269781	TRUE
cg20831708	SEC31L2	0.000547566	0.00900166	-0.0219209	0.00215969	0.137902	10	102269363	TRUE
cg01459453	SELP	9.69e-06	0.000495986	0.842665	-0.00121458	0.215807	1	167865836	FALSE
cg09060914	SELP	0.00322209	0.0322715	0.718297	-0.00109724	0.102178	1	167866182	FALSE
cg10052840	SEMA6B	3.14e-05	0.00113755	0.619012	-0.00198178	0.193691	19	4509119	TRUE
cg12941931	SEMA6B	0.000131772	0.003248	0.886397	-0.00226854	0.166022	19	4510799	TRUE
cg12078929	SERHL	8.65e-14	2.27e-10	-0.0424835	0.00209186	0.498963	22	41226632	TRUE
cg03855656	SERHL	0.00502863	0.0438209	0.307221	0.000849545	0.0931209	22	41226049	TRUE
cg15839448	SFRP1	0.000157756	0.0036655	0.0068614	0.000483766	0.162503	8	41285687	TRUE
cg22418909	SFRP1	0.00344884	0.0336572	0.0218471	0.000969958	0.100796	8	41285895	TRUE
cg07675682	SGSH	6.99e-06	0.000390888	0.214439	0.00317928	0.221863	17	75810110	FALSE
cg05140736	SGSH	2.03e-05	0.000827071	0.345294	0.00235365	0.201963	17	75810113	FALSE
cg12499211	SH2D2A	3.37e-06	0.000229664	0.74809	-0.00160045	0.235266	1	155053267	TRUE
cg20839149	SH2D2A	0.000155869	0.00363957	0.666619	-0.00185015	0.162739	1	155053225	TRUE
cg17398595	SH3GL2	1.26e-07	1.84e-05	0.0370231	0.00165109	0.293023	9	17568725	TRUE
cg17977409	SH3GL2	0.00166595	0.0201993	0.00134288	0.000649361	0.115551	9	17569227	TRUE
cg06156376	SHOX2	1.9e-10	1.21e-07	0.0797365	0.00197168	0.395746	3	159306508	TRUE
cg17191178	SHOX2	0.00379232	0.0360319	0.0173295	0.000482918	0.0988649	3	159306911	TRUE
cg19456540	SIX6	0.000287258	0.00576642	-0.00574109	0.000373338	0.156065	14	60046038	TRUE
cg14611174	SIX6	0.00266644	0.0280636	0.018272	0.000565271	0.106023	14	60045590	TRUE
cg08209133	SLC10A4	6.71e-15	3.17e-11	0.107722	0.0018625	0.529291	4	48180381	TRUE
cg19283196	SLC10A4	0.00465139	0.0415872	0.167975	0.000728382	0.0947091	4	48179990	TRUE
cg17759354	SLC12A3	0.0033099	0.0328452	0.737858	0.00138225	0.101632	16	55456287	FALSE
cg03455024	SLC12A3	0.00599248	0.0496341	0.715563	0.00173947	0.0895482	16	55456684	FALSE
cg21019522	SLC22A18	0.0025707	0.0274227	0.561522	-0.00116063	0.106765	11	2877365	FALSE
cg19906550	SLC22A18	0.00454686	0.0410156	0.637936	-0.00104955	0.0951718	11	2877375	FALSE
cg23807646	SLC26A8	4.36e-05	0.00144959	0.480199	0.00213862	0.187408	6	36100663	FALSE
cg15674432	SLC26A8	0.000137593	0.00334203	0.234942	0.00163729	0.165178	6	36100060	TRUE
cg13021384	SLC27A2	0.000572138	0.00930197	0.00828076	0.000417815	0.137026	15	48262046	TRUE
cg25417405	SLC27A2	0.000951694	0.0134531	0.0643539	0.00104578	0.126835	15	48261421	TRUE
cg19461344	SLC30A3	0.000378923	0.00695586	0.000659627	0.000914167	0.145228	2	27339426	TRUE
cg03875195	SLC30A3	0.00156935	0.0193158	0.0953511	0.000903215	0.116758	2	27339867	TRUE
cg21200703	SLC34A2	9.35e-05	0.00253989	0.116565	0.000987226	0.172701	4	25266726	TRUE
cg19616230	SLC34A2	0.0047583	0.0422302	-0.00854822	0.00118003	0.0942463	4	25266527	TRUE
cg10141715	SLC5A8	0.000130809	0.00323014	0.0278896	0.00112814	0.166165	12	100127584	TRUE
cg20740029	SLC5A8	0.00327641	0.0326218	-0.000369808	0.000560181	0.101838	12	100127966	TRUE
cg00910067	SLC7A10	5.53e-11	4.5e-08	0.0751938	0.00105435	0.413594	19	38409385	TRUE
cg05976074	SLC7A10	0.000127574	0.00318356	0.0829527	0.00102928	0.166654	19	38408113	TRUE
cg12966875	SLPI	4.33e-05	0.00144393	0.758692	-0.00308107	0.187537	20	43317160	FALSE
cg23889010	SLPI	0.00040284	0.00725389	0.860156	-0.0027482	0.144013	20	43316404	FALSE
cg10556064	SMPD3	0.00010793	0.00281848	0.293523	0.00144564	0.169911	16	67038990	TRUE
cg22116290	SMPD3	0.000129759	0.00321429	0.017953	0.000740018	0.166322	16	67039469	TRUE
cg19297232	SMPD3	0.00530876	0.0454731	0.222865	0.00143709	0.0920166	16	67040522	TRUE
cg00891541	SMPD3	1.17e-05	0.000574621	0.246923	0.00172453	0.212263	16	67038988	TRUE
cg15201635	SMPD3	0.00599735	0.0496341	0.00891065	0.000520469	0.0895316	16	67040138	TRUE
cg04747322	SNCAIP	0.000459628	0.00794905	0.0230563	0.000837267	0.141391	5	121675207	TRUE
cg04684516	SNCAIP	0.00500334	0.043665	-0.0016664	0.000695888	0.0932236	5	121675757	TRUE
cg23841186	SOAT2	2.74e-08	5.73e-06	0.856591	-0.00292653	0.318553	12	51778929	FALSE
cg26556134	SOAT2	0.000988201	0.0138366	0.771097	-0.0024377	0.126079	12	51778996	FALSE
cg08432727	SOX11	5.21e-06	0.000312662	-0.00171994	0.000934684	0.227291	2	5749173	TRUE
cg20008332	SOX11	7.16e-06	0.000396559	-0.0188515	0.000772835	0.221415	2	5750620	TRUE
cg02919422	SOX17	8.49e-06	0.000448465	0.0706419	0.00129143	0.218254	8	55533097	TRUE
cg21226224	SOX17	2.67e-05	0.00100337	0.0423271	0.00178154	0.19673	8	55532724	TRUE
cg06391468	SOX9	0.000198183	0.00437243	0.0349955	0.00107962	0.158029	17	67629125	TRUE
cg02788090	SOX9	0.00104235	0.0143893	0.0209177	0.000500724	0.125006	17	67628276	TRUE
cg05836145	SP8	1.66e-06	0.000136531	0.342911	0.00118839	0.248051	7	20793642	TRUE
cg20377955	SP8	6.11e-05	0.00185032	0.157108	0.0011168	0.180939	7	20794350	FALSE
cg25802093	SPAG6	2.8e-10	1.54e-07	0.00717697	0.00136274	0.390055	10	22674044	TRUE
cg06908778	SPAG6	5.65e-07	6e-05	0.066767	0.00104033	0.267192	10	22674608	TRUE
cg13594711	SRCRB4D	0.000240206	0.00507204	0.412818	0.00242251	0.154244	7	75876721	FALSE
cg09434995	SRCRB4D	0.000410057	0.0073335	0.828315	-0.00107103	0.14366	7	75878323	FALSE
cg17586860	SSTR4	7.84e-05	0.00224019	0.0182462	0.00137093	0.176117	20	22963906	TRUE
cg10019507	SSTR4	0.000361347	0.00672738	0.404161	0.00103532	0.14617	20	22964315	TRUE
cg25189085	STAC3	7.5e-05	0.00215726	0.695137	0.00214875	0.176964	12	55930925	FALSE
cg14747072	STAC3	0.000187763	0.0041935	0.730896	0.00122148	0.159089	12	55931375	FALSE
cg12743398	SULT1A2	0.000508049	0.00851811	0.423331	0.00161055	0.139396	16	28517032	FALSE
cg00931491	SULT1A2	0.00526691	0.0452494	0.142422	0.000970597	0.0921779	16	28515789	FALSE
cg01605984	SURF5	1.91e-05	0.000806258	0.293546	0.00189055	0.203064	9	135205975	FALSE
cg20017995	SURF5	0.00290486	0.0299084	0.443909	0.00126532	0.104284	9	135205897	FALSE
cg16896647	SYK	0.000365248	0.00677863	0.0422175	0.000997083	0.145957	9	92603597	TRUE
cg14304761	SYK	1.56e-06	0.000130794	-0.0365928	0.00177301	0.2492	9	92603970	TRUE
cg07160163	SYK	0.00158452	0.0194619	-0.00239463	0.000620378	0.116563	9	92603599	TRUE
cg17339202	SYNC1	8.35e-05	0.00233917	0.489914	-0.0029481	0.174882	1	32933487	FALSE
cg05342835	SYNC1	0.000318237	0.00614279	0.738573	-0.00167546	0.148687	1	32933378	FALSE
cg02008154	TBX20	9.47e-09	2.66e-06	0.0131212	0.000994818	0.335803	7	35260062	TRUE
cg13870866	TBX20	9.23e-06	0.000480148	0.0475796	0.000936882	0.216695	7	35259655	TRUE
cg10175795	TCERG1L	3.54e-06	0.000235718	0.0704663	0.00111688	0.234339	10	132999184	TRUE
cg03943081	TCERG1L	0.000621627	0.00985544	0.0319732	0.000543902	0.135369	10	133000636	TRUE
cg22407458	TCP11	3.15e-08	6.3e-06	0.185424	0.0034618	0.316278	6	35217099	TRUE
cg01108476	TCP11	0.000203165	0.00446149	0.808223	0.00134605	0.157541	6	35217361	TRUE
cg17775713	TF	7.35e-06	0.000404702	0.343869	0.00120043	0.220916	3	134948159	TRUE
cg24879335	TF	0.00175415	0.0209354	0.0265622	0.000691878	0.114507	3	134947870	TRUE
cg11835197	TFAP2E	2.89e-07	3.63e-05	0.271568	0.00227864	0.278859	1	35811101	TRUE
cg26372517	TFAP2E	3.15e-07	3.85e-05	-0.00928741	0.00185961	0.277375	1	35811746	TRUE
cg10681065	TFR2	1.84e-05	0.000779409	0.897606	-0.00113282	0.203803	7	100077108	FALSE
cg12792367	TFR2	0.00190626	0.0222139	0.644183	-0.000842844	0.112825	7	100076686	FALSE
cg14292823	TIGD5	9.85e-05	0.00264478	0.347071	0.00209521	0.171693	8	144752240	TRUE
cg23902550	TIGD5	0.00167023	0.0202409	0.434297	0.00136215	0.115499	8	144752249	TRUE
cg25942450	TLX3	2.99e-08	6.14e-06	0.0197803	0.00116761	0.317138	5	170668856	TRUE
cg25720804	TLX3	0.00215216	0.0240786	0.0204728	0.000705501	0.110368	5	170668994	TRUE
cg00447208	TMC8	0.000338073	0.00638982	0.910865	-0.00138941	0.14749	17	73637896	FALSE
cg19056418	TMC8	0.000997298	0.0139148	0.957634	-0.000782065	0.125894	17	73638812	FALSE
cg16708012	TMEM119	0.000638148	0.0100356	0.45215	0.0011504	0.134845	12	107516243	FALSE
cg22836470	TMEM119	0.00538972	0.0459558	0.346661	0.000922464	0.0917083	12	107515906	FALSE
cg20955688	TMEM71	5.45e-06	0.000324229	0.59948	-0.00279279	0.226437	8	133842071	FALSE
cg27159719	TMEM71	3.32e-05	0.00119022	0.800522	-0.00280443	0.192597	8	133841924	FALSE
cg11484872	TNF	0.00223186	0.0246434	0.796662	-0.00118855	0.109631	6	31651148	FALSE
cg04425624	TNF	0.00243609	0.026356	0.715029	-0.001281	0.107856	6	31651544	FALSE
cg10861599	TNFSF4	0.000457031	0.00792087	0.831463	-0.0018824	0.141503	1	171443146	FALSE
cg16517394	TNFSF4	0.000487774	0.00825439	0.84214	-0.00204517	0.140207	1	171442985	FALSE
cg12114524	TNNI1	1.26e-06	0.000110764	0.483786	0.00213613	0.25304	1	199657417	FALSE
cg11688469	TNNI1	0.000177117	0.00400882	0.72705	0.000913366	0.160235	1	199657684	FALSE
cg05924583	TP73	0.000219525	0.00474071	0.0748435	0.0014771	0.156017	1	3559484	TRUE
cg00565688	TP73	9.43e-10	4.05e-07	-0.00205329	0.00210382	0.371842	1	3558072	TRUE
cg16741710	TP73	0.000474224	0.0081241	0.0300821	0.000673542	0.140768	1	3559246	TRUE
cg15551881	TRAF1	0.00146957	0.0184435	0.777954	-0.00183518	0.118084	9	122728536	FALSE
cg21152671	TRAF1	0.0056949	0.0477922	0.609501	-0.00167854	0.0905861	9	122730407	TRUE
cg10693071	TRIM36	1.24e-06	0.000110582	0.0123297	0.00186931	0.255987	5	114544321	TRUE
cg09312149	TRIM36	0.000235807	0.00499704	0.278554	0.00116968	0.154608	5	114544319	TRUE
cg06493386	TRPA1	5.06e-07	5.52e-05	0.00870595	0.00149873	0.269119	8	73150351	TRUE
cg01610488	TRPA1	0.00194058	0.0225006	-0.00585723	0.000674463	0.112464	8	73150424	TRUE
cg14323928	TRPM1	2.92e-05	0.00108063	0.735766	0.00152423	0.195051	15	29181137	FALSE
cg18085517	TRPM1	0.000461765	0.00798015	0.531446	0.00195188	0.141298	15	29181577	FALSE
cg21172540	TSSK3	0.000469626	0.00808051	-0.0306946	0.00135961	0.140962	1	32600427	TRUE
cg16379513	TSSK3	0.00538862	0.0459558	0.910132	0.000516697	0.0917124	1	32599737	TRUE
cg26312150	TWIST1	7.8e-05	0.00223177	0.0574602	0.000619659	0.176214	7	19123075	TRUE
cg22498251	TWIST1	0.000257672	0.00532183	0.108169	0.000659882	0.15286	7	19124235	TRUE
cg09674215	TWIST1	2.43e-06	0.000177254	0.0632169	0.000781601	0.241217	7	19124659	TRUE
cg20498685	TWIST1	0.00381584	0.0361624	0.0279577	0.000327773	0.0987392	7	19122611	TRUE
cg16069910	TXNL6	0.00101625	0.0141204	0.907172	-0.000906541	0.125516	19	17432528	TRUE
cg14366490	TXNL6	0.0049599	0.0434626	0.905405	-0.000732882	0.0934012	19	17432825	FALSE
cg20587968	UCN3	0.000327843	0.00626671	0.220951	0.00212617	0.148099	10	5396423	TRUE
cg26644395	UCN3	0.00149586	0.0186347	0.0384476	0.00170099	0.117726	10	5397020	TRUE
cg04057858	UNQ9391	0.000558013	0.00913086	0.854038	-0.000835477	0.137525	8	10421173	FALSE
cg01072821	UNQ9391	0.00232311	0.0254841	0.879309	-0.000888379	0.108819	8	10419575	FALSE
cg22842233	UPK1B	0.000405514	0.00728537	0.653351	0.0011021	0.143881	3	120374758	FALSE
cg02019333	UPK1B	0.00211487	0.0238216	0.121474	0.0017105	0.110722	3	120374905	FALSE
cg15202954	VGCNL1	9.08e-05	0.00249471	0.0722278	0.000694958	0.173274	13	100866997	TRUE
cg02932669	VGCNL1	0.00416469	0.0384647	0.0164396	0.000690054	0.0969591	13	100866259	TRUE
cg03160135	VGLL2	1.64e-05	0.000726096	0.0614924	0.00133279	0.20593	6	117693611	TRUE
cg11191210	VGLL2	0.000873172	0.0126602	0.0153703	0.000762008	0.128564	6	117692508	TRUE
cg24092914	VHL	0.000922241	0.0131628	0.902011	-0.000824692	0.127467	3	10159877	TRUE
cg16869108	VHL	0.00300699	0.0307699	0.903084	-0.00122046	0.103582	3	10159319	TRUE
cg01173186	VMP	0.000143011	0.00343444	0.121142	0.00137841	0.164423	6	24234200	TRUE
cg12457773	VMP	0.00034357	0.00647299	0.0560605	0.00151375	0.14717	6	24234476	TRUE
cg14844130	VPREB1	0.000340697	0.00642399	0.49366	-0.00211135	0.147337	22	20928937	FALSE
cg18441959	VPREB1	0.00516786	0.0447108	0.587302	-0.00142962	0.0925646	22	20929332	FALSE
cg10037068	WASPIP	3.03e-05	0.00111536	0.986782	-0.000497922	0.194331	2	175208318	FALSE
cg13821008	WASPIP	0.000816617	0.012024	0.774726	-0.00155349	0.129908	2	175207359	FALSE
cg15044041	WDR52	0.000166338	0.00380868	0.141519	0.00178412	0.161466	3	114643003	TRUE
cg07054641	WDR52	0.000696589	0.010713	0.00813176	0.00176125	0.133093	3	114643244	TRUE
cg21275690	WDR58	3.03e-08	6.16e-06	0.70289	-0.00211865	0.316938	16	3012971	FALSE
cg24652919	WDR58	1.93e-05	0.000809054	0.456794	-0.00212473	0.202883	16	3013192	FALSE
cg26128092	WDR8	0.00126663	0.0165089	0.0174977	0.000655431	0.121082	1	3557410	TRUE
cg19135761	WDR8	0.00250257	0.0269271	0.0484183	0.000874122	0.10731	1	3557074	TRUE
cg20616414	WNK2	0.000191433	0.00425532	-0.0104999	0.00190102	0.158709	9	94987217	TRUE
cg16158807	WNK2	0.000252053	0.00522866	0.0585316	0.000958942	0.153295	9	94986712	TRUE
cg01830294	WNT2	3.14e-07	3.85e-05	0.0306414	0.00113509	0.277402	7	116750728	TRUE
cg15647515	WNT2	0.000606086	0.00965443	0.0112453	0.000599889	0.135875	7	116751038	TRUE
cg22156632	WNT6	1.05e-06	9.83e-05	0.14321	0.00118241	0.256156	2	219433313	TRUE
cg16256504	WNT6	0.00275069	0.0287165	0.00924763	0.000273775	0.105391	2	219432401	TRUE
cg15107670	WT1	0.00275158	0.0287165	-0.00148027	0.000788696	0.105385	11	32413335	TRUE
cg13641903	WT1	0.00253313	0.0271446	0.394371	0.00134006	0.107063	11	32409184	TRUE
cg15446391	WT1	0.00403772	0.0376604	0.312709	0.00118425	0.0975891	11	32408946	TRUE
cg14456683	ZIC1	4.9e-10	2.36e-07	0.0389575	0.00186454	0.381732	3	148609700	TRUE
cg05073035	ZIC1	1.28e-06	0.000111485	0.102583	0.0014178	0.252772	3	148609883	TRUE
cg16584172	ZIC2	1.99e-06	0.000155706	0.044543	0.000931272	0.244771	13	99431447	TRUE
cg24623271	ZIC2	3.68e-06	0.00024169	0.0381701	0.000987575	0.233663	13	99433003	TRUE
cg09643544	ZNF177	2.05e-07	2.75e-05	0.0358454	0.00109437	0.28475	19	9334696	TRUE
cg05250458	ZNF177	5.38e-06	0.000320493	0.152798	0.00148556	0.226696	19	9334565	TRUE
cg26014197	ZNF206	0.000760468	0.0114785	0.2199	0.00205354	0.131336	16	3083154	TRUE
cg20055101	ZNF206	0.00118906	0.0158053	0.122657	0.00100274	0.122356	16	3082646	FALSE
cg24713204	ZNF471	2.64e-05	0.000994331	0.0178644	0.00190922	0.196992	19	61711185	TRUE
cg14289985	ZNF471	0.000858591	0.0125039	-0.0150011	0.000627963	0.131959	19	61710660	TRUE
cg03975694	ZNF540	9.97e-09	2.73e-06	0.0560398	0.00134543	0.334988	19	42734312	TRUE
cg27389185	ZNF540	5.39e-07	5.76e-05	0.114894	0.00139026	0.268	19	42733963	TRUE
cg11719283	ZNF574	1.7e-06	0.000138202	0.596406	0.00208026	0.247646	19	47266557	FALSE
cg11584690	ZNF574	9.15e-05	0.0025075	0.127256	0.00157754	0.173129	19	47266036	FALSE
cg18107827	ZNF593	0.00039848	0.00721943	0.473484	-0.00184636	0.144229	1	26361575	TRUE
cg11418559	ZNF593	0.00123096	0.0161799	0.126972	0.001282	0.121658	1	26360515	TRUE
cg07660236	ZNF96	3.65e-05	0.00126878	0.0250678	0.00102686	0.190808	6	28475862	TRUE
cg02622316	ZNF96	0.00307168	0.0312225	0.00348067	0.0006291	0.10315	6	28475389	TRUE
