# Supplementary material for: Differential DNA methylation with age displays both common and dynamic features across human tissues that are influenced by CpG landscape
Source: Genome Biol. 2013 Sep 13;14(9):R102. doi: 10.1186/gb-2013-14-9-r102 (PMC4053985; doi:10.1186/gb-2013-14-9-r102)
Supplement: Additional file 11 — Multiple ageCGs affiliated with the same genes in muscle. [file gb-2013-14-9-r102-S11.xlsx]

## Sheet: Sheet1
probe	Symbol	pval.age	age.fdr	intercept.age	slope.age	r.squared	Chr	MapInfo_hg18
cg18655915	ABCB4	4.46e-05	0.00524394	0.78567	0.000687454	0.290723	7	86947735
cg05279864	ABCB4	0.000930742	0.0319636	0.842669	0.000587634	0.202229	7	86947255
cg10266490	ACOT11	0.000973062	0.0330289	0.131767	-0.000653078	0.200874	1	54786297
cg21448423	ACOT11	0.00131703	0.0386908	0.204799	-0.00114402	0.191603	1	54786544
cg18236477	ATP8A2	0.000319928	0.0171376	0.0539631	0.000393138	0.234277	13	24941066
cg12111714	ATP8A2	0.00163081	0.0439551	0.0898512	0.000548103	0.185014	13	24941472
cg19985911	AVIL	2.51e-05	0.00379917	0.812414	-0.00111142	0.306457	12	56495941
cg06317209	AVIL	0.00066555	0.0258994	0.571729	-0.00164707	0.2124	12	56497145
cg07845566	B3GAT1	6.07e-05	0.00611751	-3.33e-05	0.000130972	0.282119	11	133787618
cg11038843	B3GAT1	0.00100454	0.0335837	0.119502	0.000455061	0.199902	11	133786601
cg16778903	BRUNOL6	1.37e-05	0.00271192	0.018314	0.000358791	0.322756	15	70399621
cg21801378	BRUNOL6	2.51e-05	0.00379917	-0.00512079	0.000452846	0.306525	15	70399179
cg08510456	BSN	8.91e-08	0.000115297	0.259025	-0.00150938	0.445285	3	49566012
cg16933388	BSN	0.000162615	0.0110239	0.00765162	0.000400387	0.254061	3	49567533
cg14012294	BTF3	0.000566402	0.0238778	0.0126271	0.000195714	0.217258	5	72829797
cg01056155	BTF3	0.000841123	0.0302689	0.0138088	0.000215354	0.20531	5	72830050
cg26005082	C19orf30	4.45e-06	0.00135017	0.00733826	0.000246382	0.35215	19	4720660
cg02479575	C19orf30	8.62e-07	0.000481005	0.0181746	0.000285682	0.392865	19	4720653
cg04640886	C19orf30	6.74e-05	0.00647185	0.035498	0.000322344	0.279175	19	4720592
cg00400263	C20orf177	6.85e-07	0.000433864	1.01383	-0.0018595	0.398371	20	57947596
cg20707333	C20orf177	7.33e-06	0.00175176	0.851272	-0.00301743	0.339261	20	57947474
cg19008097	CD14	0.0006268	0.0253032	0.340419	-0.00105164	0.214209	5	139993170
cg25358289	CD14	0.00168776	0.0447562	0.191347	-0.000460794	0.183953	5	139992912
cg09099744	CDKN2A	0.00130164	0.038432	0.0192207	0.000541791	0.191965	9	21958372
cg00718440	CDKN2A	0.000541944	0.0233329	0.020368	0.000659364	0.218583	9	21985312
cg10895543	CDKN2A	0.00172234	0.0450421	0.0375539	0.000549709	0.183325	9	21958832
cg19481686	CDKN2B	5.91e-07	0.000411205	0.578311	0.00251523	0.401883	9	21995288
cg08390209	CDKN2B	7.09e-07	0.000433864	0.546438	0.00216953	0.397557	9	21995563
cg18979223	CDKN2B	7.7e-07	0.000449954	0.615486	0.00206441	0.395596	9	21995769
cg04675937	CDKN2B	7.8e-08	0.000107942	0.518585	0.00273834	0.448236	9	21995419
cg10210238	CDKN2B	5.62e-05	0.00584205	0.360608	0.00181342	0.284249	9	21995995
cg02068676	COBRA1	1.48e-05	0.00278025	-0.00197894	0.000204306	0.32077	9	139269304
cg00594118	COBRA1	0.000393751	0.0195066	0.0409287	0.00132088	0.228124	9	139269821
cg11946165	CTSK	0.000826412	0.0298621	0.75478	-0.00113084	0.205846	1	149048058
cg20802392	CTSK	0.0016664	0.0445444	0.378473	-0.00130207	0.184347	1	149047308
cg16879596	CYP3A5	5.66e-05	0.00584205	0.784993	-0.0012205	0.284059	7	99115914
cg14260643	CYP3A5	8.25e-05	0.00725013	0.407592	-0.00181671	0.273462	7	99115330
cg03287877	DCAKD	1.09e-07	0.000130759	0.93914	-0.00207703	0.44074	17	40495352
cg09214551	DCAKD	5.07e-06	0.00138945	0.459487	-0.00279806	0.348775	17	40495243
cg25372195	DCD	0.00024035	0.0140503	0.704281	0.000963449	0.242689	12	53328560
cg13396068	DCD	0.000702874	0.0267193	0.786341	0.000613087	0.210751	12	53327646
cg04452713	DST	0.000171698	0.0114032	0.23283	-0.00109391	0.252487	6	56815646
cg12400041	DST	0.000247454	0.0143067	0.780347	-0.00118297	0.241835	6	56817287
cg24654547	DUS2L	9.12e-05	0.00767299	0.0356726	0.00178	0.270645	16	66614666
cg06140118	DUS2L	6.89e-06	0.00166325	0.0103944	0.000787562	0.340847	16	66614279
cg11289251	DUS2L	0.00163722	0.0440826	0.00313717	7.58e-05	0.184893	16	66614275
cg08529852	EGFL7	0.000181389	0.011818	0.747263	0.00113447	0.250895	9	138677741
cg05037688	EGFL7	0.000554195	0.0236666	0.634824	0.00126801	0.217912	9	138676375
cg18414381	EHF	0.000961241	0.0326998	0.676147	0.000976675	0.201247	11	34599461
cg13084525	EHF	0.00171789	0.0450421	0.409402	0.000988082	0.183405	11	34599039
cg14972143	EIF4E	0.000170252	0.0113671	0.110579	-0.000839874	0.252732	4	100070026
cg15633390	EIF4E	0.00162428	0.043869	0.13345	-0.000814126	0.185138	4	100070234
cg12532667	EMCN	3.31e-05	0.00451778	0.475274	0.00266672	0.298928	4	101659043
cg27019278	EMCN	0.000350249	0.0179954	0.599984	0.00144655	0.231598	4	101657827
cg10432620	FA2H	2.18e-07	0.00020406	0.0182181	0.000223028	0.425158	16	73366464
cg09787254	FA2H	2.58e-05	0.00380587	0.00455447	0.000259884	0.305791	16	73366179
cg06848073	FBXO44	1.6e-05	0.00292503	0.522144	-0.00147582	0.318604	1	11636127
cg15746187	FBXO44	0.00120918	0.0370299	0.622816	-0.00151344	0.194228	1	11635710
cg08369065	GATA4	1.41e-05	0.00274605	0.0306968	0.0005223	0.322025	8	11600092
cg25216696	GATA4	2.31e-05	0.003618	0.0606644	0.000464224	0.308736	8	11602760
cg22120948	GIT1	0.000342105	0.0178578	0.0162057	0.000205982	0.232295	17	24940098
cg05379350	GIT1	0.00042376	0.0200789	0.168929	-0.000795432	0.225938	17	24941283
cg17890764	ITIH4	0.000133852	0.00975378	0.390061	-0.00196664	0.259674	3	52839856
cg10929387	ITIH4	0.000414502	0.0199354	0.61558	-0.00201377	0.226596	3	52839699
cg15997411	JAK1	1.72e-06	0.000778197	0.880433	0.000822472	0.376081	1	65124972
cg02755455	JAK1	4.66e-05	0.00535797	0.796362	0.000924267	0.289464	1	65124970
cg04457979	KCNQ1DN	0.000184317	0.0119495	0.273484	0.00154192	0.25043	11	2847223
cg05656180	KCNQ1DN	0.00183968	0.0471222	0.380614	0.00139568	0.181283	11	2846834
cg26832211	KRTAP5-9	0.000200261	0.0126941	0.745281	0.00098996	0.248017	11	70936899
cg10889792	KRTAP5-9	0.000638322	0.0254035	0.742637	0.000805553	0.21366	11	70936565
cg23641267	LPXN	0.000205671	0.0127905	0.93113	-0.001882	0.251725	11	58100367
cg20654468	LPXN	0.000305787	0.0167584	0.360781	-0.00123467	0.235611	11	58099573
cg07232688	LRRC39	0.000126758	0.00943046	0.888885	-0.00167367	0.265929	1	100417276
cg26117431	LRRC39	0.00089509	0.0312551	0.52461	-0.00254521	0.203419	1	100416132
cg00380464	LTV1	5.95e-06	0.00152056	0.0166922	0.000379859	0.344638	6	144206343
cg02885771	LTV1	6.18e-05	0.00618688	0.581727	-0.00153018	0.281607	6	144205347
cg04739485	MLXIP	6.77e-06	0.0016498	0.908198	-0.00112792	0.341297	12	121177737
cg27349244	MLXIP	1.57e-05	0.00290145	0.949584	-0.00155405	0.319206	12	121177872
cg19264123	MOCOS	0.00071186	0.0268521	0.0464428	0.00031697	0.210367	18	32021224
cg08015253	MOCOS	0.000887352	0.0311236	0.0198121	0.000240706	0.203683	18	32021313
cg04985146	MRPL12	0.000514611	0.0226756	0.00133638	0.000185533	0.220135	17	77280990
cg14196211	MRPL12	6.91e-05	0.00658862	0.0110823	0.000167243	0.278467	17	77280611
cg22663117	MRPL12	0.000643698	0.0255402	0.0183298	0.000555672	0.213407	17	77280859
cg10342590	MRPL49	5.64e-05	0.00584205	0.988383	-0.000211461	0.284167	11	64644805
cg26594445	MRPL49	0.000479692	0.0220223	0.81511	-0.00160654	0.222238	11	64645181
cg27038439	MSX1	0.00171156	0.044993	0.839757	0.000557411	0.183519	4	4915221
cg15755084	MSX1	0.00131383	0.0386846	0.0070458	0.000204409	0.191678	4	4912584
cg11930592	MSX1	0.00182074	0.0468653	0.00457113	0.000278994	0.181604	4	4912721
cg00870662	PARD6G	1.54e-06	0.000709425	-0.00153172	0.000311629	0.378791	18	76106656
cg23922708	PARD6G	0.000868329	0.0307433	0.0160484	0.000484149	0.204342	18	76106171
cg23158811	PBX4	9.2e-08	0.000115297	0.0066666	0.000542051	0.444571	19	19590732
cg19996355	PBX4	0.00019976	0.012693	0.0321235	0.000728618	0.24809	19	19590375
cg07566050	PEA15	1.81e-05	0.00306595	0.732589	-0.00230366	0.315379	1	158441379
cg18177682	PEA15	8.05e-05	0.00710767	0.107107	-0.000711501	0.274165	1	158442217
cg08343834	PMP22	1.19e-05	0.00247954	0.26168	-0.0017443	0.32657	17	15109383
cg03242666	PMP22	0.00157671	0.0431152	0.285888	-0.00122485	0.186057	17	15109295
cg22838674	PROSC	0.00122218	0.0372977	0.00367263	0.000185353	0.1939	8	37738976
cg19149125	PROSC	0.00187015	0.0475326	0.906783	-0.000350028	0.180773	8	37738508
cg10453365	RHCG	0.000231033	0.0136701	0.0112828	0.0002441	0.243846	15	87840913
cg24653181	RHCG	0.000354903	0.0181636	0.0360513	0.000412346	0.231207	15	87840586
cg22986271	SACM1L	0.000395683	0.019523	0.0814725	0.000568745	0.227978	3	45705979
cg19591588	SACM1L	0.00128683	0.0382071	0.043812	0.000368677	0.192317	3	45705803
cg23722792	SCN4A	1.43e-08	3.32e-05	0.972037	-0.000860932	0.484358	17	59404200
cg13694749	SCN4A	2.15e-05	0.00347815	0.749378	-0.00126115	0.310656	17	59403770
cg24019851	SEMA3B	2.56e-05	0.00380587	0.802471	0.000947021	0.305904	3	50289295
cg14824983	SEMA3B	5.6e-05	0.00584205	0.88844	-0.000922168	0.284361	3	50279428
cg12069309	SEMA3B	0.000276686	0.0155192	0.487759	0.00157614	0.238557	3	50287917
cg08097657	SEMA3B	2.16e-05	0.00347815	0.783924	0.00133825	0.310544	3	50289000
cg09811393	SEMA3B	0.000372427	0.0187325	0.703789	0.00104582	0.229777	3	50288217
cg21019522	SLC22A18	0.000422978	0.0200789	0.509163	0.00111368	0.225993	11	2877365
cg19906550	SLC22A18	0.000739633	0.0277162	0.641281	0.00111342	0.209209	11	2877375
cg13098960	SOX15	2.12e-05	0.00347154	0.504273	-0.00153467	0.311103	17	7434875
cg01029592	SOX15	0.00058694	0.0243919	0.701775	-0.000924919	0.216187	17	7434177
cg20879768	TCEB3B	0.000120938	0.00919476	0.796139	0.000828137	0.262586	18	42816134
cg24883732	TCEB3B	0.000441853	0.0207191	0.870802	0.00113595	0.224692	18	42815723
cg10771262	TCF21	4.78e-05	0.00542161	0.640211	0.0019498	0.288774	6	134251673
cg24215443	TCF21	0.0011017	0.0355536	0.673171	0.00137282	0.19708	6	134252291
cg08319404	THRB	5.39e-06	0.00143189	0.616284	-0.00280907	0.34721	3	24512439
cg15385623	THRB	0.00020324	0.012757	0.0784074	0.00113053	0.247587	3	24511313
cg24399529	TMEM84	0.000344176	0.0178578	0.444698	0.0010525	0.232116	15	67160207
cg00687674	TMEM84	0.000742062	0.0277677	0.559365	0.00111619	0.20911	15	67160314
cg01214847	TMPRSS3	0.000187488	0.0120826	0.509813	-0.00241095	0.249934	21	42689155
cg25608949	TMPRSS3	0.000294268	0.0162969	0.740742	-0.00098801	0.236743	21	42689424
cg04425624	TNF	0.000323756	0.0172047	0.568842	0.00139068	0.233925	6	31651544
cg11484872	TNF	0.000657396	0.0257727	0.692487	0.000960125	0.212772	6	31651148
cg05636175	TNFRSF10C	0.00093943	0.0321779	0.101788	0.000514893	0.201946	8	23016342
cg01407244	TNFRSF10C	0.00142953	0.0408751	0.28192	0.00105314	0.18908	8	23016952
cg26738080	TNNC1	2.12e-07	0.00020406	0.706129	-0.00234451	0.42582	3	52462773
cg24166628	TNNC1	3.6e-05	0.00474865	0.51475	-0.00112637	0.296643	3	52463110
cg00288562	TRA2A	0.000324395	0.0172047	0.022688	0.000436646	0.233867	7	23538170
cg05501276	TRA2A	0.000517913	0.022783	0.007839	0.000307044	0.219943	7	23538039
cg02776251	USP15	0.000137917	0.00991482	0.0625017	0.00159029	0.258813	12	60940586
cg18915437	USP15	0.00016433	0.0110647	-0.000143982	9.03e-05	0.253757	12	60940512
cg03160740	VIPR1	0.000176863	0.0116314	0.0806646	0.000536652	0.251628	3	42519404
cg10970409	VIPR1	0.000905405	0.0314216	0.123134	0.00159465	0.20307	3	42518570
cg18676764	WDR40A	0.000188317	0.0120826	0.965619	-0.000380507	0.249806	9	34117499
cg22658985	WDR40A	0.000343846	0.0178578	0.0166179	0.000310408	0.232144	9	34116662
cg11828669	ZBTB25	4.45e-05	0.00524394	0.0126074	0.000419791	0.290739	14	64041229
cg22043361	ZBTB25	0.00105267	0.0344614	0.0180695	0.000424928	0.198473	14	64039952
cg00822607	ZNF688	8.53e-05	0.00738022	0.0653907	0.000205323	0.272536	16	30490419
cg11141013	ZNF688	0.000126906	0.00943046	0.00701065	0.000145758	0.261204	16	30490557
