# Supplementary material for: Differential DNA methylation with age displays both common and dynamic features across human tissues that are influenced by CpG landscape
Source: Genome Biol. 2013 Sep 13;14(9):R102. doi: 10.1186/gb-2013-14-9-r102 (PMC4053985; doi:10.1186/gb-2013-14-9-r102)
Supplement: Additional file 12 — Top 5 unique and shared GO terms across tissues. [file gb-2013-14-9-r102-S12.xlsx]

## Sheet: Sheet1
Category	Term	Count	%	PValue	Genes	List Total	Pop Hits	Pop Total	Fold Enrichment	Bonferroni	Benjamini	FDR	tissue
Top 5 unique positive association
GOTERM_CC_FAT	GO:0030054~cell junction	42	8.4507	5.25e-10	801803, 786199, 821006, 805012, 778543, 780201, 816275, 822776, 788242, 816891, 808205, 774133, 791110, 787961, 793195, 818297, 823059, 818796, 803866, 799883, 775740, 789608, 773187, 812909, 778806, 808783, 806739, 783129, 822268, 811975, 803328, 777170, 795599, 813736, 801112, 782147, 788978, 789591, 812621, 777479, 774165, 779237	372	1696	46028	3.0641	1.59e-07	3.18e-08	7.02e-07	blood
GOTERM_CC_FAT	GO:0070161~anchoring junction	18	3.62173	1.03e-06	773187, 821006, 812909, 778543, 778806, 808783, 822268, 803328, 822776, 774133, 787961, 788978, 793195, 812621, 777479, 823059, 774165, 818796	372	507	46028	4.39282	0.000313	2.23e-05	0.00138141	blood
GOTERM_BP_FAT	GO:0030324~lung development	14	2.8169	1.31e-06	785658, 793328, 774809, 816842, 822776, 820528, 787120, 775692, 793141, 794838, 808267, 823059, 791894, 778275	412	393	66670	5.76459	0.00308402	4.06e-05	0.0022963	blood
GOTERM_BP_FAT	GO:0030323~respiratory tube development	14	2.8169	1.64e-06	785658, 793328, 774809, 816842, 822776, 820528, 787120, 775692, 793141, 794838, 808267, 823059, 791894, 778275	412	401	66670	5.64959	0.00384812	4.94e-05	0.00286632	blood
GOTERM_BP_FAT	GO:0060541~respiratory system development	14	2.8169	3.87e-06	785658, 793328, 774809, 816842, 822776, 820528, 787120, 775692, 793141, 794838, 808267, 823059, 791894, 778275	412	434	66670	5.22001	0.00907948	0.000105	0.00678064	blood
GOTERM_BP_FAT	GO:0048754~branching morphogenesis of a tube	18	2.08575	1.65e-07	817702, 802906, 799969, 819827, 777063, 825374, 773568, 791542, 820688, 825252, 772267, 820528, 800382, 780522, 780460, 807448, 821438, 791781	735	324	66670	5.0393	0.00052	7.13e-06	0.000299	brain
GOTERM_BP_FAT	GO:0006952~defense response	43	4.98262	3.98e-07	780578, 781966, 779614, 790343, 818700, 810270, 816755, 773892, 802168, 793108, 807005, 820874, 786525, 819473, 791865, 781719, 794313, 793034, 802214, 773292, 815898, 826260, 824976, 799969, 789032, 790871, 802361, 796080, 783108, 815387, 823536, 787656, 795103, 817961, 776889, 784882, 777671, 824893, 775913, 816533, 823405, 825137, 793770	735	1615	66670	2.41512	0.00125086	1.67e-05	0.00072	brain
GOTERM_BP_FAT	GO:0021536~diencephalon development	12	1.3905	9.34e-07	787439, 811857, 776980, 808207, 804320, 812751, 780522, 826848, 797119, 791894, 804141, 817321	735	149	66670	7.3053	0.00293641	3.68e-05	0.00169112	brain
GOTERM_BP_FAT	GO:0048704~embryonic skeletal system morphogenesis	14	1.62225	9.6e-07	817702, 783422, 796083, 794493, 820688, 784143, 809539, 776334, 810634, 800616, 789522, 778793, 776629, 778345	735	215	66670	5.90653	0.00301827	3.69e-05	0.00173833	brain
GOTERM_BP_FAT	GO:0048584~positive regulation of response to stimulus	26	3.01275	2.67e-06	777063, 780578, 825374, 793249, 781966, 807005, 794386, 823331, 820874, 791865, 813080, 815898, 821438, 826260, 789032, 783742, 775481, 825899, 808163, 820293, 787656, 795103, 795111, 777671, 815415, 802772	735	778	66670	3.03136	0.00838305	8.96e-05	0.00484107	brain
GOTERM_BP_FAT	GO:0048878~chemical homeostasis	87	5.60567	4.9e-15	804586, 795564, 817439, 786686, 794279, 805012, 791015, 818881, 793972, 780108, 820235, 786278, 780992, 791582, 797732, 826997, 775701, 797682, 794926, 808904, 788582, 799969, 803670, 791048, 809842, 772496, 785594, 779041, 816842, 820528, 772402, 776889, 820078, 816654, 789630, 805402, 801678, 779712, 800208, 810858, 773117, 780121, 816552, 819273, 820775, 825374, 817299, 783077, 818077, 814682,…	1292	1738	66670	2.58308	1.82e-11	5.52e-13	9.02e-12	kidney
GOTERM_BP_FAT	GO:0050801~ion homeostasis	71	4.57474	2.05e-12	795564, 804586, 817439, 794279, 786686, 805012, 791015, 818881, 793972, 780108, 820235, 780992, 791582, 797732, 797682, 794926, 808904, 799969, 803670, 788582, 791048, 809842, 772496, 785594, 779041, 772402, 776889, 816654, 789630, 805402, 779712, 800208, 810858, 773117, 780121, 816552, 819273, 820775, 825374, 817299, 783077, 818077, 814682, 818651, 792325, 797898, 780030, 816211, 811780, 812255,…	1292	1418	66670	2.58375	7.65e-09	1.42e-10	3.78e-09	kidney
GOTERM_MF_FAT	GO:0005201~extracellular matrix structural constituent	23	1.48196	2.6e-12	807878, 788090, 803640, 780010, 819194, 803644, 822776, 810626, 798167, 782875, 813116, 774879, 774673, 826660, 809878, 799249, 804939, 780333, 800291, 776582, 821332, 808600, 812509	1235	182	68838	7.04397	3.15e-09	1.75e-10	4.2e-09	kidney
GOTERM_BP_FAT	GO:0055065~metal ion homeostasis	43	2.77062	3.05e-12	773117, 817439, 816552, 820775, 825374, 817299, 783077, 791015, 780108, 793972, 791582, 814682, 797732, 797898, 792325, 816211, 794926, 797682, 811780, 808904, 816950, 789692, 788582, 803670, 807280, 799969, 791048, 809842, 796807, 772496, 799949, 792095, 787656, 803695, 776889, 776980, 816654, 791954, 805402, 800208, 809288, 810858, 802696	1292	613	66670	3.61973	1.14e-08	1.96e-10	5.62e-09	kidney
GOTERM_BP_FAT	GO:0055074~calcium ion homeostasis	39	2.51289	8.15e-12	773117, 817439, 820775, 825374, 817299, 783077, 791015, 793972, 780108, 791582, 797732, 797898, 792325, 816211, 794926, 797682, 811780, 816950, 789692, 788582, 803670, 807280, 799969, 791048, 809842, 796807, 772496, 799949, 792095, 787656, 803695, 776889, 776980, 816654, 791954, 805402, 800208, 809288, 810858	1292	529	66670	3.80432	3.04e-08	4.75e-10	1.5e-08	kidney
GOTERM_MF_FAT	GO:0003713~transcription coactivator activity	15	2.693	6.65e-07	819864, 798276, 807242, 788206, 820345, 794639, 821774, 799548, 783881, 819995, 802138, 823202, 789010, 781132, 796781	439	419	68838	5.61359	0.000472	5.25e-05	0.00100494	muscle
GOTERM_BP_FAT	GO:0006351~transcription, DNA-dependent	26	4.66786	8.88e-07	807242, 822135, 807840, 773365, 802491, 820345, 781362, 772477, 775905, 797068, 782191, 825894, 794188, 785559, 773105, 826708, 814460, 806918, 797348, 789203, 776889, 799548, 807606, 777006, 819995, 821940	463	1164	66670	3.2164	0.0021514	0.000113	0.00156189	muscle
GOTERM_BP_FAT	GO:0032774~RNA biosynthetic process	26	4.66786	1.15e-06	807242, 822135, 807840, 773365, 802491, 820345, 781362, 772477, 775905, 797068, 782191, 825894, 794188, 785559, 773105, 826708, 814460, 806918, 797348, 789203, 776889, 799548, 807606, 777006, 819995, 821940	463	1182	66670	3.16742	0.00278759	0.00014	0.00202439	muscle
GOTERM_MF_FAT	GO:0005518~collagen binding	7	1.25673	1.12e-05	772442, 815809, 796320, 814144, 799424, 789466, 795823	439	78	68838	14.0724	0.00791047	0.000794	0.0168995	muscle
Top 5 TWO-way positive association
GOTERM_BP_FAT	GO:0000902~cell morphogenesis	37	7.44467	2.3e-14	776313, 777615, 801779, 785012, 819273, 802352, 786456, 825252, 807906, 774133, 811857, 812636, 795608, 779452, 778484, 793195, 794360, 820391, 803866, 820250, 775740, 799901, 777170, 816368, 808609, 799142, 774704, 799249, 812621, 785288, 793141, 791108, 774165, 809288, 774977, 786081, 818019	412	1233	66670	4.85592	5.44e-11	3.89e-12	4.05e-11	blood
GOTERM_BP_FAT	GO:0032989~cellular component morphogenesis	37	7.44467	9.03e-13	776313, 777615, 801779, 785012, 819273, 802352, 786456, 825252, 807906, 774133, 811857, 812636, 795608, 779452, 778484, 793195, 794360, 820391, 803866, 820250, 775740, 799901, 777170, 816368, 808609, 799142, 774704, 799249, 812621, 785288, 793141, 791108, 774165, 809288, 774977, 786081, 818019	412	1398	66670	4.2828	2.13e-09	1.12e-10	1.58e-09	blood
GOTERM_MF_FAT	GO:0043167~ion binding	163	32.7968	1.75e-11	802477, 806383, 821006, 778543, 785153, 812369, 778686, 808363, 787263, 788242, 791110, 806658, 797447, 787961, 793351, 781719, 772475, 818299, 815908, 790063, 773292, 809424, 788031, 807239, 772493, 793453, 772208, 783953, 823364, 789842, 787120, 821573, 780465, 805235, 799726, 772922, 821762, 788971, 794950, 809884, 814551, 813129, 778490, 799621, 777297, 783925, 809676, 801433, 820321, 773031,…	410	16986	68838	1.61117	1.13e-08	5.67e-09	2.61e-08	blood
GOTERM_MF_FAT	GO:0046872~metal ion binding	157	31.5895	1.18e-10	802477, 806383, 821006, 778543, 785153, 778686, 808363, 787263, 806658, 797447, 787961, 793351, 781719, 772475, 818299, 815908, 790063, 773292, 809424, 788031, 807239, 772493, 793453, 772208, 783953, 823364, 787120, 789842, 821573, 780465, 805235, 799726, 772922, 821762, 788971, 794950, 809884, 814551, 813129, 778490, 799621, 777297, 783925, 809676, 801433, 820321, 773031, 809678, 800404, 822252,…	410	16511	68838	1.59651	7.62e-08	2.54e-08	1.75e-07	blood
GOTERM_MF_FAT	GO:0043169~cation binding	157	31.5895	4.02e-10	802477, 806383, 821006, 778543, 785153, 778686, 808363, 787263, 806658, 797447, 787961, 793351, 781719, 772475, 818299, 815908, 790063, 773292, 809424, 788031, 807239, 772493, 793453, 772208, 783953, 823364, 787120, 789842, 821573, 780465, 805235, 799726, 772922, 821762, 788971, 794950, 809884, 814551, 813129, 778490, 799621, 777297, 783925, 809676, 801433, 820321, 773031, 809678, 800404, 822252,…	410	16776	68838	1.57129	2.6e-07	6.51e-08	6e-07	blood
GOTERM_BP_FAT	GO:0003002~regionalization	41	4.75087	5.31e-15	802477, 808871, 776785, 819827, 795431, 783422, 809397, 813608, 794493, 800532, 785846, 787763, 776334, 800616, 789522, 778793, 819632, 799110, 780522, 776629, 786401, 790253, 773090, 784067, 778345, 804803, 817702, 802906, 804320, 815846, 796083, 791542, 784143, 782720, 810634, 800382, 789203, 807448, 794754, 782392, 791894	735	807	66670	4.60843	1.68e-11	1.4e-12	9.65e-12	brain
GOTERM_BP_FAT	GO:0009952~anterior/posterior pattern formation	31	3.59212	4.5e-12	802477, 808871, 795431, 819827, 783422, 809397, 813608, 794493, 787763, 776334, 800616, 789522, 778793, 819632, 776629, 786401, 790253, 773090, 784067, 778345, 804803, 817702, 804320, 815846, 796083, 791542, 784143, 810634, 789203, 807448, 791894	735	578	66670	4.86493	1.42e-08	8.85e-10	8.14e-09	brain
GOTERM_BP_FAT	GO:0048568~embryonic organ development	35	4.05562	2.3e-11	777063, 783422, 794493, 773568, 809539, 785846, 787763, 776334, 800616, 789522, 787439, 778793, 776629, 777417, 784067, 778345, 790534, 804803, 817702, 799615, 796083, 820688, 810575, 784143, 810634, 782720, 772267, 817321, 789203, 777752, 789815, 819488, 791108, 796023, 791894	735	784	66670	4.04944	7.26e-08	3.46e-09	4.17e-08	brain
GOTERM_BP_FAT	GO:0048562~embryonic organ morphogenesis	28	3.2445	1.02e-10	777063, 783422, 794493, 809539, 785846, 787763, 776334, 800616, 789522, 787439, 778793, 776629, 777417, 784067, 778345, 817702, 799615, 796083, 820688, 784143, 810634, 782720, 772267, 789203, 777752, 819488, 791108, 796023	735	536	66670	4.73845	3.21e-07	1.03e-08	1.84e-07	brain
GOTERM_BP_FAT	GO:0044093~positive regulation of molecular function	49	5.67787	5.11e-10	817439, 812369, 819290, 796309, 817430, 787159, 794386, 823331, 818739, 813080, 826260, 799969, 818218, 826344, 824086, 776889, 823917, 795111, 774578, 794950, 824836, 793566, 825448, 804763, 819273, 780578, 812018, 809539, 818077, 826979, 800104, 781362, 799110, 820874, 799320, 787340, 779284, 808163, 793942, 775133, 797486, 782055, 794696, 776980, 814403, 784882, 794087, 801177, 826234	735	1585	66670	2.80421	1.61e-06	3.93e-08	9.26e-07	brain
GOTERM_BP_FAT	GO:0000902~cell morphogenesis	73	4.70361	2.89e-16	776313, 793680, 819555, 786686, 785012, 814970, 789638, 825252, 774133, 809327, 791582, 778484, 780892, 813297, 803720, 803866, 799969, 788582, 785024, 797290, 780961, 772249, 789025, 818685, 800291, 791108, 774165, 779898, 818019, 824836, 789896, 801779, 802352, 819273, 786456, 782897, 807906, 811857, 824762, 795608, 812636, 799110, 788987, 803892, 805868, 797304, 814263, 777417, 783523, 794360,…	1292	1233	66670	3.05512	1.24e-12	4.97e-14	6.11e-13	kidney
GOTERM_BP_FAT	GO:0003002~regionalization	57	3.67268	4.29e-16	802477, 793680, 776785, 819827, 795431, 813608, 800532, 787763, 785869, 776629, 780892, 790253, 808902, 778345, 804803, 802906, 804422, 791542, 813274, 783124, 800842, 806735, 775760, 800382, 775671, 785949, 779898, 811521, 790444, 811711, 808871, 783422, 809397, 793328, 785846, 774675, 789522, 799110, 779246, 786401, 807582, 810265, 801935, 800956, 779474, 799901, 820215, 789203, 785236, 804501,…	1292	807	66670	3.64476	1.66e-12	5.72e-14	8.22e-13	kidney
GOTERM_MF_FAT	GO:0043167~ion binding	430	27.7062	8.88e-16	779920, 819555, 785771, 809551, 788957, 823659, 797447, 791588, 802588, 788031, 806467, 778958, 823364, 778766, 789842, 793051, 823477, 819483, 804324, 772402, 802400, 799726, 775671, 788971, 819488, 819348, 822620, 793833, 800404, 809678, 816713, 816552, 820775, 822393, 818800, 800310, 809878, 826286, 817215, 810398, 791781, 773656, 799901, 803695, 772940, 782147, 791799, 823188, 819366, 823049,…	1235	16986	68838	1.41104	1.08e-12	9.78e-14	1.43e-12	kidney
GOTERM_BP_FAT	GO:0032989~cellular component morphogenesis	77	4.96134	1.69e-15	776313, 793680, 819555, 786686, 785012, 814970, 789638, 825252, 774133, 809327, 791582, 778484, 780892, 813297, 803720, 803866, 799969, 788582, 785024, 797290, 813056, 780961, 772249, 789025, 818685, 800291, 791108, 774165, 779898, 818019, 824836, 789896, 801779, 802352, 819273, 786456, 782897, 807906, 811857, 824762, 795608, 812636, 799110, 777847, 788987, 803892, 805868, 797304, 814263, 777417,…	1292	1398	66670	2.84218	6.22e-12	2.01e-13	3.08e-12	kidney
GOTERM_MF_FAT	GO:0046873~metal ion transmembrane transporter activity	75	4.83247	2.75e-15	790880, 820643, 780008, 779138, 818881, 812564, 816106, 793972, 774823, 801555, 801731, 818732, 804178, 820235, 810912, 797732, 815601, 825453, 788031, 791646, 791682, 809995, 788582, 809503, 787093, 811853, 809842, 823364, 780766, 792280, 816654, 801114, 789630, 810858, 793833, 820321, 780121, 809678, 822252, 796740, 801436, 783077, 776470, 776512, 778916, 795689, 818077, 811117, 795754, 821537,…	1235	1459	68838	2.86528	3.36e-12	2.8e-13	4.5e-12	kidney
GOTERM_MF_FAT	GO:0003712~transcription cofactor activity	23	4.12926	3.22e-09	819864, 813328, 798276, 807242, 798687, 785559, 821897, 820345, 788206, 794639, 821774, 799548, 796076, 783881, 815455, 819995, 772477, 802138, 823202, 789010, 810361, 781132, 796781	439	734	68838	4.91355	2.29e-06	3.27e-07	4.87e-06	muscle
GOTERM_MF_FAT	GO:0042802~identical protein binding	34	6.10413	7.72e-08	814144, 785482, 809819, 776781, 799424, 796531, 797839, 823710, 822582, 815809, 772813, 807354, 814239, 784222, 795145, 772477, 821973, 798858, 805989, 804047, 784959, 795417, 813881, 813906, 802485, 797279, 796320, 787522, 794307, 819995, 791911, 772730, 798760, 774302	439	1795	68838	2.97015	5.48e-05	6.85e-06	0.000117	muscle
GOTERM_BP_FAT	GO:0010605~negative regulation of macromolecule metabolic process	37	6.64273	2.98e-06	819864, 817339, 789974, 809718, 786601, 785482, 813328, 798687, 798788, 821897, 792823, 802470, 773365, 802042, 802435, 781362, 821774, 786835, 781132, 809619, 804320, 781486, 798276, 785559, 810969, 801936, 791043, 810575, 813881, 800382, 801675, 796320, 815629, 815455, 788682, 819995, 791911	463	2222	66670	2.39777	0.0071953	0.000301	0.00523683	muscle
GOTERM_BP_FAT	GO:0010558~negative regulation of macromolecule biosynthetic process	31	5.56553	4.78e-06	819864, 817339, 789974, 809718, 813328, 798788, 792823, 821897, 802470, 773365, 802042, 821774, 786835, 781132, 804320, 781486, 798276, 785559, 810969, 791043, 801936, 810575, 813881, 800382, 801675, 796320, 815629, 815455, 788682, 819995, 791911	463	1716	66670	2.60132	0.0115223	0.000429	0.00840425	muscle
Top 5 THREE-way positive association
GOTERM_BP_FAT	GO:0007267~cell-cell signaling	56	11.2676	8.91e-28	775025, 789872, 805012, 820287, 825252, 788242, 790013, 774133, 791110, 806658, 814519, 818297, 818739, 813080, 800266, 809279, 802906, 773021, 816886, 806739, 813736, 823917, 801112, 808267, 774165, 774302, 816026, 775003, 809397, 780201, 803502, 816949, 822776, 781360, 801473, 825473, 793034, 823059, 785658, 799883, 808163, 788432, 826848, 789203, 826507, 816916, 782147, 782817, 773347, 791954,…	412	1389	66670	6.52408	2.1e-24	2.1e-24	1.56e-24	blood
GOTERM_BP_FAT	GO:0030182~neuron differentiation	52	10.4628	4.37e-23	776313, 785012, 800532, 825252, 774133, 779452, 793195, 781719, 818739, 825071, 803866, 803865, 820528, 807163, 812595, 799142, 812621, 791108, 781037, 774165, 818019, 777615, 801779, 819273, 809397, 802352, 793328, 786456, 806573, 807906, 811857, 812636, 799226, 795608, 821607, 820391, 820250, 807582, 775740, 802078, 808163, 806583, 799901, 811975, 785236, 816368, 808609, 785288, 809288, 774977,…	412	1483	66670	5.67408	1.03e-19	5.15e-20	7.66e-20	blood
GOTERM_BP_FAT	GO:0050877~neurological system process	58	11.67	3.82e-19	775025, 789872, 818821, 805012, 788242, 774133, 791110, 806658, 814519, 818297, 794926, 800266, 795263, 809279, 816886, 786023, 806739, 816842, 820238, 813736, 801112, 823917, 774165, 774302, 819273, 780201, 816949, 822776, 806573, 807906, 795608, 781360, 784609, 792225, 793034, 823059, 803900, 785658, 820250, 799883, 802078, 781145, 788432, 808783, 806583, 811975, 806870, 826507, 782147, 782817,…	412	2287	66670	4.10388	8.99e-16	3e-16	6.69e-16	blood
GOTERM_BP_FAT	GO:0048666~neuron development	41	8.2495	7.7e-19	776313, 777615, 801779, 785012, 819273, 802352, 786456, 806573, 825252, 807906, 811857, 774133, 812636, 795608, 779452, 793195, 781719, 818739, 821607, 825071, 820391, 807582, 820250, 803866, 775740, 806583, 799901, 811975, 807163, 816368, 808609, 799142, 812621, 785288, 791108, 781037, 774165, 809288, 774977, 786081, 818019	412	1122	66670	5.91322	1.82e-15	4.54e-16	1.35e-15	blood
GOTERM_BP_FAT	GO:0007268~synaptic transmission	33	6.63984	1.7e-16	775025, 789872, 805012, 780201, 816949, 822776, 788242, 774133, 791110, 806658, 781360, 814519, 818297, 793034, 823059, 800266, 809279, 785658, 799883, 816886, 806739, 826507, 813736, 801112, 823917, 782147, 791954, 789591, 774165, 809288, 778877, 774302, 795274	412	813	66670	6.56836	5.23e-13	8.73e-14	3.89e-13	blood
GOTERM_BP_FAT	GO:0007267~cell-cell signaling	64	7.41599	4.34e-21	792448, 819827, 817439, 777063, 813608, 819290, 818881, 820287, 825252, 790013, 785863, 794386, 780522, 791865, 818739, 785433, 813080, 809279, 802906, 804320, 776184, 794152, 790871, 787851, 784958, 784761, 824086, 795103, 799829, 823917, 774578, 798944, 778857, 818744, 809397, 780201, 819746, 790343, 797816, 807005, 801473, 793034, 795804, 796486, 803408, 817898, 779677, 786892, 808163, 799097,…	735	1389	66670	4.17947	1.37e-17	4.55e-18	7.85e-18	brain
GOTERM_BP_FAT	GO:0030182~neuron differentiation	62	7.18424	1.98e-18	776785, 800532, 825252, 777538, 809327, 780522, 779307, 781719, 818739, 803720, 797119, 789307, 803865, 799969, 824976, 794152, 784958, 780136, 801914, 820528, 782720, 817321, 804141, 812595, 812187, 819488, 791108, 824836, 808871, 819273, 809397, 802352, 800616, 811857, 778793, 812636, 799226, 819632, 793368, 799110, 813150, 818147, 777417, 821607, 821438, 782191, 775740, 802078, 790907, 796083,…	735	1483	66670	3.79222	6.24e-15	1.04e-15	3.59e-15	brain
GOTERM_BP_FAT	GO:0048598~embryonic morphogenesis	54	6.25724	8.52e-17	795431, 819827, 777063, 813608, 794493, 773568, 787763, 809516, 780522, 776629, 784067, 778345, 804803, 802906, 817702, 799615, 803387, 779047, 791542, 782720, 803676, 812187, 819488, 791108, 796023, 808265, 808871, 813383, 783422, 809397, 798788, 785846, 809539, 776334, 800616, 789522, 787439, 812778, 778793, 777417, 819756, 826072, 796083, 820688, 784143, 772267, 810634, 789203, 777752, 807448,…	735	1244	66670	3.93746	3.49e-13	4.36e-14	2e-13	brain
GOTERM_BP_FAT	GO:0001501~skeletal system development	49	5.67787	6e-16	795431, 819827, 813608, 773482, 800532, 794493, 812369, 787763, 809516, 812751, 780522, 776629, 773090, 789112, 778345, 817702, 822516, 776184, 799969, 815846, 797961, 784957, 791542, 796671, 791108, 819901, 808265, 803177, 808871, 783422, 798788, 809539, 776334, 800616, 818800, 789522, 812778, 778793, 785933, 791781, 796083, 820688, 784143, 797486, 810634, 787522, 807448, 781103, 797842	735	1079	66670	4.11925	1.75e-12	1.94e-13	1.01e-12	brain
GOTERM_BP_FAT	GO:0050877~neurological system process	72	8.34299	8.55e-15	792448, 817439, 818881, 817430, 779618, 785863, 809327, 783046, 779307, 776629, 822477, 809279, 804320, 824976, 799615, 787851, 784761, 824086, 782720, 783130, 823917, 807165, 812187, 774578, 779712, 778857, 818744, 797867, 793566, 803177, 808207, 808871, 819844, 819273, 780201, 819746, 790343, 809539, 803232, 800616, 797816, 800311, 800184, 813150, 793034, 777417, 795804, 796486, 803408, 817441,…	735	2287	66670	2.85568	2.69e-11	2.07e-12	1.55e-11	brain
GOTERM_BP_FAT	GO:0030182~neuron differentiation	117	7.53866	4.48e-37	776313, 779920, 819555, 776785, 786686, 789638, 815476, 809551, 774133, 809327, 791582, 779307, 781719, 818739, 813297, 803720, 825071, 788582, 807163, 812187, 805955, 819488, 791108, 800208, 779898, 818019, 802352, 809397, 819273, 825337, 793328, 806573, 774675, 824762, 811857, 814682, 787736, 803892, 797304, 777417, 783523, 807582, 775740, 790907, 806583, 779474, 799901, 820215, 808239, 785236,…	1292	1483	66670	4.07111	1.67e-33	1.67e-33	8.25e-34	kidney
GOTERM_BP_FAT	GO:0050877~neurological system process	146	9.40722	5.76e-36	804586, 790880, 779920, 772481, 817439, 790987, 789638, 816106, 793972, 809551, 774133, 820235, 780992, 809327, 779307, 790395, 776629, 818959, 795263, 788582, 807563, 772496, 779041, 816842, 807165, 812187, 789630, 779712, 800208, 810858, 793833, 790267, 816713, 819273, 780201, 819746, 822776, 806573, 785804, 808739, 808198, 814682, 800311, 773357, 797304, 777417, 799674, 824861, 799883, 772673,…	1292	2287	66670	3.29424	2.15e-32	1.08e-32	1.06e-32	kidney
GOTERM_BP_FAT	GO:0007267~cell-cell signaling	111	7.15206	1.15e-35	772481, 817439, 813608, 819290, 779314, 793972, 774133, 825595, 790395, 810959, 818739, 813080, 773021, 802400, 821763, 785949, 800208, 810858, 790267, 793833, 809397, 780201, 819746, 822776, 808739, 808198, 814682, 787736, 797304, 825473, 799674, 799883, 772673, 817898, 803057, 817627, 826848, 818233, 785181, 803695, 774879, 782147, 807971, 814294, 773347, 774975, 784376, 818889, 789872, 819827,…	1292	1389	66670	4.12372	4.3e-32	1.43e-32	2.12e-32	kidney
GOTERM_BP_FAT	GO:0048666~neuron development	86	5.54124	1.88e-26	776313, 779920, 819555, 785010, 786686, 785012, 814970, 789638, 815476, 825252, 809551, 774133, 796350, 809327, 791582, 779307, 780892, 781719, 818739, 813297, 803720, 825071, 803866, 788582, 824976, 799969, 811853, 794152, 785024, 795485, 772249, 804141, 807163, 789025, 818685, 805955, 791108, 781037, 774165, 811520, 800208, 779898, 818019, 824836, 824390, 801779, 802352, 819273, 786456, 806573,…	1292	1122	66670	3.95525	7.02e-23	1.17e-23	3.47e-23	kidney
GOTERM_BP_FAT	GO:0050890~cognition	89	5.73454	6.71e-22	804586, 790880, 779920, 795564, 785010, 818889, 788548, 790987, 797498, 789638, 816106, 793972, 780108, 809551, 820235, 809327, 776629, 818959, 794926, 787919, 795263, 788582, 824976, 818877, 786023, 809842, 791357, 807563, 772496, 813274, 816842, 772249, 826876, 807165, 812187, 792541, 796024, 811520, 800208, 808207, 816713, 790343, 809539, 806573, 775962, 807906, 803232, 785804, 795608, 800311,…	1292	1399	66670	3.28277	2.5e-18	2.5e-19	1.24e-18	kidney
GOTERM_MF_FAT	GO:0016563~transcription activator activity	29	5.20646	4.99e-10	819864, 809718, 804581, 807242, 773365, 809516, 820345, 821774, 783881, 772641, 802138, 775905, 789010, 781132, 796781, 790143, 781486, 798276, 778593, 810969, 788206, 800382, 789203, 794639, 796320, 799548, 789593, 819995, 823202	439	1071	68838	4.24592	3.55e-07	7.09e-08	7.55e-07	muscle
GOTERM_BP_FAT	GO:0006366~transcription from RNA polymerase II promoter	20	3.59066	5.85e-09	782191, 825894, 794188, 773105, 807242, 826708, 822135, 807840, 814460, 773365, 806918, 820345, 789203, 797348, 799548, 777006, 819995, 772477, 775905, 797068	463	517	66670	5.57043	1.42e-05	1.09e-06	1.03e-05	muscle
GOTERM_CC_FAT	GO:0005626~insoluble fraction	45	8.07899	1.32e-07	813894, 814144, 803370, 805323, 778891, 815955, 794855, 815359, 802435, 811117, 806601, 785979, 825160, 824269, 791863, 802138, 821973, 776728, 781132, 772644, 804384, 778929, 807280, 773021, 824366, 802363, 817627, 814031, 822268, 798711, 780744, 799829, 781274, 813108, 797724, 788214, 782147, 782636, 773405, 791954, 806330, 809769, 773518, 774302, 819064	396	2164	46028	2.41703	5.13e-05	8.55e-06	0.000183	muscle
GOTERM_CC_FAT	GO:0005624~membrane fraction	43	7.71993	2.85e-07	813894, 814144, 803370, 778891, 805323, 815955, 794855, 815359, 802435, 811117, 806601, 785979, 825160, 824269, 791863, 802138, 776728, 781132, 772644, 804384, 778929, 807280, 773021, 802363, 817627, 814031, 822268, 798711, 780744, 799829, 781274, 813108, 797724, 788214, 782147, 782636, 773405, 791954, 806330, 809769, 773518, 774302, 819064	396	2072	46028	2.41216	0.000111	1.58e-05	0.000395	muscle
GOTERM_BP_FAT	GO:0045934~negative regulation of nucleobase, nucleoside, nucleotide and nucleic acid metabolic process	31	5.56553	1.29e-06	819864, 817339, 789974, 809718, 785482, 813328, 798788, 821897, 802470, 773365, 802042, 821774, 786835, 781132, 804320, 781486, 798276, 785559, 810969, 791043, 801936, 810575, 813881, 800382, 801675, 796320, 815629, 815455, 788682, 819995, 791911	463	1607	66670	2.77776	0.00312404	0.000149	0.00226911	muscle
Top5 FOUR-way positive association
GOTERM_CC_FAT	GO:0005886~plasma membrane	169	34.004	1.21e-23	813220, 806383, 821006, 820794, 778543, 787263, 785871, 788242, 794694, 776208, 774133, 791110, 806658, 787961, 797449, 818297, 815906, 813080, 773292, 788031, 807239, 773021, 788456, 786312, 803387, 778806, 818449, 783129, 804323, 811433, 789842, 822813, 813736, 776889, 816793, 796268, 812621, 794950, 794292, 818019, 799621, 777615, 820321, 809678, 822252, 819273, 819745, 780201, 800711, 811755,…	372	10143	46028	2.06158	3.66e-21	3.66e-21	1.62e-20	blood
GOTERM_CC_FAT	GO:0044459~plasma membrane part	122	24.5473	3.32e-23	821006, 778543, 787263, 785871, 788242, 794694, 776208, 774133, 791110, 787961, 806658, 797449, 818297, 813080, 788031, 773021, 786312, 778806, 818449, 783129, 804323, 822813, 813736, 776889, 816793, 796268, 812621, 794292, 818019, 799621, 777615, 820321, 822252, 819273, 819745, 800711, 780201, 811755, 822776, 795145, 797898, 777888, 823059, 788840, 807097, 799883, 775740, 788432, 826072, 792095,…	372	5934	46028	2.54385	1.01e-20	5.03e-21	4.44e-20	blood
GOTERM_CC_FAT	GO:0031226~intrinsic to plasma membrane	64	12.8773	1.67e-17	775025, 805012, 816275, 791015, 787263, 785871, 788242, 794694, 797449, 793195, 818297, 794926, 800266, 788031, 791682, 773021, 786312, 818449, 789225, 822813, 825241, 813736, 776889, 801112, 823917, 816793, 799142, 812621, 818019, 774302, 777615, 820321, 822252, 800711, 816949, 811755, 784706, 777848, 797898, 777888, 793034, 779384, 794360, 777517, 788840, 801608, 799883, 801600, 826072, 796807,…	372	2312	46028	3.42508	5.06e-15	1.69e-15	2.23e-14	blood
GOTERM_CC_FAT	GO:0005887~integral to plasma membrane	62	12.4748	6.62e-17	775025, 805012, 816275, 791015, 787263, 785871, 788242, 794694, 797449, 818297, 794926, 800266, 788031, 791682, 773021, 786312, 818449, 789225, 822813, 825241, 813736, 776889, 801112, 823917, 816793, 812621, 818019, 774302, 777615, 820321, 822252, 800711, 816949, 811755, 784706, 777848, 797898, 777888, 793034, 779384, 794360, 777517, 788840, 801608, 799883, 801600, 826072, 796807, 792095, 799901,…	372	2245	46028	3.41707	3.36e-14	8.44e-15	1.44e-13	blood
GOTERM_BP_FAT	GO:0007166~cell surface receptor linked signal transduction	87	17.505	6.67e-17	775025, 813220, 820794, 805012, 798216, 785153, 812369, 779660, 791015, 820287, 797539, 788339, 785871, 809516, 791110, 793205, 793195, 815140, 818297, 813080, 772475, 794926, 803866, 773021, 807239, 816886, 803387, 789225, 825241, 776889, 801112, 823917, 816793, 794950, 774165, 794292, 816026, 822680, 775003, 802352, 819273, 816949, 822776, 794762, 819785, 812636, 784706, 819473, 784414, 797898,…	412	5293	66670	2.65981	2.62e-13	5.23e-14	2e-13	blood
GOTERM_CC_FAT	GO:0031226~intrinsic to plasma membrane	119	13.7891	1.74e-36	818537, 819290, 779614, 796500, 787263, 797450, 787763, 788592, 804178, 790399, 785863, 794386, 780460, 788511, 803720, 808751, 815898, 797069, 788031, 791646, 805659, 801446, 787851, 797825, 780136, 784761, 818449, 791397, 822813, 772402, 776889, 799829, 795111, 816793, 779712, 778857, 818744, 793770, 802772, 820321, 804763, 787606, 822252, 780578, 816558, 780476, 821537, 817682, 826925, 791781,…	619	2312	46028	3.82728	7.51e-34	7.51e-34	2.46e-33	brain
GOTERM_CC_FAT	GO:0005887~integral to plasma membrane	117	13.5574	2.42e-36	818537, 819290, 779614, 796500, 787263, 797450, 787763, 788592, 804178, 790399, 785863, 794386, 780460, 788511, 803720, 808751, 815898, 788031, 791646, 805659, 801446, 787851, 797825, 780136, 784761, 818449, 791397, 822813, 772402, 776889, 799829, 795111, 816793, 779712, 778857, 818744, 793770, 802772, 820321, 804763, 787606, 822252, 780578, 816558, 780476, 821537, 817682, 826925, 791781, 802561,…	619	2245	46028	3.87526	1.04e-33	5.22e-34	3.42e-33	brain
GOTERM_CC_FAT	GO:0044459~plasma membrane part	184	21.321	1.86e-28	792448, 817439, 821006, 818537, 773482, 819290, 826496, 787263, 796500, 779614, 787763, 797450, 788592, 804178, 783144, 785863, 790399, 794386, 780460, 785256, 807930, 788511, 803720, 813080, 808751, 815898, 797069, 788031, 791646, 805659, 801446, 799615, 819219, 787851, 778806, 797825, 798903, 780136, 784761, 818449, 791397, 822813, 772402, 799829, 776889, 795111, 816793, 798379, 779712, 778857,…	619	5934	46028	2.30569	8.01e-26	2.67e-26	2.62e-25	brain
GOTERM_CC_FAT	GO:0005886~plasma membrane	258	29.8957	3.08e-28	792448, 817439, 806383, 821006, 819290, 779614, 822751, 797450, 788592, 802168, 779618, 783144, 785863, 794587, 785256, 804309, 807930, 813080, 815898, 773292, 797069, 788031, 801446, 799615, 788456, 776911, 797825, 780136, 791397, 772402, 799829, 798379, 779712, 778857, 772928, 799621, 819273, 772513, 780201, 819746, 820207, 816558, 778745, 800311, 775234, 794313, 824280, 826925, 822191, 802561,…	619	10143	46028	1.89141	1.33e-25	3.32e-26	4.34e-25	brain
GOTERM_MF_FAT	GO:0003700~transcription factor activity	117	13.5574	2.47e-26	802477, 776785, 795431, 796122, 813608, 804581, 794493, 802470, 799609, 777538, 812751, 809327, 778679, 803526, 776629, 781719, 790253, 773090, 775905, 797119, 778345, 819299, 804803, 804320, 783742, 784959, 779047, 811575, 787597, 782720, 800382, 812187, 796435, 789815, 775913, 791108, 790581, 777297, 784353, 809397, 819678, 800616, 811857, 781362, 813150, 818147, 777417, 818894, 781486, 790907,…	681	3915	68838	3.02089	2.09e-23	2.09e-23	3.81e-23	brain
GOTERM_CC_FAT	GO:0031226~intrinsic to plasma membrane	209	13.4665	1.29e-60	798459, 779037, 819290, 774653, 815476, 788592, 801555, 820235, 791582, 815601, 797069, 788031, 807938, 804422, 788455, 801446, 773021, 786824, 801543, 819483, 772402, 820389, 816838, 785943, 800838, 785949, 822620, 779712, 793833, 805794, 781155, 800711, 816558, 774193, 810494, 798342, 797304, 826925, 810398, 788840, 802561, 791781, 789032, 784182, 792095, 799901, 801837, 794596, 782147, 816362,…	1138	2312	46028	3.65627	6.99e-58	6.99e-58	1.88e-57	kidney
GOTERM_CC_FAT	GO:0005887~integral to plasma membrane	205	13.2088	4.2e-60	798459, 779037, 819290, 774653, 815476, 788592, 801555, 820235, 791582, 815601, 788031, 807938, 804422, 788455, 801446, 773021, 786824, 801543, 819483, 772402, 820389, 816838, 785943, 800838, 785949, 822620, 779712, 793833, 805794, 781155, 800711, 816558, 774193, 810494, 798342, 797304, 826925, 810398, 788840, 802561, 791781, 789032, 784182, 792095, 799901, 801837, 794596, 782147, 816362, 806963,…	1138	2245	46028	3.69332	2.27e-57	1.14e-57	6.11e-57	kidney
GOTERM_CC_FAT	GO:0044459~plasma membrane part	331	21.3273	2.77e-48	786431, 817439, 821006, 798459, 779037, 819290, 827023, 774653, 815476, 788592, 801555, 820235, 791582, 785251, 815601, 807930, 813080, 797069, 789967, 788031, 807938, 788455, 804422, 801446, 788582, 773021, 778958, 795823, 783129, 786824, 801543, 804323, 819483, 772402, 794201, 820389, 816838, 800838, 785943, 800291, 803274, 785949, 822620, 779712, 793833, 799621, 826916, 805794, 819273, 802048,…	1138	5934	46028	2.25611	1.5e-45	5e-46	4.03e-45	kidney
GOTERM_CC_FAT	GO:0005886~plasma membrane	461	29.7036	1.07e-45	813220, 817439, 820794, 779037, 822751, 815476, 791582, 797069, 789967, 788031, 804422, 776911, 778958, 816841, 789842, 804323, 819483, 772402, 821763, 820389, 816838, 803274, 779712, 822620, 793833, 826916, 809678, 816713, 816558, 822776, 806573, 774193, 778745, 810494, 800311, 816167, 803542, 824280, 783523, 826925, 817215, 810398, 788840, 791781, 802561, 789032, 823595, 792095, 799901, 803695,…	1138	10143	46028	1.83829	5.79e-43	1.45e-43	1.55e-42	kidney
GOTERM_MF_FAT	GO:0003700~transcription factor activity	175	11.2758	1.87e-28	802477, 822895, 776785, 795431, 785771, 803397, 813608, 825862, 808955, 802470, 793975, 808363, 799609, 809551, 773340, 819156, 801549, 780992, 809327, 778679, 785869, 796076, 778484, 776629, 781719, 790253, 813297, 775905, 778345, 795263, 795629, 787631, 804803, 802961, 807361, 825302, 811575, 779047, 772208, 789058, 776892, 787597, 807163, 796272, 800382, 802400, 812187, 796435, 775913, 808413,…	1235	3915	68838	2.49154	2.27e-25	2.27e-25	3.03e-25	kidney
GOTERM_BP_FAT	GO:0006350~transcription	102	18.3124	1.46e-18	819864, 811632, 789974, 781781, 813328, 804581, 822135, 802470, 777953, 821774, 796076, 780460, 776629, 799889, 772477, 775905, 797068, 819299, 783545, 775704, 802961, 798276, 784959, 814460, 821573, 800382, 776889, 801057, 808413, 779898, 779291, 798687, 773365, 802042, 802491, 800616, 781362, 821065, 783881, 826286, 817025, 787203, 825894, 781486, 819756, 785559, 797320, 826708, 801936, 772528,…	463	5736	66670	2.56059	3.54e-15	3.54e-15	2.57e-15	muscle
GOTERM_BP_FAT	GO:0051252~regulation of RNA metabolic process	95	17.0557	6.41e-14	819864, 817339, 809718, 781781, 812365, 813328, 804581, 810328, 802470, 777953, 801922, 820345, 809516, 783408, 796076, 780460, 776629, 799889, 789010, 775905, 781132, 819299, 775704, 804320, 802961, 791684, 784959, 798276, 778593, 791043, 789190, 816072, 813881, 821573, 788206, 802485, 797348, 800382, 822287, 794639, 801675, 823677, 801057, 796435, 815455, 788682, 808413, 791108, 788723, 799002,…	463	6015	66670	2.27425	1.56e-10	7.78e-11	1.13e-10	muscle
GOTERM_BP_FAT	GO:0045449~regulation of transcription	116	20.8259	4.65e-13	819864, 811632, 789974, 781781, 813328, 804581, 802470, 777953, 821774, 796076, 780460, 776629, 799889, 775905, 797068, 819299, 783545, 775704, 804320, 802961, 798276, 784959, 791043, 814460, 813881, 821573, 800382, 823677, 801057, 796435, 791108, 808413, 779898, 779291, 798687, 773365, 802042, 802491, 800616, 781362, 796466, 821065, 782866, 783881, 826286, 817025, 787203, 781486, 819756, 785559,…	463	8415	66670	1.98497	1.13e-09	3.76e-10	8.18e-10	muscle
GOTERM_BP_FAT	GO:0006355~regulation of transcription, DNA-dependent	92	16.5171	4.69e-13	819864, 817339, 809718, 781781, 813328, 804581, 802470, 810328, 777953, 801922, 820345, 809516, 783408, 796076, 780460, 776629, 799889, 789010, 775905, 781132, 819299, 775704, 804320, 802961, 791684, 784959, 798276, 778593, 791043, 789190, 816072, 813881, 821573, 788206, 797348, 800382, 794639, 801675, 823677, 801057, 796435, 815455, 788682, 808413, 791108, 788723, 799002, 822907, 779898, 779291,…	463	5923	66670	2.23664	1.14e-09	2.85e-10	8.25e-10	muscle
GOTERM_MF_FAT	GO:0003700~transcription factor activity	66	11.8492	1.91e-12	817339, 809718, 804581, 802470, 810328, 777953, 820345, 809516, 783408, 796076, 776629, 775905, 789010, 781132, 819299, 804320, 802961, 798276, 784959, 778593, 812511, 814460, 788206, 797348, 800382, 801675, 801057, 796435, 791108, 808413, 788723, 779898, 798788, 821897, 773365, 802042, 800616, 781362, 819632, 801473, 787203, 794907, 782191, 802078, 781486, 790143, 819756, 794188, 773105, 785559,…	439	3915	68838	2.64348	1.35e-09	1.35e-09	2.88e-09	muscle
Top 5 unique negative association
GOTERM_BP_FAT	GO:0006952~defense response	58	13.0337	5.85e-30	797987, 798708, 795178, 804882, 796452, 786724, 800124, 775539, 777742, 814380, 772436, 791612, 824977, 826923, 797665, 790871, 818219, 819682, 813881, 819142, 778956, 802395, 795339, 779393, 794951, 781558, 820201, 782083, 806334, 821906, 803041, 807099, 772685, 797103, 781966, 778750, 825532, 802526, 799632, 794018, 807005, 800647, 814231, 805692, 802214, 817975, 802361, 819758, 790495, 780785,…	351	1615	66670	6.82148	1.22e-26	6.09e-27	1.01e-26	kidney
GOTERM_CC_FAT	GO:0005887~integral to plasma membrane	68	15.2809	2.04e-22	772865, 788445, 797987, 795178, 818537, 796452, 820539, 774554, 780460, 819159, 772436, 793196, 789828, 805414, 791612, 802685, 777641, 781462, 782170, 818358, 818219, 814848, 813881, 780180, 794957, 799184, 787686, 783515, 786865, 794252, 820427, 800304, 797109, 819347, 777426, 819445, 798588, 787606, 797103, 785642, 820620, 814479, 784317, 778750, 822684, 785979, 807651, 813585, 822869, 815489,…	346	2245	46028	4.02938	5.84e-20	5.84e-20	2.7e-19	kidney
GOTERM_BP_FAT	GO:0006954~inflammatory response	30	6.74157	7.32e-15	821906, 772685, 797987, 804882, 797103, 781966, 778750, 796452, 786724, 800124, 794018, 799632, 807005, 800647, 772436, 791612, 805692, 824977, 797665, 790871, 792659, 813881, 778956, 802395, 784882, 779393, 781558, 807081, 820201, 806334	351	879	66670	6.4827	1.53e-11	5.09e-12	1.27e-11	kidney
GOTERM_BP_FAT	GO:0009611~response to wounding	39	8.76404	2.23e-14	821906, 793466, 772685, 797987, 804882, 797103, 814479, 781966, 778750, 796452, 786724, 800124, 794018, 799632, 807005, 800647, 774275, 772436, 791612, 805692, 823172, 776776, 824977, 797665, 790871, 783847, 792659, 813881, 795970, 778956, 802395, 784882, 779393, 788373, 820427, 807081, 781558, 820201, 806334	351	1620	66670	4.5727	4.65e-11	1.16e-11	3.85e-11	kidney
GOTERM_CC_FAT	GO:0005886~plasma membrane	138	31.0112	9.14e-14	788445, 797987, 826739, 818537, 809819, 773482, 796452, 774135, 778209, 777014, 780460, 819159, 789828, 802685, 777641, 787858, 773496, 812945, 818219, 818358, 781462, 814848, 813881, 811434, 778956, 794957, 800009, 798985, 799184, 803633, 820427, 800304, 797109, 819347, 782083, 818745, 782974, 777426, 787606, 797103, 814479, 820620, 780302, 778750, 825532, 820420, 822684, 785979, 822869, 810673,…	346	10143	46028	1.80992	2.63e-11	6.56e-12	1.21e-10	kidney
GOTERM_BP_FAT	GO:0006936~muscle contraction	15	5.76923	1.51e-11	791704, 782903, 815160, 782568, 809025, 787097, 809566, 779979, 786383, 777150, 788319, 807326, 777988, 816950, 823880	209	368	66670	13.0025	2.28e-08	2.28e-08	2.51e-08	muscle
GOTERM_BP_FAT	GO:0003012~muscle system process	15	5.76923	7.59e-11	791704, 782903, 815160, 782568, 809025, 787097, 809566, 779979, 786383, 777150, 788319, 807326, 777988, 816950, 823880	209	416	66670	11.5022	1.15e-07	5.75e-08	1.26e-07	muscle
GOTERM_BP_FAT	GO:0006941~striated muscle contraction	10	3.84615	1.33e-09	779979, 791704, 788319, 815160, 782568, 807326, 809025, 787097, 823880, 809566	209	150	66670	21.2663	2.02e-06	6.75e-07	2.22e-06	muscle
GOTERM_CC_FAT	GO:0015629~actin cytoskeleton	15	5.76923	3.59e-06	785736, 790880, 791704, 783113, 815160, 805050, 782568, 778937, 811327, 809025, 798897, 809566, 779979, 799484, 823880	186	776	46028	4.78342	0.00100127	0.00100127	0.00474487	muscle
GOTERM_BP_FAT	GO:0003009~skeletal muscle contraction	5	1.92308	5.01e-06	779979, 815160, 782568, 807326, 809566	209	36	66670	44.3049	0.00757112	0.00189818	0.00833986	muscle
Top 5 TWO-way negative association
GOTERM_BP_FAT	GO:0006955~immune response	24	9.0566	2.43e-07	819385, 772685, 824059, 795178, 804882, 818219, 816933, 792659, 803965, 813748, 820422, 803323, 815393, 793346, 784836, 816294, 825802, 779969, 785405, 823835, 813135, 774343, 775171, 774705	222	1985	66670	3.63102	0.000409	0.000409	0.000409	blood
GOTERM_CC_FAT	GO:0005576~extracellular region	55	20.7547	3.6e-06	819385, 789501, 788445, 795178, 804882, 814970, 803395, 817755, 789215, 815286, 819650, 814112, 815282, 810959, 813135, 805052, 785736, 780080, 814131, 780319, 791152, 784958, 804826, 798073, 810566, 796727, 774343, 815710, 772685, 783370, 824550, 816398, 791805, 822774, 820422, 815393, 816294, 773543, 800146, 799712, 782037, 783826, 812402, 812344, 791813, 788618, 787001, 822052, 792659, 775480,…	213	6309	46028	1.88384	0.00101035	0.00101035	0.00475905	blood
GOTERM_BP_FAT	GO:0006959~humoral immune response	8	3.01887	4.97e-06	772685, 779969, 804882, 774343, 792659, 803323, 803965, 784836	222	198	66670	12.134	0.00834063	0.00417905	0.00837916	blood
GOTERM_BP_FAT	GO:0007155~cell adhesion	22	8.30189	1.21e-05	785736, 788445, 806383, 816398, 787001, 819758, 822774, 795745, 779276, 815286, 816205, 819650, 800146, 814112, 774702, 795620, 784467, 782027, 811347, 778164, 791411, 789967	222	2156	66670	3.06444	0.0201419	0.00675956	0.0203549	blood
GOTERM_BP_FAT	GO:0022610~biological adhesion	22	8.30189	1.21e-05	785736, 788445, 806383, 816398, 787001, 819758, 822774, 795745, 779276, 815286, 816205, 819650, 800146, 814112, 774702, 795620, 784467, 782027, 811347, 778164, 791411, 789967	222	2157	66670	3.06302	0.0202022	0.00508926	0.0204165	blood
GOTERM_BP_FAT	GO:0006955~immune response	66	14.8315	2.61e-32	795178, 827026, 804882, 796452, 786724, 800124, 820539, 777014, 774554, 783801, 772436, 802685, 777641, 787858, 778442, 824977, 773496, 797665, 790871, 818219, 819682, 813881, 810617, 811434, 819142, 778956, 802395, 805406, 798985, 803633, 819347, 781558, 820201, 819445, 821906, 807099, 803041, 772685, 808770, 780302, 781966, 825532, 802526, 820422, 815393, 785977, 794018, 807005, 820419, 773692,…	351	1985	66670	6.31549	5.43e-29	5.43e-29	4.5e-29	kidney
GOTERM_CC_FAT	GO:0031226~intrinsic to plasma membrane	69	15.5056	2.07e-22	772865, 788445, 797987, 795178, 818537, 796452, 820539, 774554, 780460, 819159, 772436, 793196, 789828, 805414, 791612, 802685, 777641, 818219, 781462, 782170, 818358, 814848, 813881, 780180, 794957, 799184, 787686, 783515, 786865, 794252, 820427, 800304, 797109, 819347, 782083, 777426, 819445, 798588, 787606, 797103, 785642, 820620, 814479, 784317, 778750, 822684, 785979, 807651, 813585, 822869,…	346	2312	46028	3.97015	5.95e-20	2.97e-20	2.75e-19	kidney
GOTERM_CC_FAT	GO:0005576~extracellular region	105	23.5955	1.83e-15	788445, 792011, 797123, 827026, 804882, 824537, 786724, 800124, 778965, 778209, 780460, 820375, 786274, 825107, 786631, 805052, 772627, 783648, 793457, 796135, 815901, 790871, 783847, 818358, 800380, 819682, 806561, 813881, 778956, 798985, 803041, 793466, 772685, 814479, 780302, 820422, 807005, 822869, 802214, 803740, 816681, 803055, 784226, 792659, 819663, 810928, 827099, 797413, 785752, 800421,…	346	6309	46028	2.21399	5.1e-13	1.7e-13	2.35e-12	kidney
GOTERM_CC_FAT	GO:0044459~plasma membrane part	95	21.3483	7.46e-13	772865, 788445, 797987, 826739, 795178, 818537, 809819, 773482, 797538, 796452, 820539, 774135, 818916, 807536, 780460, 774554, 819159, 785599, 772436, 805414, 789828, 793196, 791612, 802685, 777641, 823119, 806832, 818219, 818358, 782170, 781462, 814848, 813881, 810617, 780180, 811434, 794957, 799184, 787686, 783515, 786865, 820427, 794252, 800304, 797109, 819347, 782083, 777426, 819445, 798588,…	346	5934	46028	2.12972	2.14e-10	4.28e-11	9.91e-10	kidney
GOTERM_BP_FAT	GO:0002684~positive regulation of immune system process	24	5.39326	1.32e-10	821906, 783742, 815489, 772685, 806832, 773496, 795178, 797665, 776568, 804882, 797103, 780302, 781966, 819682, 792659, 815393, 794018, 776614, 825802, 798985, 802873, 794252, 775321, 781558	351	824	66670	5.53232	2.76e-07	4.59e-08	2.29e-07	kidney
