# Supplementary material for: Differential DNA methylation with age displays both common and dynamic features across human tissues that are influenced by CpG landscape
Source: Genome Biol. 2013 Sep 13;14(9):R102. doi: 10.1186/gb-2013-14-9-r102 (PMC4053985; doi:10.1186/gb-2013-14-9-r102)
Supplement: Additional file 13 — Unique GO terms across tissues for positive ageCGs/genes. [file gb-2013-14-9-r102-S13.xlsx]

## Sheet: 1wayGO_pos.txt
Category	Term	Count	%	PValue	Genes	List Total	Pop Hits	Pop Total	Fold Enrichment	Bonferroni	Benjamini	FDR	tissue
GOTERM_CC_FAT	GO:0030054~cell junction	42	8.4507	5.25e-10	801803, 786199, 821006, 805012, 778543, 780201, 816275, 822776, 788242, 816891, 808205, 774133, 791110, 787961, 793195, 818297, 823059, 818796, 803866, 799883, 775740, 789608, 773187, 812909, 778806, 808783, 806739, 783129, 822268, 811975, 803328, 777170, 795599, 813736, 801112, 782147, 788978, 789591, 812621, 777479, 774165, 779237	372	1696	46028	3.0641	1.59e-07	3.18e-08	7.02e-07	blood
GOTERM_CC_FAT	GO:0070161~anchoring junction	18	3.62173	1.03e-06	773187, 821006, 812909, 778543, 778806, 808783, 822268, 803328, 822776, 774133, 787961, 788978, 793195, 812621, 777479, 823059, 774165, 818796	372	507	46028	4.39282	0.000313	2.23e-05	0.00138141	blood
GOTERM_BP_FAT	GO:0030324~lung development	14	2.8169	1.31e-06	785658, 793328, 774809, 816842, 822776, 820528, 787120, 775692, 793141, 794838, 808267, 823059, 791894, 778275	412	393	66670	5.76459	0.00308402	4.06e-05	0.0022963	blood
GOTERM_BP_FAT	GO:0030323~respiratory tube development	14	2.8169	1.64e-06	785658, 793328, 774809, 816842, 822776, 820528, 787120, 775692, 793141, 794838, 808267, 823059, 791894, 778275	412	401	66670	5.64959	0.00384812	4.94e-05	0.00286632	blood
GOTERM_BP_FAT	GO:0060541~respiratory system development	14	2.8169	3.87e-06	785658, 793328, 774809, 816842, 822776, 820528, 787120, 775692, 793141, 794838, 808267, 823059, 791894, 778275	412	434	66670	5.22001	0.00907948	0.000105	0.00678064	blood
GOTERM_BP_FAT	GO:0043066~negative regulation of apoptosis	23	4.62777	4.21e-06	816026, 819273, 819745, 800532, 803502, 797539, 809516, 809184, 793873, 816368, 808609, 786401, 781719, 784609, 815140, 818739, 818297, 794612, 797682, 809288, 819639, 812283, 810936	412	1157	66670	3.21683	0.00987981	0.000112	0.00738129	blood
GOTERM_BP_FAT	GO:0043069~negative regulation of programmed cell death	23	4.62777	5.5e-06	816026, 819273, 819745, 800532, 803502, 797539, 809516, 809184, 793873, 816368, 808609, 786401, 781719, 784609, 815140, 818739, 818297, 794612, 797682, 809288, 819639, 812283, 810936	412	1177	66670	3.16217	0.0128908	0.000138	0.00964538	blood
GOTERM_BP_FAT	GO:0060548~negative regulation of cell death	23	4.62777	5.67e-06	816026, 819273, 819745, 800532, 803502, 797539, 809516, 809184, 793873, 816368, 808609, 786401, 781719, 784609, 815140, 818739, 818297, 794612, 797682, 809288, 819639, 812283, 810936	412	1179	66670	3.1568	0.0132702	0.000139	0.00993111	blood
GOTERM_BP_FAT	GO:0014032~neural crest cell development	9	1.81087	6.09e-06	811857, 778484, 808163, 818739, 797539, 791894, 820828, 809188, 809516	412	155	66670	9.39602	0.0142529	0.000148	0.0106718	blood
GOTERM_BP_FAT	GO:0014033~neural crest cell differentiation	9	1.81087	1.05e-05	811857, 778484, 808163, 818739, 797539, 791894, 820828, 809188, 809516	412	167	66670	8.72086	0.0243758	0.000231	0.0183447	blood
GOTERM_BP_FAT	GO:0031016~pancreas development	8	1.60966	2.26e-05	811857, 793328, 793141, 803502, 826848, 791894, 778275, 785236	412	135	66670	9.58936	0.0518961	0.000448	0.0396109	blood
GOTERM_BP_FAT	GO:0048754~branching morphogenesis of a tube	18	2.08575	1.65e-07	817702, 802906, 799969, 819827, 777063, 825374, 773568, 791542, 820688, 825252, 772267, 820528, 800382, 780522, 780460, 807448, 821438, 791781	735	324	66670	5.0393	0.00052	7.13e-06	0.000299	brain
GOTERM_BP_FAT	GO:0006952~defense response	43	4.98262	3.98e-07	780578, 781966, 779614, 790343, 818700, 810270, 816755, 773892, 802168, 793108, 807005, 820874, 786525, 819473, 791865, 781719, 794313, 793034, 802214, 773292, 815898, 826260, 824976, 799969, 789032, 790871, 802361, 796080, 783108, 815387, 823536, 787656, 795103, 817961, 776889, 784882, 777671, 824893, 775913, 816533, 823405, 825137, 793770	735	1615	66670	2.41512	0.00125086	1.67e-05	0.00072	brain
GOTERM_BP_FAT	GO:0021536~diencephalon development	12	1.3905	9.34e-07	787439, 811857, 776980, 808207, 804320, 812751, 780522, 826848, 797119, 791894, 804141, 817321	735	149	66670	7.3053	0.00293641	3.68e-05	0.00169112	brain
GOTERM_BP_FAT	GO:0048704~embryonic skeletal system morphogenesis	14	1.62225	9.6e-07	817702, 783422, 796083, 794493, 820688, 784143, 809539, 776334, 810634, 800616, 789522, 778793, 776629, 778345	735	215	66670	5.90653	0.00301827	3.69e-05	0.00173833	brain
GOTERM_BP_FAT	GO:0048584~positive regulation of response to stimulus	26	3.01275	2.67e-06	777063, 780578, 825374, 793249, 781966, 807005, 794386, 823331, 820874, 791865, 813080, 815898, 821438, 826260, 789032, 783742, 775481, 825899, 808163, 820293, 787656, 795103, 795111, 777671, 815415, 802772	735	778	66670	3.03136	0.00838305	8.96e-05	0.00484107	brain
GOTERM_BP_FAT	GO:0007243~protein kinase cascade	29	3.36037	4.45e-06	804763, 808835, 786601, 819273, 819290, 811209, 796309, 810270, 787763, 788592, 817430, 820874, 780460, 799320, 815440, 813080, 794825, 783742, 818218, 822075, 796080, 824086, 776980, 812803, 804275, 787522, 777592, 793566, 774444	735	962	66670	2.73443	0.0139118	0.000136	0.00805616	brain
GOTERM_BP_FAT	GO:0008217~regulation of blood pressure	16	1.854	4.72e-06	824976, 813383, 808163, 812369, 820293, 783032, 787656, 776980, 774578, 807536, 791954, 781103, 798944, 806963, 816533, 796380	735	328	66670	4.42476	0.0147634	0.00014	0.00855298	brain
GOTERM_BP_FAT	GO:0021983~pituitary gland development	10	1.15875	5.64e-06	787439, 811857, 776980, 812751, 780522, 826848, 797119, 791894, 804141, 817321	735	115	66670	7.88761	0.0175946	0.000166	0.0102077	brain
GOTERM_CC_FAT	GO:0016323~basolateral plasma membrane	24	2.781	9.02e-06	780251, 772513, 819273, 778806, 819668, 820207, 780476, 783032, 788592, 826979, 804141, 813177, 805520, 778745, 806202, 807536, 780460, 825154, 792057, 801335, 822191, 826234, 795356, 818796	619	601	46028	2.9694	0.00388069	0.000432	0.012719	brain
GOTERM_BP_FAT	GO:0007565~female pregnancy	14	1.62225	1.03e-05	799969, 824976, 798884, 783742, 803798, 797486, 809539, 817961, 776418, 774578, 774704, 790741, 794087, 815244	735	267	66670	4.7562	0.0318251	0.000272	0.0185976	brain
GOTERM_BP_FAT	GO:0001656~metanephros development	12	1.3905	1.03e-05	802906, 799969, 819827, 781486, 809397, 813608, 807448, 780522, 820688, 818739, 772267, 809516	735	191	66670	5.6989	0.031955	0.000268	0.0186747	brain
GOTERM_BP_FAT	GO:0048878~chemical homeostasis	87	5.60567	4.9e-15	804586, 795564, 817439, 786686, 794279, 805012, 791015, 818881, 793972, 780108, 820235, 786278, 780992, 791582, 797732, 826997, 775701, 797682, 794926, 808904, 788582, 799969, 803670, 791048, 809842, 772496, 785594, 779041, 816842, 820528, 772402, 776889, 820078, 816654, 789630, 805402, 801678, 779712, 800208, 810858, 773117, 780121, 816552, 819273, 820775, 825374, 817299, 783077, 818077, 814682,…	1292	1738	66670	2.58308	1.82e-11	5.52e-13	9.02e-12	kidney
GOTERM_BP_FAT	GO:0050801~ion homeostasis	71	4.57474	2.05e-12	795564, 804586, 817439, 794279, 786686, 805012, 791015, 818881, 793972, 780108, 820235, 780992, 791582, 797732, 797682, 794926, 808904, 799969, 803670, 788582, 791048, 809842, 772496, 785594, 779041, 772402, 776889, 816654, 789630, 805402, 779712, 800208, 810858, 773117, 780121, 816552, 819273, 820775, 825374, 817299, 783077, 818077, 814682, 818651, 792325, 797898, 780030, 816211, 811780, 812255,…	1292	1418	66670	2.58375	7.65e-09	1.42e-10	3.78e-09	kidney
GOTERM_MF_FAT	GO:0005201~extracellular matrix structural constituent	23	1.48196	2.6e-12	807878, 788090, 803640, 780010, 819194, 803644, 822776, 810626, 798167, 782875, 813116, 774879, 774673, 826660, 809878, 799249, 804939, 780333, 800291, 776582, 821332, 808600, 812509	1235	182	68838	7.04397	3.15e-09	1.75e-10	4.2e-09	kidney
GOTERM_BP_FAT	GO:0055065~metal ion homeostasis	43	2.77062	3.05e-12	773117, 817439, 816552, 820775, 825374, 817299, 783077, 791015, 780108, 793972, 791582, 814682, 797732, 797898, 792325, 816211, 794926, 797682, 811780, 808904, 816950, 789692, 788582, 803670, 807280, 799969, 791048, 809842, 796807, 772496, 799949, 792095, 787656, 803695, 776889, 776980, 816654, 791954, 805402, 800208, 809288, 810858, 802696	1292	613	66670	3.61973	1.14e-08	1.96e-10	5.62e-09	kidney
GOTERM_BP_FAT	GO:0055074~calcium ion homeostasis	39	2.51289	8.15e-12	773117, 817439, 820775, 825374, 817299, 783077, 791015, 793972, 780108, 791582, 797732, 797898, 792325, 816211, 794926, 797682, 811780, 816950, 789692, 788582, 803670, 807280, 799969, 791048, 809842, 796807, 772496, 799949, 792095, 787656, 803695, 776889, 776980, 816654, 791954, 805402, 800208, 809288, 810858	1292	529	66670	3.80432	3.04e-08	4.75e-10	1.5e-08	kidney
GOTERM_BP_FAT	GO:0051960~regulation of nervous system development	44	2.83505	1.01e-11	819555, 780121, 809397, 816552, 807242, 825337, 793328, 800532, 793975, 793972, 774675, 811857, 787736, 790002, 803892, 786363, 797304, 780030, 814263, 813297, 795422, 774436, 799969, 814610, 802078, 785024, 820737, 820215, 772249, 820528, 800842, 785236, 794232, 812595, 776980, 785943, 781293, 819366, 808089, 816325, 774165, 780059, 809288, 790444	1292	663	66670	3.42458	3.78e-08	5.73e-10	1.87e-08	kidney
GOTERM_BP_FAT	GO:0006875~cellular metal ion homeostasis	40	2.57732	3.86e-11	773117, 817439, 816552, 817299, 783077, 791015, 793972, 780108, 791582, 814682, 797732, 797898, 792325, 816211, 794926, 797682, 811780, 808904, 816950, 789692, 788582, 803670, 807280, 799969, 791048, 809842, 796807, 772496, 799949, 792095, 787656, 803695, 776889, 776980, 816654, 791954, 805402, 800208, 809288, 810858	1292	584	66670	3.5344	1.44e-07	1.9e-09	7.12e-08	kidney
GOTERM_BP_FAT	GO:0006873~cellular ion homeostasis	64	4.12371	3.89e-11	817439, 794279, 786686, 805012, 791015, 818881, 780108, 793972, 820235, 780992, 791582, 797732, 797682, 794926, 808904, 799969, 803670, 788582, 791048, 809842, 772496, 785594, 779041, 772402, 776889, 816654, 789630, 805402, 779712, 800208, 810858, 773117, 780121, 819273, 816552, 817299, 783077, 814682, 818651, 792325, 797898, 780030, 816211, 811780, 812255, 816950, 799883, 789692, 781448, 807280,…	1292	1288	66670	2.56408	1.45e-07	1.89e-09	7.18e-08	kidney
GOTERM_CC_FAT	GO:0034702~ion channel complex	50	3.22165	5.28e-11	790880, 779138, 789638, 820843, 818881, 816106, 801555, 801731, 804178, 820235, 826685, 788031, 791646, 809503, 809995, 791682, 811853, 809842, 780766, 816654, 792280, 789630, 801114, 793833, 810858, 820321, 822252, 780121, 785642, 776470, 776512, 795689, 821537, 814682, 797304, 779384, 802561, 812255, 781448, 799883, 796807, 772873, 797132, 813554, 799634, 803695, 823142, 787041, 782147, 809288	1138	686	46028	2.94799	2.86e-08	2.39e-09	7.7e-08	kidney
GOTERM_BP_FAT	GO:0006874~cellular calcium ion homeostasis	37	2.38402	5.23e-11	773117, 817439, 817299, 783077, 791015, 793972, 780108, 791582, 797732, 797898, 792325, 816211, 794926, 797682, 811780, 816950, 789692, 788582, 803670, 807280, 799969, 791048, 809842, 796807, 772496, 799949, 792095, 787656, 803695, 776889, 776980, 816654, 791954, 805402, 809288, 800208, 810858	1292	512	66670	3.72906	1.95e-07	2.47e-09	9.65e-08	kidney
GOTERM_BP_FAT	GO:0060341~regulation of cellular localization	48	3.09278	5.69e-11	817439, 794279, 780121, 794448, 779660, 827023, 818881, 788592, 774675, 781362, 820235, 785918, 826997, 800435, 797304, 793034, 818739, 813080, 775701, 795422, 782923, 825766, 782173, 789692, 807897, 817898, 794152, 810265, 803057, 817627, 783247, 799949, 814791, 826848, 816842, 801837, 804141, 807210, 798641, 776980, 817849, 789630, 791954, 815888, 809288, 780059, 777298, 787025	1292	813	66670	3.04662	2.12e-07	2.66e-09	1.05e-07	kidney
GOTERM_BP_FAT	GO:0055082~cellular chemical homeostasis	64	4.12371	6.8e-11	817439, 794279, 786686, 805012, 791015, 818881, 780108, 793972, 820235, 780992, 791582, 797732, 797682, 794926, 808904, 799969, 803670, 788582, 791048, 809842, 772496, 785594, 779041, 772402, 776889, 816654, 789630, 805402, 779712, 800208, 810858, 773117, 780121, 819273, 816552, 817299, 783077, 814682, 818651, 792325, 797898, 780030, 816211, 811780, 812255, 816950, 799883, 789692, 781448, 807280,…	1292	1306	66670	2.52874	2.54e-07	3.06e-09	1.25e-07	kidney
GOTERM_MF_FAT	GO:0005267~potassium channel activity	40	2.57732	1.05e-10	820321, 822252, 801436, 779138, 778916, 795689, 801555, 795754, 801731, 818732, 820235, 821537, 814682, 798342, 810912, 797304, 798242, 779384, 797663, 790556, 799674, 812255, 802561, 788031, 791646, 809995, 791682, 809503, 787093, 811853, 796807, 772873, 797132, 823364, 780766, 787041, 785404, 792280, 801114, 789630	1235	652	68838	3.41959	1.27e-07	6.33e-09	1.69e-07	kidney
GOTERM_MF_FAT	GO:0005249~voltage-gated potassium channel activity	35	2.25515	1.27e-10	820321, 822252, 779138, 778916, 795689, 801555, 801731, 795754, 820235, 821537, 814682, 798342, 810912, 798242, 797304, 779384, 797663, 790556, 812255, 802561, 788031, 791646, 809995, 791682, 809503, 787093, 811853, 796807, 772873, 797132, 780766, 787041, 792280, 801114, 789630	1235	515	68838	3.78811	1.54e-07	7.33e-09	2.06e-07	kidney
GOTERM_BP_FAT	GO:0050767~regulation of neurogenesis	39	2.51289	2.7e-10	819555, 780121, 816552, 807242, 825337, 793328, 800532, 793975, 793972, 774675, 811857, 790002, 803892, 786363, 814263, 813297, 795422, 774436, 799969, 814610, 802078, 785024, 820737, 820215, 772249, 820528, 785236, 794232, 812595, 776980, 785943, 781293, 819366, 808089, 816325, 774165, 780059, 809288, 790444	1292	597	66670	3.371	1.01e-06	1.09e-08	4.97e-07	kidney
GOTERM_BP_FAT	GO:0060284~regulation of cell development	43	2.77062	4.51e-10	819555, 819827, 780121, 816552, 807242, 825337, 793328, 800532, 793975, 793972, 774675, 811857, 790002, 803892, 786363, 814263, 813297, 795422, 774436, 799969, 814610, 802078, 785024, 803057, 820737, 820215, 772249, 820528, 785236, 794232, 812595, 776980, 807448, 785943, 781293, 777711, 819366, 808089, 816325, 774165, 780059, 809288, 790444	1292	720	66670	3.0818	1.68e-06	1.75e-08	8.32e-07	kidney
GOTERM_BP_FAT	GO:0030001~metal ion transport	85	5.4768	4.51e-10	790880, 789872, 820643, 826332, 779138, 812564, 816106, 793972, 774823, 801555, 816873, 782562, 801731, 818732, 804178, 820235, 810912, 797732, 825453, 799131, 792057, 795261, 788031, 791646, 791682, 809995, 788582, 809503, 787093, 811853, 809842, 780766, 823364, 780465, 772402, 774262, 792280, 816654, 801114, 789630, 810858, 793833, 820321, 809678, 822252, 820775, 801436, 783077, 776512, 776470,…	1292	2094	66670	2.09464	1.68e-06	1.74e-08	8.33e-07	kidney
GOTERM_BP_FAT	GO:0030902~hindbrain development	24	1.54639	6.64e-10	807582, 788582, 799969, 809397, 793328, 785024, 793975, 779474, 785846, 793972, 818035, 774133, 778335, 823154, 809327, 787736, 780892, 805868, 772641, 782392, 780059, 809288, 791894, 790444	1292	245	66670	5.05491	2.48e-06	2.48e-08	1.23e-06	kidney
GOTERM_BP_FAT	GO:0007611~learning or memory	30	1.93299	1.07e-09	779920, 785010, 816713, 790343, 806573, 775962, 793972, 780108, 800311, 779570, 798048, 797304, 792225, 793034, 824976, 809842, 808783, 807563, 791357, 772496, 779474, 807153, 787656, 806870, 803695, 776980, 791954, 810015, 796024, 800208	1292	390	66670	3.9694	3.98e-06	3.83e-08	1.97e-06	kidney
GOTERM_BP_FAT	GO:0045664~regulation of neuron differentiation	33	2.12629	1.14e-09	819555, 780121, 807242, 793328, 825337, 793975, 793972, 774675, 811857, 790002, 786363, 813297, 814263, 774436, 814610, 799969, 802078, 785024, 820737, 820215, 772249, 820528, 812595, 794232, 785943, 781293, 819366, 808089, 774165, 816325, 780059, 809288, 790444	1292	467	66670	3.64641	4.26e-06	4.02e-08	2.11e-06	kidney
GOTERM_BP_FAT	GO:0043627~response to estrogen stimulus	25	1.61082	1.34e-09	779920, 786601, 820775, 820843, 822776, 814682, 822982, 791419, 815222, 791781, 810936, 824976, 799969, 802801, 776812, 813056, 810578, 788657, 775480, 785490, 814403, 775913, 810015, 822620, 791894	1292	276	66670	4.67411	5e-06	4.63e-08	2.47e-06	kidney
GOTERM_BP_FAT	GO:0055080~cation homeostasis	50	3.22165	1.56e-09	795564, 804586, 817439, 791015, 780108, 793972, 791582, 797732, 794926, 797682, 808904, 803670, 799969, 788582, 791048, 809842, 772496, 785594, 772402, 776889, 816654, 805402, 800208, 810858, 773117, 820775, 816552, 817299, 825374, 783077, 818077, 814682, 797898, 792325, 816211, 780030, 811780, 816950, 789692, 807280, 796807, 799949, 792095, 787656, 803695, 776980, 791954, 809288, 823049, 802696	1292	962	66670	2.68203	5.83e-06	5.35e-08	2.88e-06	kidney
GOTERM_BP_FAT	GO:0043434~response to peptide hormone stimulus	33	2.12629	2.23e-09	786601, 814970, 820843, 820287, 822776, 779314, 789713, 786278, 826997, 801761, 811818, 773934, 815222, 799969, 794152, 817897, 804896, 803057, 776812, 826848, 779474, 801837, 816842, 785490, 821763, 794232, 794596, 775402, 814294, 773347, 816326, 800208, 808600	1292	480	66670	3.54765	8.32e-06	7.5e-08	4.11e-06	kidney
GOTERM_BP_FAT	GO:0014070~response to organic cyclic substance	29	1.86856	2.85e-09	779920, 780121, 818223, 818881, 793972, 780108, 780030, 818959, 817215, 799969, 817898, 804896, 809842, 784182, 799949, 772496, 776812, 826848, 786824, 775480, 793050, 787656, 814403, 776980, 775402, 791954, 810015, 813022, 800208	1292	382	66670	3.91744	1.06e-05	9.26e-08	5.26e-06	kidney
GOTERM_BP_FAT	GO:0042592~homeostatic process	100	6.4433	3.11e-09	804586, 817439, 786686, 794279, 793972, 820235, 780992, 791582, 786278, 826997, 800435, 775701, 788582, 791048, 772496, 779041, 816842, 799102, 783124, 772402, 776889, 789630, 779712, 800208, 810858, 784353, 819273, 820775, 816552, 817299, 807490, 780972, 814682, 797898, 824280, 780030, 777030, 816685, 819070, 788840, 815222, 800522, 799883, 807280, 808112, 803057, 792095, 779474, 813554, 803695,…	1292	2737	66670	1.88536	1.16e-05	9.99e-08	5.73e-06	kidney
GOTERM_BP_FAT	GO:0007517~muscle organ development	40	2.57732	7.11e-09	802477, 779920, 791704, 811711, 783422, 819273, 798788, 825337, 816021, 814970, 802470, 797539, 774193, 773053, 778146, 810398, 797879, 784640, 799393, 776162, 825302, 823414, 778573, 813274, 816842, 813554, 800017, 775760, 800959, 794639, 799680, 804501, 812187, 774673, 808267, 819995, 796888, 810858, 802850, 773518	1292	702	66670	2.94029	2.65e-05	2.19e-07	1.31e-05	kidney
GOTERM_MF_FAT	GO:0005539~glycosaminoglycan binding	29	1.86856	8.33e-09	822080, 777063, 780677, 809477, 799381, 807222, 815476, 777851, 774193, 810626, 816294, 810335, 805414, 824280, 810959, 824505, 776582, 807878, 780010, 800017, 800842, 806870, 821855, 803958, 801678, 826674, 800291, 776732, 811345	1235	433	68838	3.73312	1.01e-05	4.39e-07	1.35e-05	kidney
GOTERM_BP_FAT	GO:0055066~di-, tri-valent inorganic cation homeostasis	42	2.70619	9.13e-09	773117, 817439, 820775, 825374, 817299, 783077, 791015, 793972, 780108, 818077, 791582, 797732, 797898, 792325, 816211, 780030, 794926, 797682, 811780, 816950, 789692, 788582, 803670, 807280, 799969, 791048, 809842, 796807, 772496, 799949, 792095, 787656, 772402, 803695, 776889, 776980, 816654, 791954, 805402, 800208, 809288, 810858	1292	768	66670	2.82199	3.41e-05	2.7e-07	1.68e-05	kidney
GOTERM_BP_FAT	GO:0051480~cytosolic calcium ion homeostasis	24	1.54639	9.26e-09	773117, 789692, 807280, 817439, 817299, 796807, 772496, 792095, 783077, 791015, 787656, 803695, 776980, 776889, 816654, 791582, 797732, 791954, 797898, 794926, 809288, 800208, 811780, 816950	1292	281	66670	4.4073	3.46e-05	2.72e-07	1.71e-05	kidney
GOTERM_MF_FAT	GO:0008201~heparin binding	25	1.61082	1.09e-08	822080, 777063, 780677, 799381, 807222, 815476, 777851, 774193, 810626, 816294, 810335, 805414, 824280, 810959, 824505, 776582, 807878, 780010, 800842, 806870, 821855, 803958, 801678, 800291, 776732	1235	331	68838	4.20991	1.32e-05	5.49e-07	1.76e-05	kidney
GOTERM_CC_FAT	GO:0030425~dendrite	36	2.31959	1.51e-08	786686, 780121, 802048, 787957, 793972, 799110, 818651, 792154, 816211, 791786, 793034, 797663, 790556, 810041, 793845, 773292, 779284, 788582, 824976, 772496, 826848, 795485, 783129, 778382, 824086, 803695, 794201, 776980, 794752, 778335, 816654, 824796, 796024, 809288, 800208, 790267	1138	477	46028	3.05256	8.19e-06	5.46e-07	2.2e-05	kidney
GOTERM_BP_FAT	GO:0033555~multicellular organismal response to stress	17	1.09536	1.46e-08	799969, 785010, 786686, 808112, 799949, 772496, 790343, 787656, 799110, 816838, 787660, 798048, 793034, 809288, 800208, 822600, 816950	1292	139	66670	6.31106	5.43e-05	4.11e-07	2.68e-05	kidney
GOTERM_CC_FAT	GO:0034703~cation channel complex	35	2.25515	1.9e-08	790880, 820321, 822252, 779138, 776470, 776512, 795689, 801555, 801731, 804178, 820235, 821537, 814682, 797304, 779384, 802561, 812255, 788031, 791646, 809995, 791682, 809503, 811853, 796807, 772873, 797132, 780766, 803695, 787041, 816654, 792280, 801114, 809288, 810858, 793833	1138	459	46028	3.08415	1.03e-05	6.44e-07	2.77e-05	kidney
GOTERM_BP_FAT	GO:0050905~neuromuscular process	21	1.35309	2.48e-08	799883, 788582, 808871, 788275, 805012, 789638, 793972, 813554, 807906, 774133, 776980, 794232, 782147, 809327, 814682, 779307, 777417, 809288, 800208, 818959, 786081	1292	227	66670	4.77377	9.26e-05	6.66e-07	4.58e-05	kidney
GOTERM_BP_FAT	GO:0007204~elevation of cytosolic calcium ion concentration	22	1.41753	2.57e-08	773117, 789692, 807280, 817439, 817299, 772496, 792095, 791015, 787656, 803695, 776980, 776889, 816654, 791582, 797732, 791954, 797898, 794926, 809288, 800208, 811780, 816950	1292	250	66670	4.54099	9.61e-05	6.86e-07	4.75e-05	kidney
GOTERM_BP_FAT	GO:0048663~neuron fate commitment	18	1.15979	2.77e-08	811711, 824390, 808871, 776785, 802078, 793328, 825337, 800532, 820215, 820528, 774675, 785236, 811857, 812187, 774326, 772641, 813297, 814263	1292	165	66670	5.62933	0.000103	7.34e-07	5.11e-05	kidney
GOTERM_MF_FAT	GO:0001871~pattern binding	30	1.93299	3.32e-08	822080, 777063, 780677, 809477, 799381, 807222, 815476, 777851, 774193, 810626, 811298, 816294, 810335, 805414, 824280, 810959, 824505, 776582, 807878, 780010, 800017, 800842, 806870, 821855, 803958, 801678, 826674, 800291, 776732, 811345	1235	491	68838	3.40566	4.03e-05	1.44e-06	5.38e-05	kidney
GOTERM_MF_FAT	GO:0030247~polysaccharide binding	30	1.93299	3.32e-08	822080, 777063, 780677, 809477, 799381, 807222, 815476, 777851, 774193, 810626, 811298, 816294, 810335, 805414, 824280, 810959, 824505, 776582, 807878, 780010, 800017, 800842, 806870, 821855, 803958, 801678, 826674, 800291, 776732, 811345	1235	491	68838	3.40566	4.03e-05	1.44e-06	5.38e-05	kidney
GOTERM_BP_FAT	GO:0042391~regulation of membrane potential	31	1.99742	4.09e-08	817439, 786686, 780121, 819273, 805012, 818881, 793972, 820235, 780992, 814682, 818651, 812255, 781448, 799883, 799969, 796807, 772496, 799949, 779041, 779474, 813554, 787656, 816654, 782147, 789630, 817104, 779712, 809288, 800208, 810858, 795275	1292	487	66670	3.28474	0.000152	1.07e-06	7.54e-05	kidney
GOTERM_BP_FAT	GO:0055085~transmembrane transport	88	5.6701	4.97e-08	795564, 804586, 789872, 810440, 820643, 819825, 826332, 816476, 779138, 777399, 820843, 825821, 812564, 774823, 801555, 816873, 782562, 801731, 804178, 820235, 810912, 797732, 825453, 792057, 803720, 826685, 795261, 788031, 791646, 797203, 791682, 787093, 773472, 785594, 818449, 786824, 780766, 816842, 776890, 811433, 772402, 774262, 792280, 816654, 801114, 783027, 787708, 818689, 820321, 822252,…	1292	2437	66670	1.86335	0.000185	1.27e-06	9.16e-05	kidney
GOTERM_BP_FAT	GO:0002791~regulation of peptide secretion	17	1.09536	5.21e-08	817898, 794152, 783247, 814791, 816842, 801837, 774675, 776980, 817849, 820235, 789630, 826997, 797304, 815888, 775701, 780059, 782923	1292	152	66670	5.7713	0.000194	1.32e-06	9.61e-05	kidney
GOTERM_BP_FAT	GO:0030005~cellular di-, tri-valent inorganic cation homeostasis	39	2.51289	6.49e-08	773117, 817439, 817299, 783077, 791015, 793972, 780108, 791582, 797732, 797898, 792325, 816211, 780030, 794926, 797682, 811780, 816950, 789692, 788582, 803670, 807280, 799969, 791048, 809842, 796807, 772496, 799949, 792095, 787656, 803695, 772402, 776889, 776980, 816654, 791954, 805402, 800208, 809288, 810858	1292	732	66670	2.7493	0.000242	1.62e-06	0.00012	kidney
GOTERM_BP_FAT	GO:0050796~regulation of insulin secretion	16	1.03093	6.58e-08	817898, 794152, 783247, 814791, 816842, 801837, 774675, 817849, 820235, 789630, 826997, 797304, 815888, 775701, 780059, 782923	1292	135	66670	6.11581	0.000245	1.64e-06	0.000121	kidney
GOTERM_BP_FAT	GO:0006813~potassium ion transport	41	2.64175	6.71e-08	820643, 820321, 822252, 801436, 779138, 778916, 795689, 801555, 795754, 801731, 818732, 820235, 821537, 814682, 798342, 810912, 798242, 779384, 797663, 790556, 799674, 812255, 802561, 788031, 791646, 809995, 791682, 809503, 787093, 811853, 796807, 772873, 797132, 823364, 780766, 787041, 785404, 792280, 801114, 789630, 823049	1292	795	66670	2.66124	0.00025	1.65e-06	0.000124	kidney
GOTERM_BP_FAT	GO:0046883~regulation of hormone secretion	20	1.28866	7.03e-08	789692, 817898, 794152, 794279, 783247, 779660, 814791, 801837, 816842, 774675, 776980, 817849, 820235, 789630, 826997, 797304, 815888, 780059, 775701, 782923	1292	219	66670	4.71253	0.000262	1.72e-06	0.00013	kidney
GOTERM_BP_FAT	GO:0042472~inner ear morphogenesis	20	1.28866	7.56e-08	820250, 788582, 777063, 808315, 789638, 813274, 808363, 785846, 816106, 799634, 777752, 774879, 780892, 819488, 791108, 774326, 813297, 777417, 796024, 795629	1292	220	66670	4.69111	0.000282	1.83e-06	0.00014	kidney
GOTERM_BP_FAT	GO:0009953~dorsal/ventral pattern formation	21	1.35309	7.68e-08	807582, 804422, 811711, 776785, 819827, 810265, 809397, 793328, 801935, 799901, 820215, 774675, 800842, 775760, 800382, 785236, 807448, 779246, 782392, 779898, 790444	1292	243	66670	4.45945	0.000287	1.85e-06	0.000142	kidney
GOTERM_BP_FAT	GO:0030334~regulation of cell migration	32	2.06186	8.17e-08	779920, 817299, 825374, 819745, 786456, 787382, 780108, 774193, 788592, 791582, 826660, 795422, 815222, 802906, 789692, 799969, 816886, 779129, 817897, 803057, 797290, 772496, 820215, 800842, 787656, 776980, 799249, 780703, 794831, 808267, 806963, 800208	1292	531	66670	3.10974	0.000305	1.95e-06	0.000151	kidney
GOTERM_MF_FAT	GO:0016247~channel regulator activity	15	0.966495	1.27e-07	791646, 787093, 822252, 809842, 781155, 796807, 799949, 772873, 778382, 776980, 816838, 799686, 793034, 811341, 826916	1235	132	68838	6.33401	0.000154	5.3e-06	0.000205	kidney
GOTERM_BP_FAT	GO:0030003~cellular cation homeostasis	42	2.70619	1.35e-07	773117, 817439, 816552, 817299, 783077, 791015, 793972, 780108, 791582, 814682, 797732, 797898, 792325, 816211, 780030, 794926, 797682, 811780, 808904, 816950, 789692, 788582, 803670, 807280, 799969, 791048, 809842, 796807, 772496, 799949, 792095, 787656, 772402, 803695, 776889, 776980, 816654, 791954, 805402, 800208, 809288, 810858	1292	848	66670	2.55577	0.000505	3.14e-06	0.00025	kidney
GOTERM_BP_FAT	GO:0031099~regeneration	20	1.28866	1.52e-07	803866, 786431, 811711, 799969, 777063, 786601, 808403, 772369, 776812, 779041, 823637, 775480, 794232, 814403, 791419, 800481, 813022, 816326, 823204, 819523	1292	230	66670	4.48714	0.000567	3.48e-06	0.00028	kidney
GOTERM_BP_FAT	GO:0040012~regulation of locomotion	34	2.19072	1.71e-07	779920, 777063, 817299, 825374, 819745, 786456, 787382, 780108, 774193, 788592, 791582, 826660, 795422, 815222, 802906, 789692, 799969, 816886, 779129, 817897, 803057, 797290, 772496, 820215, 772249, 800842, 787656, 776980, 799249, 780703, 794831, 808267, 806963, 800208	1292	608	66670	2.88565	0.000637	3.86e-06	0.000315	kidney
GOTERM_BP_FAT	GO:0051270~regulation of cell motion	34	2.19072	1.85e-07	779920, 825374, 817299, 819745, 786456, 787382, 780108, 774193, 788592, 791582, 826660, 786363, 795422, 815222, 802906, 789692, 799969, 816886, 779129, 817897, 803057, 797290, 772496, 820215, 800842, 787656, 776980, 799249, 780703, 794831, 808267, 806963, 800208, 824836	1292	610	66670	2.87619	0.000689	4.15e-06	0.000341	kidney
GOTERM_BP_FAT	GO:0051048~negative regulation of secretion	18	1.15979	1.87e-07	782173, 789692, 817898, 794279, 803057, 799949, 779660, 814970, 814791, 801837, 797539, 776980, 817849, 820235, 789630, 791954, 800435, 793034	1292	188	66670	4.94063	0.000699	4.18e-06	0.000345	kidney
GOTERM_BP_FAT	GO:0007628~adult walking behavior	13	0.837629	2.04e-07	799883, 817898, 803695, 776980, 778335, 814682, 782147, 789025, 809288, 800208, 810858, 786081, 825071	1292	91	66670	7.37174	0.000762	4.49e-06	0.000377	kidney
GOTERM_BP_FAT	GO:0008406~gonad development	25	1.61082	2.79e-07	825374, 786787, 779660, 814001, 778484, 791419, 801761, 776725, 791781, 789692, 799969, 794152, 802961, 781486, 823414, 814791, 799901, 816842, 814403, 802400, 807971, 814294, 773347, 800481, 776732	1292	365	66670	3.5344	0.00104022	5.98e-06	0.000514	kidney
GOTERM_BP_FAT	GO:0032868~response to insulin stimulus	23	1.48196	2.81e-07	794152, 817897, 804896, 803057, 814970, 776812, 779474, 820287, 801837, 816842, 789713, 779314, 785490, 821763, 794596, 786278, 775402, 773347, 826997, 801761, 816326, 800208, 815222	1292	313	66670	3.79185	0.00104756	5.99e-06	0.000518	kidney
GOTERM_BP_FAT	GO:0007586~digestion	18	1.15979	2.94e-07	813220, 824976, 816886, 773021, 798459, 781155, 783077, 781357, 816842, 820078, 784706, 814682, 816685, 782635, 782343, 817215, 825137, 794926	1292	194	66670	4.78783	0.00109483	6.22e-06	0.000541	kidney
GOTERM_BP_FAT	GO:0021510~spinal cord development	15	0.966495	3.51e-07	811711, 776785, 808871, 825337, 774675, 800842, 785236, 811857, 818035, 823154, 812187, 799110, 776629, 814263, 809288	1292	133	66670	5.81979	0.00130889	7.36e-06	0.000647	kidney
GOTERM_CC_FAT	GO:0043025~cell soma	35	2.25515	4.58e-07	819555, 786686, 780121, 787957, 791015, 790343, 818651, 779307, 792154, 791786, 797663, 788582, 824976, 816886, 820737, 826848, 780766, 788657, 785181, 823477, 787656, 803695, 798636, 794201, 778335, 792280, 816654, 773347, 824796, 794612, 796024, 809288, 800208, 786081, 787025	1138	525	46028	2.69643	0.000248	1.38e-05	0.000667	kidney
GOTERM_BP_FAT	GO:0051050~positive regulation of transport	35	2.25515	3.73e-07	817439, 777063, 810776, 814970, 783077, 789713, 788592, 820263, 774675, 815601, 801761, 816211, 803265, 797304, 818739, 813080, 795422, 815222, 782923, 825766, 789692, 788582, 817898, 803057, 772496, 799949, 814791, 826848, 816842, 804141, 787656, 776980, 815888, 800208, 815589	1292	660	66670	2.73648	0.00139119	7.78e-06	0.000688	kidney
GOTERM_BP_FAT	GO:0021537~telencephalon development	20	1.28866	4.04e-07	824390, 788275, 785024, 809477, 800532, 820215, 793972, 787439, 812595, 776980, 799110, 774879, 781823, 801761, 781719, 819366, 781037, 800208, 812283, 779898	1292	245	66670	4.21242	0.00150563	8.37e-06	0.000745	kidney
GOTERM_BP_FAT	GO:0019725~cellular homeostasis	65	4.18814	4.22e-07	817439, 794279, 786686, 805012, 791015, 818881, 793972, 780108, 820235, 780992, 791582, 797732, 797682, 794926, 808904, 799969, 803670, 788582, 791048, 809842, 772496, 785594, 779041, 799102, 772402, 776889, 816654, 789630, 805402, 779712, 800208, 810858, 773117, 780121, 819273, 816552, 817299, 783077, 814682, 818651, 792325, 797898, 780030, 816211, 811780, 812255, 816950, 799883, 789692, 781448,…	1292	1689	66670	1.98587	0.00157329	8.7e-06	0.000778	kidney
GOTERM_BP_FAT	GO:0007588~excretion	14	0.902062	4.89e-07	795564, 804586, 790880, 809503, 780121, 798459, 772496, 818881, 803695, 776980, 776889, 814682, 805898, 826685	1292	117	66670	6.17462	0.00182248	9.86e-06	0.000902	kidney
GOTERM_BP_FAT	GO:0006939~smooth muscle contraction	13	0.837629	5.2e-07	789692, 773021, 778573, 772496, 818881, 803695, 776980, 816654, 814682, 814386, 818739, 800208, 816950	1292	99	66670	6.77604	0.00193743	1.04e-05	0.000958	kidney
GOTERM_BP_FAT	GO:0050954~sensory perception of mechanical stimulus	21	1.35309	5.3e-07	795564, 820250, 804586, 788582, 818889, 818877, 790987, 813966, 789638, 813274, 816106, 807906, 799634, 820235, 812187, 787660, 816211, 793034, 800848, 777417, 808600	1292	274	66670	3.95491	0.00197449	1.06e-05	0.000977	kidney
GOTERM_CC_FAT	GO:0016324~apical plasma membrane	29	1.86856	6.92e-07	804586, 790880, 795564, 819825, 819273, 814970, 820843, 822776, 797539, 818077, 814682, 822982, 802254, 826925, 820250, 788582, 779129, 785594, 809624, 810578, 819483, 812073, 774262, 800291, 774165, 815737, 824836, 802696, 823049	1138	392	46028	2.99221	0.000375	1.97e-05	0.00100767	kidney
GOTERM_BP_FAT	GO:0042471~ear morphogenesis	20	1.28866	5.49e-07	820250, 788582, 777063, 808315, 789638, 813274, 808363, 785846, 816106, 799634, 777752, 774879, 780892, 819488, 791108, 774326, 813297, 777417, 796024, 795629	1292	250	66670	4.12817	0.0020471	1.09e-05	0.00101276	kidney
GOTERM_BP_FAT	GO:0007605~sensory perception of sound	20	1.28866	6.19e-07	795564, 820250, 804586, 788582, 818889, 818877, 790987, 813966, 789638, 813274, 816106, 807906, 799634, 820235, 812187, 816211, 793034, 800848, 777417, 808600	1292	252	66670	4.09541	0.00230905	1.22e-05	0.0011425	kidney
GOTERM_BP_FAT	GO:0048585~negative regulation of response to stimulus	23	1.48196	6.51e-07	802906, 794152, 786686, 786601, 809842, 805012, 819223, 803057, 820737, 776812, 820287, 790343, 793972, 774133, 776980, 811418, 803958, 823331, 801761, 774343, 798774, 800208, 818959	1292	329	66670	3.60745	0.00242713	1.27e-05	0.001201	kidney
GOTERM_BP_FAT	GO:0007189~activation of adenylate cyclase activity by G-protein signaling pathway	14	0.902062	7.22e-07	813220, 816713, 808112, 807563, 775133, 791015, 809539, 780108, 823917, 794935, 815888, 800208, 826234, 779284	1292	121	66670	5.9705	0.00268943	1.4e-05	0.00133097	kidney
GOTERM_BP_FAT	GO:0010578~regulation of adenylate cyclase activity involved in G-protein signaling	14	0.902062	7.22e-07	813220, 816713, 808112, 807563, 775133, 791015, 809539, 780108, 823917, 794935, 815888, 800208, 826234, 779284	1292	121	66670	5.9705	0.00268943	1.4e-05	0.00133097	kidney
GOTERM_BP_FAT	GO:0010579~positive regulation of adenylate cyclase activity by G-protein signaling pathway	14	0.902062	7.22e-07	813220, 816713, 808112, 807563, 775133, 791015, 809539, 780108, 823917, 794935, 815888, 800208, 826234, 779284	1292	121	66670	5.9705	0.00268943	1.4e-05	0.00133097	kidney
GOTERM_BP_FAT	GO:0032101~regulation of response to external stimulus	30	1.93299	7.64e-07	822080, 786686, 777063, 820775, 805012, 817299, 825374, 819745, 799381, 793972, 811418, 774133, 801761, 818959, 774436, 802906, 789692, 794152, 779129, 809842, 803057, 792095, 772249, 787656, 776980, 803958, 810015, 774343, 796888, 800208	1292	529	66670	2.9264	0.00284876	1.47e-05	0.00140992	kidney
GOTERM_BP_FAT	GO:0043062~extracellular structure organization	30	1.93299	8.52e-07	819273, 803640, 774011, 807222, 810626, 809327, 824861, 803900, 782769, 784476, 788582, 780010, 778573, 787120, 804141, 804949, 776980, 804501, 774673, 774165, 796024, 782392, 809288, 800208, 775090, 821332, 810858, 808600, 790444, 812509	1292	532	66670	2.9099	0.00317515	1.63e-05	0.00157172	kidney
GOTERM_BP_FAT	GO:0007193~inhibition of adenylate cyclase activity by G-protein signaling	12	0.773196	8.94e-07	776980, 773021, 789999, 816713, 794935, 807563, 799949, 812369, 775133, 775701, 826234, 779284	1292	86	66670	7.2003	0.00333153	1.7e-05	0.00164926	kidney
GOTERM_MF_FAT	GO:0042277~peptide binding	38	2.44845	1.12e-06	773117, 813220, 800227, 817299, 812369, 816949, 791015, 791653, 781905, 816520, 796350, 817682, 791582, 793205, 779570, 794926, 775701, 811780, 815400, 815222, 806504, 816950, 788455, 801446, 811853, 773021, 788275, 778414, 772496, 826848, 792095, 800760, 821763, 823917, 800322, 782635, 797027, 826234	1235	852	68838	2.48602	0.00136041	4.25e-05	0.0018181	kidney
GOTERM_CC_FAT	GO:0045177~apical part of cell	35	2.25515	1.26e-06	804586, 790880, 795564, 819825, 819273, 814970, 820843, 822776, 797539, 818077, 814682, 822982, 802254, 826925, 825766, 820250, 817326, 788582, 779129, 785594, 809624, 810578, 804141, 819483, 812073, 774262, 805898, 800291, 796024, 774165, 815737, 826916, 824836, 802696, 823049	1138	549	46028	2.57855	0.000682	3.41e-05	0.00183392	kidney
GOTERM_BP_FAT	GO:0008344~adult locomotory behavior	18	1.15979	1.16e-06	799883, 817898, 799949, 816949, 793972, 803695, 776980, 778335, 782147, 814682, 789025, 776629, 818739, 809288, 800208, 810858, 786081, 825071	1292	214	66670	4.34037	0.00432963	2.19e-05	0.00214443	kidney
GOTERM_BP_FAT	GO:0007584~response to nutrient	25	1.61082	1.24e-06	779920, 820775, 819417, 818800, 822982, 791419, 817215, 811818, 773292, 815222, 799969, 773021, 816886, 804896, 773813, 816842, 775480, 793050, 814403, 803958, 810015, 822620, 782635, 791894, 808600	1292	397	66670	3.24951	0.00462754	2.33e-05	0.00229232	kidney
GOTERM_BP_FAT	GO:0006811~ion transport	126	8.11856	1.45e-06	804586, 790880, 820643, 810440, 826332, 789638, 812564, 816106, 793972, 801555, 818732, 804178, 820235, 815601, 803720, 795261, 772475, 788031, 791646, 788582, 773472, 786824, 823364, 780465, 772402, 776889, 789630, 810858, 793833, 826916, 820321, 809678, 822252, 820775, 801436, 822776, 778916, 821537, 814682, 798342, 773357, 780030, 799674, 802561, 799883, 807280, 772873, 813554, 803695, 785404,…	1292	4203	66670	1.54696	0.00541228	2.71e-05	0.00268211	kidney
GOTERM_BP_FAT	GO:0042596~fear response	11	0.708763	1.47e-06	799969, 785010, 786686, 816838, 808112, 799949, 798048, 793034, 790343, 800208, 822600	1292	73	66670	7.77567	0.00548377	2.74e-05	0.00271763	kidney
GOTERM_BP_FAT	GO:0007270~nerve-nerve synaptic transmission	13	0.837629	1.48e-06	799883, 817326, 772481, 805012, 807153, 780108, 793972, 776980, 782147, 798048, 809288, 800208, 810858	1292	109	66670	6.15439	0.00549285	2.73e-05	0.00272215	kidney
GOTERM_MF_FAT	GO:0019198~transmembrane receptor protein phosphatase activity	7	0.451031	1.91e-06	793368, 825595, 784056, 820737, 817585, 818019, 785490	1235	22	68838	17.7352	0.00231589	6.82e-05	0.0030965	kidney
GOTERM_CC_FAT	GO:0008076~voltage-gated potassium channel complex	26	1.67526	2.3e-06	820321, 822252, 779138, 795689, 801555, 801731, 820235, 821537, 814682, 797304, 779384, 812255, 802561, 788031, 791646, 809503, 791682, 809995, 811853, 796807, 772873, 797132, 780766, 787041, 792280, 801114	1138	347	46028	3.03057	0.00124696	5.67e-05	0.00335264	kidney
GOTERM_CC_FAT	GO:0034705~potassium channel complex	26	1.67526	2.3e-06	820321, 822252, 779138, 795689, 801555, 801731, 820235, 821537, 814682, 797304, 779384, 812255, 802561, 788031, 791646, 809503, 791682, 809995, 811853, 796807, 772873, 797132, 780766, 787041, 792280, 801114	1138	347	46028	3.03057	0.00124696	5.67e-05	0.00335264	kidney
GOTERM_BP_FAT	GO:0003006~reproductive developmental process	43	2.77062	2.18e-06	810440, 818889, 820775, 786787, 825374, 779660, 787763, 814001, 824603, 791582, 778484, 777847, 785869, 791419, 801761, 775234, 776725, 786401, 791781, 815222, 789692, 799969, 794152, 802961, 781486, 823414, 814791, 791542, 799901, 816842, 820528, 802400, 814403, 807971, 814294, 773347, 814591, 810015, 800481, 776732, 785948, 790444, 797842	1292	980	66670	2.26418	0.00808824	3.98e-05	0.00401358	kidney
GOTERM_BP_FAT	GO:0043086~negative regulation of catalytic activity	35	2.25515	2.35e-06	813220, 820775, 816713, 785627, 819223, 812369, 812018, 780108, 781362, 823331, 779570, 781719, 793034, 775701, 816950, 779284, 773021, 803057, 807563, 799949, 775133, 815670, 778382, 776816, 776980, 824444, 816838, 789999, 805955, 791954, 794935, 812931, 819488, 800208, 826234	1292	717	66670	2.51893	0.00874482	4.28e-05	0.00434082	kidney
GOTERM_MF_FAT	GO:0019838~growth factor binding	24	1.54639	2.79e-06	805794, 819273, 780010, 825374, 803057, 794258, 803212, 814970, 816558, 787138, 776216, 773892, 822982, 810959, 806963, 816326, 774975, 786772, 799169, 808600, 784476, 815222, 774436, 786493	1235	418	68838	3.20034	0.00337151	9.65e-05	0.00451028	kidney
GOTERM_BP_FAT	GO:0010817~regulation of hormone levels	28	1.80412	2.49e-06	808955, 808878, 790013, 787439, 816520, 799110, 797732, 797304, 808902, 788388, 772995, 825972, 794152, 818877, 826848, 779041, 816842, 820528, 803695, 821763, 786589, 775402, 814294, 775671, 773347, 780059, 809288, 791894	1292	501	66670	2.88395	0.00926158	4.52e-05	0.00459852	kidney
GOTERM_BP_FAT	GO:0048839~inner ear development	21	1.35309	2.51e-06	820250, 788582, 777063, 808315, 789638, 813274, 808363, 785846, 816106, 799634, 777752, 774879, 814682, 780892, 819488, 791108, 774326, 813297, 777417, 796024, 795629	1292	303	66670	3.57639	0.00932076	4.52e-05	0.00462804	kidney
GOTERM_MF_FAT	GO:0015459~potassium channel regulator activity	9	0.579897	2.87e-06	791646, 776980, 787093, 816838, 822252, 796807, 799949, 772873, 811341	1235	50	68838	10.0331	0.00347446	9.67e-05	0.00464824	kidney
GOTERM_BP_FAT	GO:0043583~ear development	23	1.48196	2.61e-06	820250, 788582, 799969, 777063, 808315, 789638, 808363, 813274, 785846, 816106, 799634, 775760, 777752, 774879, 814682, 780892, 819488, 791108, 774326, 813297, 777417, 796024, 795629	1292	358	66670	3.31522	0.00968493	4.66e-05	0.00480974	kidney
GOTERM_BP_FAT	GO:0042060~wound healing	34	2.19072	2.64e-06	786431, 822080, 811711, 788548, 777063, 808403, 819273, 817299, 793328, 814970, 823637, 797539, 780108, 774193, 813116, 798049, 794313, 824505, 803866, 817326, 780010, 772369, 803057, 779041, 819117, 775480, 787120, 803958, 800481, 800291, 816326, 806963, 776732, 785083	1292	689	66670	2.54641	0.00981767	4.7e-05	0.00487599	kidney
GOTERM_BP_FAT	GO:0021543~pallium development	16	1.03093	2.7e-06	824390, 788275, 785024, 809477, 800532, 820215, 793972, 812595, 774879, 799110, 781823, 801761, 781719, 819366, 800208, 812283	1292	180	66670	4.58686	0.0100334	4.78e-05	0.00498365	kidney
GOTERM_BP_FAT	GO:0022037~metencephalon development	14	0.902062	2.73e-06	799969, 788582, 809397, 785024, 793972, 818035, 778335, 823154, 787736, 780892, 782392, 809288, 780059, 790444	1292	136	66670	5.31199	0.0101182	4.8e-05	0.00502602	kidney
GOTERM_MF_FAT	GO:0030246~carbohydrate binding	47	3.02835	3.31e-06	822080, 810770, 777063, 820302, 780677, 809477, 799381, 774653, 807222, 815476, 774193, 777851, 810626, 811298, 816294, 775390, 797447, 786959, 810335, 792156, 805414, 824280, 810959, 792671, 824505, 776582, 809279, 807878, 788618, 780010, 801403, 800842, 800017, 806870, 781933, 803958, 821855, 774121, 805402, 823188, 801678, 803885, 826674, 800291, 776732, 811989, 811345	1235	1228	68838	2.13334	0.00400959	0.000106	0.00536557	kidney
GOTERM_BP_FAT	GO:0007631~feeding behavior	18	1.15979	3.11e-06	824976, 817898, 794152, 817439, 786686, 783247, 772496, 793972, 776980, 821763, 816520, 809327, 791954, 779570, 793034, 800208, 794926, 786081	1292	230	66670	4.03843	0.011542	5.42e-05	0.00573734	kidney
GOTERM_BP_FAT	GO:0007398~ectoderm development	28	1.80412	3.33e-06	790133, 777063, 809397, 793328, 779660, 808955, 810626, 781362, 780992, 778484, 814236, 825766, 782191, 799969, 772995, 780010, 812511, 820215, 822924, 813662, 810015, 814591, 776732, 785083, 808600, 811716, 811521, 790444	1292	509	66670	2.83863	0.0123395	5.77e-05	0.00613623	kidney
GOTERM_BP_FAT	GO:0007218~neuropeptide signaling pathway	21	1.35309	3.54e-06	799883, 824372, 824976, 813220, 817439, 773021, 778414, 826072, 787656, 808198, 782147, 790395, 779570, 798944, 803720, 782635, 772475, 792226, 822600, 811827, 812875	1292	310	66670	3.49563	0.013141	6.1e-05	0.00653746	kidney
GOTERM_BP_FAT	GO:0007190~activation of adenylate cyclase activity	15	0.966495	4.05e-06	813220, 816713, 808112, 807563, 775133, 791015, 809539, 780108, 823917, 794935, 787707, 815888, 800208, 826234, 779284	1292	163	66670	4.74867	0.0150094	6.94e-05	0.00747398	kidney
GOTERM_BP_FAT	GO:0001662~behavioral fear response	9	0.579897	4.31e-06	799969, 785010, 786686, 799949, 798048, 793034, 790343, 800208, 822600	1292	49	66670	9.47795	0.0159725	7.32e-05	0.00795743	kidney
GOTERM_MF_FAT	GO:0008307~structural constituent of muscle	10	0.64433	5.11e-06	791704, 780355, 802266, 802048, 776162, 806467, 778573, 813056, 786006, 780747	1235	71	68838	7.8506	0.00617184	0.000159	0.00826792	kidney
GOTERM_BP_FAT	GO:0022604~regulation of cell morphogenesis	25	1.61082	4.71e-06	780121, 825374, 789713, 793972, 824762, 805079, 786363, 790002, 807090, 774250, 774436, 814610, 775740, 779129, 820737, 772249, 794232, 781293, 785943, 800291, 774165, 816325, 809288, 821783, 790444	1292	429	66670	3.00712	0.0174399	7.96e-05	0.00869491	kidney
GOTERM_BP_FAT	GO:0002209~behavioral defense response	9	0.579897	5.05e-06	799969, 785010, 786686, 799949, 798048, 793034, 790343, 800208, 822600	1292	50	66670	9.28839	0.018667	8.49e-05	0.00931244	kidney
GOTERM_CC_FAT	GO:0044420~extracellular matrix part	26	1.67526	6.74e-06	774011, 807222, 821230, 810626, 804989, 813116, 826660, 798049, 780333, 780030, 800848, 776582, 793845, 797879, 788090, 780010, 787120, 775480, 814366, 774673, 799249, 800291, 821332, 808600, 812509, 819523	1138	369	46028	2.84988	0.00364537	0.000159	0.00981262	kidney
GOTERM_CC_FAT	GO:0030424~axon	31	1.99742	6.77e-06	786686, 785012, 802352, 778892, 819746, 819290, 791015, 774133, 795608, 814682, 810912, 818651, 793034, 790556, 793845, 803866, 824976, 826848, 778382, 788657, 824086, 800760, 787656, 794232, 776980, 775173, 815888, 813022, 779924, 800208, 786081	1138	491	46028	2.55364	0.00366024	0.000153	0.00985272	kidney
GOTERM_BP_FAT	GO:0046903~secretion	45	2.89948	5.51e-06	804586, 790880, 795564, 780121, 798459, 780201, 777399, 783077, 808878, 800125, 818881, 809539, 790013, 814682, 797732, 781719, 797304, 826685, 813080, 772475, 793486, 799883, 775646, 809503, 824976, 794152, 817627, 772496, 799949, 808510, 803695, 821763, 776980, 776889, 782147, 773347, 791954, 805898, 803274, 809288, 780059, 810858, 790267, 786493, 790444	1292	1088	66670	2.13428	0.0203535	9.22e-05	0.0101625	kidney
GOTERM_BP_FAT	GO:0008544~epidermis development	26	1.67526	5.79e-06	790133, 777063, 779660, 808955, 810626, 781362, 780992, 778484, 814236, 825766, 782191, 772995, 799969, 780010, 812511, 820215, 822924, 813662, 810015, 814591, 776732, 785083, 808600, 811716, 811521, 790444	1292	464	66670	2.8915	0.0213594	9.64e-05	0.0106701	kidney
GOTERM_CC_FAT	GO:0031012~extracellular matrix	59	3.80155	7.48e-06	809477, 819194, 807222, 821230, 774127, 794694, 784176, 804989, 801761, 804939, 776582, 797879, 784476, 819877, 787120, 814366, 774673, 801678, 800291, 826674, 821332, 775090, 786493, 818019, 812509, 790444, 803640, 803644, 774011, 822776, 777851, 810626, 813116, 799110, 826660, 809878, 798049, 780333, 780030, 800848, 793845, 803900, 791781, 817837, 774784, 807878, 788090, 780010, 808239, 775480,…	1138	1272	46028	1.87605	0.00404345	0.000162	0.0108863	kidney
GOTERM_BP_FAT	GO:0060348~bone development	26	1.67526	6.03e-06	804586, 795564, 819827, 820775, 809539, 798167, 818800, 789522, 780972, 778484, 792325, 801761, 785933, 776582, 791781, 784476, 799969, 803057, 800842, 806870, 799726, 807448, 810015, 819901, 808600, 795275	1292	465	66670	2.88528	0.022246	9.95e-05	0.011118	kidney
GOTERM_MF_FAT	GO:0019899~enzyme binding	49	3.15722	7.27e-06	804586, 800125, 788592, 825253, 810335, 826997, 807930, 773834, 799969, 778958, 795823, 815507, 804141, 793050, 783124, 787121, 785490, 794201, 810188, 803958, 802772, 784353, 786601, 819273, 819223, 822393, 795493, 822776, 781362, 793368, 805079, 816211, 824280, 810677, 787340, 774250, 815222, 775740, 824565, 803695, 814403, 794232, 818084, 786100, 807971, 819999, 786474, 812931, 821783	1235	1344	68838	2.03216	0.00877614	0.00022	0.0117719	kidney
GOTERM_BP_FAT	GO:0007613~memory	14	0.902062	6.45e-06	779920, 809842, 816713, 772496, 807563, 806573, 793972, 787656, 791954, 810015, 797304, 793034, 796024, 800208	1292	147	66670	4.91449	0.0237821	0.000106	0.011895	kidney
GOTERM_BP_FAT	GO:0045762~positive regulation of adenylate cyclase activity	15	0.966495	6.6e-06	813220, 816713, 808112, 807563, 775133, 791015, 809539, 780108, 823917, 794935, 787707, 815888, 800208, 826234, 779284	1292	170	66670	4.55313	0.0243421	0.000108	0.0121786	kidney
GOTERM_BP_FAT	GO:0001764~neuron migration	18	1.15979	6.84e-06	802477, 788275, 786686, 802078, 785012, 793975, 790343, 822776, 820215, 807163, 812778, 791582, 799110, 803892, 813297, 783523, 774165, 782392	1292	244	66670	3.80672	0.025212	0.000112	0.0126193	kidney
GOTERM_BP_FAT	GO:0032870~cellular response to hormone stimulus	24	1.54639	7.07e-06	817898, 817897, 816713, 803057, 814970, 791357, 807563, 775133, 809539, 820287, 789713, 779314, 775962, 821855, 792859, 822982, 794935, 826997, 801761, 816326, 800208, 787919, 815222, 779284	1292	410	66670	3.02061	0.0260507	0.000115	0.0130447	kidney
GOTERM_BP_FAT	GO:0030534~adult behavior	22	1.41753	7.17e-06	799883, 817898, 794152, 780121, 799949, 816949, 818881, 793972, 803695, 776980, 778335, 782147, 814682, 789025, 776629, 818739, 793034, 809288, 800208, 810858, 786081, 825071	1292	353	66670	3.216	0.0264035	0.000116	0.0132237	kidney
GOTERM_BP_FAT	GO:0021515~cell differentiation in spinal cord	11	0.708763	8.24e-06	811857, 818035, 811711, 808871, 776785, 812187, 825337, 814263, 809288, 774675, 785236	1292	88	66670	6.45027	0.0302841	0.000131	0.0151973	kidney
GOTERM_BP_FAT	GO:0031281~positive regulation of cyclase activity	15	0.966495	8.63e-06	813220, 816713, 808112, 807563, 775133, 791015, 809539, 780108, 823917, 794935, 787707, 815888, 800208, 826234, 779284	1292	174	66670	4.44846	0.0316839	0.000136	0.0159111	kidney
GOTERM_CC_FAT	GO:0044463~cell projection part	35	2.25515	1.2e-05	804586, 786686, 802048, 791015, 780108, 793972, 793997, 824603, 808739, 805223, 814682, 810912, 818651, 800311, 791786, 793034, 793845, 824976, 826848, 783129, 778382, 810578, 788657, 824086, 783011, 803695, 783027, 775173, 815888, 811520, 796024, 800208, 790267, 815589, 824836	1138	610	46028	2.32069	0.00647827	0.00025	0.0174624	kidney
GOTERM_CC_FAT	GO:0005578~proteinaceous extracellular matrix	55	3.54381	1.33e-05	809477, 819194, 807222, 821230, 774127, 794694, 784176, 804939, 776582, 797879, 784476, 819877, 787120, 814366, 774673, 826674, 800291, 821332, 775090, 786493, 812509, 790444, 818019, 803640, 803644, 774011, 822776, 777851, 810626, 813116, 799110, 826660, 809878, 798049, 780333, 780030, 800848, 803900, 791781, 817837, 774784, 807878, 788090, 780010, 808239, 775480, 810359, 804949, 774879, 799249,…	1138	1178	46028	1.88841	0.00719637	0.000267	0.0194048	kidney
GOTERM_MF_FAT	GO:0015276~ligand-gated ion channel activity	27	1.73969	1.2e-05	790880, 780121, 805012, 785642, 783077, 820843, 818881, 793972, 816106, 795754, 798342, 810912, 815601, 818651, 773357, 797663, 799883, 781448, 809503, 809842, 813554, 799634, 823142, 817657, 782147, 789630, 789591	1235	556	68838	2.70676	0.0144343	0.000355	0.0194161	kidney
GOTERM_MF_FAT	GO:0022834~ligand-gated channel activity	27	1.73969	1.2e-05	790880, 780121, 805012, 785642, 783077, 820843, 818881, 793972, 816106, 795754, 798342, 810912, 815601, 818651, 773357, 797663, 799883, 781448, 809503, 809842, 813554, 799634, 823142, 817657, 782147, 789630, 789591	1235	556	68838	2.70676	0.0144343	0.000355	0.0194161	kidney
GOTERM_MF_FAT	GO:0008092~cytoskeletal protein binding	55	3.54381	1.21e-05	790880, 780008, 820794, 789165, 797167, 821773, 791582, 824267, 778146, 795620, 815403, 773834, 821533, 776911, 806467, 785594, 778958, 783129, 815507, 788928, 787121, 817578, 813022, 790267, 819223, 802048, 795493, 800105, 790178, 824762, 814682, 805079, 788987, 820513, 811814, 797304, 786006, 815063, 818796, 825087, 775740, 776162, 778573, 821340, 807153, 780747, 800959, 778335, 818084, 826376,…	1235	1612	68838	1.90177	0.0145976	0.00035	0.0196373	kidney
GOTERM_BP_FAT	GO:0009968~negative regulation of signal transduction	34	2.19072	1.07e-05	779920, 822680, 786601, 819223, 814970, 820287, 794855, 823331, 826997, 794767, 801761, 800435, 790253, 798774, 808902, 802906, 824685, 804422, 810265, 809284, 797290, 803387, 820737, 776812, 808868, 800842, 775760, 814403, 805408, 776980, 789028, 797128, 775671, 780703	1292	737	66670	2.38056	0.0391212	0.000167	0.0197211	kidney
GOTERM_BP_FAT	GO:0001525~angiogenesis	28	1.80412	1.1e-05	779920, 790300, 777063, 825374, 819745, 825252, 791582, 791419, 780892, 795422, 791781, 788455, 805750, 809284, 813274, 809624, 818233, 792174, 772249, 809188, 818502, 800382, 821855, 806963, 811344, 819995, 774165, 808265	1292	544	66670	2.65599	0.0403615	0.000172	0.0203593	kidney
GOTERM_BP_FAT	GO:0048514~blood vessel morphogenesis	36	2.31959	1.12e-05	802477, 779920, 790300, 777063, 825374, 819745, 825252, 825595, 791582, 791419, 780892, 824280, 795629, 795422, 791781, 804803, 788455, 817326, 781486, 808315, 805750, 809284, 813274, 809624, 818233, 792174, 772249, 809188, 818502, 800382, 821855, 811344, 806963, 819995, 774165, 808265	1292	806	66670	2.30481	0.0409223	0.000173	0.0206482	kidney
GOTERM_BP_FAT	GO:0051349~positive regulation of lyase activity	15	0.966495	1.27e-05	813220, 816713, 808112, 807563, 775133, 791015, 809539, 780108, 823917, 794935, 787707, 815888, 800208, 826234, 779284	1292	180	66670	4.30018	0.0462695	0.000196	0.0234107	kidney
GOTERM_BP_FAT	GO:0035115~embryonic forelimb morphogenesis	10	0.64433	1.33e-05	807582, 812778, 772995, 795431, 783422, 808413, 808267, 791894, 790444, 797842	1292	74	66670	6.97327	0.0484857	0.000203	0.0245602	kidney
GOTERM_BP_FAT	GO:0030855~epithelial cell differentiation	23	1.48196	1.39e-05	802477, 781486, 793328, 825374, 823595, 797290, 785594, 820215, 820528, 802400, 780992, 799249, 774704, 780703, 814236, 814591, 813662, 794313, 791108, 808089, 794360, 824582, 802696	1292	398	66670	2.98203	0.0506507	0.000209	0.0256857	kidney
GOTERM_BP_FAT	GO:0050678~regulation of epithelial cell proliferation	18	1.15979	1.42e-05	782191, 777063, 819273, 825374, 772496, 790343, 820215, 793050, 797348, 802400, 785869, 805955, 799249, 791954, 791108, 776732, 795422, 816950	1292	258	66670	3.60015	0.0515284	0.000212	0.0261428	kidney
GOTERM_MF_FAT	GO:0016564~transcription repressor activity	34	2.19072	1.92e-05	802477, 798788, 808955, 809048, 802470, 799609, 825253, 789522, 780972, 790253, 800708, 807897, 821531, 813909, 818877, 805337, 796820, 776816, 812595, 824444, 812187, 805955, 789528, 774704, 786474, 812931, 792254, 820551, 823979, 819366, 819995, 810361, 812283, 795275	1235	819	68838	2.31396	0.0229749	0.00054	0.0310369	kidney
GOTERM_MF_FAT	GO:0032403~protein complex binding	26	1.67526	2e-05	821143, 802048, 820287, 782897, 818077, 782828, 798774, 786006, 813080, 815906, 819070, 818959, 803900, 815222, 807938, 780010, 820737, 803057, 801837, 814403, 786100, 783027, 818689, 806963, 826200, 802772	1235	539	68838	2.68872	0.0239112	0.00055	0.032317	kidney
GOTERM_MF_FAT	GO:0001653~peptide receptor activity	27	1.73969	2.06e-05	773117, 813220, 817299, 812369, 816949, 791653, 796350, 817682, 816520, 791582, 793205, 779570, 775701, 794926, 815400, 811780, 816950, 773021, 778414, 772496, 792095, 800760, 821763, 823917, 800322, 782635, 826234	1235	574	68838	2.62188	0.0246281	0.000554	0.0332979	kidney
GOTERM_MF_FAT	GO:0008528~peptide receptor activity, G-protein coupled	27	1.73969	2.06e-05	773117, 813220, 817299, 812369, 816949, 791653, 796350, 817682, 816520, 791582, 793205, 779570, 775701, 794926, 815400, 811780, 816950, 773021, 778414, 772496, 792095, 800760, 821763, 823917, 800322, 782635, 826234	1235	574	68838	2.62188	0.0246281	0.000554	0.0332979	kidney
GOTERM_BP_FAT	GO:0007010~cytoskeleton organization	51	3.28608	1.84e-05	797167, 789012, 824267, 778146, 779307, 792389, 802581, 821533, 799969, 804102, 776911, 806467, 813056, 795823, 783129, 776816, 787121, 816838, 800342, 826200, 774165, 811716, 789896, 802352, 812018, 823637, 782897, 789713, 795493, 822776, 824762, 805079, 777847, 788987, 819473, 790002, 795592, 810677, 815063, 794466, 818796, 808880, 778573, 800959, 794232, 778335, 799680, 784780, 799210, 794831,…	1292	1365	66670	1.92799	0.0664861	0.000273	0.0339966	kidney
GOTERM_BP_FAT	GO:0007200~activation of phospholipase C activity by G-protein coupled receptor protein signaling pathway coupled to IP3 second messenger	12	0.773196	1.99e-05	776980, 776889, 817439, 772496, 812369, 792095, 800208, 794926, 780108, 787919, 815400, 816950	1292	118	66670	5.24768	0.0717229	0.000293	0.0367759	kidney
GOTERM_MF_FAT	GO:0005251~delayed rectifier potassium channel activity	6	0.386598	2.28e-05	791646, 820235, 822252, 796807, 780766, 795689	1235	20	68838	16.7218	0.0272011	0.000599	0.0368245	kidney
GOTERM_BP_FAT	GO:0034199~activation of protein kinase A activity	7	0.451031	2.08e-05	816713, 794935, 807563, 791357, 775133, 775962, 779284	1292	30	66670	12.0405	0.0746277	0.000303	0.0383243	kidney
GOTERM_BP_FAT	GO:0015837~amine transport	24	1.54639	2.1e-05	801446, 789872, 779129, 818877, 800077, 785594, 777399, 818449, 813109, 809324, 794752, 778745, 785918, 789100, 813080, 809288, 800208, 818959, 810858, 815589, 773518, 774302, 806504, 815128	1292	439	66670	2.82108	0.0752578	0.000304	0.0386608	kidney
GOTERM_MF_FAT	GO:0005200~structural constituent of cytoskeleton	12	0.773196	2.45e-05	794232, 774133, 789012, 803881, 784809, 795592, 813056, 823637, 778958, 788928, 811716, 800959	1235	130	68838	5.14516	0.0292866	0.000632	0.0396896	kidney
GOTERM_BP_FAT	GO:0048665~neuron fate specification	9	0.579897	2.3e-05	808871, 776785, 802078, 825337, 793328, 813297, 820528, 774675, 785236	1292	61	66670	7.61343	0.0820919	0.000331	0.0423253	kidney
GOTERM_BP_FAT	GO:0032147~activation of protein kinase activity	18	1.15979	2.31e-05	803866, 789692, 817439, 786686, 780121, 818218, 816713, 803057, 791357, 807563, 775133, 824086, 797539, 775962, 794935, 815222, 824836, 779284	1292	268	66670	3.46582	0.082522	0.000331	0.0425569	kidney
GOTERM_BP_FAT	GO:0044092~negative regulation of molecular function	37	2.38402	2.47e-05	813220, 820775, 816713, 785627, 819223, 812369, 812018, 780108, 781362, 823331, 779570, 781719, 793034, 775701, 815222, 816950, 779284, 773021, 810265, 803057, 807563, 799949, 775133, 815670, 778382, 776816, 776980, 824444, 816838, 789999, 805955, 791954, 794935, 812931, 819488, 800208, 826234	1292	872	66670	2.18954	0.0881016	0.000352	0.0455703	kidney
GOTERM_MF_FAT	GO:0003713~transcription coactivator activity	15	2.693	6.65e-07	819864, 798276, 807242, 788206, 820345, 794639, 821774, 799548, 783881, 819995, 802138, 823202, 789010, 781132, 796781	439	419	68838	5.61359	0.000472	5.25e-05	0.00100494	muscle
GOTERM_BP_FAT	GO:0006351~transcription, DNA-dependent	26	4.66786	8.88e-07	807242, 822135, 807840, 773365, 802491, 820345, 781362, 772477, 775905, 797068, 782191, 825894, 794188, 785559, 773105, 826708, 814460, 806918, 797348, 789203, 776889, 799548, 807606, 777006, 819995, 821940	463	1164	66670	3.2164	0.0021514	0.000113	0.00156189	muscle
GOTERM_BP_FAT	GO:0032774~RNA biosynthetic process	26	4.66786	1.15e-06	807242, 822135, 807840, 773365, 802491, 820345, 781362, 772477, 775905, 797068, 782191, 825894, 794188, 785559, 773105, 826708, 814460, 806918, 797348, 789203, 776889, 799548, 807606, 777006, 819995, 821940	463	1182	66670	3.16742	0.00278759	0.00014	0.00202439	muscle
GOTERM_MF_FAT	GO:0005518~collagen binding	7	1.25673	1.12e-05	772442, 815809, 796320, 814144, 799424, 789466, 795823	439	78	68838	14.0724	0.00791047	0.000794	0.0168995	muscle
