# Supplementary material for: Differential DNA methylation with age displays both common and dynamic features across human tissues that are influenced by CpG landscape
Source: Genome Biol. 2013 Sep 13;14(9):R102. doi: 10.1186/gb-2013-14-9-r102 (PMC4053985; doi:10.1186/gb-2013-14-9-r102)
Supplement: Additional file 14 — Unique GO terms across tissues for negative ageCGs/genes. [file gb-2013-14-9-r102-S14.xlsx]

## Sheet: Neg_age_alltissues_GO.txt
Category	Term	Count	%	PValue	Genes	List Total	Pop Hits	Pop Total	Fold Enrichment	Bonferroni	Benjamini	FDR	tissue
GOTERM_BP_FAT	GO:0006952~defense response	58	13.0337	5.85e-30	797987, 798708, 795178, 804882, 796452, 786724, 800124, 775539, 777742, 814380, 772436, 791612, 824977, 826923, 797665, 790871, 818219, 819682, 813881, 819142, 778956, 802395, 795339, 779393, 794951, 781558, 820201, 782083, 806334, 821906, 803041, 807099, 772685, 797103, 781966, 778750, 825532, 802526, 799632, 794018, 807005, 800647, 814231, 805692, 802214, 817975, 802361, 819758, 790495, 780785,…	351	1615	66670	6.82148	1.22e-26	6.09e-27	1.01e-26	kidney
GOTERM_CC_FAT	GO:0005887~integral to plasma membrane	68	15.2809	2.04e-22	772865, 788445, 797987, 795178, 818537, 796452, 820539, 774554, 780460, 819159, 772436, 793196, 789828, 805414, 791612, 802685, 777641, 781462, 782170, 818358, 818219, 814848, 813881, 780180, 794957, 799184, 787686, 783515, 786865, 794252, 820427, 800304, 797109, 819347, 777426, 819445, 798588, 787606, 797103, 785642, 820620, 814479, 784317, 778750, 822684, 785979, 807651, 813585, 822869, 815489,…	346	2245	46028	4.02938	5.84e-20	5.84e-20	2.7e-19	kidney
GOTERM_BP_FAT	GO:0006954~inflammatory response	30	6.74157	7.32e-15	821906, 772685, 797987, 804882, 797103, 781966, 778750, 796452, 786724, 800124, 794018, 799632, 807005, 800647, 772436, 791612, 805692, 824977, 797665, 790871, 792659, 813881, 778956, 802395, 784882, 779393, 781558, 807081, 820201, 806334	351	879	66670	6.4827	1.53e-11	5.09e-12	1.27e-11	kidney
GOTERM_BP_FAT	GO:0009611~response to wounding	39	8.76404	2.23e-14	821906, 793466, 772685, 797987, 804882, 797103, 814479, 781966, 778750, 796452, 786724, 800124, 794018, 799632, 807005, 800647, 774275, 772436, 791612, 805692, 823172, 776776, 824977, 797665, 790871, 783847, 792659, 813881, 795970, 778956, 802395, 784882, 779393, 788373, 820427, 807081, 781558, 820201, 806334	351	1620	66670	4.5727	4.65e-11	1.16e-11	3.85e-11	kidney
GOTERM_CC_FAT	GO:0005886~plasma membrane	138	31.0112	9.14e-14	788445, 797987, 826739, 818537, 809819, 773482, 796452, 774135, 778209, 777014, 780460, 819159, 789828, 802685, 777641, 787858, 773496, 812945, 818219, 818358, 781462, 814848, 813881, 811434, 778956, 794957, 800009, 798985, 799184, 803633, 820427, 800304, 797109, 819347, 782083, 818745, 782974, 777426, 787606, 797103, 814479, 820620, 780302, 778750, 825532, 820420, 822684, 785979, 822869, 810673,…	346	10143	46028	1.80992	2.63e-11	6.56e-12	1.21e-10	kidney
GOTERM_BP_FAT	GO:0007166~cell surface receptor linked signal transduction	71	15.9551	6.53e-13	788445, 797987, 795178, 796452, 820539, 800671, 774135, 777014, 780460, 819618, 786274, 805414, 776776, 778442, 824977, 783742, 793457, 806832, 773496, 797013, 790871, 813888, 782170, 785330, 780180, 811434, 778956, 776614, 800009, 799184, 787686, 783515, 786865, 820427, 800304, 789879, 797109, 820201, 782083, 782974, 806334, 798588, 793466, 797103, 814479, 778750, 809539, 802526, 794018, 807005,…	351	5293	66670	2.54788	1.36e-09	2.72e-10	1.13e-09	kidney
GOTERM_BP_FAT	GO:0050865~regulation of cell activation	21	4.7191	1.37e-10	783742, 806832, 795178, 773496, 797665, 776568, 780302, 819682, 815393, 811434, 820539, 825802, 798985, 802873, 820375, 788373, 794252, 775321, 791612, 785371, 802685	351	610	66670	6.53902	2.85e-07	4.07e-08	2.36e-07	kidney
GOTERM_BP_FAT	GO:0051249~regulation of lymphocyte activation	19	4.26966	5.9e-10	783742, 806832, 795178, 773496, 797665, 776568, 780302, 819682, 815393, 811434, 820539, 825802, 802873, 798985, 820375, 794252, 775321, 785371, 802685	351	526	66670	6.86106	1.23e-06	1.53e-07	1.02e-06	kidney
GOTERM_BP_FAT	GO:0009617~response to bacterium	19	4.26966	1.62e-09	824977, 803041, 795178, 797665, 826923, 797103, 819682, 813881, 775539, 819142, 778956, 807005, 806970, 777742, 819999, 797413, 798094, 791612, 817975	351	561	66670	6.43301	3.38e-06	3.07e-07	2.8e-06	kidney
GOTERM_BP_FAT	GO:0002694~regulation of leukocyte activation	19	4.26966	2.95e-09	783742, 806832, 795178, 773496, 797665, 776568, 780302, 819682, 815393, 811434, 820539, 825802, 802873, 798985, 820375, 794252, 775321, 785371, 802685	351	583	66670	6.19025	6.13e-06	5.11e-07	5.09e-06	kidney
GOTERM_BP_FAT	GO:0008285~negative regulation of cell proliferation	24	5.39326	4.83e-09	782191, 792011, 820835, 795178, 797665, 802006, 816398, 810969, 814479, 819682, 813881, 815393, 783034, 820539, 774745, 821281, 777598, 827099, 813585, 775321, 785371, 820201, 776776, 810673	351	996	66670	4.57694	1.01e-05	7.74e-07	8.34e-06	kidney
GOTERM_BP_FAT	GO:0042127~regulation of cell proliferation	38	8.53933	4.98e-09	792011, 799388, 795178, 802006, 816398, 808770, 814479, 815393, 820539, 818916, 780460, 813585, 772436, 785371, 776776, 810673, 782191, 783742, 820835, 797665, 776568, 783847, 810969, 819682, 813881, 774745, 783034, 821281, 798985, 777598, 827099, 819999, 794252, 800304, 775321, 791916, 820201, 816610	351	2371	66670	3.04422	1.04e-05	7.4e-07	8.6e-06	kidney
GOTERM_BP_FAT	GO:0001775~cell activation	23	5.16854	6.21e-09	793466, 783742, 806832, 773496, 795178, 776568, 782170, 780302, 774845, 813881, 811434, 776614, 825802, 802873, 777014, 820427, 788373, 805414, 798094, 772436, 819347, 813931, 778442	351	925	66670	4.72291	1.29e-05	8.62e-07	1.07e-05	kidney
GOTERM_BP_FAT	GO:0050863~regulation of T cell activation	16	3.59551	6.88e-09	783742, 806832, 795178, 797665, 776568, 780302, 819682, 815393, 811434, 820539, 825802, 802873, 798985, 820375, 794252, 802685	351	411	66670	7.39438	1.43e-05	8.95e-07	1.19e-05	kidney
GOTERM_CC_FAT	GO:0005615~extracellular space	43	9.66292	2.47e-08	821906, 793466, 795178, 804882, 814479, 780302, 820422, 786724, 800124, 794018, 807005, 814380, 780460, 793196, 772436, 791612, 786631, 816681, 824977, 788920, 793457, 780080, 797665, 790871, 815901, 783847, 818358, 819682, 784226, 813881, 819663, 774745, 802395, 821214, 791899, 789503, 773231, 798985, 777598, 811322, 797413, 820201, 807542	346	2177	46028	2.62758	7.09e-06	1.18e-06	3.28e-05	kidney
GOTERM_BP_FAT	GO:0009615~response to virus	13	2.92135	2.64e-08	803041, 798708, 811721, 813881, 800124, 786724, 819142, 807005, 779393, 820419, 814380, 797109, 814686	351	270	66670	9.1454	5.49e-05	3.23e-06	4.56e-05	kidney
GOTERM_BP_FAT	GO:0006917~induction of apoptosis	20	4.49438	2.75e-08	782191, 806832, 823119, 795178, 776568, 807102, 809819, 810969, 823505, 780302, 813881, 783034, 821281, 819142, 799701, 784255, 818916, 794252, 775321, 825448	351	754	66670	5.03828	5.72e-05	3.18e-06	4.75e-05	kidney
GOTERM_BP_FAT	GO:0012502~induction of programmed cell death	20	4.49438	2.89e-08	782191, 806832, 823119, 795178, 776568, 807102, 809819, 810969, 823505, 780302, 813881, 783034, 821281, 819142, 799701, 784255, 818916, 794252, 775321, 825448	351	756	66670	5.02495	6.01e-05	3.16e-06	4.99e-05	kidney
GOTERM_BP_FAT	GO:0050867~positive regulation of cell activation	15	3.37079	9.19e-08	783742, 806832, 795178, 797665, 776568, 780302, 819682, 815393, 825802, 802873, 798985, 788373, 794252, 775321, 791612	351	431	66670	6.61055	0.000191	9.56e-06	0.000159	kidney
GOTERM_CC_FAT	GO:0044421~extracellular region part	54	12.1348	1.26e-07	792011, 795178, 804882, 777390, 786724, 800124, 814380, 780460, 793196, 772436, 791612, 786631, 772627, 783648, 824977, 788920, 780080, 793457, 797665, 790871, 815901, 783847, 818358, 779750, 772590, 800380, 819682, 813881, 802395, 772442, 805905, 773231, 798985, 811322, 820201, 821906, 793466, 814479, 780302, 820422, 794018, 807005, 822869, 816681, 784226, 819663, 774745, 789503, 791899, 821214,…	346	3293	46028	2.18146	3.6e-05	5.15e-06	0.000167	kidney
GOTERM_BP_FAT	GO:0043065~positive regulation of apoptosis	24	5.39326	1.09e-07	782191, 806832, 823119, 795178, 797665, 776568, 807102, 809819, 810969, 823505, 780302, 819682, 813881, 783034, 821281, 819142, 799701, 784255, 818916, 777598, 794252, 819618, 775321, 825448	351	1183	66670	3.85345	0.000226	1.08e-05	0.000188	kidney
GOTERM_BP_FAT	GO:0043068~positive regulation of programmed cell death	24	5.39326	1.24e-07	782191, 806832, 823119, 795178, 797665, 776568, 807102, 809819, 810969, 823505, 780302, 819682, 813881, 783034, 821281, 819142, 799701, 784255, 818916, 777598, 794252, 819618, 775321, 825448	351	1192	66670	3.82436	0.000258	1.12e-05	0.000214	kidney
GOTERM_BP_FAT	GO:0010942~positive regulation of cell death	24	5.39326	1.39e-07	782191, 806832, 823119, 795178, 797665, 776568, 807102, 809819, 810969, 823505, 780302, 819682, 813881, 783034, 821281, 819142, 799701, 784255, 818916, 777598, 794252, 819618, 775321, 825448	351	1200	66670	3.79886	0.00029	1.21e-05	0.00024	kidney
GOTERM_BP_FAT	GO:0042981~regulation of apoptosis	36	8.08989	2.24e-07	795178, 802006, 809819, 807102, 808770, 823505, 780302, 818916, 818071, 797564, 819618, 782191, 783742, 797665, 806832, 823119, 776568, 783847, 782170, 810969, 790089, 819682, 785330, 773278, 813881, 783034, 821281, 819142, 799701, 784255, 802873, 777598, 794252, 775321, 825448, 807542	351	2522	66670	2.71132	0.000466	1.86e-05	0.000387	kidney
GOTERM_BP_FAT	GO:0048584~positive regulation of response to stimulus	19	4.26966	2.25e-07	821906, 783742, 772685, 773496, 797665, 776568, 804882, 781966, 819682, 792659, 813881, 774745, 794018, 776614, 825802, 807005, 802873, 779393, 781558	351	778	66670	4.63871	0.000469	1.8e-05	0.000389	kidney
GOTERM_BP_FAT	GO:0042742~defense response to bacterium	12	2.69663	2.5e-07	803041, 795178, 826923, 777742, 797413, 798094, 791612, 819682, 813881, 817975, 775539, 819142	351	271	66670	8.41076	0.000521	1.93e-05	0.000432	kidney
GOTERM_BP_FAT	GO:0045321~leukocyte activation	19	4.26966	2.99e-07	783742, 806832, 795178, 773496, 776568, 782170, 780302, 774845, 811434, 776614, 825802, 802873, 777014, 805414, 798094, 772436, 819347, 813931, 778442	351	793	66670	4.55097	0.000621	2.22e-05	0.000516	kidney
GOTERM_BP_FAT	GO:0043067~regulation of programmed cell death	36	8.08989	3.12e-07	795178, 802006, 809819, 807102, 808770, 823505, 780302, 818916, 818071, 797564, 819618, 782191, 783742, 797665, 806832, 823119, 776568, 783847, 782170, 810969, 790089, 819682, 785330, 773278, 813881, 783034, 821281, 819142, 799701, 784255, 802873, 777598, 794252, 775321, 825448, 807542	351	2558	66670	2.67316	0.000649	2.24e-05	0.000539	kidney
GOTERM_BP_FAT	GO:0045087~innate immune response	15	3.37079	3.22e-07	821906, 807099, 803041, 772685, 804882, 818219, 781966, 780785, 825532, 792659, 784226, 819142, 794018, 805692, 781558	351	478	66670	5.96056	0.00067	2.23e-05	0.000556	kidney
GOTERM_BP_FAT	GO:0050778~positive regulation of immune response	15	3.37079	3.3e-07	821906, 772685, 783742, 773496, 797665, 776568, 804882, 781966, 819682, 792659, 794018, 776614, 825802, 802873, 781558	351	479	66670	5.94811	0.000687	2.22e-05	0.00057	kidney
GOTERM_BP_FAT	GO:0010941~regulation of cell death	36	8.08989	3.38e-07	795178, 802006, 809819, 807102, 808770, 823505, 780302, 818916, 818071, 797564, 819618, 782191, 783742, 797665, 806832, 823119, 776568, 783847, 782170, 810969, 790089, 819682, 785330, 773278, 813881, 783034, 821281, 819142, 799701, 784255, 802873, 777598, 794252, 775321, 825448, 807542	351	2567	66670	2.66379	0.000704	2.2e-05	0.000584	kidney
GOTERM_BP_FAT	GO:0002443~leukocyte mediated immunity	12	2.69663	5.8e-07	794018, 821906, 772685, 825802, 773496, 804882, 798094, 808770, 781966, 792659, 811434, 819142	351	295	66670	7.7265	0.00120593	3.66e-05	0.00100113	kidney
GOTERM_BP_FAT	GO:0050870~positive regulation of T cell activation	12	2.69663	6.38e-07	783742, 825802, 806832, 776568, 797665, 798985, 802873, 795178, 794252, 780302, 819682, 815393	351	298	66670	7.64871	0.00132691	3.91e-05	0.00110163	kidney
GOTERM_BP_FAT	GO:0002252~immune effector process	14	3.14607	1.02e-06	821906, 772685, 773496, 804882, 808770, 781966, 792659, 820422, 811434, 819142, 794018, 825802, 798094, 781558	351	451	66670	5.89624	0.00211824	6.06e-05	0.00175931	kidney
GOTERM_BP_FAT	GO:0051251~positive regulation of lymphocyte activation	13	2.92135	1.15e-06	783742, 795178, 797665, 776568, 806832, 780302, 819682, 815393, 825802, 802873, 798985, 794252, 775321	351	384	66670	6.43036	0.0023861	6.64e-05	0.00198204	kidney
GOTERM_BP_FAT	GO:0007186~G-protein coupled receptor protein signaling pathway	36	8.08989	1.15e-06	797987, 797103, 796452, 809539, 800671, 794018, 807005, 774135, 821692, 786274, 822869, 776776, 776568, 797013, 790871, 822537, 785330, 780180, 773206, 791899, 784882, 800797, 800009, 799184, 787686, 784425, 783515, 788373, 786865, 800304, 789879, 791916, 807081, 820201, 797787, 806334	351	2708	66670	2.52509	0.0023962	6.48e-05	0.00199044	kidney
GOTERM_BP_FAT	GO:0002696~positive regulation of leukocyte activation	13	2.92135	2.56e-06	783742, 795178, 797665, 776568, 806832, 780302, 819682, 815393, 825802, 802873, 798985, 794252, 775321	351	415	66670	5.95002	0.00530715	0.00014	0.00441485	kidney
GOTERM_BP_FAT	GO:0006968~cellular defense response	7	1.57303	2.98e-06	824977, 807005, 795178, 818219, 797413, 814231, 782083	351	75	66670	17.728	0.00617807	0.000159	0.00514157	kidney
GOTERM_BP_FAT	GO:0046649~lymphocyte activation	16	3.59551	3.19e-06	783742, 806832, 795178, 773496, 776568, 782170, 780302, 774845, 776614, 825802, 802873, 777014, 805414, 772436, 819347, 813931	351	666	66670	4.5632	0.00661986	0.000166	0.00551046	kidney
GOTERM_BP_FAT	GO:0042110~T cell activation	13	2.92135	3.58e-06	783742, 795178, 773496, 776568, 806832, 780302, 776614, 825802, 802873, 777014, 772436, 805414, 813931	351	429	66670	5.75585	0.00741563	0.000182	0.00617531	kidney
GOTERM_MF_FAT	GO:0019955~cytokine binding	13	2.92135	4.31e-06	798588, 807383, 814479, 774845, 819682, 820539, 810928, 799184, 798985, 819999, 797109, 807081, 806334	339	467	68838	5.65269	0.00257646	0.00257646	0.0063592	kidney
GOTERM_BP_FAT	GO:0006915~apoptosis	25	5.61798	6.08e-06	809819, 823505, 778750, 796938, 820539, 818916, 789828, 819618, 776776, 806832, 797665, 825063, 823119, 790089, 812579, 773278, 813881, 774745, 778956, 821281, 802395, 799701, 784255, 785241, 825448	351	1610	66670	2.94943	0.0125734	0.000301	0.0104974	kidney
GOTERM_BP_FAT	GO:0012501~programmed cell death	25	5.61798	8.86e-06	809819, 823505, 778750, 796938, 820539, 818916, 789828, 819618, 776776, 806832, 797665, 825063, 823119, 790089, 812579, 773278, 813881, 774745, 778956, 821281, 802395, 799701, 784255, 785241, 825448	351	1649	66670	2.87967	0.0182816	0.000429	0.015307	kidney
GOTERM_BP_FAT	GO:0030855~epithelial cell differentiation	12	2.69663	1.02e-05	803041, 800647, 815196, 777598, 780460, 820375, 814479, 823172, 819688, 820937, 780898, 817263	351	398	66670	5.72693	0.0209667	0.000481	0.017579	kidney
GOTERM_BP_FAT	GO:0050670~regulation of lymphocyte proliferation	11	2.47191	1.11e-05	783742, 776568, 797665, 798985, 795178, 794252, 775321, 785371, 819682, 815393, 820539	351	328	66670	6.37004	0.0228219	0.000513	0.0191524	kidney
GOTERM_MF_FAT	GO:0030246~carbohydrate binding	20	4.49438	1.38e-05	792011, 789242, 804882, 781462, 820620, 814479, 820422, 800124, 783084, 820420, 778956, 772442, 805905, 805414, 813585, 791612, 820201, 810994, 800421, 787858	339	1228	68838	3.3072	0.0082136	0.00411527	0.0203288	kidney
GOTERM_BP_FAT	GO:0032944~regulation of mononuclear cell proliferation	11	2.47191	1.2e-05	783742, 776568, 797665, 798985, 795178, 794252, 775321, 785371, 819682, 815393, 820539	351	331	66670	6.31231	0.0246745	0.000543	0.0207265	kidney
GOTERM_CC_FAT	GO:0031224~intrinsic to membrane	158	35.5056	1.67e-05	788445, 801253, 797784, 797987, 826739, 818537, 773482, 796452, 806458, 780457, 790196, 778209, 777014, 780460, 819159, 789828, 802685, 777641, 787858, 813883, 812945, 818219, 818358, 781462, 823364, 814848, 815462, 813881, 780132, 811434, 823369, 778956, 794957, 800009, 799184, 802873, 795339, 803633, 820427, 800304, 797109, 819347, 782083, 787063, 797058, 777426, 787606, 797103, 814479, 820620,…	346	15918	46028	1.32043	0.00478433	0.000599	0.0221764	kidney
GOTERM_BP_FAT	GO:0070663~regulation of leukocyte proliferation	11	2.47191	1.3e-05	783742, 776568, 797665, 798985, 795178, 794252, 775321, 785371, 819682, 815393, 820539	351	334	66670	6.25561	0.0266068	0.000574	0.0223715	kidney
GOTERM_MF_FAT	GO:0019904~protein domain specific binding	17	3.82022	1.67e-05	799388, 807099, 820835, 806832, 823119, 797665, 776568, 773278, 818087, 821281, 774275, 802685, 824802, 789010, 801335, 823495, 825448	339	922	68838	3.74409	0.00993879	0.00332397	0.0246195	kidney
GOTERM_BP_FAT	GO:0008624~induction of apoptosis by extracellular signals	9	2.02247	1.46e-05	784255, 818916, 776568, 795178, 823119, 809819, 794252, 823505, 813881	351	205	66670	8.33896	0.0300154	0.000635	0.0252813	kidney
GOTERM_BP_FAT	GO:0050900~leukocyte migration	9	2.02247	1.52e-05	807005, 797665, 781462, 805414, 808770, 791612, 778750, 813881, 819142	351	206	66670	8.29848	0.0311579	0.000646	0.0262588	kidney
GOTERM_MF_FAT	GO:0032403~protein complex binding	13	2.92135	1.8e-05	792011, 793466, 776568, 783847, 814479, 818562, 825532, 789512, 799146, 775321, 805692, 776117, 818745	339	539	68838	4.8976	0.0107014	0.00268616	0.0265186	kidney
GOTERM_BP_FAT	GO:0002250~adaptive immune response	10	2.24719	1.56e-05	794018, 810928, 821906, 772685, 825802, 798985, 773496, 804882, 781966, 792659	351	271	66670	7.00897	0.0318792	0.000648	0.0268766	kidney
GOTERM_BP_FAT	GO:0002460~adaptive immune response based on somatic recombination of immune receptors built from immunoglobulin superfamily domains	10	2.24719	1.56e-05	794018, 810928, 821906, 772685, 825802, 798985, 773496, 804882, 781966, 792659	351	271	66670	7.00897	0.0318792	0.000648	0.0268766	kidney
GOTERM_BP_FAT	GO:0008219~cell death	26	5.8427	1.97e-05	809819, 823505, 778750, 796938, 820539, 818916, 819618, 789828, 776776, 797665, 806832, 825063, 823119, 790089, 812579, 784226, 773278, 813881, 774745, 778956, 821281, 802395, 799701, 784255, 785241, 825448	351	1849	66670	2.67091	0.0401935	0.000804	0.0340305	kidney
GOTERM_BP_FAT	GO:0016265~death	26	5.8427	2.52e-05	809819, 823505, 778750, 796938, 820539, 818916, 819618, 789828, 776776, 797665, 806832, 825063, 823119, 790089, 812579, 784226, 773278, 813881, 774745, 778956, 821281, 802395, 799701, 784255, 785241, 825448	351	1877	66670	2.63107	0.0510909	0.001008	0.0435007	kidney
GOTERM_BP_FAT	GO:0008283~cell proliferation	19	4.26966	2.55e-05	798588, 782191, 783847, 810969, 780302, 804944, 806561, 783034, 774745, 802395, 799223, 794252, 805414, 772436, 800304, 824802, 782083, 772627, 814686	351	1096	66670	3.29281	0.051636	0.001	0.0439772	kidney
GOTERM_CC_FAT	GO:0016021~integral to membrane	151	33.9326	3.53e-05	788445, 801253, 797784, 797987, 826739, 818537, 773482, 796452, 806458, 780457, 790196, 778209, 777014, 780460, 819159, 789828, 802685, 777641, 787858, 813883, 812945, 818219, 818358, 781462, 823364, 814848, 815462, 813881, 780132, 811434, 823369, 778956, 794957, 800009, 799184, 802873, 795339, 803633, 820427, 800304, 797109, 819347, 787063, 797058, 777426, 787606, 797103, 814479, 820620, 780302,…	346	15236	46028	1.31841	0.0100698	0.0011239	0.0467941	kidney
GOTERM_BP_FAT	GO:0006936~muscle contraction	15	5.76923	1.51e-11	791704, 782903, 815160, 782568, 809025, 787097, 809566, 779979, 786383, 777150, 788319, 807326, 777988, 816950, 823880	209	368	66670	13.0025	2.28e-08	2.28e-08	2.51e-08	muscle
GOTERM_BP_FAT	GO:0003012~muscle system process	15	5.76923	7.59e-11	791704, 782903, 815160, 782568, 809025, 787097, 809566, 779979, 786383, 777150, 788319, 807326, 777988, 816950, 823880	209	416	66670	11.5022	1.15e-07	5.75e-08	1.26e-07	muscle
GOTERM_BP_FAT	GO:0006941~striated muscle contraction	10	3.84615	1.33e-09	779979, 791704, 788319, 815160, 782568, 807326, 809025, 787097, 823880, 809566	209	150	66670	21.2663	2.02e-06	6.75e-07	2.22e-06	muscle
GOTERM_CC_FAT	GO:0015629~actin cytoskeleton	15	5.76923	3.59e-06	785736, 790880, 791704, 783113, 815160, 805050, 782568, 778937, 811327, 809025, 798897, 809566, 779979, 799484, 823880	186	776	46028	4.78342	0.00100127	0.00100127	0.00474487	muscle
GOTERM_BP_FAT	GO:0003009~skeletal muscle contraction	5	1.92308	5.01e-06	779979, 815160, 782568, 807326, 809566	209	36	66670	44.3049	0.00757112	0.00189818	0.00833986	muscle
