# Supplementary material for: Differential DNA methylation with age displays both common and dynamic features across human tissues that are influenced by CpG landscape
Source: Genome Biol. 2013 Sep 13;14(9):R102. doi: 10.1186/gb-2013-14-9-r102 (PMC4053985; doi:10.1186/gb-2013-14-9-r102)
Supplement: Additional file 15 — Shared GO terms between at least two tissues for positive ageCGs/genes. [file gb-2013-14-9-r102-S15.xlsx]

## Sheet: Sheet1
Category	Term	Count	%	PValue	Genes	List Total	Pop Hits	Pop Total	Fold Enrichment	Bonferroni	Benjamini	FDR	tissue
GOTERM_BP_FAT	GO:0000902~cell morphogenesis	73	4.70361	2.89e-16	776313, 793680, 819555, 786686, 785012, 814970, 789638, 825252, 774133, 809327, 791582, 778484, 780892, 813297, 803720, 803866, 799969, 788582, 785024, 797290, 780961, 772249, 789025, 818685, 800291, 791108, 774165, 779898, 818019, 824836, 789896, 801779, 802352, 819273, 786456, 782897, 807906, 811857, 824762, 795608, 812636, 799110, 788987, 803892, 805868, 797304, 814263, 777417, 783523, 794360,…	1292	1233	66670	3.05512	1.24e-12	4.97e-14	6.11e-13	kidney
GOTERM_BP_FAT	GO:0000902~cell morphogenesis	37	7.44467	2.3e-14	776313, 777615, 801779, 785012, 819273, 802352, 786456, 825252, 807906, 774133, 811857, 812636, 795608, 779452, 778484, 793195, 794360, 820391, 803866, 820250, 775740, 799901, 777170, 816368, 808609, 799142, 774704, 799249, 812621, 785288, 793141, 791108, 774165, 809288, 774977, 786081, 818019	412	1233	66670	4.85592	5.44e-11	3.89e-12	4.05e-11	blood
GOTERM_BP_FAT	GO:0001568~blood vessel development	43	2.77062	1.65e-06	802477, 779920, 777080, 790300, 777063, 825374, 819745, 799609, 819678, 825252, 825595, 791582, 826660, 791419, 780892, 824280, 795422, 795629, 791781, 804803, 788455, 817326, 781486, 780010, 808315, 805750, 809284, 813274, 809624, 818233, 792174, 772249, 787120, 818502, 809188, 800382, 821855, 819995, 811344, 806963, 774165, 808265, 808600	1292	969	66670	2.28988	0.00614162	3.03e-05	0.00304465	kidney
GOTERM_BP_FAT	GO:0001568~blood vessel development	21	4.22535	3.47e-06	802477, 809736, 812909, 819745, 809284, 803502, 819678, 799609, 825252, 787120, 820828, 809516, 809188, 800382, 775692, 787961, 798126, 793141, 774165, 795629, 804803	412	969	66670	3.50694	0.00815627	9.63e-05	0.00608837	blood
GOTERM_BP_FAT	GO:0001708~cell fate specification	14	1.62225	2.97e-06	804320, 819827, 776785, 808871, 777063, 802078, 819756, 813608, 820688, 820528, 800616, 780522, 807448, 818739	735	238	66670	5.33573	0.00929381	9.83e-05	0.00536946	brain
GOTERM_BP_FAT	GO:0001708~cell fate specification	17	1.09536	1.96e-05	808871, 776785, 819827, 802078, 777063, 813608, 793328, 825337, 813274, 820528, 774675, 785236, 778484, 807448, 774326, 813297, 818739	1292	238	66670	3.68587	0.0706371	0.00029	0.0361983	kidney
GOTERM_BP_FAT	GO:0001763~morphogenesis of a branching structure	20	2.3175	1.32e-07	817702, 802906, 799969, 819827, 777063, 825374, 808783, 773568, 791542, 820688, 825252, 772267, 820528, 800382, 776980, 807448, 780522, 780460, 821438, 791781	735	397	66670	4.56965	0.000417	6.22e-06	0.00024	brain
GOTERM_BP_FAT	GO:0001763~morphogenesis of a branching structure	23	1.48196	1.33e-05	802906, 799969, 819827, 777063, 793328, 825374, 808783, 820659, 791542, 774809, 775860, 825252, 820528, 800382, 776980, 821855, 791582, 785869, 807448, 780892, 814591, 776582, 791781	1292	397	66670	2.98955	0.048533	0.000202	0.0245848	kidney
GOTERM_BP_FAT	GO:0003002~regionalization	57	3.67268	4.29e-16	802477, 793680, 776785, 819827, 795431, 813608, 800532, 787763, 785869, 776629, 780892, 790253, 808902, 778345, 804803, 802906, 804422, 791542, 813274, 783124, 800842, 806735, 775760, 800382, 775671, 785949, 779898, 811521, 790444, 811711, 808871, 783422, 809397, 793328, 785846, 774675, 789522, 799110, 779246, 786401, 807582, 810265, 801935, 800956, 779474, 799901, 820215, 789203, 785236, 804501,…	1292	807	66670	3.64476	1.66e-12	5.72e-14	8.22e-13	kidney
GOTERM_BP_FAT	GO:0003002~regionalization	41	4.75087	5.31e-15	802477, 808871, 776785, 819827, 795431, 783422, 809397, 813608, 794493, 800532, 785846, 787763, 776334, 800616, 789522, 778793, 819632, 799110, 780522, 776629, 786401, 790253, 773090, 784067, 778345, 804803, 817702, 802906, 804320, 815846, 796083, 791542, 784143, 782720, 810634, 800382, 789203, 807448, 794754, 782392, 791894	735	807	66670	4.60843	1.68e-11	1.4e-12	9.65e-12	brain
GOTERM_BP_FAT	GO:0003012~muscle system process	31	1.99742	1.14e-09	791704, 802048, 776512, 818881, 790178, 804178, 820235, 814386, 780355, 814682, 810912, 795592, 818739, 812255, 816950, 789692, 781448, 811853, 773021, 778573, 772496, 813554, 800382, 803695, 800959, 803013, 776980, 816654, 782147, 800208, 802850	1292	416	66670	3.84535	4.24e-06	4.04e-08	2.1e-06	kidney
GOTERM_BP_FAT	GO:0003012~muscle system process	17	1.96987	1.99e-05	784986, 808163, 773482, 818881, 782055, 800382, 797816, 804178, 776980, 784882, 816654, 782147, 807536, 818739, 778857, 816533, 784067	735	416	66670	3.7068	0.0608528	0.000483	0.0360983	brain
GOTERM_MF_FAT	GO:0003702~RNA polymerase II transcription factor activity	25	2.89687	1.86e-08	802477, 782447, 808207, 808871, 783373, 809397, 813608, 804581, 809516, 800616, 811857, 777538, 806692, 778793, 785933, 797119, 804320, 779753, 789203, 783354, 812187, 789815, 780703, 796888, 790581	681	614	68838	4.11579	1.58e-05	3.15e-06	2.87e-05	brain
GOTERM_MF_FAT	GO:0003702~RNA polymerase II transcription factor activity	31	1.99742	1.1e-06	802477, 808207, 808871, 785771, 809397, 786787, 813608, 793328, 808955, 809048, 811857, 823154, 778484, 785933, 792695, 804736, 779753, 813909, 824013, 813274, 789203, 812187, 804501, 780703, 796413, 800481, 808267, 780059, 796888, 812283, 811521	1235	614	68838	2.8142	0.0013348	4.31e-05	0.00178385	kidney
GOTERM_MF_FAT	GO:0003712~transcription cofactor activity	23	4.12926	3.22e-09	819864, 813328, 798276, 807242, 798687, 785559, 821897, 820345, 788206, 794639, 821774, 799548, 796076, 783881, 815455, 819995, 772477, 802138, 823202, 789010, 810361, 781132, 796781	439	734	68838	4.91355	2.29e-06	3.27e-07	4.87e-06	muscle
GOTERM_MF_FAT	GO:0003712~transcription cofactor activity	38	2.44845	2.93e-08	802477, 785012, 786787, 815911, 807242, 802048, 809048, 793975, 790343, 797539, 799609, 825253, 796076, 792341, 785933, 802138, 795629, 813178, 800708, 807897, 821531, 813909, 818877, 805337, 796820, 809188, 812595, 794639, 799548, 807971, 774704, 812931, 792254, 823979, 819995, 796888, 810361, 777298	1235	734	68838	2.88568	3.55e-05	1.32e-06	4.75e-05	kidney
GOTERM_MF_FAT	GO:0005244~voltage-gated ion channel activity	53	3.41495	1.46e-13	779138, 789638, 801555, 801731, 804178, 820235, 810912, 826685, 788031, 791646, 791682, 809995, 809503, 787093, 811853, 823364, 780766, 816654, 792280, 789630, 801114, 793833, 810858, 820321, 809678, 822252, 801436, 776470, 776512, 778916, 795689, 795754, 821537, 814682, 798342, 798048, 797304, 798242, 793034, 779384, 797663, 790556, 799674, 812255, 802561, 796807, 772873, 797132, 803695, 787041,…	1235	882	68838	3.34941	1.76e-10	1.04e-11	2.36e-10	kidney
GOTERM_MF_FAT	GO:0005244~voltage-gated ion channel activity	19	3.82294	7.66e-06	791682, 820321, 809678, 822252, 801436, 796807, 811755, 823364, 808970, 781360, 810912, 777848, 777888, 779384, 793034, 790556, 809288, 800266, 788031	410	882	68838	3.61684	0.00494963	0.000261	0.0114276	blood
GOTERM_MF_FAT	GO:0005509~calcium ion binding	107	6.89433	2.73e-08	772481, 806383, 821006, 826332, 778686, 822804, 816106, 821230, 793972, 797447, 804939, 778341, 803720, 772475, 773292, 811627, 788582, 782629, 775464, 817163, 774121, 787748, 819348, 785949, 774343, 810858, 786493, 799621, 795858, 791704, 790300, 773031, 802048, 800711, 819745, 818492, 785805, 795650, 814682, 809878, 798526, 794313, 777134, 810398, 791781, 795701, 826072, 817627, 826848, 785181,…	1235	3388	68838	1.76036	3.31e-05	1.27e-06	4.42e-05	kidney
GOTERM_MF_FAT	GO:0005509~calcium ion binding	49	9.85915	3.03e-08	806383, 821006, 824178, 778686, 797447, 779452, 787961, 798126, 801932, 793351, 809797, 800266, 772475, 773292, 809279, 776646, 802349, 793873, 772922, 809884, 823125, 799621, 811719, 809676, 786199, 773031, 819745, 800711, 803644, 816891, 808970, 819785, 781360, 790377, 800280, 792225, 793034, 806127, 802075, 789608, 781061, 826072, 826848, 817343, 803328, 811975, 772470, 809288, 779237	410	3388	68838	2.42827	1.96e-05	2.8e-06	4.52e-05	blood
GOTERM_BP_FAT	GO:0006140~regulation of nucleotide metabolic process	29	1.86856	2.68e-10	813220, 816713, 812369, 791015, 809539, 780108, 779570, 793034, 775701, 816950, 779284, 773021, 808112, 807563, 799949, 775133, 815670, 778382, 776980, 823917, 816838, 789999, 794935, 791954, 787707, 815888, 800208, 826234, 826916	1292	344	66670	4.35018	1e-06	1.1e-08	4.95e-07	kidney
GOTERM_BP_FAT	GO:0006140~regulation of nucleotide metabolic process	14	2.8169	2.95e-07	775025, 813220, 773021, 807239, 812369, 791015, 789225, 825241, 823917, 797449, 791954, 793034, 794950, 794292	412	344	66670	6.58571	0.000696	1.02e-05	0.000518	blood
GOTERM_BP_FAT	GO:0006936~muscle contraction	31	1.99742	6e-11	791704, 802048, 776512, 818881, 790178, 804178, 820235, 814386, 780355, 814682, 810912, 795592, 818739, 812255, 816950, 789692, 781448, 811853, 773021, 778573, 772496, 813554, 800382, 803695, 800959, 803013, 776980, 816654, 782147, 800208, 802850	1292	368	66670	4.34692	2.24e-07	2.77e-09	1.11e-07	kidney
GOTERM_BP_FAT	GO:0006936~muscle contraction	16	1.854	1.84e-05	784986, 808163, 773482, 818881, 782055, 797816, 800382, 804178, 776980, 784882, 816654, 782147, 807536, 818739, 778857, 784067	735	368	66670	3.9438	0.0563653	0.00046	0.0333579	brain
GOTERM_BP_FAT	GO:0007156~homophilic cell adhesion	13	2.61569	5.64e-06	806383, 789608, 820794, 821006, 826072, 819745, 800711, 817343, 803328, 787961, 790377, 812621, 823125	412	382	66670	5.50698	0.013206	0.00014	0.00988277	blood
GOTERM_BP_FAT	GO:0007156~homophilic cell adhesion	22	1.41753	2.37e-05	806383, 788548, 820794, 821006, 826072, 800711, 819745, 820737, 806867, 785805, 804141, 814001, 774702, 798526, 825815, 819505, 795964, 826821, 785949, 803720, 811627, 782769	1292	382	66670	2.97185	0.0847957	0.000339	0.0437826	kidney
GOTERM_BP_FAT	GO:0007167~enzyme linked receptor protein signaling pathway	56	3.60825	2.6e-09	779920, 794279, 820794, 777063, 779660, 814970, 820287, 815476, 787763, 779314, 797539, 825595, 791419, 795620, 815140, 822334, 813080, 795422, 817326, 806735, 800842, 816793, 789025, 798135, 787707, 774165, 786493, 826916, 780121, 819273, 825374, 798788, 816558, 789713, 774193, 803232, 773892, 812636, 816167, 788840, 774436, 815222, 817897, 803057, 820737, 820689, 818233, 799901, 806870, 787522,…	1292	1168	66670	2.47408	9.7e-06	8.51e-08	4.8e-06	kidney
GOTERM_BP_FAT	GO:0007167~enzyme linked receptor protein signaling pathway	26	5.23139	1.08e-07	816026, 820794, 775003, 819273, 779660, 820287, 797539, 785871, 809516, 794762, 819785, 812636, 815140, 818297, 813080, 788840, 821638, 799901, 806870, 775692, 816368, 816793, 808609, 774165, 809288, 778275	412	1168	66670	3.60217	0.000254	4.17e-06	0.000189	blood
GOTERM_BP_FAT	GO:0007169~transmembrane receptor protein tyrosine kinase signaling pathway	40	2.57732	1.15e-07	779920, 794279, 777063, 820794, 780121, 819273, 825374, 814970, 820287, 815476, 816558, 787763, 779314, 797539, 789713, 774193, 773892, 825595, 816167, 791419, 795620, 795422, 788840, 774436, 815222, 817326, 817897, 803057, 818233, 820689, 816793, 789025, 787522, 787707, 816326, 776732, 774165, 809288, 802930, 823204	1292	780	66670	2.64626	0.000428	2.69e-06	0.000212	kidney
GOTERM_BP_FAT	GO:0007169~transmembrane receptor protein tyrosine kinase signaling pathway	18	3.62173	9.36e-06	821638, 816026, 820794, 775003, 819273, 820287, 797539, 785871, 809516, 794762, 775692, 816368, 816793, 808609, 818297, 774165, 809288, 788840	412	780	66670	3.73432	0.021816	0.000214	0.016397	blood
GOTERM_BP_FAT	GO:0007194~negative regulation of adenylate cyclase activity	20	1.28866	5.4e-13	813220, 773021, 816713, 812369, 799949, 807563, 775133, 815670, 778382, 776980, 789999, 816838, 794935, 791954, 779570, 793034, 775701, 826234, 816950, 779284	1292	111	66670	9.29769	2.02e-09	4.29e-11	9.97e-10	kidney
GOTERM_BP_FAT	GO:0007194~negative regulation of adenylate cyclase activity	10	2.01207	3.42e-08	775025, 813220, 807239, 773021, 797449, 791954, 812369, 794950, 793034, 794292	412	111	66670	14.5784	8.06e-05	1.52e-06	5.99e-05	blood
GOTERM_BP_FAT	GO:0007411~axon guidance	28	1.80412	8.8e-09	802352, 785012, 819273, 786456, 807906, 825252, 811857, 812636, 791582, 799110, 803892, 780892, 805868, 777417, 813297, 814263, 783523, 803866, 782191, 790907, 785024, 779474, 799901, 820215, 772249, 818084, 789025, 779898	1292	377	66670	3.83252	3.28e-05	2.63e-07	1.62e-05	kidney
GOTERM_BP_FAT	GO:0007411~axon guidance	13	2.61569	4.93e-06	803866, 802352, 819273, 785012, 786456, 799901, 807906, 825252, 811857, 812636, 779452, 812621, 774977	412	377	66670	5.58001	0.0115617	0.000126	0.00864512	blood
GOTERM_BP_FAT	GO:0007423~sensory organ development	49	3.15722	5.25e-09	777063, 814970, 789638, 808363, 816106, 809551, 780892, 813297, 795629, 799969, 788582, 813909, 808315, 813274, 816842, 807163, 775760, 803676, 797348, 819488, 791108, 796024, 811520, 811521, 808207, 819273, 785846, 807906, 787439, 780972, 814682, 803892, 772641, 777417, 821607, 820250, 781486, 823414, 780010, 799901, 820215, 799634, 777752, 774879, 774326, 819366, 782392, 780059, 791894	1292	967	66670	2.61479	1.96e-05	1.65e-07	9.69e-06	kidney
GOTERM_BP_FAT	GO:0007423~sensory organ development	34	3.93975	1.72e-08	808207, 813383, 777063, 819273, 804581, 773482, 785846, 809516, 787439, 780522, 803526, 813150, 777417, 784067, 821607, 804320, 799969, 799615, 781486, 780010, 796083, 799097, 787515, 820688, 782720, 772267, 797348, 803676, 777752, 819488, 791108, 796023, 782392, 791894	735	967	66670	3.1893	5.4e-05	1e-06	3.11e-05	brain
GOTERM_BP_FAT	GO:0007507~heart development	43	2.77062	1.02e-07	779920, 793680, 780121, 819273, 798788, 825337, 814970, 823421, 802470, 797539, 800061, 811857, 826249, 788534, 825595, 778484, 785869, 815140, 794313, 803265, 825473, 790253, 815222, 780010, 806467, 778573, 797961, 779047, 813274, 825997, 816842, 806735, 809188, 800382, 789203, 812187, 824444, 774879, 813760, 813832, 808267, 819995, 791894	1292	871	66670	2.54752	0.000381	2.43e-06	0.000189	kidney
GOTERM_BP_FAT	GO:0007507~heart development	19	3.82294	1.05e-05	819273, 785153, 825997, 816842, 797539, 820828, 809516, 809188, 800382, 789203, 811857, 778484, 815140, 793141, 808267, 825473, 815839, 778275, 791894	412	871	66670	3.52995	0.0243609	0.000233	0.0183334	blood
GOTERM_BP_FAT	GO:0007548~sex differentiation	31	1.99742	6.66e-08	818889, 786787, 825374, 779660, 787763, 814001, 778484, 791419, 801761, 776725, 791781, 789692, 799969, 794152, 802961, 781486, 823414, 814791, 791542, 799901, 816842, 802400, 814403, 807971, 814294, 773347, 800481, 776732, 785948, 790444, 797842	1292	498	66670	3.21218	0.000248	1.65e-06	0.000123	kidney
GOTERM_BP_FAT	GO:0007548~sex differentiation	19	2.20162	1.42e-05	799969, 794152, 783742, 781486, 825374, 779660, 791542, 787763, 785818, 809516, 814403, 794386, 780522, 773347, 776725, 785433, 777297, 791781, 797842	735	498	66670	3.46073	0.0437683	0.000364	0.0257341	brain
GOTERM_BP_FAT	GO:0007600~sensory perception	64	4.12371	6.44e-15	795564, 790880, 804586, 818889, 788548, 790987, 797498, 789638, 816106, 793972, 809551, 820235, 809327, 776629, 794926, 818959, 787919, 795263, 788582, 818877, 786023, 772496, 813274, 816842, 772249, 826876, 807165, 812187, 792541, 811520, 808207, 809539, 807906, 803232, 785804, 795608, 773357, 776995, 816211, 800848, 793034, 777417, 803900, 799883, 820250, 811499, 772673, 817441, 813966, 820215,…	1292	1053	66670	3.13631	2.4e-11	6.87e-13	1.19e-11	kidney
GOTERM_BP_FAT	GO:0007600~sensory perception	37	4.28737	3.7e-09	808207, 819844, 809539, 817430, 803232, 779618, 783046, 809327, 800184, 813150, 776629, 777417, 793034, 804320, 803408, 817441, 799615, 775481, 781145, 777749, 787515, 820293, 782720, 772267, 787656, 776980, 783130, 807165, 812187, 782147, 774578, 787660, 782636, 798967, 818744, 826234, 803177	735	1053	66670	3.18725	1.17e-05	2.28e-07	6.7e-06	brain
GOTERM_BP_FAT	GO:0007601~visual perception	29	1.86856	4.28e-07	808207, 788548, 797498, 809551, 803232, 816211, 777417, 800848, 803900, 795263, 799883, 811499, 772673, 817441, 786023, 820215, 816842, 775480, 826876, 813861, 807165, 782147, 789999, 813598, 792541, 819366, 798967, 811520, 808600	1292	485	66670	3.08549	0.00159433	8.77e-06	0.000789	kidney
GOTERM_BP_FAT	GO:0007601~visual perception	19	2.20162	9.96e-06	808207, 804320, 817441, 819844, 781145, 787515, 772267, 782720, 817430, 803232, 783130, 807165, 782147, 783046, 800184, 813150, 777417, 798967, 818744	735	485	66670	3.55349	0.0308741	0.000266	0.0180331	brain
GOTERM_BP_FAT	GO:0007626~locomotory behavior	47	3.02835	2.29e-09	773117, 815666, 780121, 777063, 805723, 816949, 818881, 782897, 793972, 791653, 791582, 799110, 814682, 819473, 786363, 776629, 805414, 796896, 792225, 787340, 818739, 813080, 818959, 824505, 811780, 825071, 816950, 789692, 799883, 788582, 817898, 817622, 799949, 815670, 824086, 772249, 803695, 776980, 778335, 789999, 782147, 789025, 800208, 809288, 810858, 786081, 826234	1292	881	66670	2.7529	8.56e-06	7.57e-08	4.23e-06	kidney
GOTERM_BP_FAT	GO:0007626~locomotory behavior	26	3.01275	2.16e-05	777063, 818881, 800616, 802168, 786549, 778793, 807005, 799110, 819473, 776629, 818739, 787340, 813080, 821438, 803408, 817622, 817898, 790871, 808163, 783108, 824086, 776980, 774465, 817961, 782147, 826234	735	881	66670	2.67695	0.0657364	0.000519	0.0390954	brain
GOTERM_BP_FAT	GO:0008219~cell death	45	5.21437	2.12e-06	800374, 815741, 804763, 813383, 780578, 772513, 802352, 823505, 818077, 783408, 812778, 801330, 781362, 787159, 817669, 776725, 781719, 799320, 777417, 779384, 794825, 776776, 815898, 803117, 802906, 799969, 776007, 811641, 799615, 775481, 799097, 794696, 798711, 776889, 812187, 813409, 790741, 819996, 782392, 793142, 779924, 778713, 793566, 825448, 819064	735	1849	66670	2.20759	0.00666419	7.43e-05	0.00384515	brain
GOTERM_BP_FAT	GO:0008219~cell death	64	4.12371	1.47e-05	779920, 819555, 786686, 785012, 814970, 807222, 816873, 814386, 777585, 791582, 817669, 799131, 800435, 781719, 776725, 802581, 813297, 776776, 825071, 808904, 773295, 803117, 825766, 802906, 799969, 816744, 805337, 795823, 788928, 776889, 812187, 782499, 813022, 790741, 778713, 808763, 808272, 802352, 786456, 806573, 818077, 812778, 781362, 808739, 805079, 798048, 777417, 779384, 819639, 807730,…	1292	1849	66670	1.78612	0.053544	0.000219	0.0271938	kidney
GOTERM_BP_FAT	GO:0009611~response to wounding	68	4.38144	8.51e-09	786431, 822080, 788240, 788548, 777063, 814970, 810270, 797539, 780108, 791582, 801761, 781719, 776776, 773292, 808904, 807938, 817326, 803866, 799969, 824976, 772496, 779041, 819117, 801543, 780961, 787120, 807898, 799726, 776889, 803958, 814591, 800291, 800481, 774343, 790741, 811711, 808403, 819273, 793328, 817299, 823637, 774193, 773892, 813116, 799632, 819473, 798049, 780030, 794313, 824505,…	1292	1620	66670	2.16602	3.18e-05	2.58e-07	1.57e-05	kidney
GOTERM_BP_FAT	GO:0009611~response to wounding	41	4.75087	2.61e-06	777063, 819273, 780578, 799424, 823637, 781966, 818700, 796500, 810270, 773892, 813116, 807005, 820874, 794386, 819473, 791865, 781719, 794313, 776776, 773292, 815898, 826260, 824976, 799969, 790871, 780010, 779673, 796080, 815387, 826848, 787120, 823536, 787656, 795103, 776889, 784882, 790741, 777592, 806963, 816533, 815415	735	1620	66670	2.29568	0.00817356	8.82e-05	0.0047196	brain
GOTERM_BP_FAT	GO:0009952~anterior/posterior pattern formation	31	3.59212	4.5e-12	802477, 808871, 795431, 819827, 783422, 809397, 813608, 794493, 787763, 776334, 800616, 789522, 778793, 819632, 776629, 786401, 790253, 773090, 784067, 778345, 804803, 817702, 804320, 815846, 796083, 791542, 784143, 810634, 789203, 807448, 791894	735	578	66670	4.86493	1.42e-08	8.85e-10	8.14e-09	brain
GOTERM_BP_FAT	GO:0009952~anterior/posterior pattern formation	35	2.25515	1.64e-08	802477, 793680, 808871, 819827, 795431, 783422, 809397, 813608, 793328, 787763, 789522, 785869, 776629, 780892, 786401, 790253, 808902, 778345, 804803, 807582, 800956, 791542, 813274, 820215, 806735, 789203, 804501, 782910, 774879, 807448, 774326, 785949, 780059, 791894, 811521	1292	578	66670	3.1247	6.11e-05	4.56e-07	3.02e-05	kidney
GOTERM_BP_FAT	GO:0009954~proximal/distal pattern formation	10	1.15875	9.56e-07	802906, 778793, 795431, 808871, 819827, 813608, 807448, 800532, 791894, 800616	735	93	66670	9.75349	0.00300424	3.71e-05	0.00173024	brain
GOTERM_BP_FAT	GO:0009954~proximal/distal pattern formation	11	0.708763	1.35e-05	807582, 802906, 795431, 808871, 819827, 775671, 813608, 807448, 800532, 801935, 791894	1292	93	66670	6.10348	0.0492052	0.000204	0.024934	kidney
GOTERM_BP_FAT	GO:0010605~negative regulation of macromolecule metabolic process	78	5.02577	9.28e-07	802477, 793680, 822895, 817439, 785627, 800532, 779660, 808955, 802470, 781241, 799609, 797539, 809551, 825253, 820235, 823331, 810335, 778484, 790253, 790534, 802801, 813909, 818877, 818814, 814791, 776892, 796820, 820528, 776816, 783124, 806735, 819483, 775760, 800382, 812595, 812187, 824444, 779909, 805955, 819488, 800481, 791970, 774343, 826200, 812283, 790267, 813129, 786601, 798788, 812018,…	1292	2222	66670	1.81142	0.00345725	1.76e-05	0.0017116	kidney
GOTERM_BP_FAT	GO:0010605~negative regulation of macromolecule metabolic process	37	6.64273	2.98e-06	819864, 817339, 789974, 809718, 786601, 785482, 813328, 798687, 798788, 821897, 792823, 802470, 773365, 802042, 802435, 781362, 821774, 786835, 781132, 809619, 804320, 781486, 798276, 785559, 810969, 801936, 791043, 810575, 813881, 800382, 801675, 796320, 815629, 815455, 788682, 819995, 791911	463	2222	66670	2.39777	0.0071953	0.000301	0.00523683	muscle
GOTERM_BP_FAT	GO:0010648~negative regulation of cell communication	40	2.57732	3.2e-07	779920, 817439, 822680, 786601, 819223, 814970, 820287, 780108, 794855, 823331, 818651, 826997, 794767, 801761, 800435, 790253, 798774, 808902, 802906, 824685, 804422, 810265, 809284, 820737, 797290, 803387, 776812, 808868, 800842, 775760, 814403, 805408, 776980, 789028, 797128, 782147, 775671, 780703, 810015, 800208	1292	812	66670	2.54198	0.00119502	6.76e-06	0.000591	kidney
GOTERM_BP_FAT	GO:0010648~negative regulation of cell communication	18	3.62173	1.57e-05	802906, 822680, 810265, 798216, 809284, 803387, 803502, 820287, 796986, 825241, 808028, 782147, 810015, 798774, 818297, 793142, 790063, 795274	412	812	66670	3.58715	0.0363895	0.00032	0.0275541	blood
GOTERM_BP_FAT	GO:0016265~death	45	5.21437	3.13e-06	800374, 815741, 804763, 813383, 780578, 772513, 802352, 823505, 818077, 783408, 812778, 801330, 781362, 787159, 817669, 776725, 781719, 799320, 777417, 779384, 794825, 776776, 815898, 803117, 802906, 799969, 776007, 811641, 799615, 775481, 799097, 794696, 798711, 776889, 812187, 813409, 790741, 819996, 782392, 793142, 779924, 778713, 793566, 825448, 819064	735	1877	66670	2.17466	0.00979262	0.000103	0.00565907	brain
GOTERM_BP_FAT	GO:0016265~death	64	4.12371	2.27e-05	779920, 819555, 786686, 785012, 814970, 807222, 816873, 814386, 777585, 791582, 817669, 799131, 800435, 781719, 776725, 802581, 813297, 776776, 825071, 808904, 773295, 803117, 825766, 802906, 799969, 816744, 805337, 795823, 788928, 776889, 812187, 782499, 813022, 790741, 778713, 808763, 808272, 802352, 786456, 806573, 818077, 812778, 781362, 808739, 805079, 798048, 777417, 779384, 819639, 807730,…	1292	1877	66670	1.75948	0.0813145	0.000329	0.0419071	kidney
GOTERM_BP_FAT	GO:0019220~regulation of phosphate metabolic process	59	3.80155	4.63e-08	779920, 817439, 786686, 819290, 797539, 780108, 791582, 823331, 781719, 813080, 795422, 803866, 799969, 802801, 818218, 809842, 791357, 807563, 776812, 795823, 824086, 825244, 793050, 772612, 816838, 824444, 805955, 790741, 800208, 824836, 824835, 786601, 780121, 819273, 816713, 810776, 819223, 775962, 781362, 812636, 799110, 805079, 814584, 826520, 815222, 795288, 816950, 779284, 789692, 817897,…	1292	1374	66670	2.21581	0.000173	1.19e-06	8.55e-05	kidney
GOTERM_BP_FAT	GO:0019220~regulation of phosphate metabolic process	40	4.63499	1.18e-07	817439, 804763, 786601, 819273, 819290, 796309, 817430, 800104, 797816, 812636, 781362, 799110, 794386, 823331, 814584, 780522, 815446, 799320, 781719, 813080, 779284, 799969, 775481, 818218, 808163, 775133, 824086, 794696, 793050, 825244, 800610, 814403, 774578, 812931, 790741, 794950, 824836, 793566, 773448, 824835	735	1374	66670	2.64068	0.000371	5.63e-06	0.000214	brain
GOTERM_MF_FAT	GO:0022832~voltage-gated channel activity	53	3.41495	1.46e-13	779138, 789638, 801555, 801731, 804178, 820235, 810912, 826685, 788031, 791646, 791682, 809995, 809503, 787093, 811853, 823364, 780766, 816654, 792280, 789630, 801114, 793833, 810858, 820321, 809678, 822252, 801436, 776470, 776512, 778916, 795689, 795754, 821537, 814682, 798342, 798048, 797304, 798242, 793034, 779384, 797663, 790556, 799674, 812255, 802561, 796807, 772873, 797132, 803695, 787041,…	1235	882	68838	3.34941	1.76e-10	1.04e-11	2.36e-10	kidney
GOTERM_MF_FAT	GO:0022832~voltage-gated channel activity	19	3.82294	7.66e-06	791682, 820321, 809678, 822252, 801436, 796807, 811755, 823364, 808970, 781360, 810912, 777848, 777888, 779384, 793034, 790556, 809288, 800266, 788031	410	882	68838	3.61684	0.00494963	0.000261	0.0114276	blood
GOTERM_MF_FAT	GO:0022843~voltage-gated cation channel activity	45	2.89948	1.17e-13	820321, 822252, 809678, 779138, 776470, 776512, 778916, 795689, 801555, 795754, 801731, 804178, 820235, 821537, 814682, 798342, 810912, 797304, 798242, 793034, 779384, 797663, 790556, 802561, 812255, 788031, 791646, 809995, 791682, 809503, 787093, 811853, 796807, 772873, 780766, 797132, 803695, 787041, 816654, 792280, 801114, 789630, 809288, 810858, 793833	1235	652	68838	3.84704	1.42e-10	8.87e-12	1.9e-10	kidney
GOTERM_MF_FAT	GO:0022843~voltage-gated cation channel activity	16	3.21932	1.1e-05	791682, 820321, 809678, 822252, 796807, 811755, 808970, 810912, 777848, 777888, 779384, 793034, 790556, 809288, 800266, 788031	410	652	68838	4.12019	0.00711529	0.000357	0.0164452	blood
GOTERM_MF_FAT	GO:0030594~neurotransmitter receptor activity	25	1.61082	3.02e-06	813220, 780121, 785642, 816949, 818881, 816106, 817682, 816520, 793205, 779570, 775701, 794926, 815400, 799883, 781448, 773021, 809842, 772496, 813554, 799634, 823142, 817657, 823917, 782147, 782635	1235	451	68838	3.08976	0.00365258	9.89e-05	0.00488696	kidney
GOTERM_MF_FAT	GO:0030594~neurotransmitter receptor activity	14	2.8169	3.95e-06	799883, 813220, 773021, 816949, 788242, 813736, 791110, 823917, 801112, 806684, 782147, 793205, 794926, 795274	410	451	68838	5.2119	0.00255636	0.000151	0.00589518	blood
GOTERM_BP_FAT	GO:0030799~regulation of cyclic nucleotide metabolic process	29	1.86856	1.04e-10	813220, 816713, 812369, 791015, 809539, 780108, 779570, 793034, 775701, 816950, 779284, 773021, 808112, 807563, 799949, 775133, 815670, 778382, 776980, 823917, 816838, 789999, 794935, 791954, 787707, 815888, 800208, 826234, 826916	1292	330	66670	4.53474	3.86e-07	4.49e-09	1.91e-07	kidney
GOTERM_BP_FAT	GO:0030799~regulation of cyclic nucleotide metabolic process	14	2.8169	1.84e-07	775025, 813220, 773021, 807239, 812369, 791015, 789225, 825241, 823917, 797449, 791954, 793034, 794950, 794292	412	330	66670	6.86511	0.000434	6.78e-06	0.000323	blood
GOTERM_BP_FAT	GO:0030802~regulation of cyclic nucleotide biosynthetic process	29	1.86856	3.49e-11	813220, 816713, 812369, 791015, 809539, 780108, 779570, 793034, 775701, 816950, 779284, 773021, 808112, 807563, 799949, 775133, 815670, 778382, 776980, 823917, 816838, 789999, 794935, 791954, 787707, 815888, 800208, 826234, 826916	1292	315	66670	4.75068	1.3e-07	1.79e-09	6.45e-08	kidney
GOTERM_BP_FAT	GO:0030802~regulation of cyclic nucleotide biosynthetic process	14	2.8169	1.08e-07	775025, 813220, 773021, 807239, 812369, 791015, 789225, 825241, 823917, 797449, 791954, 793034, 794950, 794292	412	315	66670	7.19202	0.000254	4.1e-06	0.000189	blood
GOTERM_BP_FAT	GO:0030808~regulation of nucleotide biosynthetic process	29	1.86856	3.49e-11	813220, 816713, 812369, 791015, 809539, 780108, 779570, 793034, 775701, 816950, 779284, 773021, 808112, 807563, 799949, 775133, 815670, 778382, 776980, 823917, 816838, 789999, 794935, 791954, 787707, 815888, 800208, 826234, 826916	1292	315	66670	4.75068	1.3e-07	1.79e-09	6.45e-08	kidney
GOTERM_BP_FAT	GO:0030808~regulation of nucleotide biosynthetic process	14	2.8169	1.08e-07	775025, 813220, 773021, 807239, 812369, 791015, 789225, 825241, 823917, 797449, 791954, 793034, 794950, 794292	412	315	66670	7.19202	0.000254	4.1e-06	0.000189	blood
GOTERM_BP_FAT	GO:0030814~regulation of cAMP metabolic process	28	1.80412	3.7e-11	813220, 816713, 812369, 791015, 809539, 780108, 779570, 793034, 775701, 816950, 779284, 773021, 808112, 807563, 799949, 775133, 815670, 778382, 776980, 823917, 816838, 789999, 794935, 791954, 787707, 815888, 800208, 826234	1292	294	66670	4.91449	1.38e-07	1.87e-09	6.83e-08	kidney
GOTERM_BP_FAT	GO:0030814~regulation of cAMP metabolic process	14	2.8169	4.86e-08	775025, 813220, 773021, 807239, 812369, 791015, 789225, 825241, 823917, 797449, 791954, 793034, 794950, 794292	412	294	66670	7.70573	0.000115	2.08e-06	8.52e-05	blood
GOTERM_BP_FAT	GO:0030817~regulation of cAMP biosynthetic process	28	1.80412	1.54e-11	813220, 816713, 812369, 791015, 809539, 780108, 779570, 793034, 775701, 816950, 779284, 773021, 808112, 807563, 799949, 775133, 815670, 778382, 776980, 823917, 816838, 789999, 794935, 791954, 787707, 815888, 800208, 826234	1292	283	66670	5.10551	5.74e-08	8.2e-10	2.84e-08	kidney
GOTERM_BP_FAT	GO:0030817~regulation of cAMP biosynthetic process	14	2.8169	3.11e-08	775025, 813220, 773021, 807239, 812369, 791015, 789225, 825241, 823917, 797449, 791954, 793034, 794950, 794292	412	283	66670	8.00525	7.33e-05	1.44e-06	5.45e-05	blood
GOTERM_MF_FAT	GO:0030955~potassium ion binding	38	2.44845	1.83e-11	820321, 822252, 801436, 779138, 778916, 795689, 801555, 795754, 801731, 820235, 821537, 814682, 798342, 810912, 798242, 779384, 797663, 790556, 799674, 812255, 788031, 791646, 791682, 809503, 787093, 811853, 796807, 772873, 797132, 823364, 780766, 787041, 785404, 792280, 801114, 789630, 798967, 823049	1235	559	68838	3.78907	2.22e-08	1.17e-09	2.97e-08	kidney
GOTERM_MF_FAT	GO:0030955~potassium ion binding	20	2.3175	4.32e-06	791646, 787093, 820656, 820321, 822252, 801436, 785635, 780766, 823364, 806519, 783032, 812742, 787041, 785404, 821537, 784055, 779384, 798967, 791076, 788031	681	559	68838	3.61659	0.00366302	0.000306	0.00668653	brain
GOTERM_BP_FAT	GO:0031279~regulation of cyclase activity	28	1.80412	5.16e-12	813220, 816713, 812369, 791015, 809539, 780108, 779570, 793034, 775701, 816950, 779284, 773021, 808112, 807563, 799949, 775133, 815670, 778382, 776980, 823917, 816838, 789999, 794935, 791954, 787707, 815888, 800208, 826234	1292	270	66670	5.35134	1.93e-08	3.11e-10	9.52e-09	kidney
GOTERM_BP_FAT	GO:0031279~regulation of cyclase activity	13	2.61569	1.51e-07	775025, 813220, 773021, 807239, 812369, 791015, 825241, 823917, 797449, 791954, 793034, 794950, 794292	412	270	66670	7.79135	0.000355	5.64e-06	0.000264	blood
GOTERM_BP_FAT	GO:0031280~negative regulation of cyclase activity	20	1.28866	5.4e-13	813220, 773021, 816713, 812369, 799949, 807563, 775133, 815670, 778382, 776980, 789999, 816838, 794935, 791954, 779570, 793034, 775701, 826234, 816950, 779284	1292	111	66670	9.29769	2.02e-09	4.29e-11	9.97e-10	kidney
GOTERM_BP_FAT	GO:0031280~negative regulation of cyclase activity	10	2.01207	3.42e-08	775025, 813220, 807239, 773021, 797449, 791954, 812369, 794950, 793034, 794292	412	111	66670	14.5784	8.06e-05	1.52e-06	5.99e-05	blood
GOTERM_BP_FAT	GO:0031644~regulation of neurological system process	33	2.12629	1.83e-09	817439, 786686, 780121, 809477, 818881, 806573, 793972, 780108, 818651, 780030, 792225, 818739, 824861, 816950, 817326, 788582, 824976, 772496, 808783, 799949, 779474, 778382, 824086, 787656, 776980, 782147, 773347, 810015, 789591, 809288, 800208, 790267, 787025	1292	476	66670	3.57746	6.82e-06	6.2e-08	3.37e-06	kidney
GOTERM_BP_FAT	GO:0031644~regulation of neurological system process	17	3.42052	6.4e-08	808163, 808783, 816275, 806573, 816368, 787961, 782147, 773347, 789591, 810015, 792225, 785288, 818739, 818297, 809288, 787025, 795274	412	476	66670	5.7793	0.000151	2.65e-06	0.000112	blood
GOTERM_BP_FAT	GO:0032504~multicellular organism reproduction	61	3.93041	1.3e-08	822895, 793680, 810440, 779660, 777399, 780108, 793972, 784234, 824603, 819156, 791582, 810335, 791419, 776725, 818959, 798753, 799969, 788582, 794152, 773472, 810951, 772496, 814791, 791359, 816842, 798174, 808511, 820335, 802400, 775671, 787707, 791970, 826200, 811716, 805723, 819273, 825374, 813976, 785179, 822776, 778917, 780972, 777847, 824280, 773934, 799854, 791781, 789692, 781486, 823414,…	1292	1394	66670	2.25806	4.86e-05	3.74e-07	2.4e-05	kidney
GOTERM_BP_FAT	GO:0032504~multicellular organism reproduction	35	4.05562	1.91e-05	810440, 819273, 825374, 779660, 777399, 822625, 808394, 814147, 809516, 824603, 794386, 780522, 776725, 824280, 797119, 791781, 821438, 799969, 808215, 794152, 783742, 776007, 775481, 781486, 773472, 797486, 798174, 808511, 822100, 787656, 773347, 777006, 776573, 805490, 793566	735	1394	66670	2.27745	0.0582366	0.000469	0.0344991	brain
GOTERM_BP_FAT	GO:0032989~cellular component morphogenesis	77	4.96134	1.69e-15	776313, 793680, 819555, 786686, 785012, 814970, 789638, 825252, 774133, 809327, 791582, 778484, 780892, 813297, 803720, 803866, 799969, 788582, 785024, 797290, 813056, 780961, 772249, 789025, 818685, 800291, 791108, 774165, 779898, 818019, 824836, 789896, 801779, 802352, 819273, 786456, 782897, 807906, 811857, 824762, 795608, 812636, 799110, 777847, 788987, 803892, 805868, 797304, 814263, 777417,…	1292	1398	66670	2.84218	6.22e-12	2.01e-13	3.08e-12	kidney
GOTERM_BP_FAT	GO:0032989~cellular component morphogenesis	37	7.44467	9.03e-13	776313, 777615, 801779, 785012, 819273, 802352, 786456, 825252, 807906, 774133, 811857, 812636, 795608, 779452, 778484, 793195, 794360, 820391, 803866, 820250, 775740, 799901, 777170, 816368, 808609, 799142, 774704, 799249, 812621, 785288, 793141, 791108, 774165, 809288, 774977, 786081, 818019	412	1398	66670	4.2828	2.13e-09	1.12e-10	1.58e-09	blood
GOTERM_BP_FAT	GO:0033674~positive regulation of kinase activity	36	2.31959	1.25e-08	817439, 786686, 780121, 816713, 819273, 810776, 819290, 797539, 775962, 791582, 799110, 805079, 813080, 826520, 795288, 815222, 779284, 803866, 789692, 810265, 817897, 809842, 818218, 803057, 807563, 791357, 799949, 775133, 795823, 824086, 814403, 772612, 816838, 781823, 794935, 824836	1292	600	66670	3.09613	4.67e-05	3.65e-07	2.31e-05	kidney
GOTERM_BP_FAT	GO:0033674~positive regulation of kinase activity	22	2.54925	4.61e-06	804763, 817439, 818218, 819273, 808163, 819290, 796309, 775133, 824086, 794696, 817430, 800104, 814403, 794386, 799110, 774578, 799320, 794950, 813080, 793566, 824836, 779284	735	600	66670	3.32594	0.0144113	0.00014	0.00834748	brain
GOTERM_BP_FAT	GO:0035239~tube morphogenesis	33	2.12629	1.14e-07	793680, 819827, 819749, 777063, 825337, 793328, 825374, 774809, 825252, 812778, 791582, 785869, 780892, 794360, 791781, 804803, 802906, 799969, 779129, 826072, 791542, 775860, 820528, 809188, 800382, 789203, 821855, 812187, 774879, 807448, 814591, 819995, 783836	1292	568	66670	2.99801	0.000426	2.7e-06	0.000211	kidney
GOTERM_BP_FAT	GO:0035239~tube morphogenesis	24	2.781	1.35e-07	817702, 802906, 799969, 819827, 777063, 826072, 825374, 773568, 791542, 820688, 825252, 772267, 820528, 800382, 789203, 812778, 812187, 807448, 780522, 780460, 783836, 821438, 791781, 804803	735	568	66670	3.83271	0.000426	6.26e-06	0.000245	brain
GOTERM_BP_FAT	GO:0035270~endocrine system development	16	1.854	6.39e-07	817702, 826848, 820688, 776334, 804141, 817321, 787439, 776980, 811857, 812751, 780522, 780703, 790253, 797682, 797119, 791894	735	279	66670	5.20186	0.00200941	2.61e-05	0.00115671	brain
GOTERM_BP_FAT	GO:0035270~endocrine system development	21	1.35309	7.04e-07	793328, 797290, 826848, 808955, 789058, 813274, 820215, 804141, 774675, 785236, 787439, 776980, 811857, 807971, 780703, 826997, 790253, 797682, 780059, 818959, 791894	1292	279	66670	3.88403	0.0026226	1.37e-05	0.00129785	kidney
GOTERM_MF_FAT	GO:0042165~neurotransmitter binding	15	3.01811	1.09e-06	799883, 813220, 773021, 816949, 811975, 788242, 813736, 791110, 823917, 801112, 806684, 782147, 793205, 794926, 795274	410	468	68838	5.38133	0.000707	4.72e-05	0.00162996	blood
GOTERM_MF_FAT	GO:0042165~neurotransmitter binding	26	1.67526	1.77e-06	813220, 780121, 785642, 816949, 818881, 816106, 817682, 816520, 793205, 779570, 775701, 794926, 815400, 799322, 799883, 781448, 773021, 809842, 772496, 813554, 799634, 823142, 817657, 823917, 782147, 782635	1235	468	68838	3.09663	0.00214705	6.51e-05	0.0028705	kidney
GOTERM_BP_FAT	GO:0042325~regulation of phosphorylation	59	3.80155	1.32e-08	779920, 817439, 786686, 819290, 797539, 780108, 791582, 823331, 781719, 813080, 795422, 803866, 799969, 802801, 818218, 809842, 791357, 807563, 776812, 795823, 824086, 825244, 793050, 772612, 816838, 824444, 805955, 790741, 800208, 824836, 824835, 786601, 780121, 819273, 816713, 810776, 819223, 775962, 781362, 812636, 799110, 805079, 814584, 826520, 815222, 795288, 816950, 779284, 789692, 817897,…	1292	1326	66670	2.29602	4.92e-05	3.76e-07	2.43e-05	kidney
GOTERM_BP_FAT	GO:0042325~regulation of phosphorylation	38	4.40324	3.79e-07	817439, 804763, 786601, 819273, 819290, 796309, 817430, 800104, 812636, 781362, 799110, 794386, 823331, 814584, 780522, 815446, 799320, 781719, 813080, 779284, 799969, 775481, 818218, 808163, 775133, 824086, 794696, 793050, 825244, 800610, 814403, 774578, 812931, 790741, 794950, 824836, 793566, 824835	735	1326	66670	2.59946	0.001191	1.61e-05	0.000685	brain
GOTERM_BP_FAT	GO:0042493~response to drug	38	2.44845	1.95e-08	779920, 786601, 780121, 788548, 819273, 814970, 820843, 809539, 822776, 793997, 787439, 822982, 814767, 818959, 817215, 811818, 799969, 816886, 776812, 826848, 780371, 806089, 787120, 804141, 776980, 814403, 821855, 789630, 796605, 814294, 787660, 810015, 806330, 822620, 800208, 780059, 815589, 823049	1292	669	66670	2.93106	7.29e-05	5.4e-07	3.6e-05	kidney
GOTERM_BP_FAT	GO:0042493~response to drug	23	2.66512	7.48e-06	792448, 799969, 786601, 819273, 826848, 809539, 780371, 787120, 783032, 804141, 787439, 776980, 814403, 817961, 799200, 807005, 819632, 796605, 820874, 787660, 794754, 806330, 797119	735	669	66670	3.11849	0.0232769	0.000208	0.0135432	brain
GOTERM_MF_FAT	GO:0042802~identical protein binding	34	6.10413	7.72e-08	814144, 785482, 809819, 776781, 799424, 796531, 797839, 823710, 822582, 815809, 772813, 807354, 814239, 784222, 795145, 772477, 821973, 798858, 805989, 804047, 784959, 795417, 813881, 813906, 802485, 797279, 796320, 787522, 794307, 819995, 791911, 772730, 798760, 774302	439	1795	68838	2.97015	5.48e-05	6.85e-06	0.000117	muscle
GOTERM_MF_FAT	GO:0042802~identical protein binding	65	4.18814	2.35e-07	785012, 814970, 812369, 808460, 807222, 788592, 775750, 801549, 823331, 797732, 815601, 800435, 818739, 789967, 799969, 811853, 818877, 809842, 814791, 813274, 807427, 796820, 806089, 796272, 821855, 789528, 800342, 774343, 779712, 790267, 781033, 774302, 780778, 819273, 802048, 819745, 809539, 796531, 807490, 803232, 801573, 787439, 814239, 798814, 795145, 794313, 786006, 802254, 819070, 795288,…	1235	1795	68838	2.01841	0.000285	9.51e-06	0.000381	kidney
GOTERM_CC_FAT	GO:0042995~cell projection	114	7.34536	5.03e-14	804586, 819555, 786686, 819290, 787957, 789638, 793972, 774133, 824603, 805223, 791582, 791588, 795620, 779307, 810041, 773292, 788582, 804102, 776911, 805750, 772496, 783129, 823477, 794201, 815888, 813022, 822620, 800208, 790267, 826916, 802352, 819273, 802048, 778892, 819745, 819746, 822776, 806573, 793997, 824762, 808739, 814682, 800311, 797304, 791786, 794466, 779284, 815128, 775740, 790907,…	1138	2152	46028	2.14261	2.73e-11	2.48e-12	7.32e-11	kidney
GOTERM_CC_FAT	GO:0042995~cell projection	43	8.65191	1.4e-07	819273, 785012, 802352, 819745, 778892, 791015, 822776, 806573, 774133, 795608, 806658, 787961, 810912, 793195, 792154, 793034, 818297, 823059, 790556, 793845, 773292, 818796, 782949, 773834, 803866, 775740, 789608, 781145, 812909, 826848, 783129, 810578, 811975, 795599, 808609, 773347, 812621, 785288, 794950, 774165, 809288, 778877, 786081	372	2152	46028	2.47232	4.25e-05	3.55e-06	0.000188	blood
GOTERM_CC_FAT	GO:0043005~neuron projection	73	4.70361	4.2e-15	819555, 786686, 785012, 819290, 787957, 791015, 793972, 774133, 791582, 810912, 792154, 779307, 810041, 773292, 803866, 824976, 788582, 772496, 795485, 783129, 778382, 824086, 823477, 794201, 792280, 816654, 815888, 813022, 796024, 800208, 790267, 780121, 802352, 802048, 819223, 778892, 819745, 819746, 790343, 806573, 795608, 808739, 814682, 799110, 818651, 816211, 797304, 793034, 791786, 797663,…	1138	1029	46028	2.86938	2.29e-12	2.86e-13	6.14e-12	kidney
GOTERM_CC_FAT	GO:0043005~neuron projection	28	5.6338	1.09e-07	785012, 802352, 778892, 819745, 791015, 806573, 774133, 795608, 806658, 810912, 792154, 818297, 793034, 790556, 793845, 773292, 782949, 803866, 826848, 783129, 811975, 808609, 773347, 785288, 794950, 809288, 778877, 786081	372	1029	46028	3.36683	3.31e-05	3.01e-06	0.000146	blood
GOTERM_BP_FAT	GO:0043085~positive regulation of catalytic activity	72	4.63918	1.62e-13	813220, 817439, 794279, 786686, 785627, 819290, 812369, 791015, 797539, 780108, 791582, 818739, 813080, 794926, 787919, 815400, 803866, 799969, 818218, 809842, 791357, 807563, 772496, 795823, 824086, 783124, 776889, 823917, 772612, 816838, 787707, 815888, 800208, 824836, 780121, 819273, 816713, 820775, 810776, 812018, 809539, 806573, 775962, 818077, 799914, 781362, 805079, 799110, 792325, 787340,…	1292	1373	66670	2.70601	6.03e-10	1.4e-11	2.98e-10	kidney
GOTERM_BP_FAT	GO:0043085~positive regulation of catalytic activity	44	5.09849	1.56e-09	817439, 804763, 819273, 780578, 812369, 819290, 796309, 812018, 809539, 817430, 826979, 818077, 800104, 781362, 799110, 787159, 794386, 799320, 787340, 818739, 813080, 779284, 799969, 818218, 808163, 775133, 797486, 782055, 824086, 794696, 776980, 776889, 814403, 795111, 823917, 784882, 774578, 794950, 794087, 801177, 826234, 824836, 793566, 825448	735	1373	66670	2.90687	4.91e-06	1.02e-07	2.82e-06	brain
GOTERM_MF_FAT	GO:0043167~ion binding	430	27.7062	8.88e-16	779920, 819555, 785771, 809551, 788957, 823659, 797447, 791588, 802588, 788031, 806467, 778958, 823364, 778766, 789842, 793051, 823477, 819483, 804324, 772402, 802400, 799726, 775671, 788971, 819488, 819348, 822620, 793833, 800404, 809678, 816713, 816552, 820775, 822393, 818800, 800310, 809878, 826286, 817215, 810398, 791781, 773656, 799901, 803695, 772940, 782147, 791799, 823188, 819366, 823049,…	1235	16986	68838	1.41104	1.08e-12	9.78e-14	1.43e-12	kidney
GOTERM_MF_FAT	GO:0043167~ion binding	163	32.7968	1.75e-11	802477, 806383, 821006, 778543, 785153, 812369, 778686, 808363, 787263, 788242, 791110, 806658, 797447, 787961, 793351, 781719, 772475, 818299, 815908, 790063, 773292, 809424, 788031, 807239, 772493, 793453, 772208, 783953, 823364, 789842, 787120, 821573, 780465, 805235, 799726, 772922, 821762, 788971, 794950, 809884, 814551, 813129, 778490, 799621, 777297, 783925, 809676, 801433, 820321, 773031,…	410	16986	68838	1.61117	1.13e-08	5.67e-09	2.61e-08	blood
GOTERM_MF_FAT	GO:0043169~cation binding	420	27.0619	1.47e-14	779920, 819555, 785771, 788957, 823659, 809551, 797447, 791588, 802588, 788031, 806467, 778958, 823364, 778766, 789842, 793051, 823477, 819483, 804324, 772402, 802400, 799726, 775671, 788971, 819488, 819348, 822620, 793833, 800404, 809678, 816713, 816552, 820775, 822393, 818800, 800310, 809878, 826286, 817215, 810398, 791781, 773656, 799901, 803695, 772940, 791799, 823188, 819366, 823049, 806414,…	1235	16776	68838	1.39548	1.79e-11	1.28e-12	2.39e-11	kidney
GOTERM_MF_FAT	GO:0043169~cation binding	157	31.5895	4.02e-10	802477, 806383, 821006, 778543, 785153, 778686, 808363, 787263, 806658, 797447, 787961, 793351, 781719, 772475, 818299, 815908, 790063, 773292, 809424, 788031, 807239, 772493, 793453, 772208, 783953, 823364, 787120, 789842, 821573, 780465, 805235, 799726, 772922, 821762, 788971, 794950, 809884, 814551, 813129, 778490, 799621, 777297, 783925, 809676, 801433, 820321, 773031, 809678, 800404, 822252,…	410	16776	68838	1.57129	2.6e-07	6.51e-08	6e-07	blood
GOTERM_BP_FAT	GO:0043549~regulation of kinase activity	51	3.28608	1.55e-10	779920, 817439, 786686, 819290, 797539, 780108, 791582, 823331, 781719, 813080, 803866, 809842, 818218, 807563, 791357, 795823, 824086, 825244, 793050, 772612, 816838, 824444, 805955, 800208, 824836, 824835, 780121, 819273, 816713, 810776, 819223, 775962, 781362, 799110, 805079, 814584, 826520, 795288, 815222, 779284, 789692, 817897, 810265, 803057, 799949, 775133, 824565, 814403, 781823, 794935,…	1292	927	66670	2.83895	5.79e-07	6.58e-09	2.86e-07	kidney
GOTERM_BP_FAT	GO:0043549~regulation of kinase activity	32	3.708	7.27e-08	817439, 804763, 819273, 819290, 796309, 817430, 800104, 781362, 794386, 823331, 799110, 814584, 815446, 799320, 781719, 813080, 779284, 818218, 808163, 775133, 824086, 794696, 793050, 825244, 814403, 800610, 774578, 812931, 794950, 793566, 824836, 824835	735	927	66670	3.13122	0.000229	3.75e-06	0.000132	brain
GOTERM_BP_FAT	GO:0044093~positive regulation of molecular function	75	4.83247	6.68e-12	813220, 817439, 794279, 786686, 785627, 819290, 812369, 791015, 797539, 780108, 823331, 791582, 818739, 813080, 794926, 787919, 815400, 803866, 799969, 818218, 809842, 791357, 807563, 772496, 795823, 799732, 824086, 783124, 776889, 823917, 772612, 816838, 787707, 815888, 800208, 824836, 780121, 819273, 816713, 820775, 810776, 812018, 809539, 806573, 775962, 820263, 818077, 799914, 781362, 805079,…	1292	1585	66670	2.44174	2.49e-08	3.96e-10	1.23e-08	kidney
GOTERM_BP_FAT	GO:0044093~positive regulation of molecular function	49	5.67787	5.11e-10	817439, 812369, 819290, 796309, 817430, 787159, 794386, 823331, 818739, 813080, 826260, 799969, 818218, 826344, 824086, 776889, 823917, 795111, 774578, 794950, 824836, 793566, 825448, 804763, 819273, 780578, 812018, 809539, 818077, 826979, 800104, 781362, 799110, 820874, 799320, 787340, 779284, 808163, 793942, 775133, 797486, 782055, 794696, 776980, 814403, 784882, 794087, 801177, 826234	735	1585	66670	2.80421	1.61e-06	3.93e-08	9.26e-07	brain
GOTERM_CC_FAT	GO:0044456~synapse part	25	5.03018	3.56e-07	819273, 805012, 780201, 816275, 788242, 816891, 776208, 808205, 791110, 818297, 793034, 793845, 782949, 799883, 789608, 806739, 811975, 807210, 813736, 801112, 782147, 789591, 785288, 779237, 787025	372	891	46028	3.47169	0.000108	8.31e-06	0.000477	blood
GOTERM_CC_FAT	GO:0044456~synapse part	48	3.09278	1.31e-06	817439, 780121, 819273, 805012, 816552, 780201, 809477, 806867, 785642, 819746, 814970, 827023, 800125, 818881, 816106, 820263, 793972, 813109, 808205, 811117, 814682, 818651, 807930, 793034, 810041, 777134, 793845, 824861, 781448, 799883, 792100, 809842, 817627, 778382, 824086, 813554, 785181, 807210, 799634, 803695, 794201, 823142, 817657, 782147, 789591, 796024, 790267, 787025	1138	891	46028	2.17893	0.000707	3.37e-05	0.00190066	kidney
GOTERM_BP_FAT	GO:0045137~development of primary sexual characteristics	28	1.80412	5.53e-08	818889, 786787, 825374, 779660, 814001, 778484, 791419, 801761, 776725, 791781, 789692, 799969, 794152, 802961, 781486, 823414, 814791, 791542, 799901, 816842, 814403, 802400, 807971, 814294, 773347, 800481, 776732, 797842	1292	412	66670	3.50694	0.000206	1.39e-06	0.000102	kidney
GOTERM_BP_FAT	GO:0045137~development of primary sexual characteristics	17	1.96987	1.77e-05	799969, 794152, 783742, 781486, 825374, 779660, 791542, 785818, 809516, 814403, 794386, 780522, 773347, 776725, 785433, 791781, 797842	735	412	66670	3.74278	0.0543301	0.000447	0.0321194	brain
GOTERM_CC_FAT	GO:0045202~synapse	32	6.43863	4.4e-08	786199, 819273, 805012, 780201, 816275, 788242, 816891, 808205, 776208, 791110, 787961, 795592, 818297, 793034, 793845, 782949, 803866, 773834, 799883, 775740, 789608, 806739, 783129, 811975, 807210, 813736, 801112, 782147, 789591, 785288, 779237, 787025	372	1251	46028	3.16499	1.33e-05	1.33e-06	5.89e-05	blood
GOTERM_CC_FAT	GO:0045202~synapse	64	4.12371	1.1e-07	817439, 805012, 809477, 814970, 827023, 800125, 818881, 816106, 793972, 807930, 810041, 817326, 773834, 803866, 809842, 795485, 783129, 778382, 824086, 794201, 803274, 796024, 810858, 790267, 787025, 780121, 819273, 816552, 780201, 806867, 785642, 819746, 820263, 813109, 811117, 808205, 814682, 818651, 795592, 797304, 793034, 777134, 824861, 793845, 815222, 799883, 781448, 775740, 795701, 792100,…	1138	1251	46028	2.0692	5.95e-05	3.5e-06	0.00016	kidney
GOTERM_BP_FAT	GO:0045596~negative regulation of cell differentiation	25	2.89687	3.28e-06	777063, 807242, 800532, 779660, 781966, 785846, 799609, 812778, 811857, 806692, 794386, 780460, 780522, 824411, 784692, 783742, 802078, 796083, 784957, 797486, 812595, 814403, 774578, 819488, 793566	735	736	66670	3.0811	0.0102613	0.000106	0.00593129	brain
GOTERM_BP_FAT	GO:0045596~negative regulation of cell differentiation	35	2.25515	4.13e-06	793680, 794279, 777063, 816552, 807242, 825337, 793328, 800532, 779660, 793975, 785846, 799609, 774675, 812778, 811857, 778484, 803892, 786363, 814263, 800848, 784692, 814610, 802078, 785024, 820215, 800842, 785236, 812595, 814403, 819488, 777711, 791970, 792541, 819366, 774165	1292	736	66670	2.45391	0.0153107	7.05e-05	0.00762515	kidney
GOTERM_BP_FAT	GO:0045597~positive regulation of cell differentiation	44	2.83505	2.26e-09	819827, 820775, 803640, 793328, 793975, 809539, 799609, 797539, 807906, 774675, 790002, 824280, 813297, 813080, 795422, 774436, 799969, 794152, 784182, 803057, 820737, 776812, 792095, 799901, 820215, 772249, 820528, 793050, 785236, 794232, 799804, 776980, 807448, 785943, 812931, 819488, 781293, 801678, 791108, 808267, 808089, 816325, 780059, 784353	1292	790	66670	2.87404	8.44e-06	7.53e-08	4.17e-06	kidney
GOTERM_BP_FAT	GO:0045597~positive regulation of cell differentiation	26	3.01275	3.46e-06	819827, 793249, 809539, 799609, 776334, 799200, 807005, 780522, 803526, 824411, 824280, 813080, 799276, 799969, 783742, 794152, 820528, 793050, 776980, 774578, 807448, 812931, 819488, 791108, 793566, 784353	735	790	66670	2.98531	0.0108291	0.00011	0.0062613	brain
GOTERM_BP_FAT	GO:0045761~regulation of adenylate cyclase activity	28	1.80412	1.61e-12	813220, 816713, 812369, 791015, 809539, 780108, 779570, 793034, 775701, 816950, 779284, 773021, 808112, 807563, 799949, 775133, 815670, 778382, 776980, 823917, 816838, 789999, 794935, 791954, 787707, 815888, 800208, 826234	1292	257	66670	5.62203	6.02e-09	1.16e-10	2.97e-09	kidney
GOTERM_BP_FAT	GO:0045761~regulation of adenylate cyclase activity	13	2.61569	8.84e-08	775025, 813220, 773021, 807239, 812369, 791015, 825241, 823917, 797449, 791954, 793034, 794950, 794292	412	257	66670	8.18547	0.000208	3.47e-06	0.000155	blood
GOTERM_BP_FAT	GO:0045859~regulation of protein kinase activity	51	3.28608	3.96e-11	779920, 817439, 786686, 819290, 797539, 780108, 791582, 823331, 781719, 813080, 803866, 809842, 818218, 807563, 791357, 795823, 824086, 825244, 793050, 772612, 816838, 824444, 805955, 800208, 824836, 824835, 780121, 819273, 816713, 810776, 819223, 775962, 781362, 799110, 805079, 814584, 826520, 795288, 815222, 779284, 789692, 817897, 810265, 803057, 799949, 775133, 824565, 814403, 781823, 794935,…	1292	891	66670	2.95366	1.48e-07	1.89e-09	7.3e-08	kidney
GOTERM_BP_FAT	GO:0045859~regulation of protein kinase activity	31	3.59212	1.02e-07	804763, 817439, 819273, 819290, 796309, 817430, 800104, 781362, 794386, 823331, 799110, 814584, 815446, 799320, 781719, 813080, 779284, 818218, 808163, 775133, 824086, 793050, 825244, 814403, 800610, 774578, 812931, 794950, 793566, 824836, 824835	735	891	66670	3.15593	0.000321	5.02e-06	0.000185	brain
GOTERM_BP_FAT	GO:0045860~positive regulation of protein kinase activity	36	2.31959	4.31e-09	817439, 786686, 780121, 816713, 819273, 810776, 819290, 797539, 775962, 791582, 799110, 805079, 813080, 826520, 795288, 815222, 779284, 803866, 789692, 810265, 817897, 809842, 818218, 803057, 807563, 791357, 799949, 775133, 795823, 824086, 814403, 772612, 816838, 781823, 794935, 824836	1292	575	66670	3.23074	1.61e-05	1.38e-07	7.96e-06	kidney
GOTERM_BP_FAT	GO:0045860~positive regulation of protein kinase activity	21	2.43337	8.46e-06	804763, 817439, 818218, 819273, 808163, 819290, 796309, 775133, 824086, 817430, 800104, 814403, 794386, 799110, 774578, 799320, 794950, 813080, 793566, 824836, 779284	735	575	66670	3.3128	0.026268	0.000231	0.0153068	brain
GOTERM_MF_FAT	GO:0046872~metal ion binding	417	26.8686	4.75e-15	779920, 819555, 785771, 788957, 823659, 809551, 797447, 791588, 802588, 788031, 806467, 778958, 823364, 778766, 789842, 793051, 823477, 819483, 804324, 772402, 802400, 799726, 775671, 788971, 819488, 819348, 793833, 800404, 809678, 816713, 816552, 820775, 822393, 818800, 800310, 809878, 826286, 817215, 810398, 791781, 773656, 799901, 803695, 772940, 791799, 823188, 819366, 823049, 806414, 789872,…	1235	16511	68838	1.40774	5.79e-12	4.45e-13	7.73e-12	kidney
GOTERM_MF_FAT	GO:0046872~metal ion binding	157	31.5895	1.18e-10	802477, 806383, 821006, 778543, 785153, 778686, 808363, 787263, 806658, 797447, 787961, 793351, 781719, 772475, 818299, 815908, 790063, 773292, 809424, 788031, 807239, 772493, 793453, 772208, 783953, 823364, 787120, 789842, 821573, 780465, 805235, 799726, 772922, 821762, 788971, 794950, 809884, 814551, 813129, 778490, 799621, 777297, 783925, 809676, 801433, 820321, 773031, 809678, 800404, 822252,…	410	16511	68838	1.59651	7.62e-08	2.54e-08	1.75e-07	blood
GOTERM_MF_FAT	GO:0046873~metal ion transmembrane transporter activity	75	4.83247	2.75e-15	790880, 820643, 780008, 779138, 818881, 812564, 816106, 793972, 774823, 801555, 801731, 818732, 804178, 820235, 810912, 797732, 815601, 825453, 788031, 791646, 791682, 809995, 788582, 809503, 787093, 811853, 809842, 823364, 780766, 792280, 816654, 801114, 789630, 810858, 793833, 820321, 780121, 809678, 822252, 796740, 801436, 783077, 776470, 776512, 778916, 795689, 818077, 811117, 795754, 821537,…	1235	1459	68838	2.86528	3.36e-12	2.8e-13	4.5e-12	kidney
GOTERM_MF_FAT	GO:0046873~metal ion transmembrane transporter activity	35	4.05562	5.15e-06	820578, 820321, 820656, 822252, 801436, 773482, 818881, 806519, 812564, 818077, 774823, 811117, 797816, 804178, 813177, 821537, 779384, 793034, 791076, 802561, 788031, 791646, 809995, 803408, 787093, 786892, 777749, 823364, 780766, 787041, 816654, 785404, 787660, 782636, 797867	681	1459	68838	2.4249	0.00436319	0.000312	0.00796738	brain
GOTERM_BP_FAT	GO:0048015~phosphoinositide-mediated signaling	16	1.03093	9.77e-06	789692, 817439, 819273, 812369, 772496, 792095, 812018, 780108, 776980, 776889, 784692, 800208, 794926, 787919, 815400, 816950	1292	200	66670	4.12817	0.0358037	0.000153	0.018018	kidney
GOTERM_BP_FAT	GO:0048015~phosphoinositide-mediated signaling	12	1.3905	1.59e-05	776980, 776889, 784882, 817439, 774578, 819273, 808163, 812369, 820293, 812018, 784692, 826979	735	200	66670	5.44245	0.0487628	0.000403	0.0287448	brain
GOTERM_BP_FAT	GO:0048511~rhythmic process	14	2.8169	3.24e-06	785658, 819273, 773493, 785153, 799901, 787958, 811975, 809516, 823917, 816368, 811603, 773347, 803441, 795274	412	427	66670	5.30559	0.00759621	9.19e-05	0.00566871	blood
GOTERM_BP_FAT	GO:0048511~rhythmic process	24	1.54639	1.36e-05	789692, 799969, 794152, 819273, 823414, 825374, 773493, 814970, 814791, 779474, 799901, 802400, 776980, 823917, 811603, 775402, 807971, 814682, 773347, 791419, 800838, 776732, 800208, 791781	1292	427	66670	2.90036	0.0494111	0.000204	0.025041	kidney
GOTERM_BP_FAT	GO:0048562~embryonic organ morphogenesis	39	2.51289	1.2e-11	793680, 777063, 783422, 789638, 808955, 808363, 809539, 785846, 787763, 816106, 775390, 789522, 787439, 780972, 776629, 780892, 813297, 777417, 778345, 795629, 820250, 788582, 823414, 808315, 813274, 816842, 799634, 775760, 789203, 777752, 804501, 782910, 774879, 819488, 774326, 808413, 791108, 796024, 780059	1292	536	66670	3.75464	4.49e-08	6.5e-10	2.22e-08	kidney
GOTERM_BP_FAT	GO:0048562~embryonic organ morphogenesis	28	3.2445	1.02e-10	777063, 783422, 794493, 809539, 785846, 787763, 776334, 800616, 789522, 787439, 778793, 776629, 777417, 784067, 778345, 817702, 799615, 796083, 820688, 784143, 810634, 782720, 772267, 789203, 777752, 819488, 791108, 796023	735	536	66670	4.73845	3.21e-07	1.03e-08	1.84e-07	brain
GOTERM_BP_FAT	GO:0048568~embryonic organ development	35	4.05562	2.3e-11	777063, 783422, 794493, 773568, 809539, 785846, 787763, 776334, 800616, 789522, 787439, 778793, 776629, 777417, 784067, 778345, 790534, 804803, 817702, 799615, 796083, 820688, 810575, 784143, 810634, 782720, 772267, 817321, 789203, 777752, 789815, 819488, 791108, 796023, 791894	735	784	66670	4.04944	7.26e-08	3.46e-09	4.17e-08	brain
GOTERM_BP_FAT	GO:0048568~embryonic organ development	45	2.89948	5.81e-10	793680, 777063, 783422, 820659, 789638, 808955, 808363, 785846, 809539, 787763, 816106, 775390, 789522, 787439, 780972, 776629, 780892, 813297, 777417, 778345, 795629, 790534, 804803, 820250, 788582, 823414, 808315, 813274, 810575, 816842, 799634, 775760, 789203, 777752, 804501, 782910, 774879, 819488, 774326, 808413, 791108, 819995, 796024, 780059, 791894	1292	784	66670	2.96186	2.17e-06	2.21e-08	1.07e-06	kidney
GOTERM_BP_FAT	GO:0048608~reproductive structure development	32	2.06186	1.61e-08	786787, 825374, 779660, 814001, 778484, 785869, 791419, 801761, 776725, 786401, 791781, 789692, 799969, 794152, 802961, 781486, 823414, 814791, 791542, 799901, 816842, 820528, 802400, 814403, 807971, 814294, 773347, 814591, 800481, 776732, 790444, 797842	1292	494	66670	3.34265	6e-05	4.51e-07	2.96e-05	kidney
GOTERM_BP_FAT	GO:0048608~reproductive structure development	19	2.20162	1.28e-05	799969, 794152, 783742, 781486, 825374, 779660, 791542, 820528, 785818, 809516, 814403, 794386, 780522, 773347, 776725, 786401, 785433, 791781, 797842	735	494	66670	3.48875	0.0393978	0.000329	0.0231123	brain
GOTERM_BP_FAT	GO:0048609~reproductive process in a multicellular organism	61	3.93041	1.27e-08	822895, 793680, 810440, 779660, 777399, 780108, 793972, 784234, 824603, 819156, 791582, 810335, 791419, 776725, 818959, 798753, 799969, 788582, 794152, 773472, 810951, 772496, 814791, 791359, 816842, 798174, 808511, 820335, 802400, 775671, 787707, 791970, 826200, 811716, 805723, 819273, 825374, 813976, 785179, 822776, 778917, 780972, 777847, 824280, 773934, 799854, 791781, 789692, 781486, 823414,…	1292	1393	66670	2.25968	4.75e-05	3.68e-07	2.35e-05	kidney
GOTERM_BP_FAT	GO:0048609~reproductive process in a multicellular organism	35	4.05562	1.85e-05	810440, 819273, 825374, 779660, 777399, 822625, 808394, 814147, 809516, 824603, 794386, 780522, 776725, 824280, 797119, 791781, 821438, 799969, 808215, 794152, 783742, 776007, 775481, 781486, 773472, 797486, 798174, 808511, 822100, 787656, 773347, 777006, 776573, 805490, 793566	735	1393	66670	2.27908	0.056586	0.000459	0.0334924	brain
GOTERM_BP_FAT	GO:0048705~skeletal system morphogenesis	21	2.43337	8.49e-08	817702, 819827, 783422, 796083, 794493, 820688, 784143, 809539, 797486, 787763, 776334, 810634, 800616, 789522, 778793, 807448, 776629, 773090, 808265, 778345, 803177	735	426	66670	4.4715	0.000267	4.24e-06	0.000154	brain
GOTERM_BP_FAT	GO:0048705~skeletal system morphogenesis	24	1.54639	1.3e-05	793680, 819827, 783422, 808315, 818233, 813274, 809539, 799901, 787763, 775760, 789522, 775390, 804501, 778484, 807448, 776629, 808413, 808265, 778345, 776582, 795629, 808600, 790444, 795275	1292	426	66670	2.90716	0.0474193	0.000199	0.0240068	kidney
GOTERM_BP_FAT	GO:0048706~embryonic skeletal system development	17	1.96987	1.38e-07	817702, 815846, 795431, 783422, 796083, 800532, 794493, 820688, 784143, 809539, 776334, 810634, 800616, 789522, 778793, 776629, 778345	735	283	66670	5.44886	0.000434	6.2e-06	0.00025	brain
GOTERM_BP_FAT	GO:0048706~embryonic skeletal system development	20	1.28866	3.45e-06	811711, 793680, 795431, 773031, 783422, 808315, 800532, 813274, 809539, 816842, 775760, 789522, 775390, 780972, 804501, 776629, 808413, 778345, 795629, 808600	1292	283	66670	3.6468	0.0128004	5.96e-05	0.0063669	kidney
GOTERM_BP_FAT	GO:0048729~tissue morphogenesis	26	3.01275	4.02e-06	819827, 779660, 773568, 810328, 809516, 789522, 787439, 812778, 807536, 780522, 784067, 804803, 802906, 782191, 817702, 799969, 819756, 826072, 820688, 772267, 812187, 807448, 781103, 808265, 791894, 783836	735	796	66670	2.96281	0.0125788	0.000125	0.00727934	brain
GOTERM_BP_FAT	GO:0048729~tissue morphogenesis	35	2.25515	2.07e-05	793680, 819827, 819749, 779660, 808955, 789522, 812778, 787439, 788987, 794360, 795422, 804803, 782191, 802906, 799969, 814610, 826072, 775860, 772249, 800842, 821855, 812187, 774879, 807448, 799249, 814591, 808267, 785949, 819995, 776732, 808265, 791894, 808600, 783836, 790444	1292	796	66670	2.26894	0.0743908	0.000303	0.0381978	kidney
GOTERM_BP_FAT	GO:0050804~regulation of synaptic transmission	29	1.86856	3.27e-08	817439, 780121, 809477, 818881, 806573, 793972, 780108, 818651, 792225, 818739, 824861, 817326, 788582, 824976, 808783, 799949, 772496, 779474, 778382, 824086, 787656, 776980, 773347, 789591, 810015, 809288, 800208, 790267, 787025	1292	428	66670	3.49641	0.000122	8.59e-07	6.03e-05	kidney
GOTERM_BP_FAT	GO:0050804~regulation of synaptic transmission	15	3.01811	5.86e-07	808163, 808783, 816275, 806573, 816368, 773347, 789591, 810015, 792225, 785288, 818739, 818297, 809288, 787025, 795274	412	428	66670	5.67128	0.00137983	1.94e-05	0.00102652	blood
GOTERM_BP_FAT	GO:0050953~sensory perception of light stimulus	29	1.86856	4.42e-07	808207, 788548, 797498, 809551, 803232, 816211, 777417, 800848, 803900, 795263, 799883, 811499, 772673, 817441, 786023, 820215, 816842, 775480, 826876, 813861, 807165, 782147, 789999, 813598, 792541, 819366, 798967, 811520, 808600	1292	486	66670	3.07914	0.00164792	9.01e-06	0.000815	kidney
GOTERM_BP_FAT	GO:0050953~sensory perception of light stimulus	19	2.20162	1.03e-05	808207, 804320, 817441, 819844, 781145, 787515, 772267, 782720, 817430, 803232, 783130, 807165, 782147, 783046, 800184, 813150, 777417, 798967, 818744	735	486	66670	3.54618	0.0319057	0.00027	0.0186455	brain
GOTERM_BP_FAT	GO:0051046~regulation of secretion	44	2.83505	3.91e-12	817439, 794279, 780121, 779660, 814970, 827023, 818881, 797539, 774675, 820235, 826997, 800435, 797304, 793034, 818739, 813080, 775701, 795422, 782923, 782173, 789692, 817898, 794152, 803057, 817627, 772496, 783247, 799949, 814791, 826848, 792095, 816842, 801837, 807210, 787656, 798641, 776980, 817849, 789630, 791954, 815888, 780059, 809288, 787025	1292	644	66670	3.52561	1.46e-08	2.43e-10	7.21e-09	kidney
GOTERM_BP_FAT	GO:0051046~regulation of secretion	16	3.21932	1.45e-05	785658, 808163, 779660, 792095, 826848, 816842, 797539, 807210, 817849, 791954, 818739, 793034, 813080, 809288, 787025, 795274	412	644	66670	4.02038	0.0336739	0.0003	0.0254624	blood
GOTERM_BP_FAT	GO:0051051~negative regulation of transport	31	1.99742	4.25e-10	779920, 817439, 794279, 781155, 814970, 779660, 820287, 797539, 820235, 785918, 800435, 793034, 815222, 789692, 821533, 782173, 807897, 799969, 817898, 810265, 796807, 803057, 799949, 814791, 801837, 776980, 817849, 789630, 791954, 810015, 777298	1292	399	66670	4.00919	1.59e-06	1.67e-08	7.84e-07	kidney
GOTERM_BP_FAT	GO:0051051~negative regulation of transport	13	2.61569	8.74e-06	821638, 810265, 808163, 796807, 779660, 820287, 797539, 817849, 791954, 810015, 793034, 778877, 795274	412	399	66670	5.27234	0.0203913	0.000202	0.0153152	blood
GOTERM_BP_FAT	GO:0051174~regulation of phosphorus metabolic process	59	3.80155	4.63e-08	779920, 817439, 786686, 819290, 797539, 780108, 791582, 823331, 781719, 813080, 795422, 803866, 799969, 802801, 818218, 809842, 791357, 807563, 776812, 795823, 824086, 825244, 793050, 772612, 816838, 824444, 805955, 790741, 800208, 824836, 824835, 786601, 780121, 819273, 816713, 810776, 819223, 775962, 781362, 812636, 799110, 805079, 814584, 826520, 815222, 795288, 816950, 779284, 789692, 817897,…	1292	1374	66670	2.21581	0.000173	1.19e-06	8.55e-05	kidney
GOTERM_BP_FAT	GO:0051174~regulation of phosphorus metabolic process	40	4.63499	1.18e-07	817439, 804763, 786601, 819273, 819290, 796309, 817430, 800104, 797816, 812636, 781362, 799110, 794386, 823331, 814584, 780522, 815446, 799320, 781719, 813080, 779284, 799969, 775481, 818218, 808163, 775133, 824086, 794696, 793050, 825244, 800610, 814403, 774578, 812931, 790741, 794950, 824836, 793566, 773448, 824835	735	1374	66670	2.64068	0.000371	5.63e-06	0.000214	brain
GOTERM_BP_FAT	GO:0051338~regulation of transferase activity	52	3.35052	1.4e-10	779920, 817439, 786686, 819290, 797539, 780108, 791582, 823331, 781719, 813080, 803866, 809842, 818218, 807563, 791357, 795823, 824086, 783124, 825244, 793050, 772612, 816838, 824444, 805955, 800208, 824836, 824835, 780121, 819273, 816713, 810776, 819223, 775962, 781362, 799110, 805079, 814584, 826520, 795288, 815222, 779284, 789692, 817897, 810265, 803057, 799949, 775133, 824565, 814403, 781823,…	1292	954	66670	2.8127	5.23e-07	6.01e-09	2.59e-07	kidney
GOTERM_BP_FAT	GO:0051338~regulation of transferase activity	32	3.708	1.37e-07	817439, 804763, 819273, 819290, 796309, 817430, 800104, 781362, 794386, 823331, 799110, 814584, 815446, 799320, 781719, 813080, 779284, 818218, 808163, 775133, 824086, 794696, 793050, 825244, 814403, 800610, 774578, 812931, 794950, 793566, 824836, 824835	735	954	66670	3.0426	0.00043	6.23e-06	0.000247	brain
GOTERM_BP_FAT	GO:0051339~regulation of lyase activity	28	1.80412	8.63e-12	813220, 816713, 812369, 791015, 809539, 780108, 779570, 793034, 775701, 816950, 779284, 773021, 808112, 807563, 799949, 775133, 815670, 778382, 776980, 823917, 816838, 789999, 794935, 791954, 787707, 815888, 800208, 826234	1292	276	66670	5.235	3.22e-08	4.95e-10	1.59e-08	kidney
GOTERM_BP_FAT	GO:0051339~regulation of lyase activity	13	2.61569	1.91e-07	775025, 813220, 773021, 807239, 812369, 791015, 825241, 823917, 797449, 791954, 793034, 794950, 794292	412	276	66670	7.62197	0.00045	6.92e-06	0.000334	blood
GOTERM_BP_FAT	GO:0051347~positive regulation of transferase activity	37	2.38402	7.4e-09	817439, 786686, 780121, 816713, 819273, 810776, 819290, 797539, 775962, 791582, 799110, 805079, 813080, 826520, 795288, 815222, 779284, 803866, 789692, 810265, 817897, 809842, 818218, 803057, 807563, 791357, 799949, 775133, 795823, 824086, 783124, 814403, 772612, 816838, 781823, 794935, 824836	1292	616	66670	3.09948	2.76e-05	2.26e-07	1.37e-05	kidney
GOTERM_BP_FAT	GO:0051347~positive regulation of transferase activity	22	2.54925	6.89e-06	804763, 817439, 818218, 819273, 808163, 819290, 796309, 775133, 824086, 794696, 817430, 800104, 814403, 794386, 799110, 774578, 799320, 794950, 813080, 793566, 824836, 779284	735	616	66670	3.23955	0.0214663	0.000195	0.0124784	brain
GOTERM_BP_FAT	GO:0051350~negative regulation of lyase activity	20	1.28866	5.4e-13	813220, 773021, 816713, 812369, 799949, 807563, 775133, 815670, 778382, 776980, 789999, 816838, 794935, 791954, 779570, 793034, 775701, 826234, 816950, 779284	1292	111	66670	9.29769	2.02e-09	4.29e-11	9.97e-10	kidney
GOTERM_BP_FAT	GO:0051350~negative regulation of lyase activity	10	2.01207	3.42e-08	775025, 813220, 807239, 773021, 797449, 791954, 812369, 794950, 793034, 794292	412	111	66670	14.5784	8.06e-05	1.52e-06	5.99e-05	blood
GOTERM_BP_FAT	GO:0051969~regulation of transmission of nerve impulse	31	1.99742	8.58e-09	817439, 780121, 809477, 818881, 806573, 793972, 780108, 818651, 780030, 792225, 818739, 824861, 817326, 788582, 824976, 808783, 799949, 772496, 779474, 778382, 824086, 787656, 776980, 782147, 773347, 810015, 789591, 809288, 800208, 790267, 787025	1292	454	66670	3.5235	3.2e-05	2.58e-07	1.58e-05	kidney
GOTERM_BP_FAT	GO:0051969~regulation of transmission of nerve impulse	17	3.42052	3.35e-08	808163, 808783, 816275, 806573, 816368, 787961, 782147, 773347, 789591, 810015, 792225, 785288, 818739, 818297, 809288, 787025, 795274	412	454	66670	6.05935	7.9e-05	1.52e-06	5.87e-05	blood
GOTERM_BP_FAT	GO:0060429~epithelium development	31	3.59212	3.26e-08	802477, 819827, 825374, 773568, 808394, 789522, 812778, 787439, 806202, 794386, 780460, 780522, 794313, 804803, 817702, 802906, 799969, 781486, 826072, 820688, 797486, 772267, 820528, 812187, 807448, 774704, 780703, 791108, 808265, 791894, 783836	735	845	66670	3.32773	0.000103	1.77e-06	5.9e-05	brain
GOTERM_BP_FAT	GO:0060429~epithelium development	43	2.77062	4.46e-08	802477, 793680, 819749, 819827, 825374, 793328, 789522, 812778, 787439, 780992, 814236, 794313, 794360, 795422, 804803, 802906, 799969, 781486, 826072, 797290, 823595, 785594, 775860, 820215, 820528, 802400, 821855, 812187, 807448, 774704, 799249, 780703, 814591, 813662, 791108, 808267, 785949, 808089, 808265, 824582, 791894, 783836, 802696	1292	845	66670	2.62591	0.000166	1.16e-06	8.22e-05	kidney
GOTERM_BP_FAT	GO:0010558~negative regulation of macromolecule biosynthetic process	63	4.05928	3.06e-06	802477, 822895, 793680, 817439, 800532, 779660, 808955, 802470, 781241, 797539, 799609, 825253, 809551, 778484, 790253, 790534, 802801, 813909, 818877, 818814, 814791, 776892, 796820, 820528, 776816, 783124, 806735, 819483, 775760, 800382, 812595, 812187, 824444, 779909, 805955, 819488, 800481, 812283, 813129, 798788, 807906, 774193, 778917, 789522, 812778, 803892, 822025, 792695, 800708, 781486,…	1292	1716	66670	1.89449	0.0113403	5.35e-05	0.00563653	kidney
GOTERM_BP_FAT	GO:0010558~negative regulation of macromolecule biosynthetic process	31	5.56553	4.78e-06	819864, 817339, 789974, 809718, 813328, 798788, 792823, 821897, 802470, 773365, 802042, 821774, 786835, 781132, 804320, 781486, 798276, 785559, 810969, 791043, 801936, 810575, 813881, 800382, 801675, 796320, 815629, 815455, 788682, 819995, 791911	463	1716	66670	2.60132	0.0115223	0.000429	0.00840425	muscle
