# Supplementary material for: Differential DNA methylation with age displays both common and dynamic features across human tissues that are influenced by CpG landscape
Source: Genome Biol. 2013 Sep 13;14(9):R102. doi: 10.1186/gb-2013-14-9-r102 (PMC4053985; doi:10.1186/gb-2013-14-9-r102)
Supplement: Additional file 16 — Shared GO terms between at least three tissues for positive ageCGs/genes. [file gb-2013-14-9-r102-S16.xlsx]

## Sheet: Sheet1
Category	Term	Count	%	PValue	Genes	List Total	Pop Hits	Pop Total	Fold Enrichment	Bonferroni	Benjamini	FDR	tissue
GOTERM_BP_FAT	GO:0000122~negative regulation of transcription from RNA polymerase II promoter	45	2.89948	1.26e-09	802477, 822895, 793680, 798788, 800532, 779660, 808955, 802470, 799609, 807906, 778917, 825253, 809551, 789522, 812778, 803892, 790253, 792695, 790534, 813909, 810265, 781486, 818877, 818814, 810575, 796820, 820528, 806735, 775760, 785236, 812187, 824444, 813760, 805955, 774704, 812931, 819488, 792254, 820551, 800481, 823979, 819366, 819995, 812283, 813129	1292	804	66670	2.88818	4.71e-06	4.4e-08	2.33e-06	kidney
GOTERM_BP_FAT	GO:0000122~negative regulation of transcription from RNA polymerase II promoter	26	3.01275	4.69e-06	802477, 798788, 800532, 779660, 802470, 799609, 789522, 812778, 783039, 790253, 773090, 790534, 781486, 796083, 784957, 810575, 782720, 772267, 820528, 812187, 789815, 774704, 819488, 812931, 793142, 813129	735	804	66670	2.93333	0.0146595	0.000141	0.00849234	brain
GOTERM_BP_FAT	GO:0000122~negative regulation of transcription from RNA polymerase II promoter	18	3.62173	1.38e-05	802477, 822895, 810265, 800532, 779660, 810575, 792127, 799609, 820528, 807906, 785236, 812778, 774704, 793141, 793142, 815839, 812283, 813129	412	804	66670	3.62284	0.03198	0.00029	0.0241607	blood
GOTERM_BP_FAT	GO:0000904~cell morphogenesis involved in differentiation	60	3.86598	3.07e-16	776313, 819555, 793680, 786686, 785012, 814970, 789638, 825252, 774133, 809327, 791582, 778484, 780892, 813297, 803720, 803866, 799969, 788582, 785024, 772249, 818685, 789025, 791108, 800291, 774165, 779898, 818019, 824836, 801779, 819273, 802352, 786456, 807906, 811857, 795608, 812636, 799110, 788987, 803892, 805868, 797304, 814263, 777417, 783523, 782191, 820250, 775740, 790907, 779474, 799901,…	1292	876	66670	3.5344	1.24e-12	4.79e-14	6.11e-13	kidney
GOTERM_BP_FAT	GO:0000904~cell morphogenesis involved in differentiation	32	6.43863	1.03e-14	776313, 777615, 801779, 785012, 819273, 802352, 786456, 825252, 807906, 774133, 811857, 812636, 795608, 779452, 778484, 793195, 820391, 803866, 820250, 775740, 799901, 799142, 808609, 812621, 791108, 793141, 785288, 774165, 809288, 774977, 786081, 818019	412	876	66670	5.91125	2.43e-11	2.03e-12	1.81e-11	blood
GOTERM_BP_FAT	GO:0000904~cell morphogenesis involved in differentiation	26	3.01275	1.97e-05	819273, 802352, 825252, 811857, 812636, 777538, 809327, 799110, 780460, 818147, 777417, 803720, 797119, 821438, 782191, 799969, 775740, 790907, 796083, 784958, 787515, 782720, 772267, 776980, 791108, 824836	735	876	66670	2.69223	0.0602214	0.000481	0.035712	brain
GOTERM_BP_FAT	GO:0001501~skeletal system development	74	4.76804	4.15e-20	795564, 804586, 793680, 795431, 819827, 813608, 800532, 812369, 815476, 787763, 798167, 791653, 775390, 778484, 801761, 776629, 815140, 822334, 778345, 776582, 795629, 784476, 799969, 808315, 797961, 791542, 813274, 816842, 808868, 783124, 800842, 775760, 799726, 774673, 808413, 791108, 819901, 808265, 812509, 790444, 790242, 811711, 797969, 808871, 783422, 773031, 820775, 798788, 809539, 818800,…	1292	1079	66670	3.53898	1.55e-16	1.19e-17	7.66e-17	kidney
GOTERM_BP_FAT	GO:0001501~skeletal system development	49	5.67787	6e-16	795431, 819827, 813608, 773482, 800532, 794493, 812369, 787763, 809516, 812751, 780522, 776629, 773090, 789112, 778345, 817702, 822516, 776184, 799969, 815846, 797961, 784957, 791542, 796671, 791108, 819901, 808265, 803177, 808871, 783422, 798788, 809539, 776334, 800616, 818800, 789522, 812778, 778793, 785933, 791781, 796083, 820688, 784143, 797486, 810634, 787522, 807448, 781103, 797842	735	1079	66670	4.11925	1.75e-12	1.94e-13	1.01e-12	brain
GOTERM_BP_FAT	GO:0001501~skeletal system development	31	6.23742	1.2e-11	816026, 795431, 773031, 800532, 812369, 803502, 809516, 818800, 812778, 819785, 778484, 798126, 800280, 815140, 784609, 790063, 795629, 807582, 792127, 817343, 799901, 816842, 806870, 799726, 775692, 816368, 810015, 794838, 791108, 819901, 797842	412	1079	66670	4.64915	2.84e-08	1.14e-09	2.11e-08	blood
GOTERM_BP_FAT	GO:0001655~urogenital system development	30	1.93299	1.89e-07	819827, 809397, 813608, 805092, 787439, 785869, 816211, 786401, 818739, 802906, 799969, 781486, 818710, 792095, 791542, 789058, 775860, 816842, 772249, 820528, 783124, 821855, 807448, 814591, 796024, 812283, 791894, 824836, 797842, 802696	1292	494	66670	3.13373	0.000704	4.19e-06	0.000348	kidney
GOTERM_BP_FAT	GO:0001655~urogenital system development	16	3.21932	5.94e-07	802906, 818710, 809397, 785153, 792095, 816842, 820528, 809516, 784609, 793141, 786401, 818739, 815839, 812283, 791894, 797842	412	494	66670	5.24115	0.00139874	1.94e-05	0.0010406	blood
GOTERM_BP_FAT	GO:0001655~urogenital system development	20	2.3175	3.43e-06	802906, 799969, 819827, 781486, 809397, 813608, 784957, 791542, 820688, 772267, 820528, 809516, 787439, 807448, 780522, 786401, 818739, 791894, 824836, 797842	735	494	66670	3.67237	0.0107455	0.00011	0.00621267	brain
GOTERM_BP_FAT	GO:0001944~vasculature development	45	2.89948	5.59e-07	802477, 779920, 777080, 793680, 790300, 777063, 825374, 819745, 799609, 819678, 825252, 825595, 791582, 826660, 791419, 780892, 824280, 795422, 795629, 791781, 804803, 788455, 817326, 779129, 781486, 780010, 808315, 805750, 809284, 813274, 809624, 818233, 792174, 772249, 787120, 818502, 809188, 800382, 821855, 819995, 811344, 806963, 774165, 808265, 808600	1292	996	66670	2.33142	0.0020832	1.1e-05	0.00103064	kidney
GOTERM_BP_FAT	GO:0001944~vasculature development	21	4.22535	5.22e-06	802477, 809736, 812909, 819745, 809284, 803502, 819678, 799609, 825252, 787120, 820828, 809516, 809188, 800382, 775692, 787961, 798126, 793141, 774165, 795629, 804803	412	996	66670	3.41188	0.012226	0.000132	0.00914491	blood
GOTERM_BP_FAT	GO:0001944~vasculature development	28	3.2445	2.28e-05	802477, 797020, 777063, 825374, 773568, 796309, 819678, 799609, 825252, 809516, 794386, 780460, 780522, 824280, 824802, 791781, 821438, 804803, 781486, 780010, 809284, 787120, 800382, 774578, 781103, 806963, 808265, 790581	735	996	66670	2.55001	0.069361	0.000544	0.0413299	brain
GOTERM_BP_FAT	GO:0003013~circulatory system process	25	2.89687	7.53e-08	813383, 812369, 809516, 804178, 807536, 796380, 784067, 821438, 824976, 808163, 820293, 782055, 783032, 787656, 800382, 776980, 823917, 816654, 774578, 791954, 806963, 798944, 790741, 781103, 816533	735	594	66670	3.81766	0.000237	3.82e-06	0.000136	brain
GOTERM_BP_FAT	GO:0003013~circulatory system process	30	1.93299	7.29e-06	791704, 812369, 820843, 822776, 780108, 784741, 804178, 820235, 814682, 810912, 816950, 789692, 824976, 803670, 808112, 772496, 792095, 787656, 800382, 803695, 776980, 823917, 816654, 782817, 791954, 800322, 810015, 790741, 806963, 798944	1292	594	66670	2.60617	0.0268565	0.000117	0.0134537	kidney
GOTERM_BP_FAT	GO:0003013~circulatory system process	15	3.01811	2.45e-05	808163, 812369, 792095, 822776, 809516, 825241, 800382, 823917, 810912, 782817, 801932, 791954, 810015, 790741, 823059	412	594	66670	4.08637	0.0561655	0.000482	0.0429648	blood
GOTERM_MF_FAT	GO:0005216~ion channel activity	84	5.41237	2.79e-16	790880, 780008, 805012, 779138, 789638, 820843, 818881, 816106, 793972, 801555, 801731, 818732, 804178, 820235, 810912, 797732, 815601, 825453, 826685, 772475, 788031, 791646, 791682, 809995, 809503, 787093, 811853, 773472, 809842, 823364, 780766, 792280, 816654, 801114, 789630, 810858, 793833, 820321, 780121, 809678, 822252, 796740, 801436, 785642, 783077, 776512, 776470, 778916, 795689, 795754,…	1235	1682	68838	2.78365	4.04e-13	4.04e-14	5.44e-13	kidney
GOTERM_MF_FAT	GO:0005216~ion channel activity	32	6.43863	4e-08	820321, 822252, 809678, 801436, 805012, 811755, 788242, 808970, 818732, 791110, 781360, 810912, 777848, 777888, 818297, 779384, 793034, 790556, 800266, 772475, 788031, 799883, 791682, 796807, 823364, 811975, 813736, 801112, 782147, 818660, 789591, 809288	410	1682	68838	3.19425	2.59e-05	3.24e-06	5.97e-05	blood
GOTERM_MF_FAT	GO:0005216~ion channel activity	39	4.51912	2.98e-06	792448, 820578, 820321, 820656, 822252, 801436, 773482, 806519, 818881, 797816, 804178, 813177, 821537, 793034, 779384, 791076, 802561, 788031, 791646, 809995, 803408, 787093, 773472, 812945, 786892, 787851, 785635, 777749, 784761, 823364, 780766, 787041, 816654, 785404, 782147, 787660, 782636, 818744, 797867	681	1682	68838	2.3438	0.00252389	0.000281	0.00460457	brain
GOTERM_MF_FAT	GO:0005261~cation channel activity	68	4.38144	5.54e-17	790880, 780008, 779138, 818881, 816106, 793972, 801555, 801731, 818732, 804178, 820235, 810912, 797732, 815601, 825453, 788031, 791646, 791682, 809995, 809503, 787093, 811853, 809842, 823364, 780766, 816654, 792280, 801114, 789630, 810858, 793833, 820321, 809678, 822252, 780121, 796740, 801436, 783077, 776470, 776512, 778916, 795689, 795754, 821537, 814682, 798342, 773357, 797304, 798242, 793034,…	1235	1150	68838	3.29589	6.72e-14	1.12e-14	8.98e-14	kidney
GOTERM_MF_FAT	GO:0005261~cation channel activity	23	4.62777	2.15e-06	791682, 820321, 809678, 822252, 801436, 796807, 811755, 823364, 811975, 808970, 813736, 818732, 781360, 810912, 777848, 818660, 777888, 779384, 793034, 790556, 809288, 800266, 788031	410	1150	68838	3.35795	0.00139324	8.71e-05	0.0032111	blood
GOTERM_MF_FAT	GO:0005261~cation channel activity	31	3.59212	2.11e-06	820578, 820656, 820321, 822252, 801436, 773482, 818881, 806519, 797816, 804178, 813177, 821537, 779384, 793034, 791076, 802561, 788031, 791646, 809995, 803408, 787093, 786892, 777749, 823364, 780766, 787041, 816654, 785404, 787660, 782636, 797867	681	1150	68838	2.72486	0.00178715	0.000224	0.00325928	brain
GOTERM_CC_FAT	GO:0005576~extracellular region	234	15.0773	1.23e-10	786431, 798884, 799381, 774653, 807222, 821230, 804312, 804939, 803265, 785766, 795422, 804422, 802801, 779041, 775464, 816842, 819877, 800842, 814366, 774673, 785943, 800291, 815888, 799621, 805794, 773031, 819273, 802048, 819745, 800711, 809675, 809048, 822776, 774193, 808198, 798345, 809878, 826660, 819473, 782683, 803542, 780030, 794313, 824280, 786401, 788840, 791781, 774784, 817837, 817622,…	1138	6309	46028	1.50015	6.67e-08	5.13e-09	1.79e-07	kidney
GOTERM_CC_FAT	GO:0005576~extracellular region	91	18.3099	3.28e-08	800227, 785153, 779660, 789543, 797539, 794694, 790013, 779452, 810887, 801932, 798126, 818739, 809797, 815244, 815906, 805052, 790063, 778724, 809279, 785021, 802906, 816886, 802349, 788456, 803387, 774913, 816842, 787120, 824638, 793873, 799142, 814506, 801678, 809884, 790741, 819901, 821332, 818019, 799621, 816026, 809676, 822680, 808273, 773031, 775003, 819273, 800711, 809675, 819745, 803502,…	372	6309	46028	1.78468	9.93e-06	1.1e-06	4.39e-05	blood
GOTERM_CC_FAT	GO:0005576~extracellular region	126	14.6002	4.43e-06	798884, 797123, 800227, 796309, 794593, 802168, 794386, 786525, 780460, 780522, 817172, 804939, 818739, 815244, 805052, 785766, 815898, 788456, 790871, 803387, 784958, 775999, 788821, 826344, 787120, 814366, 795103, 795111, 796671, 819901, 815415, 799621, 793566, 804763, 780578, 819273, 819577, 809675, 786549, 807005, 819473, 794313, 786401, 824280, 822191, 802214, 821438, 791781, 817622, 817898,…	619	6309	46028	1.48505	0.00190724	0.000273	0.00624501	brain
GOTERM_CC_FAT	GO:0005615~extracellular space	41	8.2495	1.29e-06	822680, 773031, 800227, 819745, 803502, 789543, 797539, 820828, 807695, 790013, 794762, 812636, 779452, 798126, 819473, 786401, 825473, 815244, 790063, 803900, 812402, 817591, 802906, 816886, 788432, 808163, 826848, 796986, 798156, 816842, 787120, 806870, 793873, 816368, 773347, 772802, 801678, 794838, 790741, 800715, 819901	372	2177	46028	2.33026	0.00039	2.44e-05	0.00172123	blood
GOTERM_CC_FAT	GO:0005615~extracellular space	54	6.25724	2.63e-05	797020, 777063, 800227, 789543, 802168, 782874, 790013, 794386, 780522, 780460, 791865, 815244, 802906, 822516, 794152, 790871, 826344, 823536, 787120, 795103, 773231, 811322, 774578, 796023, 790741, 819901, 793566, 804763, 773892, 812636, 807005, 799110, 819473, 824280, 794313, 786401, 821438, 817622, 808163, 783108, 799097, 815387, 826848, 820293, 797486, 808239, 787656, 776418, 788326, 773347,…	619	2177	46028	1.84445	0.0112875	0.00113453	0.0371285	brain
GOTERM_CC_FAT	GO:0005615~extracellular space	86	5.54124	2.58e-05	786431, 793680, 822080, 777063, 788240, 794279, 786686, 800227, 814970, 774653, 789543, 797539, 795665, 790013, 791419, 801761, 810959, 822334, 786772, 797879, 795422, 817326, 802906, 825972, 794152, 816886, 820431, 775860, 816842, 787120, 772249, 800842, 818502, 803958, 821855, 777528, 801678, 800291, 774343, 790741, 819901, 822680, 805794, 773031, 810776, 819745, 787382, 774193, 773892, 798345,…	1138	2177	46028	1.59779	0.013894	0.0005	0.0375883	kidney
GOTERM_CC_FAT	GO:0005624~membrane fraction	113	7.28093	9.73e-15	790880, 806383, 821006, 812369, 807222, 815476, 800125, 793972, 811418, 821773, 799794, 825160, 826997, 781483, 803720, 810041, 818959, 788388, 788582, 773021, 807563, 779041, 818449, 786824, 783129, 789842, 819483, 794201, 789630, 775671, 780512, 822620, 800208, 790267, 826916, 781155, 800711, 822776, 806573, 793997, 808739, 797304, 824280, 826925, 805035, 777134, 817215, 800522, 815222, 815128,…	1138	2072	46028	2.20581	5.3e-12	5.3e-13	1.42e-11	kidney
GOTERM_CC_FAT	GO:0005624~membrane fraction	43	7.71993	2.85e-07	813894, 814144, 803370, 778891, 805323, 815955, 794855, 815359, 802435, 811117, 806601, 785979, 825160, 824269, 791863, 802138, 776728, 781132, 772644, 804384, 778929, 807280, 773021, 802363, 817627, 814031, 822268, 798711, 780744, 799829, 781274, 813108, 797724, 788214, 782147, 782636, 773405, 791954, 806330, 809769, 773518, 774302, 819064	396	2072	46028	2.41216	0.000111	1.58e-05	0.000395	muscle
GOTERM_CC_FAT	GO:0005624~membrane fraction	36	7.24346	3.54e-05	806383, 821006, 805012, 800711, 812369, 822776, 806573, 808205, 779452, 818297, 798774, 823059, 794926, 803441, 799883, 807280, 775740, 807239, 773021, 786312, 801600, 806739, 783129, 818449, 822268, 789225, 789842, 825241, 826507, 782147, 808609, 791954, 810015, 774302, 811719, 822189	372	2072	46028	2.14977	0.0106568	0.000595	0.0473115	blood
GOTERM_CC_FAT	GO:0005626~insoluble fraction	117	7.53866	5.57e-15	790880, 806383, 821006, 812369, 787957, 789638, 807222, 815476, 800125, 793972, 811418, 821773, 799794, 825160, 826997, 781483, 803720, 810041, 818959, 788388, 788582, 773021, 807563, 779041, 818449, 786824, 783129, 789842, 819483, 794201, 789630, 775671, 780512, 822620, 800208, 790267, 826916, 781155, 800711, 822776, 806573, 793997, 808739, 795592, 797304, 824280, 826925, 805035, 777134, 817215,…	1138	2164	46028	2.1868	3.01e-12	3.34e-13	8.08e-12	kidney
GOTERM_CC_FAT	GO:0005626~insoluble fraction	45	8.07899	1.32e-07	813894, 814144, 803370, 805323, 778891, 815955, 794855, 815359, 802435, 811117, 806601, 785979, 825160, 824269, 791863, 802138, 821973, 776728, 781132, 772644, 804384, 778929, 807280, 773021, 824366, 802363, 817627, 814031, 822268, 798711, 780744, 799829, 781274, 813108, 797724, 788214, 782147, 782636, 773405, 791954, 806330, 809769, 773518, 774302, 819064	396	2164	46028	2.41703	5.13e-05	8.55e-06	0.000183	muscle
GOTERM_CC_FAT	GO:0005626~insoluble fraction	39	7.84708	6.79e-06	806383, 821006, 805012, 800711, 812369, 822776, 806573, 808205, 779452, 795592, 792057, 818297, 798774, 823059, 794926, 803441, 799883, 807280, 775740, 807239, 773021, 786312, 801600, 803170, 806739, 783129, 818449, 822268, 789225, 789842, 825241, 826507, 782147, 808609, 791954, 810015, 774302, 811719, 822189	372	2164	46028	2.22991	0.00205509	0.000121	0.0090861	blood
GOTERM_BP_FAT	GO:0006366~transcription from RNA polymerase II promoter	20	3.59066	5.85e-09	782191, 825894, 794188, 773105, 807242, 826708, 822135, 807840, 814460, 773365, 806918, 820345, 789203, 797348, 799548, 777006, 819995, 772477, 775905, 797068	463	517	66670	5.57043	1.42e-05	1.09e-06	1.03e-05	muscle
GOTERM_BP_FAT	GO:0006366~transcription from RNA polymerase II promoter	23	2.66512	1.08e-07	782191, 783373, 807242, 773105, 811575, 791542, 799609, 772267, 817430, 773237, 789203, 797348, 817961, 777538, 799548, 812187, 789815, 775913, 777006, 785933, 775905, 790581, 788020	735	517	66670	4.03534	0.000341	5.25e-06	0.000196	brain
GOTERM_BP_FAT	GO:0006366~transcription from RNA polymerase II promoter	27	1.73969	1.28e-05	822895, 816103, 785771, 807242, 796205, 820482, 799609, 809551, 811603, 785933, 813297, 775905, 797068, 782191, 804736, 821531, 784261, 811575, 791542, 797348, 789203, 812187, 807971, 799548, 775913, 777006, 819995	1292	517	66670	2.69489	0.0466148	0.000196	0.0235896	kidney
GOTERM_BP_FAT	GO:0006928~cell motion	89	5.73454	1.07e-19	802477, 779920, 793680, 786686, 785012, 777399, 808955, 793975, 825252, 774133, 809327, 805223, 791582, 805414, 780892, 803265, 818739, 813297, 805053, 813080, 799179, 795422, 797069, 817326, 803866, 785024, 779047, 813274, 772249, 807163, 812187, 816838, 789025, 785943, 800291, 774165, 800208, 779898, 790267, 812283, 824390, 802352, 819273, 825374, 819745, 786456, 790343, 822776, 782897, 777851,…	1292	1515	66670	3.03141	3.98e-16	2.49e-17	1.97e-16	kidney
GOTERM_BP_FAT	GO:0006928~cell motion	36	7.24346	3.72e-11	802477, 809736, 785012, 819273, 802352, 819745, 786456, 822776, 825252, 807906, 820828, 809516, 812778, 774133, 811857, 812636, 779452, 787961, 797449, 818739, 823059, 813080, 803866, 802078, 788456, 808163, 799901, 807163, 775692, 772802, 799249, 812621, 810015, 774165, 812283, 774977	412	1515	66670	3.84524	8.77e-08	3.13e-09	6.52e-08	blood
GOTERM_BP_FAT	GO:0006928~cell motion	50	5.79374	3.71e-11	802477, 777399, 779614, 825252, 809516, 802168, 809327, 818739, 813080, 797069, 788456, 784958, 779047, 812187, 774578, 793566, 819273, 802352, 819577, 825374, 790343, 780476, 812778, 811857, 812636, 807005, 819632, 799110, 824280, 818147, 777417, 822191, 791781, 821438, 782191, 790907, 802078, 780010, 808163, 796083, 783108, 820293, 820688, 794696, 776980, 784882, 805520, 815278, 806963, 782392	735	1515	66670	2.99365	1.17e-07	4.86e-09	6.71e-08	brain
GOTERM_BP_FAT	GO:0007155~cell adhesion	97	6.25	7.38e-14	806383, 820794, 821006, 807222, 787763, 788592, 794694, 774133, 781905, 778484, 795620, 815906, 813080, 803720, 776582, 811627, 797069, 807938, 789967, 774673, 800291, 785949, 779712, 802772, 825338, 802048, 800711, 819745, 785805, 826660, 798526, 816167, 805035, 810398, 824861, 784640, 787377, 826072, 780010, 823595, 806583, 812028, 818233, 799901, 804501, 774702, 799249, 774975, 817104, 788548,…	1292	2156	66670	2.32162	2.76e-10	6.72e-12	1.36e-10	kidney
GOTERM_BP_FAT	GO:0007155~cell adhesion	43	8.65191	7.78e-11	816026, 809676, 806383, 821006, 820794, 825338, 778543, 819745, 800711, 825252, 794694, 774133, 795608, 787961, 778484, 793195, 790377, 815906, 815244, 813080, 794360, 803900, 818796, 789608, 773187, 826072, 808783, 812028, 806583, 792127, 817343, 799901, 822268, 803328, 772470, 775692, 816368, 788978, 799249, 812621, 823125, 809884, 821332	412	2156	66670	3.2274	1.83e-07	6.33e-09	1.36e-07	blood
GOTERM_BP_FAT	GO:0007155~cell adhesion	55	6.37312	2.94e-08	806383, 821006, 823421, 796500, 792162, 787763, 825252, 788592, 806202, 788511, 820687, 803720, 815244, 813080, 808751, 789307, 797069, 799276, 802630, 799969, 812851, 804047, 804141, 773231, 774578, 773638, 795964, 779712, 821332, 802772, 824836, 803177, 825338, 799424, 780476, 807058, 807005, 799110, 822191, 780233, 795804, 821438, 818796, 773187, 780010, 826072, 788134, 808783, 777748, 818562,…	735	2156	66670	2.31397	9.25e-05	1.65e-06	5.32e-05	brain
GOTERM_BP_FAT	GO:0007186~G-protein coupled receptor protein signaling pathway	111	7.15206	3.81e-13	813220, 817439, 786686, 798459, 812369, 819290, 822751, 819415, 791653, 791582, 790395, 803720, 775701, 772475, 776776, 815400, 773021, 791048, 778414, 808086, 772496, 807563, 822438, 776889, 821763, 820389, 816838, 800838, 815888, 800208, 810858, 790267, 815666, 816713, 817299, 785804, 808198, 817682, 810494, 800311, 819473, 784414, 775234, 797898, 815222, 812875, 779284, 799883, 826072, 808112,…	1292	2708	66670	2.11516	1.42e-09	3.23e-11	7.03e-10	kidney
GOTERM_BP_FAT	GO:0007186~G-protein coupled receptor protein signaling pathway	49	9.85915	7.8e-11	775025, 813220, 798216, 812369, 791015, 788339, 791110, 793205, 793195, 794926, 772475, 803866, 773021, 807239, 816886, 789225, 825241, 776889, 823917, 801112, 794950, 794292, 816949, 784706, 819473, 797898, 784414, 793034, 777517, 821952, 801608, 799883, 785658, 801600, 826072, 792095, 817890, 773206, 816916, 806684, 782147, 782817, 791954, 772802, 803885, 823798, 809288, 822600, 795274	412	2708	66670	2.92806	1.84e-07	6.13e-09	1.37e-07	blood
GOTERM_BP_FAT	GO:0007186~G-protein coupled receptor protein signaling pathway	68	7.87949	9.27e-10	824372, 792448, 817439, 798216, 819290, 812369, 822751, 797450, 782874, 794855, 802168, 800671, 785863, 797543, 785433, 803720, 776776, 816662, 824976, 790871, 784761, 789535, 824086, 824770, 776889, 823917, 774578, 794950, 798944, 778857, 818744, 824836, 809539, 826979, 800104, 817682, 784706, 807005, 800311, 819473, 775234, 793034, 777517, 821438, 779284, 796486, 821952, 801608, 824069, 826072,…	735	2708	66670	2.27774	2.92e-06	6.63e-08	1.68e-06	brain
GOTERM_BP_FAT	GO:0007187~G-protein signaling, coupled to cyclic nucleotide second messenger	28	1.80412	2.55e-12	813220, 816713, 812369, 791015, 809539, 780108, 817682, 775701, 779284, 773021, 808112, 799949, 807563, 775133, 800760, 776980, 776889, 821763, 823917, 789999, 782817, 794935, 791954, 800838, 815888, 782635, 800208, 826234	1292	262	66670	5.51474	9.52e-09	1.7e-10	4.7e-09	kidney
GOTERM_BP_FAT	GO:0007187~G-protein signaling, coupled to cyclic nucleotide second messenger	15	3.01811	1.33e-09	775025, 813220, 807239, 773021, 801600, 812369, 791015, 825241, 776889, 823917, 782817, 791954, 794950, 794292, 801608	412	262	66670	9.26453	3.14e-06	9.24e-08	2.34e-06	blood
GOTERM_BP_FAT	GO:0007187~G-protein signaling, coupled to cyclic nucleotide second messenger	18	2.08575	7.52e-09	812369, 820293, 775133, 809539, 797486, 800760, 776980, 776889, 823917, 817682, 791954, 794950, 791916, 778857, 794087, 826234, 801608, 779284	735	262	66670	6.23181	2.37e-05	4.55e-07	1.36e-05	brain
GOTERM_BP_FAT	GO:0007188~G-protein signaling, coupled to cAMP nucleotide second messenger	23	1.48196	8.51e-10	813220, 773021, 816713, 808112, 807563, 812369, 799949, 775133, 791015, 809539, 780108, 821763, 776889, 776980, 823917, 789999, 782817, 794935, 815888, 775701, 800208, 826234, 779284	1292	227	66670	5.22841	3.18e-06	3.15e-08	1.57e-06	kidney
GOTERM_BP_FAT	GO:0007188~G-protein signaling, coupled to cAMP nucleotide second messenger	13	2.61569	2.27e-08	775025, 813220, 773021, 807239, 812369, 791015, 825241, 776889, 823917, 782817, 794950, 794292, 801608	412	227	66670	9.26725	5.35e-05	1.07e-06	3.98e-05	blood
GOTERM_BP_FAT	GO:0007188~G-protein signaling, coupled to cAMP nucleotide second messenger	13	1.50637	9.85e-06	812369, 775133, 797486, 809539, 776980, 776889, 823917, 791916, 794950, 794087, 826234, 801608, 779284	735	227	66670	5.1947	0.0305344	0.000265	0.0178316	brain
GOTERM_BP_FAT	GO:0007267~cell-cell signaling	111	7.15206	1.15e-35	772481, 817439, 813608, 819290, 779314, 793972, 774133, 825595, 790395, 810959, 818739, 813080, 773021, 802400, 821763, 785949, 800208, 810858, 790267, 793833, 809397, 780201, 819746, 822776, 808739, 808198, 814682, 787736, 797304, 825473, 799674, 799883, 772673, 817898, 803057, 817627, 826848, 818233, 785181, 803695, 774879, 782147, 807971, 814294, 773347, 774975, 784376, 818889, 789872, 819827,…	1292	1389	66670	4.12372	4.3e-32	1.43e-32	2.12e-32	kidney
GOTERM_BP_FAT	GO:0007267~cell-cell signaling	56	11.2676	8.91e-28	775025, 789872, 805012, 820287, 825252, 788242, 790013, 774133, 791110, 806658, 814519, 818297, 818739, 813080, 800266, 809279, 802906, 773021, 816886, 806739, 813736, 823917, 801112, 808267, 774165, 774302, 816026, 775003, 809397, 780201, 803502, 816949, 822776, 781360, 801473, 825473, 793034, 823059, 785658, 799883, 808163, 788432, 826848, 789203, 826507, 816916, 782147, 782817, 773347, 791954,…	412	1389	66670	6.52408	2.1e-24	2.1e-24	1.56e-24	blood
GOTERM_BP_FAT	GO:0007267~cell-cell signaling	64	7.41599	4.34e-21	792448, 819827, 817439, 777063, 813608, 819290, 818881, 820287, 825252, 790013, 785863, 794386, 780522, 791865, 818739, 785433, 813080, 809279, 802906, 804320, 776184, 794152, 790871, 787851, 784958, 784761, 824086, 795103, 799829, 823917, 774578, 798944, 778857, 818744, 809397, 780201, 819746, 790343, 797816, 807005, 801473, 793034, 795804, 796486, 803408, 817898, 779677, 786892, 808163, 799097,…	735	1389	66670	4.17947	1.37e-17	4.55e-18	7.85e-18	brain
GOTERM_BP_FAT	GO:0007268~synaptic transmission	33	6.63984	1.7e-16	775025, 789872, 805012, 780201, 816949, 822776, 788242, 774133, 791110, 806658, 781360, 814519, 818297, 793034, 823059, 800266, 809279, 785658, 799883, 816886, 806739, 826507, 813736, 801112, 823917, 782147, 791954, 789591, 774165, 809288, 778877, 774302, 795274	412	813	66670	6.56836	5.23e-13	8.73e-14	3.89e-13	blood
GOTERM_BP_FAT	GO:0007268~synaptic transmission	57	3.67268	5.47e-16	772481, 789872, 817439, 805012, 818881, 780108, 793972, 774133, 790395, 782769, 809279, 817326, 811853, 816886, 778382, 824086, 823917, 774165, 800208, 810858, 790267, 793833, 774302, 790444, 780121, 780201, 819746, 785642, 816949, 822776, 808198, 808739, 814682, 779570, 798048, 797304, 793034, 799674, 815063, 796486, 799883, 772673, 820737, 817627, 799949, 807153, 785181, 799634, 787656, 803695,…	1292	813	66670	3.61786	2.07e-12	6.91e-14	1.02e-12	kidney
GOTERM_BP_FAT	GO:0007268~synaptic transmission	26	3.01275	5.69e-06	792448, 817439, 780201, 819746, 818881, 785863, 793034, 795804, 809279, 796486, 803408, 779677, 786892, 787851, 820293, 784761, 807153, 824086, 787656, 776980, 787041, 823917, 782147, 791954, 778857, 818744	735	813	66670	2.90085	0.0177383	0.000166	0.0102918	brain
GOTERM_BP_FAT	GO:0007409~axonogenesis	53	3.41495	9.57e-18	776313, 819555, 786686, 785012, 814970, 825252, 774133, 809327, 791582, 780892, 813297, 803720, 803866, 799969, 785024, 772249, 818685, 789025, 791108, 774165, 779898, 824836, 818019, 801779, 819273, 802352, 786456, 807906, 811857, 812636, 795608, 799110, 788987, 803892, 805868, 797304, 777417, 783523, 814263, 782191, 775740, 790907, 779474, 799901, 820215, 776980, 794232, 818084, 774879, 781293,…	1292	648	66670	4.22055	3.57e-14	1.79e-15	1.77e-14	kidney
GOTERM_BP_FAT	GO:0007409~axonogenesis	28	5.6338	1.21e-14	776313, 777615, 801779, 802352, 785012, 819273, 786456, 825252, 807906, 774133, 811857, 812636, 795608, 779452, 793195, 820391, 803866, 775740, 799901, 799142, 808609, 812621, 791108, 785288, 774165, 774977, 786081, 818019	412	648	66670	6.99224	2.85e-11	2.19e-12	2.12e-11	blood
GOTERM_BP_FAT	GO:0007409~axonogenesis	24	2.781	1.32e-06	782191, 775740, 799969, 790907, 802352, 819273, 796083, 784958, 825252, 782720, 772267, 776980, 811857, 812636, 777538, 799110, 809327, 818147, 791108, 777417, 803720, 797119, 824836, 821438	735	648	66670	3.35954	0.00413732	4.88e-05	0.00238417	brain
GOTERM_BP_FAT	GO:0007610~behavior	91	5.8634	4.51e-20	779920, 785010, 817439, 777063, 786686, 808363, 818881, 793972, 780108, 791653, 816520, 809327, 791582, 805414, 776629, 796896, 818739, 813080, 818959, 794926, 825071, 799969, 824976, 788582, 794152, 809842, 791357, 807563, 772496, 813274, 824086, 772249, 820335, 821763, 789025, 800838, 819488, 796024, 800208, 810858, 773117, 815666, 780121, 816713, 805723, 816949, 790343, 782897, 806573, 775962,…	1292	1552	66670	3.02564	1.68e-16	1.2e-17	8.31e-17	kidney
GOTERM_BP_FAT	GO:0007610~behavior	43	4.98262	1.4e-07	817439, 777063, 818881, 790343, 800616, 802168, 786549, 778793, 807005, 785863, 799110, 809327, 800311, 819473, 776629, 787340, 793034, 818739, 813080, 821438, 803408, 824976, 799969, 817898, 794152, 817622, 790871, 808163, 783108, 808783, 820293, 807153, 824086, 787656, 774465, 776980, 817961, 782147, 815278, 791954, 819488, 826234, 793566	735	1552	66670	2.51316	0.00044	6.2e-06	0.000253	brain
GOTERM_BP_FAT	GO:0007610~behavior	28	5.6338	1.83e-06	775025, 805723, 816949, 808363, 806573, 787958, 819473, 792225, 818297, 818739, 793034, 813080, 794926, 825071, 785658, 799883, 808163, 808783, 806870, 813736, 782147, 772802, 791954, 810015, 809288, 822600, 786081, 795274	412	1552	66670	2.91944	0.00430689	5.4e-05	0.00320877	blood
GOTERM_BP_FAT	GO:0008015~blood circulation	25	2.89687	7.53e-08	813383, 812369, 809516, 804178, 807536, 796380, 784067, 821438, 824976, 808163, 820293, 782055, 783032, 787656, 800382, 776980, 823917, 816654, 774578, 791954, 806963, 798944, 790741, 781103, 816533	735	594	66670	3.81766	0.000237	3.82e-06	0.000136	brain
GOTERM_BP_FAT	GO:0008015~blood circulation	30	1.93299	7.29e-06	791704, 812369, 820843, 822776, 780108, 784741, 804178, 820235, 814682, 810912, 816950, 789692, 824976, 803670, 808112, 772496, 792095, 787656, 800382, 803695, 776980, 823917, 816654, 782817, 791954, 800322, 810015, 790741, 806963, 798944	1292	594	66670	2.60617	0.0268565	0.000117	0.0134537	kidney
GOTERM_BP_FAT	GO:0008015~blood circulation	15	3.01811	2.45e-05	808163, 812369, 792095, 822776, 809516, 825241, 800382, 823917, 810912, 782817, 801932, 791954, 810015, 790741, 823059	412	594	66670	4.08637	0.0561655	0.000482	0.0429648	blood
GOTERM_BP_FAT	GO:0008283~cell proliferation	59	3.80155	1.13e-11	779920, 810440, 777063, 779037, 785627, 779660, 797539, 791582, 780892, 805414, 790253, 813080, 794926, 795422, 793486, 804422, 799969, 818710, 776911, 813274, 816842, 789842, 800382, 825970, 812595, 821855, 772612, 812283, 822547, 784353, 805794, 819273, 816552, 819745, 809048, 806573, 782897, 795650, 789522, 800311, 819473, 816167, 803900, 791781, 782191, 817897, 779129, 818233, 809624, 780887,…	1292	1096	66670	2.77785	4.22e-08	6.21e-10	2.09e-08	kidney
GOTERM_BP_FAT	GO:0008283~cell proliferation	41	4.75087	7.41e-11	810440, 777063, 819273, 779660, 809516, 812742, 797816, 789522, 819632, 794386, 800311, 819473, 780522, 791865, 809797, 790253, 824802, 813080, 821438, 791781, 782191, 799969, 825899, 776911, 820293, 810222, 823536, 773205, 800382, 800610, 812595, 774578, 815278, 818063, 782392, 798967, 788020, 799684, 793566, 784353, 822547	735	1096	66670	3.39325	2.33e-07	8.33e-09	1.34e-07	brain
GOTERM_BP_FAT	GO:0008283~cell proliferation	23	4.62777	1.77e-06	821638, 810440, 818710, 819273, 819745, 779660, 806573, 816842, 797539, 789842, 809516, 800382, 812595, 816368, 774725, 819473, 782817, 809797, 813080, 794926, 812283, 803900, 786081	412	1096	66670	3.39587	0.00416727	5.29e-05	0.00310454	blood
GOTERM_BP_FAT	GO:0008284~positive regulation of cell proliferation	32	6.43863	2.36e-10	816026, 809397, 819273, 819745, 803502, 774809, 797539, 799609, 794762, 813080, 794926, 795629, 804803, 810936, 821638, 808163, 812511, 806870, 797348, 812595, 816368, 774725, 808609, 782817, 799249, 791954, 810015, 793141, 791108, 790741, 791894, 795274	412	1299	66670	3.98634	5.56e-07	1.69e-08	4.14e-07	blood
GOTERM_BP_FAT	GO:0008284~positive regulation of cell proliferation	42	4.86674	3.04e-09	808871, 777063, 819273, 809397, 825374, 796309, 802470, 779614, 816558, 799609, 794386, 780460, 780522, 791865, 813080, 804803, 799969, 776184, 783742, 825899, 808163, 815841, 812511, 797486, 787656, 803676, 812499, 797348, 817961, 776980, 814403, 812595, 812187, 787522, 791954, 791108, 790741, 791916, 778857, 791894, 790581, 793566	735	1299	66670	2.93281	9.56e-06	1.91e-07	5.5e-06	brain
GOTERM_BP_FAT	GO:0008284~positive regulation of cell proliferation	55	3.54381	2.11e-07	793680, 777063, 802470, 815476, 797539, 799609, 805053, 813080, 794926, 795422, 795629, 804803, 799969, 809842, 808315, 812511, 772496, 803676, 797348, 812595, 821855, 772612, 816838, 812187, 791108, 790741, 808871, 819273, 809397, 825374, 819745, 774809, 816558, 774193, 787736, 777030, 815222, 810936, 789692, 803057, 820215, 787656, 806870, 776980, 814403, 819999, 782817, 787522, 784780, 791954,…	1292	1299	66670	2.18485	0.000787	4.6e-06	0.000389	kidney
GOTERM_BP_FAT	GO:0008285~negative regulation of cell proliferation	37	4.28737	8.6e-10	804763, 777063, 819273, 798788, 800349, 790343, 775331, 777538, 781362, 817682, 794386, 819473, 780522, 815446, 791865, 815244, 810299, 801497, 776776, 776084, 782191, 803865, 799969, 799615, 784959, 783108, 797486, 810222, 793050, 776980, 817961, 789815, 812931, 806963, 793142, 791894, 826234	735	996	66670	3.36966	2.71e-06	6.29e-08	1.56e-06	brain
GOTERM_BP_FAT	GO:0008285~negative regulation of cell proliferation	50	3.22165	4.75e-09	779920, 777063, 809551, 814386, 785869, 810959, 815140, 775701, 814308, 801497, 776776, 787558, 799969, 803865, 816886, 773021, 816842, 780961, 793050, 805955, 782499, 808267, 819273, 820775, 825337, 798788, 819745, 790343, 822776, 787382, 775331, 781362, 817682, 819473, 803892, 782191, 820737, 820215, 792453, 800911, 776980, 799806, 812931, 810015, 774089, 806963, 782635, 798255, 791894, 826234	1292	996	66670	2.59047	1.77e-05	1.5e-07	8.77e-06	kidney
GOTERM_BP_FAT	GO:0008285~negative regulation of cell proliferation	22	4.42656	1.43e-06	803865, 816886, 773021, 819273, 819745, 785153, 822776, 816842, 792453, 819473, 812621, 810015, 815140, 793141, 808267, 823059, 815244, 793142, 815839, 790063, 778275, 791894	412	996	66670	3.57435	0.00335861	4.37e-05	0.0025011	blood
GOTERM_BP_FAT	GO:0009719~response to endogenous stimulus	80	5.15464	3.95e-20	779920, 814970, 818223, 820843, 791015, 820287, 779314, 793972, 780108, 786278, 826997, 791419, 801761, 787919, 799969, 824976, 794152, 816886, 802801, 791357, 772496, 807563, 776812, 813056, 816842, 787120, 785490, 821763, 821855, 775913, 815888, 813022, 822620, 800208, 786601, 819273, 816713, 820775, 819745, 790343, 809539, 822776, 789713, 775962, 814682, 822982, 816167, 811818, 773934, 815222,…	1292	1239	66670	3.33186	1.47e-16	1.23e-17	7.28e-17	kidney
GOTERM_BP_FAT	GO:0009719~response to endogenous stimulus	24	4.82897	3.77e-06	821638, 816886, 781605, 807239, 819273, 788432, 819745, 826848, 803502, 791015, 820287, 810578, 822776, 816842, 787120, 808609, 773347, 810015, 785288, 794950, 823059, 815244, 791894, 810936	412	1239	66670	3.13454	0.00884965	0.000103	0.00660824	blood
GOTERM_BP_FAT	GO:0009719~response to endogenous stimulus	34	3.93975	4.23e-06	786601, 819273, 783427, 811209, 820287, 809539, 790343, 799200, 807005, 780522, 815244, 822331, 791781, 779284, 776084, 824976, 799969, 817898, 794152, 783742, 781605, 775133, 826848, 815387, 787120, 787656, 814403, 776980, 817961, 814247, 773347, 775913, 794950, 791894	735	1239	66670	2.48915	0.0132373	0.000131	0.00766298	brain
GOTERM_BP_FAT	GO:0009725~response to hormone stimulus	73	4.70361	4.5e-19	779920, 814970, 820843, 791015, 820287, 779314, 786278, 826997, 791419, 801761, 787919, 799969, 824976, 794152, 816886, 802801, 791357, 772496, 807563, 776812, 813056, 816842, 787120, 785490, 821763, 821855, 775913, 815888, 822620, 800208, 786601, 819273, 816713, 820775, 790343, 809539, 822776, 789713, 775962, 814682, 822982, 816167, 811818, 773934, 815222, 791781, 779284, 810936, 817898, 817897,…	1292	1100	66670	3.42451	1.68e-15	9.88e-17	8.3e-16	kidney
GOTERM_BP_FAT	GO:0009725~response to hormone stimulus	33	3.82387	9.65e-07	786601, 819273, 783427, 811209, 820287, 809539, 790343, 799200, 807005, 780522, 815244, 822331, 791781, 779284, 776084, 824976, 799969, 817898, 794152, 783742, 781605, 775133, 826848, 815387, 787120, 787656, 814403, 817961, 814247, 773347, 775913, 794950, 791894	735	1100	66670	2.72122	0.00303193	3.66e-05	0.00174621	brain
GOTERM_BP_FAT	GO:0009725~response to hormone stimulus	23	4.62777	1.9e-06	821638, 816886, 781605, 807239, 819273, 788432, 826848, 803502, 791015, 810578, 820287, 822776, 816842, 787120, 808609, 773347, 810015, 785288, 794950, 823059, 815244, 791894, 810936	412	1100	66670	3.38352	0.00446166	5.52e-05	0.00332434	blood
GOTERM_BP_FAT	GO:0009890~negative regulation of biosynthetic process	69	4.44588	2.71e-07	802477, 793680, 822895, 817439, 800532, 779660, 808955, 802470, 781241, 799609, 797539, 809551, 825253, 778484, 803265, 790253, 790534, 802801, 813909, 818877, 818814, 814791, 776892, 796820, 820528, 776816, 783124, 806735, 819483, 775760, 800382, 812595, 812187, 824444, 779909, 805955, 819488, 800481, 812283, 813129, 826916, 798788, 807906, 774193, 778917, 789522, 812778, 803892, 793034, 822025,…	1292	1814	66670	1.96282	0.00101264	5.86e-06	0.000501	kidney
GOTERM_BP_FAT	GO:0009890~negative regulation of biosynthetic process	32	5.74506	5.15e-06	819864, 817339, 789974, 809718, 813328, 798788, 821897, 792823, 802470, 773365, 802042, 815809, 821774, 786835, 781132, 804320, 781486, 798276, 785559, 810969, 791043, 801936, 810575, 813881, 800382, 801675, 796320, 815629, 815455, 788682, 819995, 791911	463	1814	66670	2.54017	0.0124017	0.000446	0.00904968	muscle
GOTERM_BP_FAT	GO:0009890~negative regulation of biosynthetic process	29	5.83501	1.1e-05	802477, 822895, 800532, 779660, 797539, 799609, 807906, 812778, 778484, 797449, 793034, 810265, 785559, 792127, 810575, 820528, 800382, 785236, 812595, 816916, 798643, 774704, 793141, 809288, 793142, 812283, 815839, 778275, 813129	412	1814	66670	2.58699	0.0255272	0.000239	0.0192225	blood
GOTERM_BP_FAT	GO:0010941~regulation of cell death	62	7.18424	2.39e-08	800374, 815741, 804581, 809714, 800532, 793249, 791516, 809516, 817430, 806692, 793108, 787159, 809327, 780522, 817669, 781719, 776725, 818739, 820687, 797119, 797682, 794825, 801497, 799969, 824976, 783742, 818218, 804141, 815415, 825448, 793566, 804763, 783422, 819273, 780578, 798788, 783427, 811209, 823505, 790343, 818077, 787439, 801330, 781362, 820874, 818147, 786401, 799320, 782191, 793942,…	735	2567	66670	2.19083	7.52e-05	1.37e-06	4.33e-05	brain
GOTERM_BP_FAT	GO:0010941~regulation of cell death	39	7.84708	7.82e-07	816026, 809676, 785012, 819273, 805012, 800532, 819745, 809714, 803502, 806573, 797539, 809516, 778484, 784609, 815140, 786401, 781719, 818297, 818739, 819639, 797682, 790063, 825071, 810936, 785658, 816886, 808028, 809184, 793873, 816368, 808609, 810015, 808267, 794612, 793142, 809288, 812283, 815839, 797842	412	2567	66670	2.45851	0.00184222	2.46e-05	0.00137083	blood
GOTERM_BP_FAT	GO:0010941~regulation of cell death	83	5.34794	9.06e-06	779920, 819555, 786686, 785012, 805012, 800532, 814970, 797539, 793972, 825253, 809327, 777585, 778484, 817669, 800435, 781719, 815140, 776725, 818739, 805053, 797682, 801497, 825071, 787558, 773295, 799969, 824976, 816886, 818218, 816744, 776812, 776816, 804141, 782499, 808413, 808267, 826200, 812283, 777774, 811711, 783422, 819273, 798788, 802048, 819223, 819745, 790343, 807490, 806573, 818077,…	1292	2567	66670	1.66848	0.03323	0.000143	0.0167008	kidney
GOTERM_MF_FAT	GO:0015267~channel activity	87	5.60567	6.45e-17	790880, 818889, 780008, 805012, 779138, 789638, 820843, 818881, 816106, 793972, 801555, 801731, 818732, 804178, 820235, 810912, 797732, 815601, 825453, 826685, 772475, 788031, 791646, 791682, 809995, 809503, 787093, 811853, 773472, 809842, 780766, 823364, 792280, 816654, 801114, 789630, 810858, 793833, 820321, 780121, 809678, 822252, 796740, 801436, 785642, 783077, 776512, 776470, 778916, 795689,…	1235	1752	68838	2.76787	1.35e-13	1.92e-14	1.78e-13	kidney
GOTERM_MF_FAT	GO:0015267~channel activity	32	6.43863	9.78e-08	820321, 822252, 809678, 801436, 805012, 811755, 788242, 808970, 818732, 791110, 781360, 810912, 777848, 777888, 818297, 779384, 793034, 790556, 800266, 772475, 788031, 799883, 791682, 796807, 823364, 811975, 813736, 801112, 782147, 818660, 789591, 809288	410	1752	68838	3.06662	6.34e-05	6.34e-06	0.000146	blood
GOTERM_MF_FAT	GO:0015267~channel activity	40	4.63499	3.08e-06	792448, 820578, 820321, 820656, 822252, 801436, 773482, 806519, 818881, 797816, 804178, 813177, 821537, 793034, 779384, 826925, 791076, 802561, 788031, 791646, 809995, 803408, 787093, 773472, 812945, 786892, 787851, 785635, 777749, 784761, 823364, 780766, 787041, 816654, 785404, 782147, 787660, 782636, 818744, 797867	681	1752	68838	2.30785	0.00260778	0.000261	0.00475782	brain
GOTERM_CC_FAT	GO:0016021~integral to membrane	516	33.2474	1.49e-18	813220, 820794, 779037, 796957, 822751, 815476, 797447, 791582, 824267, 778146, 776725, 785766, 797068, 797069, 789967, 788031, 804422, 776817, 789156, 816841, 823364, 789842, 819483, 782415, 772402, 821763, 820389, 816838, 779712, 822620, 793833, 826397, 809678, 816713, 778892, 816558, 774193, 779329, 778745, 810494, 800311, 803542, 826925, 817215, 810398, 788840, 799854, 791781, 802561, 789032,…	1138	15236	46028	1.3698	8.09e-16	1.35e-16	2.17e-15	kidney
GOTERM_CC_FAT	GO:0016021~integral to membrane	285	33.0243	1.68e-11	792448, 806383, 821006, 819290, 812369, 807434, 808290, 796957, 779614, 822751, 797450, 788592, 802168, 779618, 785863, 797447, 778146, 776725, 785766, 815898, 797069, 788031, 801446, 799615, 788456, 776817, 797825, 780136, 823364, 791397, 802056, 772402, 799829, 783130, 772922, 779712, 778857, 772928, 801436, 819273, 806364, 823440, 811754, 816558, 818492, 797816, 778745, 800311, 800184, 775234,…	619	15236	46028	1.39093	7.23e-09	1.21e-09	2.37e-08	brain
GOTERM_CC_FAT	GO:0016021~integral to membrane	176	35.4125	1.2e-08	776313, 813220, 801615, 806383, 810440, 821006, 820794, 812369, 787263, 785871, 788242, 794694, 818732, 791110, 806658, 797447, 787961, 797449, 793351, 818297, 815906, 772475, 825071, 788031, 807239, 773021, 788456, 786312, 773493, 818449, 823364, 776890, 811433, 789842, 800017, 780465, 822813, 813736, 776889, 772922, 816793, 800109, 812621, 794950, 823771, 826397, 818019, 777615, 820321, 773031,…	372	15236	46028	1.42929	3.63e-06	5.19e-07	1.6e-05	blood
GOTERM_BP_FAT	GO:0016337~cell-cell adhesion	52	3.35052	7.71e-13	806383, 821006, 788548, 820794, 823421, 803669, 787763, 814001, 774133, 778484, 825815, 805414, 803720, 813080, 815906, 776582, 811627, 782769, 787558, 789967, 799969, 804141, 774673, 819505, 795964, 785949, 796024, 779712, 821332, 824836, 825338, 800711, 819745, 806867, 785805, 795608, 816167, 798526, 826821, 824861, 779129, 772369, 826072, 820737, 808783, 818233, 799901, 813861, 804501, 774702,…	1292	826	66670	3.24856	2.88e-09	5.87e-11	1.42e-09	kidney
GOTERM_BP_FAT	GO:0016337~cell-cell adhesion	28	5.6338	3.53e-12	816026, 806383, 820794, 821006, 825338, 800711, 819745, 774133, 795608, 787961, 778484, 790377, 793195, 815906, 813080, 789608, 826072, 808783, 792127, 817343, 822268, 799901, 803328, 775692, 816368, 812621, 823125, 821332	412	826	66670	5.48544	8.33e-09	3.79e-10	6.19e-09	blood
GOTERM_BP_FAT	GO:0016337~cell-cell adhesion	26	3.01275	7.48e-06	806383, 821006, 825338, 823421, 787763, 807058, 788511, 820687, 813080, 803720, 789307, 795804, 799969, 804047, 826072, 808783, 777748, 818562, 804141, 774702, 774578, 826857, 795964, 779712, 821332, 824836	735	826	66670	2.8552	0.0232663	0.00021	0.013537	brain
GOTERM_BP_FAT	GO:0016477~cell migration	62	3.99485	3.13e-14	802477, 779920, 793680, 786686, 785012, 808955, 793975, 774133, 809327, 791582, 780892, 805414, 803265, 818739, 813297, 813080, 799179, 795422, 817326, 779047, 813274, 772249, 807163, 812187, 785943, 800291, 774165, 800208, 812283, 790267, 824390, 825374, 819745, 790343, 822776, 782897, 774193, 777851, 811857, 812778, 799110, 816167, 786363, 803892, 783523, 810398, 791781, 816950, 789692, 788275,…	1292	1033	66670	3.09713	1.16e-10	3.15e-12	5.75e-11	kidney
GOTERM_BP_FAT	GO:0016477~cell migration	31	3.59212	2.14e-06	802477, 819577, 825374, 790343, 780476, 809516, 802168, 812778, 811857, 819632, 807005, 799110, 809327, 818739, 813080, 791781, 821438, 802078, 780010, 808163, 783108, 779047, 820688, 794696, 776980, 805520, 812187, 774578, 806963, 782392, 793566	735	1033	66670	2.7221	0.0067065	7.39e-05	0.00386964	brain
GOTERM_BP_FAT	GO:0016477~cell migration	22	4.42656	2.5e-06	802477, 809736, 802078, 785012, 808163, 819745, 822776, 820828, 807163, 809516, 812778, 774133, 811857, 775692, 787961, 799249, 772802, 818739, 823059, 813080, 774165, 812283	412	1033	66670	3.44632	0.00586814	7.18e-05	0.00437536	blood
GOTERM_BP_FAT	GO:0016481~negative regulation of transcription	29	5.20646	1.5e-06	817339, 819864, 789974, 809718, 813328, 798788, 821897, 802470, 773365, 802042, 821774, 786835, 781132, 804320, 781486, 798276, 785559, 791043, 801936, 810575, 813881, 800382, 801675, 796320, 815629, 815455, 788682, 819995, 791911	463	1448	66670	2.88389	0.00364059	0.000166	0.00264497	muscle
GOTERM_BP_FAT	GO:0016481~negative regulation of transcription	56	3.60825	2.53e-06	802477, 822895, 793680, 800532, 779660, 808955, 802470, 797539, 799609, 825253, 809551, 778484, 790253, 790534, 813909, 818877, 818814, 776892, 796820, 820528, 776816, 819483, 806735, 775760, 800382, 812595, 812187, 824444, 805955, 819488, 800481, 812283, 813129, 798788, 807906, 778917, 789522, 812778, 803892, 792695, 822025, 800708, 810265, 781486, 810575, 785236, 813760, 774704, 812931, 792254,…	1292	1448	66670	1.99566	0.00938152	4.53e-05	0.00465836	kidney
GOTERM_BP_FAT	GO:0016481~negative regulation of transcription	26	5.23139	4.92e-06	802477, 822895, 800532, 779660, 797539, 799609, 807906, 812778, 778484, 810265, 785559, 792127, 810575, 820528, 785236, 800382, 812595, 816916, 798643, 774704, 793141, 793142, 815839, 778275, 812283, 813129	412	1448	66670	2.90561	0.0115223	0.000127	0.00861549	blood
GOTERM_MF_FAT	GO:0016563~transcription activator activity	29	5.20646	4.99e-10	819864, 809718, 804581, 807242, 773365, 809516, 820345, 821774, 783881, 772641, 802138, 775905, 789010, 781132, 796781, 790143, 781486, 798276, 778593, 810969, 788206, 800382, 789203, 794639, 796320, 799548, 789593, 819995, 823202	439	1071	68838	4.24592	3.55e-07	7.09e-08	7.55e-07	muscle
GOTERM_MF_FAT	GO:0016563~transcription activator activity	49	3.15722	1.16e-08	772481, 795431, 785012, 815911, 780992, 778484, 785869, 792341, 802138, 775905, 795629, 799969, 803208, 797290, 789058, 813274, 804141, 806735, 800382, 794639, 812187, 805955, 808267, 808089, 812283, 777298, 786787, 807242, 793328, 816021, 802048, 780576, 790343, 780972, 785933, 772641, 777620, 813178, 781486, 790143, 809188, 789203, 799548, 807971, 812931, 819995, 780059, 796888, 808912	1235	1071	68838	2.55016	1.4e-05	5.61e-07	1.87e-05	kidney
GOTERM_MF_FAT	GO:0016563~transcription activator activity	29	3.36037	4.38e-06	795431, 804581, 807242, 773568, 822625, 790343, 809516, 778793, 785933, 775905, 794825, 777620, 799969, 815846, 781486, 784957, 784143, 804141, 800382, 789203, 814531, 817961, 794639, 812187, 799548, 785964, 812931, 796888, 803177	681	1071	68838	2.73709	0.00371058	0.000286	0.00677351	brain
GOTERM_BP_FAT	GO:0019226~transmission of nerve impulse	66	4.25258	4e-17	772481, 789872, 817439, 805012, 818881, 780108, 793972, 774133, 780992, 790395, 782769, 809279, 817326, 811853, 816886, 779041, 778382, 824086, 823917, 779712, 774165, 800208, 810858, 790267, 793833, 774302, 790444, 780121, 819273, 780201, 785642, 819746, 816949, 822776, 808198, 808739, 814682, 798048, 779570, 797304, 793034, 799674, 815063, 796486, 799883, 772673, 820737, 817627, 799949, 806583,…	1292	1004	66670	3.39217	1.49e-13	6.23e-15	7.39e-14	kidney
GOTERM_BP_FAT	GO:0019226~transmission of nerve impulse	36	7.24346	2.46e-16	775025, 789872, 819273, 805012, 780201, 816949, 822776, 788242, 774133, 791110, 806658, 781360, 814519, 818297, 793034, 823059, 800266, 809279, 785658, 799883, 816886, 788432, 806583, 806739, 826507, 813736, 801112, 823917, 782147, 791954, 789591, 774165, 809288, 778877, 774302, 795274	412	1004	66670	5.80232	5.23e-13	7.47e-14	3.89e-13	blood
GOTERM_BP_FAT	GO:0019226~transmission of nerve impulse	31	3.59212	1.2e-06	792448, 817439, 819273, 780201, 819746, 818881, 797816, 785863, 793034, 822477, 795804, 796486, 809279, 803408, 779677, 786892, 787851, 820293, 784761, 807153, 824086, 787656, 776980, 787041, 823917, 782147, 791954, 778857, 779712, 818744, 797867	735	1004	66670	2.80073	0.00376375	4.49e-05	0.00216849	brain
GOTERM_BP_FAT	GO:0019932~second-messenger-mediated signaling	43	2.77062	1.92e-14	813220, 817439, 816713, 819273, 812369, 812018, 791015, 809539, 780108, 817682, 792325, 794926, 775701, 784692, 787919, 815400, 779284, 816950, 789692, 773021, 808112, 772496, 807563, 799949, 775133, 792095, 824086, 800760, 821763, 776889, 776980, 823917, 789999, 782817, 791954, 794935, 800838, 815888, 782635, 794930, 800208, 826234, 826916	1292	526	66670	4.21843	7.17e-11	1.99e-12	3.54e-11	kidney
GOTERM_BP_FAT	GO:0019932~second-messenger-mediated signaling	28	3.2445	6.8e-11	817439, 819273, 812369, 812018, 809539, 826979, 817682, 797543, 784692, 801608, 779284, 808163, 820293, 775133, 797486, 824086, 800760, 776889, 776980, 823917, 784882, 774578, 791954, 791916, 794950, 778857, 794087, 826234	735	526	66670	4.82854	2.14e-07	7.93e-09	1.23e-07	brain
GOTERM_BP_FAT	GO:0019932~second-messenger-mediated signaling	21	4.22535	1.73e-10	775025, 813220, 807239, 773021, 819273, 801600, 808163, 812369, 792095, 791015, 825241, 776889, 823917, 816368, 808609, 782817, 791954, 794950, 794926, 794292, 801608	412	526	66670	6.46051	4.07e-07	1.27e-08	3.03e-07	blood
GOTERM_BP_FAT	GO:0019933~cAMP-mediated signaling	23	1.48196	6.43e-09	813220, 773021, 816713, 808112, 807563, 812369, 799949, 775133, 791015, 809539, 780108, 821763, 776889, 776980, 823917, 789999, 782817, 794935, 815888, 775701, 800208, 826234, 779284	1292	253	66670	4.69111	2.4e-05	2e-07	1.19e-05	kidney
GOTERM_BP_FAT	GO:0019933~cAMP-mediated signaling	13	2.61569	7.46e-08	775025, 813220, 773021, 807239, 812369, 791015, 825241, 776889, 823917, 782817, 794950, 794292, 801608	412	253	66670	8.31488	0.000176	2.98e-06	0.000131	blood
GOTERM_BP_FAT	GO:0019933~cAMP-mediated signaling	14	1.62225	5.77e-06	812369, 775133, 797486, 809539, 776980, 776889, 823917, 797543, 794950, 791916, 794087, 826234, 801608, 779284	735	253	66670	5.01939	0.0179938	0.000167	0.0104414	brain
GOTERM_BP_FAT	GO:0019935~cyclic-nucleotide-mediated signaling	30	1.93299	1.68e-12	813220, 816713, 812369, 791015, 809539, 780108, 817682, 775701, 779284, 773021, 808112, 799949, 807563, 775133, 800760, 821763, 776980, 776889, 823917, 789999, 782817, 794935, 791954, 800838, 815888, 782635, 800208, 794930, 826234, 826916	1292	298	66670	5.19485	6.29e-09	1.19e-10	3.11e-09	kidney
GOTERM_BP_FAT	GO:0019935~cyclic-nucleotide-mediated signaling	15	3.01811	6.93e-09	775025, 813220, 807239, 773021, 801600, 812369, 791015, 825241, 776889, 823917, 782817, 791954, 794950, 794292, 801608	412	298	66670	8.14532	1.63e-05	3.55e-07	1.21e-05	blood
GOTERM_BP_FAT	GO:0019935~cyclic-nucleotide-mediated signaling	19	2.20162	8.38e-09	812369, 775133, 820293, 809539, 797486, 800760, 776980, 776889, 823917, 817682, 797543, 791954, 794950, 791916, 778857, 794087, 826234, 801608, 779284	735	298	66670	5.78336	2.64e-05	4.98e-07	1.52e-05	brain
GOTERM_BP_FAT	GO:0022610~biological adhesion	97	6.25	7.69e-14	806383, 820794, 821006, 807222, 787763, 788592, 794694, 774133, 781905, 778484, 795620, 815906, 813080, 803720, 776582, 811627, 797069, 807938, 789967, 774673, 800291, 785949, 779712, 802772, 825338, 802048, 800711, 819745, 785805, 826660, 798526, 816167, 805035, 810398, 824861, 784640, 787377, 826072, 780010, 823595, 806583, 812028, 818233, 799901, 804501, 774702, 799249, 774975, 817104, 788548,…	1292	2157	66670	2.32054	2.87e-10	6.84e-12	1.42e-10	kidney
GOTERM_BP_FAT	GO:0022610~biological adhesion	43	8.65191	7.88e-11	816026, 809676, 806383, 821006, 820794, 825338, 778543, 819745, 800711, 825252, 794694, 774133, 795608, 787961, 778484, 793195, 790377, 815906, 815244, 813080, 794360, 803900, 818796, 789608, 773187, 826072, 808783, 812028, 806583, 792127, 817343, 799901, 822268, 803328, 772470, 775692, 816368, 788978, 799249, 812621, 823125, 809884, 821332	412	2157	66670	3.2259	1.86e-07	5.99e-09	1.38e-07	blood
GOTERM_BP_FAT	GO:0022610~biological adhesion	55	6.37312	2.96e-08	806383, 821006, 823421, 796500, 792162, 787763, 825252, 788592, 806202, 788511, 820687, 803720, 815244, 813080, 808751, 789307, 797069, 799276, 802630, 799969, 812851, 804047, 804141, 773231, 774578, 773638, 795964, 779712, 821332, 802772, 824836, 803177, 825338, 799424, 780476, 807058, 807005, 799110, 822191, 780233, 795804, 821438, 818796, 773187, 780010, 826072, 788134, 808783, 777748, 818562,…	735	2157	66670	2.31289	9.32e-05	1.63e-06	5.36e-05	brain
GOTERM_MF_FAT	GO:0022803~passive transmembrane transporter activity	88	5.6701	2.22e-17	790880, 818889, 780008, 805012, 779138, 789638, 820843, 818881, 816106, 793972, 816873, 801555, 801731, 818732, 804178, 820235, 810912, 797732, 815601, 825453, 826685, 772475, 788031, 791646, 791682, 809995, 809503, 787093, 811853, 773472, 809842, 780766, 823364, 792280, 816654, 801114, 789630, 810858, 793833, 820321, 780121, 809678, 822252, 796740, 801436, 785642, 783077, 776512, 776470, 778916,…	1235	1753	68838	2.79809	2.7e-14	5.39e-15	3.6e-14	kidney
GOTERM_MF_FAT	GO:0022803~passive transmembrane transporter activity	32	6.43863	9.96e-08	820321, 822252, 809678, 801436, 805012, 811755, 788242, 808970, 818732, 791110, 781360, 810912, 777848, 777888, 818297, 779384, 793034, 790556, 800266, 772475, 788031, 799883, 791682, 796807, 823364, 811975, 813736, 801112, 782147, 818660, 789591, 809288	410	1753	68838	3.06487	6.45e-05	5.87e-06	0.000149	blood
GOTERM_MF_FAT	GO:0022803~passive transmembrane transporter activity	40	4.63499	3.21e-06	792448, 820578, 820321, 820656, 822252, 801436, 773482, 806519, 818881, 797816, 804178, 813177, 821537, 793034, 779384, 826925, 791076, 802561, 788031, 791646, 809995, 803408, 787093, 773472, 812945, 786892, 787851, 785635, 777749, 784761, 823364, 780766, 787041, 816654, 785404, 782147, 787660, 782636, 818744, 797867	681	1753	68838	2.30653	0.00272296	0.000248	0.00496824	brain
GOTERM_MF_FAT	GO:0022836~gated channel activity	75	4.83247	7.29e-17	790880, 805012, 779138, 789638, 820843, 818881, 816106, 793972, 801555, 801731, 818732, 804178, 820235, 810912, 815601, 826685, 788031, 791646, 791682, 809995, 809503, 787093, 811853, 809842, 823364, 780766, 792280, 816654, 801114, 789630, 810858, 793833, 820321, 780121, 809678, 822252, 801436, 785642, 783077, 776512, 776470, 778916, 795689, 795754, 821537, 814682, 798342, 818651, 773357, 798048,…	1235	1370	68838	3.05142	1.35e-13	1.5e-14	1.78e-13	kidney
GOTERM_MF_FAT	GO:0022836~gated channel activity	30	6.03622	5.79e-09	820321, 822252, 809678, 801436, 805012, 811755, 788242, 808970, 818732, 791110, 781360, 810912, 777848, 777888, 818297, 779384, 793034, 790556, 800266, 788031, 799883, 791682, 796807, 823364, 811975, 813736, 801112, 782147, 789591, 809288	410	1370	68838	3.67659	3.75e-06	7.51e-07	8.65e-06	blood
GOTERM_MF_FAT	GO:0022836~gated channel activity	33	3.82387	9.36e-06	792448, 820578, 820656, 820321, 822252, 801436, 773482, 818881, 806519, 797816, 804178, 821537, 779384, 793034, 791076, 802561, 788031, 791646, 809995, 803408, 787093, 786892, 812945, 784761, 823364, 780766, 787041, 816654, 785404, 782147, 782636, 818744, 797867	681	1370	68838	2.43486	0.00791101	0.000529	0.0144712	brain
GOTERM_MF_FAT	GO:0022838~substrate specific channel activity	86	5.54124	6.89e-17	790880, 780008, 805012, 779138, 789638, 820843, 818881, 816106, 793972, 801555, 801731, 818732, 804178, 820235, 810912, 797732, 815601, 825453, 826685, 772475, 788031, 791646, 791682, 809995, 809503, 787093, 811853, 773472, 809842, 823364, 780766, 792280, 816654, 801114, 789630, 810858, 793833, 820321, 780121, 809678, 822252, 796740, 801436, 785642, 783077, 776512, 776470, 778916, 795689, 795754,…	1235	1721	68838	2.78534	1.35e-13	1.68e-14	1.78e-13	kidney
GOTERM_MF_FAT	GO:0022838~substrate specific channel activity	32	6.43863	6.66e-08	820321, 822252, 809678, 801436, 805012, 811755, 788242, 808970, 818732, 791110, 781360, 810912, 777848, 777888, 818297, 779384, 793034, 790556, 800266, 772475, 788031, 799883, 791682, 796807, 823364, 811975, 813736, 801112, 782147, 818660, 789591, 809288	410	1721	68838	3.12186	4.31e-05	4.79e-06	9.94e-05	blood
GOTERM_MF_FAT	GO:0022838~substrate specific channel activity	40	4.63499	2.04e-06	792448, 820578, 820321, 820656, 822252, 801436, 773482, 806519, 818881, 797816, 804178, 813177, 821537, 793034, 779384, 826925, 791076, 802561, 788031, 791646, 809995, 803408, 787093, 773472, 812945, 786892, 787851, 785635, 777749, 784761, 823364, 780766, 787041, 816654, 785404, 782147, 787660, 782636, 818744, 797867	681	1721	68838	2.34942	0.00173324	0.000248	0.00316087	brain
GOTERM_BP_FAT	GO:0030030~cell projection organization	79	5.09021	3.95e-18	776313, 779920, 819555, 786686, 785012, 814970, 789638, 815476, 825252, 774133, 824603, 809327, 791582, 779307, 780892, 818739, 813297, 803720, 803866, 804102, 824976, 799969, 788582, 785024, 797290, 795485, 772249, 804141, 789025, 818685, 791108, 774165, 796024, 779898, 818019, 824836, 801779, 802352, 819273, 802048, 819745, 784686, 786456, 806573, 777851, 807906, 811857, 824762, 795608, 812636,…	1292	1314	66670	3.10241	1.47e-14	7.76e-16	7.28e-15	kidney
GOTERM_BP_FAT	GO:0030030~cell projection organization	35	7.04225	3.52e-12	776313, 777615, 801779, 785012, 819273, 802352, 819745, 786456, 806573, 825252, 807906, 774133, 811857, 812636, 795608, 779452, 793195, 818739, 820391, 803866, 820250, 775740, 799901, 811975, 816368, 799142, 808609, 812621, 785288, 791108, 774165, 809288, 774977, 786081, 818019	412	1314	66670	4.31028	8.29e-09	3.95e-10	6.16e-09	blood
GOTERM_BP_FAT	GO:0030030~cell projection organization	37	4.28737	8.32e-07	819273, 802352, 780476, 825252, 811857, 783144, 824603, 812636, 777538, 799110, 809327, 779307, 818147, 818739, 777417, 803720, 797119, 822191, 821438, 782191, 799969, 775740, 824976, 790907, 796083, 784957, 784958, 782720, 772267, 794696, 804141, 776980, 812627, 780703, 791108, 790581, 824836	735	1314	66670	2.55417	0.00261658	3.32e-05	0.00150669	brain
GOTERM_BP_FAT	GO:0030182~neuron differentiation	117	7.53866	4.48e-37	776313, 779920, 819555, 776785, 786686, 789638, 815476, 809551, 774133, 809327, 791582, 779307, 781719, 818739, 813297, 803720, 825071, 788582, 807163, 812187, 805955, 819488, 791108, 800208, 779898, 818019, 802352, 809397, 819273, 825337, 793328, 806573, 774675, 824762, 811857, 814682, 787736, 803892, 797304, 777417, 783523, 807582, 775740, 790907, 806583, 779474, 799901, 820215, 808239, 785236,…	1292	1483	66670	4.07111	1.67e-33	1.67e-33	8.25e-34	kidney
GOTERM_BP_FAT	GO:0030182~neuron differentiation	52	10.4628	4.37e-23	776313, 785012, 800532, 825252, 774133, 779452, 793195, 781719, 818739, 825071, 803866, 803865, 820528, 807163, 812595, 799142, 812621, 791108, 781037, 774165, 818019, 777615, 801779, 819273, 809397, 802352, 793328, 786456, 806573, 807906, 811857, 812636, 799226, 795608, 821607, 820391, 820250, 807582, 775740, 802078, 808163, 806583, 799901, 811975, 785236, 816368, 808609, 785288, 809288, 774977,…	412	1483	66670	5.67408	1.03e-19	5.15e-20	7.66e-20	blood
GOTERM_BP_FAT	GO:0030182~neuron differentiation	62	7.18424	1.98e-18	776785, 800532, 825252, 777538, 809327, 780522, 779307, 781719, 818739, 803720, 797119, 789307, 803865, 799969, 824976, 794152, 784958, 780136, 801914, 820528, 782720, 817321, 804141, 812595, 812187, 819488, 791108, 824836, 808871, 819273, 809397, 802352, 800616, 811857, 778793, 812636, 799226, 819632, 793368, 799110, 813150, 818147, 777417, 821607, 821438, 782191, 775740, 802078, 790907, 796083,…	735	1483	66670	3.79222	6.24e-15	1.04e-15	3.59e-15	brain
GOTERM_BP_FAT	GO:0030326~embryonic limb morphogenesis	30	1.93299	1.1e-12	790242, 808871, 819827, 795431, 783422, 813608, 798788, 803644, 809539, 812778, 815140, 795629, 807582, 802906, 772995, 808315, 803387, 801935, 791542, 783124, 775671, 813760, 807448, 791108, 808413, 808267, 808265, 791894, 790444, 797842	1292	293	66670	5.2835	4.11e-09	8.23e-11	2.03e-09	kidney
GOTERM_BP_FAT	GO:0030326~embryonic limb morphogenesis	20	2.3175	1.01e-09	802906, 795431, 808871, 813383, 819827, 783422, 798788, 813608, 803387, 791542, 809539, 800616, 812778, 778793, 807448, 791108, 777592, 808265, 791894, 797842	735	293	66670	6.19164	3.16e-06	7.03e-08	1.82e-06	brain
GOTERM_BP_FAT	GO:0030326~embryonic limb morphogenesis	15	3.01811	5.58e-09	816026, 802906, 807582, 795431, 803387, 803644, 812778, 791108, 815140, 794838, 808267, 815839, 791894, 795629, 797842	412	293	66670	8.28432	1.32e-05	3.13e-07	9.78e-06	blood
GOTERM_BP_FAT	GO:0030900~forebrain development	43	2.77062	4.79e-13	802477, 808207, 824390, 819749, 809397, 798788, 800532, 809477, 807222, 793972, 811857, 787439, 799110, 823154, 816167, 801761, 781719, 790253, 818959, 825071, 788275, 790907, 785024, 803387, 826848, 820215, 804141, 800842, 807163, 775760, 812595, 776980, 774879, 781823, 781293, 774326, 819366, 781037, 800208, 812283, 791894, 779898, 774302	1292	579	66670	3.83229	1.79e-09	3.97e-11	8.83e-10	kidney
GOTERM_BP_FAT	GO:0030900~forebrain development	25	2.89687	4.67e-08	802477, 808207, 809397, 798788, 800532, 787439, 811857, 812751, 819632, 799110, 780522, 781719, 790253, 797119, 804320, 790907, 803387, 826848, 810222, 817321, 804141, 812595, 776980, 794754, 791894	735	579	66670	3.91656	0.000147	2.49e-06	8.45e-05	brain
GOTERM_BP_FAT	GO:0030900~forebrain development	15	3.01811	1.87e-05	802477, 809397, 800532, 803387, 826848, 807163, 812595, 811857, 781719, 784609, 781037, 791894, 812283, 825071, 774302	412	579	66670	4.19224	0.0431081	0.000377	0.0327541	blood
GOTERM_BP_FAT	GO:0031175~neuron projection development	65	4.18814	6.07e-20	776313, 779920, 819555, 786686, 785012, 814970, 815476, 825252, 774133, 809327, 791582, 779307, 780892, 818739, 813297, 803720, 803866, 824976, 799969, 785024, 795485, 772249, 804141, 818685, 789025, 791108, 774165, 779898, 818019, 824836, 801779, 819273, 802352, 786456, 806573, 807906, 811857, 824762, 795608, 812636, 799110, 788987, 803892, 805868, 797304, 814263, 777417, 783523, 782191, 775740,…	1292	856	66670	3.91839	2.26e-16	1.51e-17	1.12e-16	kidney
GOTERM_BP_FAT	GO:0031175~neuron projection development	33	6.63984	8.23e-16	776313, 777615, 801779, 785012, 819273, 802352, 786456, 806573, 825252, 807906, 774133, 811857, 812636, 795608, 779452, 793195, 818739, 820391, 803866, 775740, 799901, 811975, 816368, 799142, 808609, 812621, 791108, 785288, 774165, 809288, 774977, 786081, 818019	412	856	66670	6.2384	1.83e-12	2.29e-13	1.37e-12	blood
GOTERM_BP_FAT	GO:0031175~neuron projection development	29	3.36037	4.8e-07	819273, 802352, 825252, 811857, 812636, 777538, 809327, 799110, 779307, 818147, 777417, 818739, 803720, 797119, 821438, 782191, 824976, 799969, 775740, 790907, 796083, 784958, 782720, 772267, 804141, 776980, 812627, 791108, 824836	735	856	66670	3.07303	0.00150969	1.99e-05	0.000869	brain
GOTERM_CC_FAT	GO:0031224~intrinsic to membrane	544	35.0515	6.28e-21	813220, 820794, 779037, 796957, 822751, 815476, 797447, 791582, 824267, 778146, 776725, 785766, 797068, 797069, 789967, 788031, 804422, 776817, 789156, 823364, 816841, 789842, 819483, 782415, 772402, 821763, 820389, 816838, 779712, 822620, 793833, 826397, 809678, 816713, 778892, 816558, 774193, 779329, 778745, 810494, 800311, 803542, 783523, 826925, 817215, 810398, 788840, 799854, 791781, 802561,…	1138	15918	46028	1.38226	3.4e-18	6.81e-19	9.15e-18	kidney
GOTERM_CC_FAT	GO:0031224~intrinsic to membrane	300	34.7625	8.46e-13	792448, 806383, 821006, 819290, 812369, 807434, 808290, 796957, 779614, 822751, 797450, 788592, 802168, 779618, 785863, 797447, 778146, 804309, 776725, 785766, 815898, 797069, 788031, 801446, 799615, 788456, 776817, 797825, 780136, 823364, 791397, 802056, 772402, 799829, 783130, 772922, 779712, 778857, 772928, 801436, 819273, 806364, 819746, 823440, 811754, 816558, 818492, 797816, 778745, 800311,…	619	15918	46028	1.40141	3.65e-10	7.3e-11	1.19e-09	brain
GOTERM_CC_FAT	GO:0031224~intrinsic to membrane	182	36.6197	1.12e-08	776313, 813220, 801615, 806383, 810440, 821006, 820794, 812369, 787263, 785871, 788242, 794694, 818732, 791110, 806658, 797447, 787961, 797449, 793351, 818297, 815906, 772475, 825071, 788031, 807239, 773021, 788456, 786312, 773493, 818449, 823364, 815507, 776890, 811433, 789842, 800017, 780465, 822813, 813736, 776889, 772922, 816793, 800109, 812621, 794950, 823771, 826397, 818019, 777615, 820321,…	372	15918	46028	1.41469	3.4e-06	5.67e-07	1.5e-05	blood
GOTERM_BP_FAT	GO:0031327~negative regulation of cellular biosynthetic process	69	4.44588	1.3e-07	802477, 793680, 822895, 817439, 800532, 779660, 808955, 802470, 781241, 799609, 797539, 809551, 825253, 778484, 803265, 790253, 790534, 802801, 813909, 818877, 818814, 814791, 776892, 796820, 820528, 776816, 783124, 806735, 819483, 775760, 800382, 812595, 812187, 824444, 779909, 805955, 819488, 800481, 812283, 813129, 826916, 798788, 807906, 774193, 778917, 789522, 812778, 803892, 793034, 822025,…	1292	1777	66670	2.00369	0.000487	3.04e-06	0.00024	kidney
GOTERM_BP_FAT	GO:0031327~negative regulation of cellular biosynthetic process	32	5.74506	3.44e-06	819864, 817339, 789974, 809718, 813328, 798788, 821897, 792823, 802470, 773365, 802042, 815809, 821774, 786835, 781132, 804320, 781486, 798276, 785559, 810969, 791043, 801936, 810575, 813881, 800382, 801675, 796320, 815629, 815455, 788682, 819995, 791911	463	1777	66670	2.59306	0.00829824	0.000333	0.00604289	muscle
GOTERM_BP_FAT	GO:0031327~negative regulation of cellular biosynthetic process	29	5.83501	7.45e-06	802477, 822895, 800532, 779660, 797539, 799609, 807906, 812778, 778484, 797449, 793034, 810265, 785559, 792127, 810575, 820528, 800382, 785236, 812595, 816916, 798643, 774704, 793141, 809288, 793142, 812283, 815839, 778275, 813129	412	1777	66670	2.64085	0.0174178	0.000176	0.0130623	blood
GOTERM_MF_FAT	GO:0031420~alkali metal ion binding	53	3.41495	3.01e-14	790880, 789872, 826332, 779138, 782562, 816873, 801555, 801731, 804178, 820235, 810912, 792057, 788031, 791646, 791682, 809503, 787093, 811853, 823364, 780766, 780465, 774262, 792280, 789630, 801114, 793833, 820321, 809678, 822252, 801436, 776470, 778916, 795689, 795754, 821537, 814682, 798342, 773357, 798242, 779384, 797663, 790556, 799674, 812255, 796807, 800077, 772873, 810578, 797132, 787041,…	1235	847	68838	3.48782	3.65e-11	2.43e-12	4.87e-11	kidney
GOTERM_MF_FAT	GO:0031420~alkali metal ion binding	19	3.82294	4.38e-06	791682, 820321, 789872, 809678, 822252, 801436, 796807, 810578, 823364, 780465, 806658, 781360, 810912, 777848, 777888, 792057, 779384, 790556, 788031	410	847	68838	3.7663	0.00283693	0.000158	0.00654309	blood
GOTERM_MF_FAT	GO:0031420~alkali metal ion binding	24	2.781	1.71e-05	791646, 787093, 820321, 820656, 822252, 801436, 785635, 780766, 823364, 806519, 783032, 780465, 812742, 804178, 787041, 785404, 821537, 784055, 792057, 779384, 798967, 791076, 788031, 778424	681	847	68838	2.86424	0.0144276	0.000908	0.026477	brain
GOTERM_BP_FAT	GO:0032990~cell part morphogenesis	57	3.67268	2.9e-15	776313, 819555, 786686, 785012, 814970, 825252, 774133, 809327, 791582, 780892, 813297, 803720, 803866, 799969, 785024, 797290, 772249, 818685, 789025, 791108, 774165, 779898, 824836, 818019, 801779, 819273, 802352, 786456, 807906, 824762, 811857, 795608, 812636, 799110, 788987, 803892, 805868, 797304, 814263, 777417, 783523, 782191, 775740, 790907, 779474, 799901, 820215, 794232, 776980, 818084,…	1292	844	66670	3.48498	1.08e-11	3.37e-13	5.33e-12	kidney
GOTERM_BP_FAT	GO:0032990~cell part morphogenesis	30	6.03622	1.6e-13	776313, 777615, 801779, 802352, 785012, 819273, 786456, 825252, 807906, 774133, 811857, 812636, 795608, 779452, 793195, 820391, 803866, 775740, 799901, 816368, 799142, 808609, 812621, 791108, 785288, 774165, 809288, 774977, 786081, 818019	412	844	66670	5.75191	3.77e-10	2.36e-11	2.8e-10	blood
GOTERM_BP_FAT	GO:0032990~cell part morphogenesis	27	3.12862	3.59e-06	819273, 802352, 825252, 783144, 811857, 812636, 777538, 809327, 799110, 818147, 777417, 803720, 797119, 821438, 782191, 799969, 775740, 790907, 796083, 784957, 784958, 782720, 772267, 776980, 780703, 791108, 824836	735	844	66670	2.90178	0.0112318	0.000113	0.00649543	brain
GOTERM_BP_FAT	GO:0035107~appendage morphogenesis	32	2.06186	1.67e-11	790242, 808871, 819827, 795431, 777063, 783422, 813608, 798788, 803644, 809539, 812778, 815140, 795629, 802906, 807582, 772995, 808315, 803387, 801935, 791542, 799901, 783124, 775671, 813760, 807448, 791108, 808413, 808267, 808265, 791894, 790444, 797842	1292	372	66670	4.4389	6.22e-08	8.76e-10	3.07e-08	kidney
GOTERM_BP_FAT	GO:0035107~appendage morphogenesis	22	2.54925	1.65e-09	802906, 795431, 808871, 819827, 813383, 783422, 777063, 813608, 798788, 803387, 791542, 809539, 800616, 812778, 778793, 812751, 807448, 791108, 777592, 808265, 791894, 797842	735	372	66670	5.36442	5.18e-06	1.06e-07	2.98e-06	brain
GOTERM_BP_FAT	GO:0035107~appendage morphogenesis	16	3.21932	1.55e-08	816026, 802906, 807582, 795431, 803387, 803644, 799901, 812778, 791108, 815140, 794838, 808267, 815839, 791894, 795629, 797842	412	372	66670	6.96002	3.65e-05	7.45e-07	2.71e-05	blood
GOTERM_BP_FAT	GO:0035108~limb morphogenesis	32	2.06186	2.56e-12	790242, 808871, 819827, 795431, 777063, 783422, 813608, 798788, 803644, 809539, 812778, 815140, 795629, 802906, 807582, 772995, 808315, 803387, 801935, 791542, 799901, 783124, 775671, 813760, 807448, 791108, 808413, 808267, 808265, 791894, 790444, 797842	1292	346	66670	4.77245	9.57e-09	1.68e-10	4.73e-09	kidney
GOTERM_BP_FAT	GO:0035108~limb morphogenesis	22	2.54925	4.49e-10	802906, 795431, 808871, 819827, 813383, 783422, 777063, 813608, 798788, 803387, 791542, 809539, 800616, 812778, 778793, 812751, 807448, 791108, 777592, 808265, 791894, 797842	735	346	66670	5.76753	1.41e-06	3.53e-08	8.13e-07	brain
GOTERM_BP_FAT	GO:0035108~limb morphogenesis	16	3.21932	5.91e-09	816026, 802906, 807582, 795431, 803387, 803644, 799901, 812778, 791108, 815140, 794838, 808267, 815839, 791894, 795629, 797842	412	346	66670	7.48302	1.39e-05	3.16e-07	1.04e-05	blood
GOTERM_BP_FAT	GO:0035113~embryonic appendage morphogenesis	30	1.93299	1.2e-12	790242, 808871, 819827, 795431, 783422, 813608, 798788, 803644, 809539, 812778, 815140, 795629, 807582, 802906, 772995, 808315, 803387, 801935, 791542, 783124, 775671, 813760, 807448, 791108, 808413, 808267, 808265, 791894, 790444, 797842	1292	294	66670	5.26553	4.48e-09	8.78e-11	2.21e-09	kidney
GOTERM_BP_FAT	GO:0035113~embryonic appendage morphogenesis	20	2.3175	1.07e-09	802906, 795431, 808871, 813383, 819827, 783422, 798788, 813608, 803387, 791542, 809539, 800616, 812778, 778793, 807448, 791108, 777592, 808265, 791894, 797842	735	294	66670	6.17058	3.35e-06	7.29e-08	1.93e-06	brain
GOTERM_BP_FAT	GO:0035113~embryonic appendage morphogenesis	15	3.01811	5.83e-09	816026, 802906, 807582, 795431, 803387, 803644, 812778, 791108, 815140, 794838, 808267, 815839, 791894, 795629, 797842	412	294	66670	8.25614	1.37e-05	3.19e-07	1.02e-05	blood
GOTERM_BP_FAT	GO:0035295~tube development	29	5.83501	7.06e-12	809397, 793328, 774809, 803502, 822776, 825252, 809516, 812778, 784609, 818739, 823059, 794360, 804803, 785658, 802906, 826072, 816842, 787120, 820528, 809188, 800382, 789203, 775692, 794838, 793141, 808267, 791894, 815839, 778275	412	918	66670	5.11197	1.66e-08	7.23e-10	1.24e-08	blood
GOTERM_BP_FAT	GO:0035295~tube development	36	4.17149	3.68e-10	819827, 777063, 809397, 825374, 823440, 773568, 825252, 809516, 812778, 777538, 780460, 780522, 790253, 818739, 791781, 821438, 804803, 817702, 802906, 799969, 826072, 783108, 820688, 791542, 797486, 820528, 787120, 772267, 800382, 789203, 812187, 789815, 807448, 808265, 791894, 783836	735	918	66670	3.55716	1.16e-06	2.97e-08	6.66e-07	brain
GOTERM_BP_FAT	GO:0035295~tube development	49	3.15722	9.85e-10	793680, 819827, 777063, 820843, 825252, 791582, 785869, 780892, 790253, 818739, 804803, 802906, 804422, 799969, 791542, 775860, 816842, 772249, 820528, 787120, 806735, 800382, 821855, 812187, 814591, 808267, 808265, 777080, 819749, 809397, 793328, 825374, 825337, 774809, 822776, 812778, 780972, 794360, 791781, 779129, 826072, 809188, 789203, 774879, 807448, 819995, 776732, 791894, 783836	1292	918	66670	2.75436	3.67e-06	3.57e-08	1.82e-06	kidney
GOTERM_BP_FAT	GO:0040008~regulation of growth	52	3.35052	2.14e-08	797539, 781719, 805053, 818959, 825071, 784476, 802906, 803866, 824685, 799969, 824976, 794152, 785024, 776812, 816842, 821763, 814591, 808267, 774165, 797864, 786601, 820775, 819745, 809048, 790343, 774193, 784741, 781362, 822982, 790002, 786363, 819070, 774436, 815222, 788275, 808112, 803057, 792095, 787138, 801837, 789203, 803695, 776980, 773347, 774704, 812931, 816326, 806963, 774975, 796888,…	1292	1110	66670	2.4174	8e-05	5.8e-07	3.95e-05	kidney
GOTERM_BP_FAT	GO:0040008~regulation of growth	24	4.82897	6.1e-07	803866, 802906, 819745, 792095, 796986, 816842, 797539, 809516, 822813, 825241, 789203, 775692, 773347, 774704, 785288, 781719, 793141, 808267, 809797, 815244, 774165, 796888, 790063, 825071	412	1110	66670	3.49882	0.00143669	1.97e-05	0.00106886	blood
GOTERM_BP_FAT	GO:0040008~regulation of growth	30	3.47625	2.29e-05	786601, 811209, 803642, 790343, 808394, 809516, 802168, 781362, 790399, 783039, 781719, 809797, 815244, 797119, 810299, 776084, 802906, 824976, 799969, 794152, 783742, 822813, 789203, 776980, 773347, 774704, 812931, 806963, 796888, 797864	735	1110	66670	2.45155	0.0696082	0.000542	0.0414826	brain
GOTERM_BP_FAT	GO:0042981~regulation of apoptosis	59	6.83662	1.57e-07	800374, 815741, 804581, 809714, 800532, 793249, 791516, 809516, 817430, 806692, 793108, 787159, 809327, 817669, 776725, 781719, 818739, 820687, 797119, 797682, 794825, 801497, 799969, 824976, 783742, 818218, 804141, 815415, 825448, 804763, 783422, 819273, 780578, 798788, 783427, 811209, 823505, 790343, 818077, 787439, 801330, 781362, 820874, 786401, 799320, 818147, 782191, 793942, 799097, 787515,…	735	2522	66670	2.12202	0.000495	6.87e-06	0.000284	brain
GOTERM_BP_FAT	GO:0042981~regulation of apoptosis	39	7.84708	5.07e-07	816026, 809676, 785012, 819273, 805012, 800532, 819745, 809714, 803502, 806573, 797539, 809516, 778484, 784609, 815140, 786401, 781719, 818297, 818739, 819639, 797682, 790063, 825071, 810936, 785658, 816886, 808028, 809184, 793873, 816368, 808609, 810015, 808267, 794612, 793142, 809288, 812283, 815839, 797842	412	2522	66670	2.50238	0.00119367	1.71e-05	0.000888	blood
GOTERM_BP_FAT	GO:0042981~regulation of apoptosis	82	5.28351	8.52e-06	779920, 819555, 786686, 785012, 805012, 800532, 814970, 797539, 793972, 825253, 809327, 777585, 778484, 817669, 800435, 781719, 815140, 776725, 818739, 805053, 797682, 801497, 825071, 787558, 773295, 799969, 824976, 816886, 818218, 816744, 776812, 776816, 804141, 782499, 808413, 808267, 826200, 812283, 777774, 811711, 783422, 819273, 798788, 802048, 819223, 819745, 790343, 807490, 806573, 818077,…	1292	2522	66670	1.67779	0.0313071	0.000135	0.0157189	kidney
GOTERM_BP_FAT	GO:0043067~regulation of programmed cell death	61	7.06837	4.89e-08	800374, 815741, 804581, 809714, 800532, 793249, 791516, 809516, 817430, 806692, 793108, 787159, 809327, 817669, 781719, 776725, 818739, 820687, 797119, 797682, 794825, 801497, 799969, 824976, 783742, 818218, 804141, 815415, 793566, 825448, 804763, 783422, 819273, 780578, 798788, 783427, 811209, 823505, 790343, 818077, 787439, 801330, 781362, 820874, 818147, 786401, 799320, 782191, 793942, 799097,…	735	2558	66670	2.16308	0.000154	2.57e-06	8.86e-05	brain
GOTERM_BP_FAT	GO:0043067~regulation of programmed cell death	39	7.84708	7.15e-07	816026, 809676, 785012, 819273, 805012, 800532, 819745, 809714, 803502, 806573, 797539, 809516, 778484, 784609, 815140, 786401, 781719, 818297, 818739, 819639, 797682, 790063, 825071, 810936, 785658, 816886, 808028, 809184, 793873, 816368, 808609, 810015, 808267, 794612, 793142, 809288, 812283, 815839, 797842	412	2558	66670	2.46716	0.00168451	2.28e-05	0.00125338	blood
GOTERM_BP_FAT	GO:0043067~regulation of programmed cell death	83	5.34794	7.86e-06	779920, 819555, 786686, 785012, 805012, 800532, 814970, 797539, 793972, 825253, 809327, 777585, 778484, 817669, 800435, 781719, 815140, 776725, 818739, 805053, 797682, 801497, 825071, 787558, 773295, 799969, 824976, 816886, 818218, 816744, 776812, 776816, 804141, 782499, 808413, 808267, 826200, 812283, 777774, 811711, 783422, 819273, 798788, 802048, 819223, 819745, 790343, 807490, 806573, 818077,…	1292	2558	66670	1.67435	0.0288922	0.000126	0.0144885	kidney
GOTERM_BP_FAT	GO:0044057~regulation of system process	56	3.60825	5.08e-12	817439, 786686, 809477, 779660, 818881, 780108, 793972, 804178, 820235, 810912, 818739, 773292, 817326, 824976, 788582, 811853, 773021, 794152, 772496, 814791, 778382, 780766, 824086, 816654, 800208, 790267, 787025, 780121, 806573, 774193, 814682, 818651, 795592, 780030, 792225, 821607, 824861, 816950, 789692, 802078, 808112, 803057, 799949, 808783, 792095, 779474, 787656, 803695, 776980, 826376,…	1292	985	66670	2.93373	1.89e-08	3.11e-10	9.36e-09	kidney
GOTERM_BP_FAT	GO:0044057~regulation of system process	29	5.83501	3.6e-11	779660, 816275, 806573, 787961, 810912, 795592, 792225, 818297, 818739, 821607, 773292, 785658, 773021, 802078, 785559, 808163, 808783, 792095, 816368, 782147, 773347, 782817, 789591, 810015, 785288, 809288, 778877, 787025, 795274	412	985	66670	4.76426	8.48e-08	3.14e-09	6.3e-08	blood
GOTERM_BP_FAT	GO:0044057~regulation of system process	30	3.47625	2.44e-06	817439, 813383, 779660, 818881, 797816, 804178, 799200, 790399, 807536, 818739, 821607, 773292, 824976, 794152, 802078, 808163, 808783, 780766, 824086, 782055, 801440, 783032, 787656, 776980, 816654, 782147, 774578, 773347, 784467, 793566	735	985	66670	2.76266	0.00764739	8.34e-05	0.00441461	brain
GOTERM_BP_FAT	GO:0045892~negative regulation of transcription, DNA-dependent	51	3.28608	1.42e-07	802477, 822895, 793680, 800532, 779660, 808955, 802470, 799609, 825253, 809551, 778484, 790253, 790534, 818877, 813909, 818814, 776892, 796820, 820528, 776816, 806735, 775760, 800382, 812187, 824444, 805955, 819488, 800481, 812283, 813129, 798788, 807906, 778917, 789522, 812778, 803892, 792695, 822025, 810265, 781486, 810575, 785236, 813760, 774704, 812931, 792254, 820551, 823979, 819366, 819995,…	1292	1146	66670	2.29643	0.000531	3.28e-06	0.000262	kidney
GOTERM_BP_FAT	GO:0045892~negative regulation of transcription, DNA-dependent	24	4.3088	7.2e-06	819864, 817339, 804320, 809718, 781486, 813328, 798788, 791043, 801936, 802470, 810575, 773365, 802042, 813881, 800382, 801675, 815629, 796320, 815455, 788682, 786835, 819995, 781132, 791911	463	1146	66670	3.01562	0.0173055	0.000563	0.0126592	muscle
GOTERM_BP_FAT	GO:0045892~negative regulation of transcription, DNA-dependent	22	4.42656	1.21e-05	802477, 822895, 810265, 800532, 779660, 810575, 792127, 799609, 820528, 807906, 800382, 785236, 812778, 798643, 778484, 774704, 793141, 793142, 815839, 812283, 778275, 813129	412	1146	66670	3.1065	0.0280963	0.000259	0.0211847	blood
GOTERM_BP_FAT	GO:0045934~negative regulation of nucleobase, nucleoside, nucleotide and nucleic acid metabolic process	64	4.12371	1.63e-07	802477, 822895, 793680, 817439, 800532, 779660, 808955, 802470, 797539, 799609, 825253, 809551, 778484, 790253, 790534, 802801, 813909, 818877, 818814, 776892, 796820, 820528, 776816, 783124, 806735, 819483, 775760, 800382, 812595, 812187, 824444, 805955, 819488, 800481, 826200, 812283, 813129, 826916, 798788, 807906, 778917, 789522, 812778, 803892, 793034, 822025, 792695, 800708, 781486, 810265,…	1292	1607	66670	2.0551	0.000608	3.71e-06	0.000301	kidney
GOTERM_BP_FAT	GO:0045934~negative regulation of nucleobase, nucleoside, nucleotide and nucleic acid metabolic process	31	5.56553	1.29e-06	819864, 817339, 789974, 809718, 785482, 813328, 798788, 821897, 802470, 773365, 802042, 821774, 786835, 781132, 804320, 781486, 798276, 785559, 810969, 791043, 801936, 810575, 813881, 800382, 801675, 796320, 815629, 815455, 788682, 819995, 791911	463	1607	66670	2.77776	0.00312404	0.000149	0.00226911	muscle
GOTERM_BP_FAT	GO:0045934~negative regulation of nucleobase, nucleoside, nucleotide and nucleic acid metabolic process	28	5.6338	3.46e-06	802477, 822895, 800532, 779660, 797539, 799609, 807906, 812778, 778484, 797449, 793034, 810265, 785559, 792127, 810575, 820528, 800382, 785236, 812595, 816916, 798643, 774704, 793141, 793142, 815839, 778275, 812283, 813129	412	1607	66670	2.81952	0.00811166	9.7e-05	0.00605493	blood
GOTERM_BP_FAT	GO:0048545~response to steroid hormone stimulus	40	2.57732	2.33e-12	779920, 786601, 820775, 819273, 820843, 791015, 790343, 822776, 814682, 822982, 816167, 791419, 773934, 791781, 815222, 810936, 799969, 824976, 802801, 816886, 817898, 776812, 826848, 813056, 788657, 810578, 775480, 787120, 800959, 785490, 794232, 814403, 775402, 814294, 810015, 775913, 815888, 822620, 791894, 808600	1292	532	66670	3.87986	8.68e-09	1.58e-10	4.29e-09	kidney
GOTERM_BP_FAT	GO:0048545~response to steroid hormone stimulus	15	3.01811	7.29e-06	816886, 819273, 788432, 826848, 803502, 791015, 810578, 822776, 787120, 810015, 785288, 823059, 815244, 791894, 810936	412	532	66670	4.5626	0.0170268	0.000173	0.0127666	blood
GOTERM_BP_FAT	GO:0048545~response to steroid hormone stimulus	20	2.3175	9.79e-06	824976, 799969, 817898, 786601, 819273, 783427, 811209, 826848, 815387, 790343, 787120, 814403, 817961, 807005, 814247, 780522, 775913, 815244, 791894, 791781	735	532	66670	3.41006	0.030343	0.000266	0.0177181	brain
GOTERM_BP_FAT	GO:0048598~embryonic morphogenesis	81	5.21907	1.37e-20	793680, 795431, 819827, 777063, 813608, 808955, 789638, 808363, 787763, 816106, 775390, 780892, 776629, 815140, 813297, 778345, 795629, 795422, 804803, 802906, 814610, 772995, 788582, 808315, 803387, 779047, 791542, 813274, 816842, 772249, 783124, 800842, 775760, 803676, 812187, 775671, 819488, 808413, 791108, 808267, 785949, 796024, 808265, 790444, 790242, 808871, 819749, 783422, 809397, 798788,…	1292	1244	66670	3.35995	5.12e-17	4.66e-18	2.53e-17	kidney
GOTERM_BP_FAT	GO:0048598~embryonic morphogenesis	54	6.25724	8.52e-17	795431, 819827, 777063, 813608, 794493, 773568, 787763, 809516, 780522, 776629, 784067, 778345, 804803, 802906, 817702, 799615, 803387, 779047, 791542, 782720, 803676, 812187, 819488, 791108, 796023, 808265, 808871, 813383, 783422, 809397, 798788, 785846, 809539, 776334, 800616, 789522, 787439, 812778, 778793, 777417, 819756, 826072, 796083, 820688, 784143, 772267, 810634, 789203, 777752, 807448,…	735	1244	66670	3.93746	3.49e-13	4.36e-14	2e-13	brain
GOTERM_BP_FAT	GO:0048598~embryonic morphogenesis	30	6.03622	1.53e-09	816026, 809736, 795431, 809397, 793328, 803644, 808363, 785846, 809516, 812778, 784609, 815140, 794360, 795629, 804803, 820250, 802906, 807582, 826072, 803387, 816842, 789203, 793141, 794838, 791108, 808267, 778275, 815839, 791894, 797842	412	1244	66670	3.90242	3.61e-06	1e-07	2.69e-06	blood
GOTERM_BP_FAT	GO:0048666~neuron development	86	5.54124	1.88e-26	776313, 779920, 819555, 785010, 786686, 785012, 814970, 789638, 815476, 825252, 809551, 774133, 796350, 809327, 791582, 779307, 780892, 781719, 818739, 813297, 803720, 825071, 803866, 788582, 824976, 799969, 811853, 794152, 785024, 795485, 772249, 804141, 807163, 789025, 818685, 805955, 791108, 781037, 774165, 811520, 800208, 779898, 818019, 824836, 824390, 801779, 802352, 819273, 786456, 806573,…	1292	1122	66670	3.95525	7.02e-23	1.17e-23	3.47e-23	kidney
GOTERM_BP_FAT	GO:0048666~neuron development	41	8.2495	7.7e-19	776313, 777615, 801779, 785012, 819273, 802352, 786456, 806573, 825252, 807906, 811857, 774133, 812636, 795608, 779452, 793195, 781719, 818739, 821607, 825071, 820391, 807582, 820250, 803866, 775740, 806583, 799901, 811975, 807163, 816368, 808609, 799142, 812621, 785288, 791108, 781037, 774165, 809288, 774977, 786081, 818019	412	1122	66670	5.91322	1.82e-15	4.54e-16	1.35e-15	blood
GOTERM_BP_FAT	GO:0048666~neuron development	40	4.63499	5.14e-10	819273, 802352, 825252, 800616, 811857, 812636, 778793, 777538, 799110, 809327, 779307, 813150, 818147, 781719, 777417, 818739, 803720, 797119, 821607, 789307, 821438, 782191, 799969, 775740, 824976, 794152, 790907, 796083, 784958, 801914, 782720, 772267, 804141, 774465, 776980, 812627, 780703, 791108, 782392, 824836	735	1122	66670	3.23378	1.62e-06	3.85e-08	9.3e-07	brain
GOTERM_BP_FAT	GO:0048667~cell morphogenesis involved in neuron differentiation	57	3.67268	2.62e-18	776313, 819555, 786686, 785012, 814970, 789638, 825252, 774133, 809327, 791582, 780892, 813297, 803720, 803866, 799969, 788582, 785024, 772249, 818685, 789025, 791108, 774165, 779898, 824836, 818019, 801779, 819273, 802352, 786456, 807906, 811857, 795608, 812636, 799110, 788987, 803892, 805868, 797304, 814263, 777417, 783523, 782191, 820250, 775740, 790907, 779474, 799901, 820215, 794232, 776980,…	1292	723	66670	4.06822	9.77e-15	5.43e-16	4.83e-15	kidney
GOTERM_BP_FAT	GO:0048667~cell morphogenesis involved in neuron differentiation	30	6.03622	3.26e-15	776313, 777615, 801779, 802352, 785012, 819273, 786456, 825252, 807906, 774133, 811857, 812636, 795608, 779452, 793195, 820391, 803866, 820250, 775740, 799901, 799142, 808609, 812621, 791108, 785288, 774165, 809288, 774977, 786081, 818019	412	723	66670	6.71454	7.59e-12	7.59e-13	5.64e-12	blood
GOTERM_BP_FAT	GO:0048667~cell morphogenesis involved in neuron differentiation	24	2.781	7.87e-06	782191, 775740, 799969, 790907, 802352, 819273, 796083, 784958, 825252, 782720, 772267, 776980, 811857, 812636, 777538, 799110, 809327, 818147, 791108, 777417, 803720, 797119, 824836, 821438	735	723	66670	3.01104	0.0244706	0.000217	0.0142464	brain
GOTERM_BP_FAT	GO:0048732~gland development	33	3.82387	6.87e-12	795431, 777063, 819273, 802470, 808394, 776334, 809516, 787439, 811857, 778793, 812751, 780460, 780522, 786401, 790253, 797119, 797682, 817702, 799969, 808215, 815846, 783742, 820688, 826848, 791542, 797486, 820528, 804141, 817321, 776980, 774704, 791894, 797842	735	667	66670	4.48778	2.16e-08	1.27e-09	1.24e-08	brain
GOTERM_BP_FAT	GO:0048732~gland development	19	3.82294	2.55e-07	785658, 821638, 795431, 819273, 826848, 822776, 797539, 820528, 809516, 811857, 816368, 808609, 774704, 784609, 786401, 823059, 797682, 791894, 797842	412	667	66670	4.60958	0.0006	9.1e-06	0.000446	blood
GOTERM_BP_FAT	GO:0048732~gland development	35	2.25515	4.74e-07	795431, 777063, 819273, 814970, 808955, 802470, 822776, 797539, 811857, 787439, 777847, 785869, 786401, 790253, 818959, 797682, 773934, 825766, 788582, 799969, 826848, 791542, 789058, 813274, 820215, 820528, 804141, 802400, 776980, 807971, 774879, 774704, 814591, 791894, 797842	1292	667	66670	2.70776	0.00176603	9.61e-06	0.000874	kidney
GOTERM_BP_FAT	GO:0048736~appendage development	35	2.25515	6.64e-13	802477, 790242, 808207, 808871, 819827, 795431, 777063, 783422, 813608, 798788, 803644, 809539, 812778, 815140, 795629, 802906, 807582, 807878, 772995, 808315, 801935, 803387, 791542, 799901, 783124, 775671, 813760, 807448, 791108, 808413, 808267, 808265, 791894, 790444, 797842	1292	394	66670	4.58395	2.48e-09	5.16e-11	1.22e-09	kidney
GOTERM_BP_FAT	GO:0048736~appendage development	24	2.781	1.44e-10	802906, 802477, 808207, 795431, 808871, 819827, 813383, 783422, 777063, 813608, 798788, 803387, 791542, 809539, 800616, 812778, 778793, 812751, 807448, 791108, 777592, 808265, 791894, 797842	735	394	66670	5.52533	4.55e-07	1.3e-08	2.62e-07	brain
GOTERM_BP_FAT	GO:0048736~appendage development	17	3.42052	4.65e-09	816026, 802477, 802906, 807582, 795431, 803387, 803644, 799901, 812778, 791108, 815140, 794838, 808267, 815839, 791894, 795629, 797842	412	394	66670	6.9821	1.1e-05	2.81e-07	8.15e-06	blood
GOTERM_BP_FAT	GO:0048812~neuron projection morphogenesis	55	3.54381	3.08e-17	776313, 819555, 786686, 785012, 814970, 825252, 774133, 809327, 791582, 780892, 813297, 803720, 803866, 799969, 785024, 772249, 818685, 789025, 791108, 774165, 779898, 824836, 818019, 801779, 819273, 802352, 786456, 807906, 824762, 811857, 812636, 795608, 799110, 788987, 803892, 805868, 797304, 777417, 783523, 814263, 782191, 775740, 790907, 779474, 799901, 820215, 794232, 776980, 818084, 774879,…	1292	715	66670	3.9694	1.15e-13	5e-15	5.68e-14	kidney
GOTERM_BP_FAT	GO:0048812~neuron projection morphogenesis	30	6.03622	2.46e-15	776313, 777615, 801779, 802352, 785012, 819273, 786456, 825252, 807906, 774133, 811857, 812636, 795608, 779452, 793195, 820391, 803866, 775740, 799901, 816368, 799142, 808609, 812621, 791108, 785288, 774165, 809288, 774977, 786081, 818019	412	715	66670	6.78967	5.76e-12	6.4e-13	4.29e-12	blood
GOTERM_BP_FAT	GO:0048812~neuron projection morphogenesis	24	2.781	6.61e-06	782191, 775740, 799969, 790907, 802352, 819273, 796083, 784958, 825252, 782720, 772267, 776980, 811857, 812636, 777538, 799110, 809327, 818147, 791108, 777417, 803720, 797119, 824836, 821438	735	715	66670	3.04473	0.0205908	0.000189	0.0119641	brain
GOTERM_BP_FAT	GO:0048858~cell projection morphogenesis	57	3.67268	3.3e-16	776313, 819555, 786686, 785012, 814970, 825252, 774133, 809327, 791582, 780892, 813297, 803720, 803866, 799969, 785024, 797290, 772249, 818685, 789025, 791108, 774165, 779898, 824836, 818019, 801779, 819273, 802352, 786456, 807906, 824762, 811857, 795608, 812636, 799110, 788987, 803892, 805868, 797304, 814263, 777417, 783523, 782191, 775740, 790907, 779474, 799901, 820215, 794232, 776980, 818084,…	1292	800	66670	3.67665	1.24e-12	4.61e-14	6.11e-13	kidney
GOTERM_BP_FAT	GO:0048858~cell projection morphogenesis	30	6.03622	4.2e-14	776313, 777615, 801779, 802352, 785012, 819273, 786456, 825252, 807906, 774133, 811857, 812636, 795608, 779452, 793195, 820391, 803866, 775740, 799901, 816368, 799142, 808609, 812621, 791108, 785288, 774165, 809288, 774977, 786081, 818019	412	800	66670	6.06826	9.89e-11	6.59e-12	7.35e-11	blood
GOTERM_BP_FAT	GO:0048858~cell projection morphogenesis	27	3.12862	1.37e-06	819273, 802352, 825252, 783144, 811857, 812636, 777538, 809327, 799110, 818147, 777417, 803720, 797119, 821438, 782191, 799969, 775740, 790907, 796083, 784957, 784958, 782720, 772267, 776980, 780703, 791108, 824836	735	800	66670	3.06138	0.00430389	5.02e-05	0.00248036	brain
GOTERM_BP_FAT	GO:0048870~cell motility	65	4.18814	5.19e-14	802477, 779920, 793680, 786686, 785012, 777399, 808955, 793975, 774133, 809327, 791582, 780892, 805414, 803265, 818739, 813297, 813080, 799179, 795422, 817326, 779047, 813274, 772249, 807163, 812187, 785943, 800291, 774165, 800208, 812283, 790267, 824390, 825374, 819745, 790343, 822776, 782897, 774193, 777851, 811857, 812778, 799110, 777847, 816167, 786363, 803892, 824280, 783523, 810398, 791781,…	1292	1132	66670	2.96302	1.93e-10	5.09e-12	9.56e-11	kidney
GOTERM_BP_FAT	GO:0048870~cell motility	33	3.82387	1.76e-06	802477, 819577, 825374, 777399, 790343, 780476, 809516, 802168, 812778, 811857, 807005, 819632, 799110, 809327, 824280, 818739, 813080, 791781, 821438, 802078, 780010, 808163, 783108, 779047, 820688, 794696, 776980, 805520, 812187, 774578, 806963, 782392, 793566	735	1132	66670	2.6443	0.00552054	6.29e-05	0.00318346	brain
GOTERM_BP_FAT	GO:0048870~cell motility	22	4.42656	1e-05	802477, 809736, 802078, 785012, 808163, 819745, 822776, 820828, 807163, 809516, 812778, 774133, 811857, 775692, 787961, 799249, 772802, 818739, 823059, 813080, 774165, 812283	412	1132	66670	3.14492	0.0233901	0.000228	0.0175942	blood
GOTERM_BP_FAT	GO:0050877~neurological system process	146	9.40722	5.76e-36	804586, 790880, 779920, 772481, 817439, 790987, 789638, 816106, 793972, 809551, 774133, 820235, 780992, 809327, 779307, 790395, 776629, 818959, 795263, 788582, 807563, 772496, 779041, 816842, 807165, 812187, 789630, 779712, 800208, 810858, 793833, 790267, 816713, 819273, 780201, 819746, 822776, 806573, 785804, 808739, 808198, 814682, 800311, 773357, 797304, 777417, 799674, 824861, 799883, 772673,…	1292	2287	66670	3.29424	2.15e-32	1.08e-32	1.06e-32	kidney
GOTERM_BP_FAT	GO:0050877~neurological system process	58	11.67	3.82e-19	775025, 789872, 818821, 805012, 788242, 774133, 791110, 806658, 814519, 818297, 794926, 800266, 795263, 809279, 816886, 786023, 806739, 816842, 820238, 813736, 801112, 823917, 774165, 774302, 819273, 780201, 816949, 822776, 806573, 807906, 795608, 781360, 784609, 792225, 793034, 823059, 803900, 785658, 820250, 799883, 802078, 781145, 788432, 808783, 806583, 811975, 806870, 826507, 782147, 782817,…	412	2287	66670	4.10388	8.99e-16	3e-16	6.69e-16	blood
GOTERM_BP_FAT	GO:0050877~neurological system process	72	8.34299	8.55e-15	792448, 817439, 818881, 817430, 779618, 785863, 809327, 783046, 779307, 776629, 822477, 809279, 804320, 824976, 799615, 787851, 784761, 824086, 782720, 783130, 823917, 807165, 812187, 774578, 779712, 778857, 818744, 797867, 793566, 803177, 808207, 808871, 819844, 819273, 780201, 819746, 790343, 809539, 803232, 800616, 797816, 800311, 800184, 813150, 793034, 777417, 795804, 796486, 803408, 817441,…	735	2287	66670	2.85568	2.69e-11	2.07e-12	1.55e-11	brain
GOTERM_BP_FAT	GO:0050890~cognition	89	5.73454	6.71e-22	804586, 790880, 779920, 795564, 785010, 818889, 788548, 790987, 797498, 789638, 816106, 793972, 780108, 809551, 820235, 809327, 776629, 818959, 794926, 787919, 795263, 788582, 824976, 818877, 786023, 809842, 791357, 807563, 772496, 813274, 816842, 772249, 826876, 807165, 812187, 792541, 796024, 811520, 800208, 808207, 816713, 790343, 809539, 806573, 775962, 807906, 803232, 785804, 795608, 800311,…	1292	1399	66670	3.28277	2.5e-18	2.5e-19	1.24e-18	kidney
GOTERM_BP_FAT	GO:0050890~cognition	46	5.33024	2.79e-10	808207, 819844, 809539, 790343, 817430, 803232, 779618, 783046, 809327, 800311, 800184, 776629, 813150, 793034, 777417, 804320, 803408, 824976, 817441, 799615, 775481, 781145, 787851, 808783, 777749, 787515, 820293, 807153, 782720, 772267, 787656, 817961, 776980, 783130, 807165, 812187, 782147, 774578, 787660, 782636, 791954, 798967, 818744, 826234, 793566, 803177	735	1399	66670	2.98252	8.79e-07	2.38e-08	5.06e-07	brain
GOTERM_BP_FAT	GO:0050890~cognition	25	5.03018	8.67e-06	775025, 818821, 806573, 807906, 795608, 792225, 784609, 793034, 800266, 794926, 795263, 803900, 820250, 799883, 785658, 786023, 781145, 808783, 816842, 820238, 806870, 782147, 791954, 810015, 822600	412	1399	66670	2.89172	0.0202342	0.000202	0.015196	blood
GOTERM_BP_FAT	GO:0051094~positive regulation of developmental process	51	3.28608	9.17e-10	819827, 779660, 793975, 797539, 799609, 813297, 813080, 795422, 799969, 794152, 809842, 776812, 820528, 772249, 793050, 801678, 785943, 819488, 791108, 808267, 808089, 790444, 784353, 820775, 803640, 793328, 809539, 807906, 774675, 773892, 790002, 824280, 774436, 815222, 784182, 820737, 803057, 792095, 799901, 820215, 789203, 785236, 776980, 799804, 794232, 807448, 812931, 781293, 816325, 780059,…	1292	977	66670	2.69366	3.42e-06	3.36e-08	1.69e-06	kidney
GOTERM_BP_FAT	GO:0051094~positive regulation of developmental process	31	3.59212	6.9e-07	819827, 779660, 793249, 809539, 799609, 776334, 773892, 799200, 807005, 780522, 803526, 824411, 824280, 813080, 799276, 799969, 794152, 783742, 820528, 793050, 817321, 789203, 776980, 774578, 807448, 812931, 819488, 791108, 796888, 793566, 784353	735	977	66670	2.87813	0.00217124	2.79e-05	0.00124997	brain
GOTERM_BP_FAT	GO:0051094~positive regulation of developmental process	21	4.22535	3.91e-06	785559, 793328, 779660, 792095, 803502, 799901, 799609, 797539, 807906, 820528, 785236, 789203, 801678, 785288, 791108, 793141, 808267, 813080, 796888, 790063, 778275	412	977	66670	3.47823	0.00917942	0.000105	0.00685562	blood
GOTERM_BP_FAT	GO:0051172~negative regulation of nitrogen compound metabolic process	64	4.12371	2.6e-07	802477, 822895, 793680, 817439, 800532, 779660, 808955, 802470, 797539, 799609, 825253, 809551, 778484, 790253, 790534, 802801, 813909, 818877, 818814, 776892, 796820, 820528, 776816, 783124, 806735, 819483, 775760, 800382, 812595, 812187, 824444, 805955, 819488, 800481, 826200, 812283, 813129, 826916, 798788, 807906, 778917, 789522, 812778, 803892, 793034, 822025, 792695, 800708, 781486, 810265,…	1292	1629	66670	2.02734	0.00097	5.64e-06	0.00048	kidney
GOTERM_BP_FAT	GO:0051172~negative regulation of nitrogen compound metabolic process	31	5.56553	1.7e-06	819864, 817339, 789974, 809718, 785482, 813328, 798788, 821897, 802470, 773365, 802042, 821774, 786835, 781132, 804320, 781486, 798276, 785559, 810969, 791043, 801936, 810575, 813881, 800382, 801675, 796320, 815629, 815455, 788682, 819995, 791911	463	1629	66670	2.74025	0.00412429	0.00018	0.00299712	muscle
GOTERM_BP_FAT	GO:0051172~negative regulation of nitrogen compound metabolic process	28	5.6338	4.45e-06	802477, 822895, 800532, 779660, 797539, 799609, 807906, 812778, 778484, 797449, 793034, 810265, 785559, 792127, 810575, 820528, 800382, 785236, 812595, 816916, 798643, 774704, 793141, 793142, 815839, 778275, 812283, 813129	412	1629	66670	2.78144	0.0104322	0.000117	0.00779612	blood
GOTERM_BP_FAT	GO:0051253~negative regulation of RNA metabolic process	51	3.28608	1.95e-07	802477, 822895, 793680, 800532, 779660, 808955, 802470, 799609, 825253, 809551, 778484, 790253, 790534, 818877, 813909, 818814, 776892, 796820, 820528, 776816, 806735, 775760, 800382, 812187, 824444, 805955, 819488, 800481, 812283, 813129, 798788, 807906, 778917, 789522, 812778, 803892, 792695, 822025, 810265, 781486, 810575, 785236, 813760, 774704, 812931, 792254, 820551, 823979, 819366, 819995,…	1292	1159	66670	2.27067	0.000729	4.31e-06	0.00036	kidney
GOTERM_BP_FAT	GO:0051253~negative regulation of RNA metabolic process	24	4.3088	8.66e-06	819864, 817339, 804320, 809718, 781486, 813328, 798788, 791043, 801936, 802470, 810575, 773365, 802042, 813881, 800382, 801675, 815629, 796320, 815455, 788682, 786835, 819995, 781132, 791911	463	1159	66670	2.98179	0.0207641	0.000655	0.0152157	muscle
GOTERM_BP_FAT	GO:0051253~negative regulation of RNA metabolic process	22	4.42656	1.43e-05	802477, 822895, 810265, 800532, 779660, 810575, 792127, 799609, 820528, 807906, 800382, 785236, 812778, 798643, 778484, 774704, 793141, 793142, 815839, 812283, 778275, 813129	412	1159	66670	3.07166	0.0330655	0.000298	0.0249947	blood
GOTERM_BP_FAT	GO:0051674~localization of cell	65	4.18814	5.61e-14	802477, 779920, 793680, 786686, 785012, 777399, 808955, 793975, 774133, 809327, 791582, 780892, 805414, 803265, 818739, 813297, 813080, 799179, 795422, 817326, 779047, 813274, 772249, 807163, 812187, 785943, 800291, 774165, 800208, 812283, 790267, 824390, 825374, 819745, 790343, 822776, 782897, 774193, 777851, 811857, 812778, 799110, 777847, 816167, 786363, 803892, 824280, 783523, 810398, 791781,…	1292	1134	66670	2.9578	2.09e-10	5.23e-12	1.03e-10	kidney
GOTERM_BP_FAT	GO:0051674~localization of cell	33	3.82387	1.81e-06	802477, 819577, 825374, 777399, 790343, 780476, 809516, 802168, 812778, 811857, 807005, 819632, 799110, 809327, 824280, 818739, 813080, 791781, 821438, 802078, 780010, 808163, 783108, 779047, 820688, 794696, 776980, 805520, 812187, 774578, 806963, 782392, 793566	735	1134	66670	2.63964	0.00566952	6.39e-05	0.00326961	brain
GOTERM_BP_FAT	GO:0051674~localization of cell	22	4.42656	1.03e-05	802477, 809736, 802078, 785012, 808163, 819745, 822776, 820828, 807163, 809516, 812778, 774133, 811857, 775692, 787961, 799249, 772802, 818739, 823059, 813080, 774165, 812283	412	1134	66670	3.13937	0.0240163	0.000231	0.0180709	blood
GOTERM_BP_FAT	GO:0060173~limb development	35	2.25515	5.43e-14	802477, 790242, 808207, 808871, 819827, 795431, 777063, 783422, 813608, 798788, 803644, 809539, 812778, 815140, 795629, 802906, 807582, 807878, 772995, 808315, 801935, 803387, 791542, 799901, 783124, 775671, 813760, 807448, 791108, 808413, 808267, 808265, 791894, 790444, 797842	1292	361	66670	5.00298	2.03e-10	5.2e-12	1e-10	kidney
GOTERM_BP_FAT	GO:0060173~limb development	24	2.781	2.55e-11	802906, 802477, 808207, 795431, 808871, 819827, 813383, 783422, 777063, 813608, 798788, 803387, 791542, 809539, 800616, 812778, 778793, 812751, 807448, 791108, 777592, 808265, 791894, 797842	735	361	66670	6.03041	8.02e-08	3.65e-09	4.61e-08	brain
GOTERM_BP_FAT	GO:0060173~limb development	17	3.42052	1.34e-09	816026, 802477, 802906, 807582, 795431, 803387, 803644, 799901, 812778, 791108, 815140, 794838, 808267, 815839, 791894, 795629, 797842	412	361	66670	7.62035	3.16e-06	9.02e-08	2.35e-06	blood
GOTERM_BP_FAT	GO:0010629~negative regulation of gene expression	30	5.386	3.57e-06	817339, 819864, 789974, 809718, 813328, 798788, 798687, 821897, 802470, 773365, 802042, 821774, 786835, 781132, 804320, 781486, 798276, 785559, 791043, 801936, 810575, 813881, 800382, 801675, 796320, 815629, 815455, 788682, 819995, 791911	463	1603	66670	2.69487	0.00861813	0.000333	0.00627684	muscle
GOTERM_BP_FAT	GO:0010629~negative regulation of gene expression	59	3.80155	5.95e-06	802477, 822895, 793680, 800532, 779660, 808955, 802470, 797539, 799609, 825253, 809551, 820235, 778484, 790253, 790534, 813909, 818877, 818814, 776892, 796820, 820528, 776816, 806735, 819483, 775760, 800382, 812595, 812187, 824444, 805955, 819488, 800481, 791970, 812283, 813129, 798788, 807906, 778917, 789522, 812778, 803892, 822025, 792695, 815222, 800708, 810265, 781486, 810575, 785236, 813760,…	1292	1603	66670	1.89927	0.0219463	9.86e-05	0.0109666	kidney
GOTERM_BP_FAT	GO:0010629~negative regulation of gene expression	26	5.23139	2.74e-05	802477, 822895, 800532, 779660, 797539, 799609, 807906, 812778, 778484, 810265, 785559, 792127, 810575, 820528, 785236, 800382, 812595, 816916, 798643, 774704, 793141, 793142, 815839, 778275, 812283, 813129	412	1603	66670	2.62466	0.0625697	0.000534	0.0480242	blood
GOTERM_CC_FAT	GO:0044421~extracellular region part	136	8.76289	5.06e-09	786431, 794279, 786686, 788240, 800227, 774653, 807222, 821230, 794694, 804312, 774127, 801761, 804939, 810959, 822334, 776582, 795422, 820431, 775860, 816842, 819877, 787120, 800842, 814366, 777528, 774673, 800291, 774343, 819901, 786493, 818019, 805794, 822680, 773031, 819745, 822776, 787382, 774193, 798345, 822982, 826660, 809878, 819473, 782683, 786363, 825479, 803542, 780030, 794313, 824280,…	1138	3293	46028	1.67043	2.74e-06	1.96e-07	7.37e-06	kidney
GOTERM_CC_FAT	GO:0044421~extracellular region part	54	10.8652	1.27e-06	800227, 785153, 789543, 797539, 794694, 790013, 779452, 798126, 815244, 790063, 802906, 816886, 788456, 816842, 787120, 793873, 799142, 801678, 790741, 819901, 821332, 818019, 822680, 773031, 819745, 803644, 803502, 822776, 820828, 807695, 794762, 812636, 819473, 814703, 786401, 825473, 793845, 812402, 803900, 817591, 808163, 788432, 826848, 796986, 798156, 810359, 806870, 775692, 816368, 773347,…	372	3293	46028	2.029	0.000384	2.56e-05	0.00169444	blood
GOTERM_CC_FAT	GO:0044421~extracellular region part	73	8.45886	3.43e-05	797020, 777063, 800227, 792162, 789543, 782874, 802168, 790013, 794386, 806202, 780522, 780460, 791865, 804939, 815244, 789112, 822516, 802906, 794152, 788456, 812851, 790871, 774625, 826344, 787120, 823536, 814366, 795103, 773231, 811322, 774578, 796671, 796023, 790741, 819901, 821332, 793566, 803177, 804763, 819577, 799424, 773892, 813116, 812636, 807005, 799110, 819473, 786401, 794313, 824280,…	619	3293	46028	1.6484	0.0146735	0.00134293	0.0483459	brain
