# Supplementary material for: Differential DNA methylation with age displays both common and dynamic features across human tissues that are influenced by CpG landscape
Source: Genome Biol. 2013 Sep 13;14(9):R102. doi: 10.1186/gb-2013-14-9-r102 (PMC4053985; doi:10.1186/gb-2013-14-9-r102)
Supplement: Additional file 17 — Shared GO terms between all four tissues for positive ageCGs/genes. [file gb-2013-14-9-r102-S17.xlsx]

## Sheet: Sheet1
Category	Term	Count	%	PValue	Genes	List Total	Pop Hits	Pop Total	Fold Enrichment	Bonferroni	Benjamini	FDR	tissue
GOTERM_CC_FAT	GO:0000267~cell fraction	138	8.89175	4.94e-16	790880, 806383, 821006, 800227, 812369, 787957, 789638, 807222, 815476, 800125, 793972, 811418, 786278, 821773, 799794, 825160, 826997, 781483, 803720, 810041, 818959, 773292, 788388, 788455, 788582, 773021, 807563, 779041, 818449, 786824, 783129, 789842, 819483, 794201, 789630, 777528, 775671, 780512, 822620, 800208, 790267, 826916, 773031, 781155, 800711, 822776, 806573, 793997, 808739, 808198,…	1138	2670	46028	2.09049	2.41e-13	3.44e-14	6.44e-13	kidney
GOTERM_CC_FAT	GO:0000267~cell fraction	56	10.0539	1.89e-09	813894, 814144, 805323, 815955, 819594, 794855, 802435, 806601, 825160, 824269, 791863, 821973, 802138, 781132, 776728, 814901, 804384, 773292, 773021, 791043, 814031, 816588, 781274, 799829, 781273, 797724, 788214, 804972, 806330, 805894, 774302, 803370, 778891, 815359, 811117, 785979, 772644, 778929, 803224, 807280, 824366, 802363, 795417, 817627, 822268, 798711, 804168, 780744, 813108, 782147,…	396	2670	46028	2.43783	7.33e-07	1.83e-07	2.62e-06	muscle
GOTERM_CC_FAT	GO:0000267~cell fraction	51	10.2616	2.92e-08	806383, 821006, 805012, 800227, 812369, 779452, 792057, 818297, 794926, 815908, 773292, 807239, 773021, 781605, 788456, 786312, 803170, 806739, 783129, 818449, 789225, 789842, 825241, 793873, 774302, 811719, 822189, 801433, 773031, 800711, 806573, 822776, 808205, 795592, 798774, 823059, 803441, 799883, 785658, 807280, 775740, 801600, 808163, 822268, 826507, 782147, 808609, 791954, 810015, 794838,…	372	2670	46028	2.3634	8.85e-06	1.11e-06	3.91e-05	blood
GOTERM_CC_FAT	GO:0000267~cell fraction	65	7.53187	6.01e-06	820578, 806383, 821006, 800227, 812369, 792289, 808394, 817430, 794855, 790399, 791865, 815440, 792057, 785433, 803720, 822331, 822477, 773292, 799969, 781605, 788456, 826344, 818449, 824086, 783032, 802056, 799829, 776552, 814979, 811322, 798379, 773983, 806330, 798944, 811719, 824835, 813383, 823440, 778891, 773700, 809539, 773892, 811117, 807005, 824280, 824802, 826925, 784606, 803408, 775740,…	619	2670	46028	1.81023	0.00258869	0.000324	0.00847912	brain
GOTERM_MF_FAT	GO:0003677~DNA binding	171	19.8146	4.52e-19	802477, 776785, 795431, 781781, 796122, 804581, 813608, 794493, 802470, 799609, 817430, 777538, 812751, 809327, 778679, 779309, 803526, 776629, 781719, 790253, 773090, 775905, 797119, 815905, 778345, 819299, 804803, 804320, 792439, 783742, 794601, 784959, 811575, 779047, 806236, 787597, 782720, 821816, 821573, 800382, 783354, 812187, 796435, 789815, 788971, 819488, 775913, 791108, 790581, 813129,…	681	8675	68838	1.99254	3.84e-16	1.28e-16	7e-16	brain
GOTERM_MF_FAT	GO:0003677~DNA binding	264	17.0103	2.34e-18	822895, 795431, 785771, 813608, 799609, 809551, 819156, 801549, 809327, 778484, 796076, 778679, 785869, 776629, 775905, 778345, 797068, 809424, 804803, 814468, 802961, 779047, 783953, 789058, 799732, 806236, 787597, 775464, 776816, 783124, 802400, 796435, 788971, 775913, 819488, 808089, 785159, 783925, 819749, 800404, 793328, 785179, 774809, 783158, 819678, 774675, 811857, 812778, 800310, 826286,…	1235	8675	68838	1.69627	2.84e-15	7.09e-16	3.79e-15	kidney
GOTERM_MF_FAT	GO:0003677~DNA binding	107	19.2101	2.07e-11	819864, 781781, 813328, 804581, 802470, 777953, 796076, 776629, 799889, 775905, 815905, 804800, 797068, 819299, 783545, 775704, 804320, 802961, 798276, 784959, 814460, 798572, 821573, 800382, 821106, 801057, 796435, 791108, 808413, 779898, 779291, 773365, 802042, 802491, 800616, 781362, 826286, 787203, 778264, 825894, 781486, 819756, 785559, 797320, 826708, 801936, 820688, 772528, 820197, 777752,…	439	8675	68838	1.9341	1.47e-08	3.67e-09	3.13e-08	muscle
GOTERM_MF_FAT	GO:0003677~DNA binding	90	18.1087	1.65e-07	802477, 822895, 795431, 800532, 790153, 808363, 787958, 799609, 803971, 809516, 775294, 796076, 778484, 815140, 781719, 778728, 797682, 795629, 795263, 809424, 816663, 804803, 815844, 818710, 772493, 793453, 812511, 811575, 772208, 783953, 792127, 788883, 820528, 807163, 821573, 800840, 797348, 800382, 805235, 821762, 798643, 788971, 791108, 808267, 781037, 815839, 812283, 813129, 778490, 777297,…	410	8675	68838	1.74188	0.000107	8.23e-06	0.000246	blood
GOTERM_MF_FAT	GO:0003700~transcription factor activity	175	11.2758	1.87e-28	802477, 822895, 776785, 795431, 785771, 803397, 813608, 825862, 808955, 802470, 793975, 808363, 799609, 809551, 773340, 819156, 801549, 780992, 809327, 778679, 785869, 796076, 778484, 776629, 781719, 790253, 813297, 775905, 778345, 795263, 795629, 787631, 804803, 802961, 807361, 825302, 811575, 779047, 772208, 789058, 776892, 787597, 807163, 796272, 800382, 802400, 812187, 796435, 775913, 808413,…	1235	3915	68838	2.49154	2.27e-25	2.27e-25	3.03e-25	kidney
GOTERM_MF_FAT	GO:0003700~transcription factor activity	117	13.5574	2.47e-26	802477, 776785, 795431, 796122, 813608, 804581, 794493, 802470, 799609, 777538, 812751, 809327, 778679, 803526, 776629, 781719, 790253, 773090, 775905, 797119, 778345, 819299, 804803, 804320, 783742, 784959, 779047, 811575, 787597, 782720, 800382, 812187, 796435, 789815, 775913, 791108, 790581, 777297, 784353, 809397, 819678, 800616, 811857, 781362, 813150, 818147, 777417, 818894, 781486, 790907,…	681	3915	68838	3.02089	2.09e-23	2.09e-23	3.81e-23	brain
GOTERM_MF_FAT	GO:0003700~transcription factor activity	66	11.8492	1.91e-12	817339, 809718, 804581, 802470, 810328, 777953, 820345, 809516, 783408, 796076, 776629, 775905, 789010, 781132, 819299, 804320, 802961, 798276, 784959, 778593, 812511, 814460, 788206, 797348, 800382, 801675, 801057, 796435, 791108, 808413, 788723, 779898, 798788, 821897, 773365, 802042, 800616, 781362, 819632, 801473, 787203, 794907, 782191, 802078, 781486, 790143, 819756, 794188, 773105, 785559,…	439	3915	68838	2.64348	1.35e-09	1.35e-09	2.88e-09	muscle
GOTERM_MF_FAT	GO:0003700~transcription factor activity	62	12.4748	7.24e-12	802477, 822895, 795431, 790153, 800532, 808363, 787958, 799609, 803971, 809516, 796076, 778484, 781719, 815140, 778728, 795263, 795629, 804803, 818710, 812511, 811575, 772208, 792127, 788883, 820528, 807163, 800840, 797348, 800382, 798643, 791108, 808267, 812283, 815839, 777297, 783373, 809397, 793328, 774809, 785846, 819678, 807906, 811857, 811603, 801473, 821607, 810936, 807582, 802078, 811284,…	410	3915	68838	2.65891	4.69e-09	4.69e-09	1.08e-08	blood
GOTERM_CC_FAT	GO:0005886~plasma membrane	461	29.7036	1.07e-45	813220, 817439, 820794, 779037, 822751, 815476, 791582, 797069, 789967, 788031, 804422, 776911, 778958, 816841, 789842, 804323, 819483, 772402, 821763, 820389, 816838, 803274, 779712, 822620, 793833, 826916, 809678, 816713, 816558, 822776, 806573, 774193, 778745, 810494, 800311, 816167, 803542, 824280, 783523, 826925, 817215, 810398, 788840, 791781, 802561, 789032, 823595, 792095, 799901, 803695,…	1138	10143	46028	1.83829	5.79e-43	1.45e-43	1.55e-42	kidney
GOTERM_CC_FAT	GO:0005886~plasma membrane	258	29.8957	3.08e-28	792448, 817439, 806383, 821006, 819290, 779614, 822751, 797450, 788592, 802168, 779618, 783144, 785863, 794587, 785256, 804309, 807930, 813080, 815898, 773292, 797069, 788031, 801446, 799615, 788456, 776911, 797825, 780136, 791397, 772402, 799829, 798379, 779712, 778857, 772928, 799621, 819273, 772513, 780201, 819746, 820207, 816558, 778745, 800311, 775234, 794313, 824280, 826925, 822191, 802561,…	619	10143	46028	1.89141	1.33e-25	3.32e-26	4.34e-25	brain
GOTERM_CC_FAT	GO:0005886~plasma membrane	169	34.004	1.21e-23	813220, 806383, 821006, 820794, 778543, 787263, 785871, 788242, 794694, 776208, 774133, 791110, 806658, 787961, 797449, 818297, 815906, 813080, 773292, 788031, 807239, 773021, 788456, 786312, 803387, 778806, 818449, 783129, 804323, 811433, 789842, 822813, 813736, 776889, 816793, 796268, 812621, 794950, 794292, 818019, 799621, 777615, 820321, 809678, 822252, 819273, 819745, 780201, 800711, 811755,…	372	10143	46028	2.06158	3.66e-21	3.66e-21	1.62e-20	blood
GOTERM_CC_FAT	GO:0005886~plasma membrane	142	25.4937	3.58e-10	813894, 803068, 812365, 814144, 809819, 826496, 797839, 787263, 816933, 793346, 802168, 793061, 783144, 806601, 780460, 790395, 824269, 814563, 821973, 815906, 773292, 803118, 788031, 773021, 812945, 796443, 795823, 813881, 822032, 784247, 799829, 776889, 781274, 802404, 794307, 791102, 778857, 781702, 799621, 780201, 803370, 794526, 800618, 818556, 815359, 785979, 796905, 782866, 784222, 795145,…	396	10143	46028	1.62723	1.39e-07	1.39e-07	4.97e-07	muscle
GOTERM_CC_FAT	GO:0005887~integral to plasma membrane	205	13.2088	4.2e-60	798459, 779037, 819290, 774653, 815476, 788592, 801555, 820235, 791582, 815601, 788031, 807938, 804422, 788455, 801446, 773021, 786824, 801543, 819483, 772402, 820389, 816838, 785943, 800838, 785949, 822620, 779712, 793833, 805794, 781155, 800711, 816558, 774193, 810494, 798342, 797304, 826925, 810398, 788840, 802561, 791781, 789032, 784182, 792095, 799901, 801837, 794596, 782147, 816362, 806963,…	1138	2245	46028	3.69332	2.27e-57	1.14e-57	6.11e-57	kidney
GOTERM_CC_FAT	GO:0005887~integral to plasma membrane	117	13.5574	2.42e-36	818537, 819290, 779614, 796500, 787263, 797450, 787763, 788592, 804178, 790399, 785863, 794386, 780460, 788511, 803720, 808751, 815898, 788031, 791646, 805659, 801446, 787851, 797825, 780136, 784761, 818449, 791397, 822813, 772402, 776889, 799829, 795111, 816793, 779712, 778857, 818744, 793770, 802772, 820321, 804763, 787606, 822252, 780578, 816558, 780476, 821537, 817682, 826925, 791781, 802561,…	619	2245	46028	3.87526	1.04e-33	5.22e-34	3.42e-33	brain
GOTERM_CC_FAT	GO:0005887~integral to plasma membrane	62	12.4748	6.62e-17	775025, 805012, 816275, 791015, 787263, 785871, 788242, 794694, 797449, 818297, 794926, 800266, 788031, 791682, 773021, 786312, 818449, 789225, 822813, 825241, 813736, 776889, 801112, 823917, 816793, 812621, 818019, 774302, 777615, 820321, 822252, 800711, 816949, 811755, 784706, 777848, 797898, 777888, 793034, 779384, 794360, 777517, 788840, 801608, 799883, 801600, 826072, 796807, 792095, 799901,…	372	2245	46028	3.41707	3.36e-14	8.44e-15	1.44e-13	blood
GOTERM_CC_FAT	GO:0005887~integral to plasma membrane	51	9.15619	8.88e-10	803068, 812994, 809790, 796026, 787263, 797839, 793061, 809657, 795781, 780460, 824269, 809793, 803118, 788031, 773021, 791091, 785594, 803965, 813881, 822032, 799829, 781274, 776889, 801011, 802404, 795964, 778857, 799002, 778713, 774302, 820462, 815764, 803370, 811117, 807354, 785979, 777888, 777517, 811780, 786892, 802929, 780117, 799291, 822836, 782147, 787522, 773405, 782636, 791954, 813006,…	396	2245	46028	2.64047	3.45e-07	1.73e-07	1.23e-06	muscle
GOTERM_BP_FAT	GO:0006350~transcription	223	14.3686	1.06e-23	822895, 795431, 785771, 813608, 799609, 809551, 823659, 819156, 801549, 809327, 778679, 785869, 796076, 778484, 776629, 775905, 778345, 809424, 797068, 804803, 802961, 779047, 783953, 789058, 806236, 787597, 802400, 788971, 775913, 819488, 785948, 808089, 777298, 783925, 800404, 793328, 812778, 800310, 826286, 806444, 797706, 773656, 820215, 809188, 817917, 780703, 792254, 819366, 800176, 785010,…	1292	5736	66670	2.00615	3.95e-20	4.93e-21	1.95e-20	kidney
GOTERM_BP_FAT	GO:0006350~transcription	143	16.5701	3.1e-20	802477, 795431, 781781, 796122, 804581, 813608, 794493, 802470, 799609, 817430, 777538, 812751, 794386, 809327, 778679, 779309, 780460, 803526, 776629, 781719, 790253, 773090, 775905, 797119, 778345, 819299, 804803, 783742, 784959, 784957, 779047, 811575, 806236, 787597, 782720, 821573, 800382, 776889, 783354, 812187, 789815, 788971, 819488, 775913, 790581, 813129, 788020, 777297, 784353, 812869,…	735	5736	66670	2.26136	9.75e-17	2.44e-17	5.61e-17	brain
GOTERM_BP_FAT	GO:0006350~transcription	102	18.3124	1.46e-18	819864, 811632, 789974, 781781, 813328, 804581, 822135, 802470, 777953, 821774, 796076, 780460, 776629, 799889, 772477, 775905, 797068, 819299, 783545, 775704, 802961, 798276, 784959, 814460, 821573, 800382, 776889, 801057, 808413, 779898, 779291, 798687, 773365, 802042, 802491, 800616, 781362, 821065, 783881, 826286, 817025, 787203, 825894, 781486, 819756, 785559, 797320, 826708, 801936, 772528,…	463	5736	66670	2.56059	3.54e-15	3.54e-15	2.57e-15	muscle
GOTERM_BP_FAT	GO:0006350~transcription	80	16.0966	1.14e-11	802477, 822895, 795431, 787958, 799609, 803971, 809516, 775294, 796076, 778484, 789011, 781719, 778728, 797682, 809424, 816663, 804803, 815844, 818710, 786023, 772493, 812511, 811575, 772208, 805337, 783953, 792127, 788883, 820528, 807163, 821573, 800840, 797348, 800382, 776889, 805235, 821762, 794639, 798643, 788971, 808267, 781037, 815839, 813129, 778490, 777297, 783925, 800404, 783373, 809397,…	412	5736	66670	2.25691	2.7e-08	1.12e-09	2.01e-08	blood
GOTERM_BP_FAT	GO:0006355~regulation of transcription, DNA-dependent	239	15.3995	1.05e-27	822895, 795431, 785771, 813608, 799609, 809551, 819156, 801549, 809327, 778679, 785869, 796076, 778484, 776629, 775905, 778345, 804803, 802961, 779047, 783953, 789058, 787597, 776816, 802400, 796435, 788971, 775913, 819488, 808089, 783925, 800404, 793328, 809048, 774809, 819678, 774675, 812778, 811857, 797706, 790907, 818894, 773656, 803057, 820215, 809188, 785236, 817917, 772940, 804501, 780703,…	1292	5923	66670	2.08221	3.94e-24	7.87e-25	1.94e-24	kidney
GOTERM_BP_FAT	GO:0006355~regulation of transcription, DNA-dependent	149	17.2654	1.74e-21	802477, 776785, 795431, 781781, 796122, 804581, 813608, 794493, 802470, 799609, 817430, 777538, 812751, 809327, 778679, 779309, 780460, 780522, 803526, 776629, 781719, 818739, 790253, 773090, 775905, 797119, 778345, 819299, 804803, 804320, 783742, 784959, 784957, 811575, 779047, 818549, 787597, 782720, 821573, 800382, 783354, 812187, 796435, 789815, 788971, 819488, 775913, 791108, 790581, 813129,…	735	5923	66670	2.28185	5.48e-18	5.48e-18	3.15e-18	brain
GOTERM_BP_FAT	GO:0006355~regulation of transcription, DNA-dependent	85	17.1026	4.61e-13	802477, 822895, 795431, 790153, 800532, 779660, 787958, 799609, 803971, 809516, 775294, 796076, 778484, 781719, 815140, 818739, 778728, 797682, 795629, 795263, 816663, 804803, 815844, 818710, 811575, 772208, 783953, 792127, 788883, 820528, 807163, 821573, 800840, 797348, 800382, 812595, 821762, 794639, 817849, 798643, 788971, 791108, 808267, 790741, 815839, 812283, 813129, 777297, 783925, 800404,…	412	5923	66670	2.32226	1.09e-09	6.03e-11	8.07e-10	blood
GOTERM_BP_FAT	GO:0006355~regulation of transcription, DNA-dependent	92	16.5171	4.69e-13	819864, 817339, 809718, 781781, 813328, 804581, 802470, 810328, 777953, 801922, 820345, 809516, 783408, 796076, 780460, 776629, 799889, 789010, 775905, 781132, 819299, 775704, 804320, 802961, 791684, 784959, 798276, 778593, 791043, 789190, 816072, 813881, 821573, 788206, 797348, 800382, 794639, 801675, 823677, 801057, 796435, 815455, 788682, 808413, 791108, 788723, 799002, 822907, 779898, 779291,…	463	5923	66670	2.23664	1.14e-09	2.85e-10	8.25e-10	muscle
GOTERM_BP_FAT	GO:0006357~regulation of transcription from RNA polymerase II promoter	105	6.76546	2.58e-17	802477, 822895, 776785, 815911, 808955, 802470, 799609, 793972, 809551, 801549, 809327, 796076, 778484, 813297, 790253, 818739, 804803, 825302, 789058, 812187, 805955, 819488, 808089, 812283, 813129, 784353, 825337, 793328, 780576, 774809, 809048, 778917, 774675, 812778, 811857, 803892, 777417, 810936, 781486, 779474, 820215, 809188, 785236, 777752, 807971, 804501, 780703, 774704, 792254, 819366,…	1292	2162	66670	2.50612	9.63e-14	4.38e-15	4.76e-14	kidney
GOTERM_BP_FAT	GO:0006357~regulation of transcription from RNA polymerase II promoter	68	7.87949	5.68e-14	802477, 776785, 804581, 800532, 779660, 802470, 799609, 809516, 806692, 809327, 780522, 783039, 790253, 818739, 773090, 797119, 790534, 804803, 804320, 815846, 783742, 779753, 784957, 818549, 791542, 820528, 782720, 817321, 783354, 812595, 794639, 812187, 789815, 819488, 790741, 813129, 798945, 784353, 782447, 783422, 798788, 785846, 790343, 800616, 789522, 811857, 812778, 778793, 801473, 785933,…	735	2162	66670	2.85296	1.79e-10	1.19e-11	1.03e-10	brain
GOTERM_BP_FAT	GO:0006357~regulation of transcription from RNA polymerase II promoter	44	8.85312	2.4e-11	802477, 822895, 786787, 793328, 800532, 779660, 803502, 774809, 785846, 787958, 799609, 807906, 809516, 811857, 812778, 796076, 778484, 801473, 818739, 804803, 810936, 810265, 818710, 785559, 792127, 810575, 820528, 809188, 800840, 785236, 789203, 812595, 794639, 774704, 793141, 808267, 790741, 793142, 796888, 812283, 778275, 815839, 813129, 797842	412	2162	66670	3.29329	5.65e-08	2.17e-09	4.2e-08	blood
GOTERM_BP_FAT	GO:0006357~regulation of transcription from RNA polymerase II promoter	44	7.89946	9.47e-10	819864, 817339, 809718, 813328, 798788, 804581, 802470, 773365, 802042, 800616, 820345, 809516, 796076, 783881, 801473, 786835, 789010, 781132, 804320, 791684, 781486, 794188, 778593, 785559, 791043, 820688, 810575, 772528, 800663, 813881, 788206, 789203, 777752, 794639, 801675, 807606, 796320, 789593, 788682, 819995, 788723, 823202, 791911, 799313	463	2162	66670	2.93053	2.3e-06	3.28e-07	1.67e-06	muscle
GOTERM_BP_FAT	GO:0007166~cell surface receptor linked signal transduction	217	13.982	6.66e-26	779920, 813220, 817439, 820794, 798459, 779037, 812369, 819290, 822751, 815476, 779314, 791582, 813080, 795422, 807938, 804422, 773021, 808086, 799102, 819877, 800842, 821763, 820389, 816838, 800838, 815888, 826916, 795858, 816713, 819273, 816558, 822776, 774193, 774675, 808198, 810494, 800311, 819473, 816167, 775234, 786401, 810398, 788840, 812875, 789032, 803057, 792095, 799901, 776418, 782147,…	1292	5293	66670	2.11556	2.49e-22	3.55e-23	1.23e-22	kidney
GOTERM_BP_FAT	GO:0007166~cell surface receptor linked signal transduction	87	17.505	6.67e-17	775025, 813220, 820794, 805012, 798216, 785153, 812369, 779660, 791015, 820287, 797539, 788339, 785871, 809516, 791110, 793205, 793195, 815140, 818297, 813080, 772475, 794926, 803866, 773021, 807239, 816886, 803387, 789225, 825241, 776889, 801112, 823917, 816793, 794950, 774165, 794292, 816026, 822680, 775003, 802352, 819273, 816949, 822776, 794762, 819785, 812636, 784706, 819473, 784414, 797898,…	412	5293	66670	2.65981	2.62e-13	5.23e-14	2e-13	blood
GOTERM_BP_FAT	GO:0007166~cell surface receptor linked signal transduction	125	14.4844	1.15e-15	792448, 817439, 796122, 804581, 812369, 819290, 822751, 779614, 797450, 787763, 802168, 785863, 794386, 780460, 780522, 790253, 803720, 813080, 797119, 776776, 783742, 790871, 803387, 780136, 784761, 799102, 776889, 783354, 816793, 812803, 794950, 778857, 818744, 793566, 795858, 802352, 819273, 816558, 780476, 800104, 807005, 817682, 800311, 819473, 775234, 786401, 821438, 779284, 821952, 789032,…	735	5293	66670	2.14216	3.49e-12	3.49e-13	2.01e-12	brain
GOTERM_BP_FAT	GO:0007166~cell surface receptor linked signal transduction	64	11.4901	1.96e-05	812994, 803068, 794279, 804581, 809516, 794855, 802168, 809657, 802435, 815809, 793860, 780460, 790395, 824269, 786274, 781132, 803118, 778442, 773021, 791684, 791091, 778593, 785330, 776889, 812803, 801675, 791102, 778857, 806334, 825335, 802352, 815764, 798788, 807242, 781963, 782277, 792823, 800104, 796466, 807354, 784222, 781870, 786835, 786401, 801335, 777517, 800287, 811780, 821952, 802929,…	463	5293	66670	1.74112	0.0463038	0.00131608	0.0343764	muscle
GOTERM_BP_FAT	GO:0007242~intracellular signaling cascade	147	9.47165	3.36e-12	819555, 813220, 817439, 789165, 815911, 812369, 819290, 827023, 815476, 779314, 787763, 788592, 791582, 824267, 779307, 781719, 800435, 781483, 813080, 775701, 815400, 793579, 824685, 773021, 818218, 807563, 772496, 776812, 795823, 804323, 802400, 776889, 821763, 772612, 786588, 816838, 775671, 804275, 796268, 785943, 800838, 815888, 800208, 777298, 812285, 826916, 790300, 786601, 816713, 819273,…	1292	4158	66670	1.82432	1.26e-08	2.13e-10	6.2e-09	kidney
GOTERM_BP_FAT	GO:0007242~intracellular signaling cascade	97	11.2399	7.36e-12	817439, 812369, 819290, 796309, 787763, 788592, 817430, 783144, 779309, 780460, 779307, 804309, 781719, 813080, 794825, 783742, 818218, 798903, 776889, 812803, 804275, 794950, 778857, 793770, 793566, 804763, 786601, 808835, 819273, 812018, 820207, 818800, 800104, 817682, 819473, 818937, 779284, 776084, 817898, 820293, 797486, 785818, 798711, 819751, 814403, 825711, 787522, 791916, 794087, 815741,…	735	4158	66670	2.11607	2.32e-08	1.29e-09	1.33e-08	brain
GOTERM_BP_FAT	GO:0007242~intracellular signaling cascade	58	10.4129	8.31e-07	812994, 803068, 800220, 785341, 807747, 816933, 794855, 783144, 806601, 780460, 824269, 781132, 804384, 773021, 791684, 821532, 794437, 795823, 785330, 813881, 810146, 825244, 816588, 814697, 776889, 812803, 791102, 791873, 778857, 781702, 786601, 781963, 783427, 792823, 772310, 826316, 823710, 818556, 800104, 785977, 812777, 814239, 782866, 784222, 772641, 819339, 797502, 826980, 810969, 780117,…	463	4158	66670	2.0086	0.00201319	0.000112	0.00146145	muscle
GOTERM_BP_FAT	GO:0007242~intracellular signaling cascade	50	10.0604	1.2e-05	775025, 813220, 780751, 798216, 812369, 791015, 800927, 793351, 787059, 781719, 813080, 794926, 773021, 807239, 789225, 804323, 825241, 785739, 776889, 823917, 799144, 796268, 794950, 794292, 819273, 819745, 806573, 818800, 811191, 819473, 798774, 819639, 801608, 802075, 810265, 801600, 808163, 792095, 777170, 807210, 808028, 775692, 816368, 808609, 782817, 815277, 791954, 794838, 778275, 791894	412	4158	66670	1.94589	0.0278704	0.000259	0.0210119	blood
GOTERM_BP_FAT	GO:0007389~pattern specification process	52	6.02549	2.42e-18	802477, 819827, 795431, 776785, 777063, 813608, 800532, 794493, 773568, 779660, 787763, 799609, 825252, 780522, 780460, 776629, 790253, 773090, 784067, 778345, 804803, 817702, 802906, 804320, 815846, 791542, 782720, 800382, 808207, 808871, 783422, 809397, 785846, 776334, 800616, 789522, 778793, 819632, 799110, 786401, 821438, 818894, 775481, 796083, 820688, 784143, 810634, 789203, 807448, 794754,…	735	1060	66670	4.4498	7.63e-15	1.09e-15	4.39e-15	brain
GOTERM_BP_FAT	GO:0007389~pattern specification process	69	4.44588	1.2e-17	802477, 793680, 776785, 795431, 819827, 777063, 813608, 800532, 779660, 808363, 799609, 787763, 825252, 791582, 785869, 776629, 780892, 790253, 808902, 778345, 804803, 804422, 802906, 791542, 813274, 783124, 800842, 806735, 775760, 800382, 775671, 808413, 808267, 785949, 779898, 811521, 790444, 790242, 811711, 808207, 808871, 783422, 809397, 793328, 785846, 774675, 789522, 799110, 779246, 786401,…	1292	1060	66670	3.35901	4.47e-14	2.13e-15	2.21e-14	kidney
GOTERM_BP_FAT	GO:0007389~pattern specification process	24	4.82897	2.74e-07	807582, 802906, 802477, 795431, 810265, 809397, 793328, 800532, 779660, 803502, 808363, 785846, 799901, 799609, 825252, 800382, 785236, 789203, 786401, 784609, 808267, 778275, 791894, 804803	412	1060	66670	3.66386	0.000646	9.65e-06	0.000481	blood
GOTERM_BP_FAT	GO:0007389~pattern specification process	22	3.94973	2.16e-05	804320, 791684, 815764, 778593, 820688, 794041, 802042, 800616, 800382, 789203, 821065, 801675, 819632, 796320, 780460, 776629, 786401, 808413, 781132, 779898, 799313, 805989	463	1060	66670	2.98859	0.0509991	0.00141374	0.0379543	muscle
GOTERM_MF_FAT	GO:0008134~transcription factor binding	34	6.10413	6.26e-12	817339, 819864, 813328, 807242, 798687, 821897, 820345, 809516, 781362, 821774, 796076, 783881, 772477, 802138, 789010, 781132, 796781, 798799, 798276, 785559, 809284, 826708, 806918, 788206, 789203, 794639, 823677, 815629, 799548, 794307, 815455, 819995, 823202, 810361	439	1226	68838	4.34863	4.44e-09	2.22e-09	9.46e-09	muscle
GOTERM_MF_FAT	GO:0008134~transcription factor binding	54	3.47938	6.76e-09	802477, 785012, 800227, 815911, 793975, 797539, 799609, 788592, 825253, 796076, 785869, 792341, 790253, 802138, 795629, 799969, 807897, 821531, 813909, 818877, 805337, 796820, 812595, 798641, 794639, 775913, 808267, 777298, 807242, 786787, 802048, 809048, 785846, 790343, 781362, 785933, 800708, 810936, 813178, 818894, 809284, 809188, 789203, 799548, 807971, 774704, 812931, 792254, 823979, 819995,…	1235	1226	68838	2.45507	8.2e-06	3.73e-07	1.09e-05	kidney
GOTERM_MF_FAT	GO:0008134~transcription factor binding	36	4.17149	3.52e-08	802477, 807242, 800227, 822625, 790343, 785846, 799609, 788592, 809516, 773237, 806692, 781362, 783039, 799320, 790253, 785933, 797119, 794825, 799969, 818894, 809284, 784957, 795599, 817321, 789203, 793872, 812595, 794639, 799548, 789815, 774704, 812931, 775913, 793142, 796888, 803177	681	1226	68838	2.9682	2.99e-05	4.98e-06	5.45e-05	brain
GOTERM_MF_FAT	GO:0008134~transcription factor binding	25	5.03018	4.92e-07	802477, 785012, 800227, 786787, 785846, 797539, 799609, 809516, 796076, 795629, 810936, 785559, 809284, 805337, 809188, 795599, 789203, 812595, 794639, 774704, 793141, 808267, 796888, 793142, 778275	410	1226	68838	3.42369	0.000319	2.28e-05	0.000734	blood
GOTERM_BP_FAT	GO:0009792~embryonic development ending in birth or egg hatching	48	5.56199	1.52e-11	776785, 813383, 795431, 783422, 798788, 794493, 800532, 773568, 809539, 787763, 799609, 776334, 800616, 809516, 789522, 812778, 778793, 793368, 807536, 780522, 776629, 786401, 824280, 784067, 778345, 790534, 804803, 817702, 815846, 779753, 796083, 826072, 778806, 820688, 810575, 784143, 810634, 804141, 817321, 789203, 812627, 812187, 789815, 806963, 777592, 782392, 791894, 783836	735	1376	66670	3.16421	4.79e-08	2.52e-09	2.75e-08	brain
GOTERM_BP_FAT	GO:0009792~embryonic development ending in birth or egg hatching	60	3.86598	2e-08	793680, 776785, 795431, 800532, 799609, 787763, 775390, 810912, 785869, 776629, 780892, 778345, 795629, 790534, 804803, 779753, 808315, 813274, 816842, 800842, 804141, 775760, 812187, 808413, 785949, 811711, 819749, 783422, 773031, 798788, 793328, 820659, 809539, 789522, 812778, 780972, 793368, 824280, 786401, 794360, 810936, 807582, 789690, 826072, 800956, 810575, 820215, 809188, 789203, 804501,…	1292	1376	66670	2.25009	7.47e-05	5.45e-07	3.69e-05	kidney
GOTERM_BP_FAT	GO:0009792~embryonic development ending in birth or egg hatching	27	4.8474	5.3e-06	815764, 809819, 798788, 807840, 777953, 800616, 818556, 809516, 820345, 793860, 776629, 786401, 785390, 805989, 791684, 810969, 820688, 810575, 806918, 789203, 812627, 788214, 794307, 808413, 819995, 788723, 823202	463	1376	66670	2.8255	0.012771	0.000443	0.00932087	muscle
GOTERM_BP_FAT	GO:0009792~embryonic development ending in birth or egg hatching	24	4.82897	2e-05	807582, 795431, 773031, 826072, 793328, 778806, 800532, 810575, 816842, 799609, 809188, 809516, 789203, 812778, 810912, 786401, 784609, 793141, 794360, 778275, 791894, 795629, 804803, 810936	412	1376	66670	2.82245	0.0459893	0.000399	0.0349953	blood
GOTERM_BP_FAT	GO:0009891~positive regulation of biosynthetic process	63	7.30012	1.31e-10	802477, 783900, 815741, 776785, 804581, 773568, 799609, 809516, 794386, 780522, 780460, 781719, 790253, 818739, 813080, 797119, 819299, 804803, 804320, 824976, 815846, 783742, 779753, 784957, 818549, 791542, 820528, 817321, 800382, 795111, 794639, 812187, 789815, 790741, 790581, 798945, 783422, 785846, 790343, 800616, 811857, 778793, 812636, 785933, 781486, 796083, 796080, 820688, 810575, 797486,…	735	2289	66670	2.49654	4.13e-07	1.22e-08	2.38e-07	brain
GOTERM_BP_FAT	GO:0009891~positive regulation of biosynthetic process	46	8.25853	5.41e-10	812994, 819864, 809718, 785482, 804581, 825377, 773365, 800616, 820345, 809516, 815809, 821774, 783881, 780460, 824269, 772641, 819339, 777030, 789010, 781132, 819299, 804320, 791684, 781486, 790143, 794188, 778593, 785559, 801936, 820688, 810575, 772528, 800663, 813881, 788206, 800382, 789203, 794639, 801675, 796320, 801057, 789593, 819995, 788723, 821940, 799313	463	2289	66670	2.89375	1.31e-06	2.18e-07	9.5e-07	muscle
GOTERM_BP_FAT	GO:0009891~positive regulation of biosynthetic process	90	5.79897	6.59e-10	802477, 793680, 776785, 815911, 820482, 808955, 797167, 799609, 793972, 780108, 809551, 801549, 778484, 792341, 781719, 818739, 813297, 790253, 813080, 804803, 824976, 821531, 803208, 779753, 813909, 818710, 825302, 791542, 813274, 789058, 820528, 806735, 800382, 794639, 812187, 791970, 800481, 808267, 790741, 808089, 800208, 812283, 798945, 783422, 815833, 810776, 816021, 793328, 786787, 780576,…	1292	2289	66670	2.02892	2.46e-06	2.48e-08	1.21e-06	kidney
GOTERM_BP_FAT	GO:0009891~positive regulation of biosynthetic process	41	8.2495	4.9e-09	802477, 786787, 793328, 803502, 785846, 787958, 799609, 807906, 809516, 794762, 811857, 812636, 778484, 781719, 818739, 813080, 804803, 810936, 821638, 818710, 785559, 792127, 810575, 789225, 820528, 809188, 800382, 789203, 794639, 798643, 816368, 808609, 793141, 808267, 790741, 793142, 796888, 812283, 778275, 815839, 797842	412	2289	66670	2.89849	1.15e-05	2.89e-07	8.58e-06	blood
GOTERM_BP_FAT	GO:0010033~response to organic substance	103	6.6366	6.25e-15	779920, 818223, 779314, 793972, 786278, 826997, 801761, 818959, 802801, 772496, 807563, 776812, 786824, 816842, 787120, 776816, 793050, 821763, 789630, 775913, 815888, 813022, 822620, 800208, 786601, 816713, 819273, 820775, 819745, 822776, 795589, 814682, 822982, 816167, 824280, 780030, 817215, 788840, 773934, 815222, 791781, 779284, 810936, 817898, 817897, 784182, 803057, 826848, 779474, 801837,…	1292	2268	66670	2.34348	2.32e-11	6.82e-13	1.15e-11	kidney
GOTERM_BP_FAT	GO:0010033~response to organic substance	52	6.02549	1.7e-06	820287, 818881, 791516, 802168, 793108, 799200, 787159, 823331, 780522, 815244, 797119, 822331, 799969, 824976, 781605, 794152, 783742, 787120, 793050, 804141, 775913, 794950, 772928, 786601, 819273, 798788, 783427, 811209, 809539, 790343, 797816, 807005, 820874, 824280, 791781, 779284, 776084, 803408, 817898, 825899, 799097, 815387, 826848, 775133, 787656, 817961, 776980, 814403, 814247, 773347,…	735	2268	66670	2.07971	0.00533117	6.14e-05	0.00307397	brain
GOTERM_BP_FAT	GO:0010033~response to organic substance	36	6.4632	1.15e-05	786601, 785482, 798788, 809819, 803370, 783427, 792823, 773365, 823710, 819594, 802168, 802435, 815809, 821065, 784222, 824269, 821973, 781132, 803224, 799853, 810969, 795417, 814031, 780117, 795708, 813881, 793050, 801011, 788214, 792859, 789593, 773347, 773405, 791954, 794935, 809769	463	2268	66670	2.28565	0.0274099	0.000817	0.0201534	muscle
GOTERM_BP_FAT	GO:0010033~response to organic substance	33	6.63984	1.56e-05	819273, 819745, 803502, 791015, 820287, 822776, 793351, 815140, 823059, 815244, 803441, 788840, 810936, 821638, 816886, 807239, 781605, 788432, 826848, 810578, 811975, 816842, 787120, 813736, 816368, 808609, 773347, 791954, 810015, 785288, 794950, 778275, 791894	412	2268	66670	2.35453	0.0359957	0.000319	0.0272504	blood
GOTERM_BP_FAT	GO:0010557~positive regulation of macromolecule biosynthetic process	62	7.18424	3.61e-11	802477, 783900, 815741, 776785, 804581, 773568, 799609, 809516, 794386, 780522, 780460, 781719, 790253, 818739, 813080, 797119, 819299, 804803, 804320, 824976, 815846, 783742, 779753, 784957, 818549, 791542, 820528, 817321, 800382, 795111, 794639, 812187, 789815, 790741, 790581, 798945, 783422, 785846, 790343, 800616, 811857, 778793, 812636, 785933, 781486, 796083, 796080, 820688, 810575, 772528,…	735	2161	66670	2.60244	1.14e-07	4.94e-09	6.54e-08	brain
GOTERM_BP_FAT	GO:0010557~positive regulation of macromolecule biosynthetic process	88	5.6701	1.99e-10	802477, 793680, 776785, 815911, 820482, 808955, 797167, 799609, 793972, 809551, 801549, 778484, 792341, 781719, 818739, 813297, 790253, 813080, 804803, 824976, 821531, 803208, 779753, 813909, 818710, 825302, 791542, 813274, 789058, 820528, 806735, 800382, 794639, 812187, 791970, 800481, 808267, 790741, 808089, 812283, 798945, 783422, 815833, 810776, 816021, 793328, 786787, 780576, 790343, 785846,…	1292	2161	66670	2.10134	7.44e-07	8.26e-09	3.68e-07	kidney
GOTERM_BP_FAT	GO:0010557~positive regulation of macromolecule biosynthetic process	43	7.71993	2.93e-09	819864, 809718, 804581, 825377, 773365, 800616, 820345, 809516, 815809, 821774, 783881, 780460, 824269, 772641, 777030, 789010, 781132, 819299, 804320, 791684, 781486, 790143, 794188, 778593, 785559, 801936, 820688, 810575, 772528, 800663, 813881, 788206, 800382, 789203, 794639, 801675, 796320, 801057, 789593, 819995, 788723, 821940, 799313	463	2161	66670	2.86525	7.1e-06	7.1e-07	5.15e-06	muscle
GOTERM_BP_FAT	GO:0010557~positive regulation of macromolecule biosynthetic process	39	7.84708	1.03e-08	802477, 786787, 793328, 803502, 785846, 787958, 799609, 807906, 809516, 794762, 811857, 812636, 778484, 781719, 818739, 813080, 804803, 810936, 821638, 818710, 785559, 792127, 810575, 820528, 809188, 800382, 789203, 794639, 798643, 808609, 793141, 808267, 790741, 796888, 793142, 812283, 778275, 815839, 797842	412	2161	66670	2.9204	2.43e-05	5.06e-07	1.8e-05	blood
GOTERM_BP_FAT	GO:0010604~positive regulation of macromolecule metabolic process	106	6.8299	3.74e-11	802477, 776785, 786686, 815911, 808955, 799609, 793972, 809551, 801549, 780992, 778484, 781719, 813297, 790253, 818739, 813080, 795422, 804803, 802801, 792438, 825302, 789058, 800382, 772612, 812187, 814551, 808089, 812283, 793328, 819745, 780576, 812018, 811857, 777030, 815222, 810936, 781486, 793784, 803057, 792095, 779474, 820215, 809188, 814403, 807971, 804501, 780703, 813832, 806963, 793680,…	1292	2735	66670	1.99994	1.4e-07	1.86e-09	6.9e-08	kidney
GOTERM_BP_FAT	GO:0010604~positive regulation of macromolecule metabolic process	71	8.22711	9.27e-11	802477, 783900, 815741, 776785, 804581, 773568, 799609, 809516, 817430, 794386, 780522, 780460, 781719, 818739, 790253, 813080, 797119, 819299, 790534, 804803, 804320, 815846, 799969, 824976, 783742, 779753, 784957, 818549, 791542, 820528, 817321, 800382, 795111, 794639, 812187, 789815, 790741, 814551, 790581, 793566, 798945, 813383, 783422, 812018, 790343, 785846, 800616, 811857, 778793, 812636,…	735	2735	66670	2.35475	2.92e-07	9.73e-09	1.68e-07	brain
GOTERM_BP_FAT	GO:0010604~positive regulation of macromolecule metabolic process	47	8.43806	3.98e-08	819864, 809718, 804581, 825377, 773365, 800616, 820345, 809516, 802435, 815809, 821774, 783881, 780460, 824269, 772641, 777030, 789010, 781132, 819299, 809619, 804320, 791684, 781486, 790143, 794437, 794188, 778593, 785559, 801936, 820688, 810575, 772528, 800663, 813881, 788206, 800382, 789203, 794639, 801675, 796320, 801057, 789593, 819995, 788723, 814551, 821940, 799313	463	2735	66670	2.47451	9.65e-05	6.03e-06	7e-05	muscle
GOTERM_BP_FAT	GO:0010604~positive regulation of macromolecule metabolic process	43	8.65191	7.43e-08	802477, 786787, 793328, 819745, 803502, 785846, 787958, 799609, 807906, 809516, 794762, 811857, 812636, 778484, 784609, 781719, 818739, 813080, 804803, 810936, 821638, 818710, 785559, 792095, 792127, 810575, 820528, 809188, 800382, 789203, 794639, 798643, 808609, 793141, 808267, 790741, 814551, 793142, 796888, 812283, 778275, 815839, 797842	412	2735	66670	2.54416	0.000175	3.02e-06	0.00013	blood
GOTERM_BP_FAT	GO:0010628~positive regulation of gene expression	84	5.41237	1.02e-11	802477, 793680, 776785, 815911, 820482, 808955, 797167, 799609, 793972, 809551, 801549, 780992, 778484, 792341, 781719, 818739, 813297, 790253, 790534, 804803, 821531, 803208, 779753, 813909, 818710, 825302, 791542, 813274, 789058, 820528, 806735, 800382, 794639, 812187, 800481, 808267, 790741, 808089, 812283, 798945, 783422, 815833, 793328, 816021, 786787, 780576, 819745, 790343, 785846, 789713,…	1292	1902	66670	2.27896	3.82e-08	5.7e-10	1.89e-08	kidney
GOTERM_BP_FAT	GO:0010628~positive regulation of gene expression	57	6.60487	5.01e-11	802477, 783900, 776785, 804581, 773568, 799609, 809516, 780522, 780460, 781719, 790253, 818739, 797119, 819299, 790534, 804803, 804320, 815846, 783742, 779753, 784957, 818549, 791542, 820528, 817321, 800382, 794639, 812187, 789815, 790741, 790581, 793566, 798945, 783422, 785846, 790343, 800616, 811857, 778793, 812636, 785933, 781486, 796083, 820688, 810575, 772528, 772267, 789203, 817961, 814531,…	735	1902	66670	2.71836	1.58e-07	6.07e-09	9.08e-08	brain
GOTERM_BP_FAT	GO:0010628~positive regulation of gene expression	39	7.0018	8.35e-09	819864, 809718, 804581, 773365, 800616, 820345, 809516, 821774, 783881, 780460, 772641, 789010, 781132, 819299, 804320, 791684, 790143, 781486, 794188, 778593, 785559, 801936, 820688, 810575, 772528, 800663, 813881, 788206, 800382, 789203, 794639, 801675, 796320, 801057, 789593, 819995, 788723, 821940, 799313	463	1902	66670	2.95259	2.02e-05	1.35e-06	1.47e-05	muscle
GOTERM_BP_FAT	GO:0010628~positive regulation of gene expression	35	7.04225	4.32e-08	802477, 786787, 793328, 819745, 803502, 785846, 799609, 787958, 807906, 809516, 811857, 812636, 778484, 781719, 818739, 804803, 810936, 818710, 785559, 792127, 810575, 820528, 809188, 800382, 789203, 794639, 798643, 793141, 808267, 790741, 796888, 812283, 815839, 778275, 797842	412	1902	66670	2.97777	0.000102	1.89e-06	7.57e-05	blood
GOTERM_MF_FAT	GO:0030528~transcription regulator activity	218	14.0464	1.74e-21	822895, 795431, 785771, 813608, 799609, 809551, 819156, 801549, 809327, 778679, 785869, 796076, 778484, 776629, 775905, 778345, 797068, 804803, 802801, 802961, 779047, 789058, 787597, 776816, 802400, 796435, 775913, 808089, 777298, 802048, 793328, 774809, 783158, 809048, 819678, 774675, 812778, 811857, 800708, 790907, 818894, 820215, 809188, 785236, 772940, 804501, 780703, 792254, 819366, 785010,…	1235	6263	68838	1.94015	2.11e-18	1.05e-18	2.82e-18	kidney
GOTERM_MF_FAT	GO:0030528~transcription regulator activity	133	15.4114	4.17e-17	802477, 776785, 795431, 796122, 804581, 813608, 794493, 802470, 799609, 817430, 777538, 812751, 809327, 778679, 803526, 776629, 781719, 790253, 773090, 775905, 797119, 794825, 778345, 819299, 804803, 804320, 792439, 783742, 784959, 784957, 779047, 811575, 787597, 782720, 800382, 783354, 812187, 796435, 789815, 775913, 791108, 790581, 777297, 784353, 809397, 819678, 800616, 811857, 812778, 781362,…	681	6263	68838	2.1466	3.54e-14	8.84e-15	6.45e-14	brain
GOTERM_MF_FAT	GO:0030528~transcription regulator activity	87	15.6194	8.37e-12	819864, 817339, 809718, 813328, 804581, 807840, 802470, 810328, 777953, 816779, 820345, 809516, 783408, 821774, 796076, 776629, 799889, 772477, 789010, 775905, 802138, 781132, 819299, 797068, 804320, 802961, 784959, 798276, 778593, 812511, 814460, 788206, 797348, 800382, 794639, 801675, 801057, 796435, 815455, 808413, 791108, 788723, 822907, 779898, 798788, 798687, 807242, 821897, 773365, 802042,…	439	6263	68838	2.17821	5.94e-09	1.98e-09	1.26e-08	muscle
GOTERM_MF_FAT	GO:0030528~transcription regulator activity	72	14.4869	1.02e-07	802477, 822895, 795431, 785012, 790153, 800532, 808363, 787958, 799609, 803971, 797539, 809516, 796076, 778484, 781719, 815140, 778728, 795629, 795263, 804803, 818710, 812511, 811575, 805337, 772208, 792127, 788883, 820528, 807163, 800840, 797348, 800382, 812595, 794639, 817849, 798643, 791108, 808267, 815839, 812283, 777297, 783373, 809397, 805723, 793328, 786787, 774809, 785846, 819678, 807906,…	410	6263	68838	1.93017	6.58e-05	5.48e-06	0.000152	blood
GOTERM_CC_FAT	GO:0031226~intrinsic to plasma membrane	209	13.4665	1.29e-60	798459, 779037, 819290, 774653, 815476, 788592, 801555, 820235, 791582, 815601, 797069, 788031, 807938, 804422, 788455, 801446, 773021, 786824, 801543, 819483, 772402, 820389, 816838, 785943, 800838, 785949, 822620, 779712, 793833, 805794, 781155, 800711, 816558, 774193, 810494, 798342, 797304, 826925, 810398, 788840, 802561, 791781, 789032, 784182, 792095, 799901, 801837, 794596, 782147, 816362,…	1138	2312	46028	3.65627	6.99e-58	6.99e-58	1.88e-57	kidney
GOTERM_CC_FAT	GO:0031226~intrinsic to plasma membrane	119	13.7891	1.74e-36	818537, 819290, 779614, 796500, 787263, 797450, 787763, 788592, 804178, 790399, 785863, 794386, 780460, 788511, 803720, 808751, 815898, 797069, 788031, 791646, 805659, 801446, 787851, 797825, 780136, 784761, 818449, 791397, 822813, 772402, 776889, 799829, 795111, 816793, 779712, 778857, 818744, 793770, 802772, 820321, 804763, 787606, 822252, 780578, 816558, 780476, 821537, 817682, 826925, 791781,…	619	2312	46028	3.82728	7.51e-34	7.51e-34	2.46e-33	brain
GOTERM_CC_FAT	GO:0031226~intrinsic to plasma membrane	64	12.8773	1.67e-17	775025, 805012, 816275, 791015, 787263, 785871, 788242, 794694, 797449, 793195, 818297, 794926, 800266, 788031, 791682, 773021, 786312, 818449, 789225, 822813, 825241, 813736, 776889, 801112, 823917, 816793, 799142, 812621, 818019, 774302, 777615, 820321, 822252, 800711, 816949, 811755, 784706, 777848, 797898, 777888, 793034, 779384, 794360, 777517, 788840, 801608, 799883, 801600, 826072, 796807,…	372	2312	46028	3.42508	5.06e-15	1.69e-15	2.23e-14	blood
GOTERM_CC_FAT	GO:0031226~intrinsic to plasma membrane	51	9.15619	2.32e-09	803068, 812994, 809790, 796026, 787263, 797839, 793061, 809657, 795781, 780460, 824269, 809793, 803118, 788031, 773021, 791091, 785594, 803965, 813881, 822032, 799829, 781274, 776889, 801011, 802404, 795964, 778857, 799002, 778713, 774302, 820462, 815764, 803370, 811117, 807354, 785979, 777888, 777517, 811780, 786892, 802929, 780117, 799291, 822836, 782147, 787522, 773405, 782636, 791954, 813006,…	396	2312	46028	2.56395	9.02e-07	1.8e-07	3.22e-06	muscle
GOTERM_BP_FAT	GO:0031328~positive regulation of cellular biosynthetic process	62	7.18424	1.86e-10	802477, 783900, 815741, 776785, 804581, 773568, 799609, 809516, 794386, 780522, 780460, 781719, 790253, 818739, 813080, 797119, 819299, 804803, 804320, 824976, 815846, 783742, 779753, 784957, 818549, 791542, 820528, 817321, 800382, 794639, 812187, 789815, 790741, 790581, 798945, 783422, 785846, 790343, 800616, 811857, 778793, 812636, 785933, 781486, 796083, 796080, 820688, 810575, 797486, 772528,…	735	2253	66670	2.49617	5.86e-07	1.63e-08	3.37e-07	brain
GOTERM_BP_FAT	GO:0031328~positive regulation of cellular biosynthetic process	90	5.79897	3e-10	802477, 793680, 776785, 815911, 820482, 808955, 797167, 799609, 793972, 780108, 809551, 801549, 778484, 792341, 781719, 818739, 813297, 790253, 813080, 804803, 824976, 821531, 803208, 779753, 813909, 818710, 825302, 791542, 813274, 789058, 820528, 806735, 800382, 794639, 812187, 791970, 800481, 808267, 790741, 808089, 800208, 812283, 798945, 783422, 815833, 810776, 816021, 793328, 786787, 780576,…	1292	2253	66670	2.06134	1.12e-06	1.2e-08	5.53e-07	kidney
GOTERM_BP_FAT	GO:0031328~positive regulation of cellular biosynthetic process	46	8.25853	3.27e-10	812994, 819864, 809718, 785482, 804581, 825377, 773365, 800616, 820345, 809516, 815809, 821774, 783881, 780460, 824269, 772641, 819339, 777030, 789010, 781132, 819299, 804320, 791684, 781486, 790143, 794188, 778593, 785559, 801936, 820688, 810575, 772528, 800663, 813881, 788206, 800382, 789203, 794639, 801675, 796320, 801057, 789593, 819995, 788723, 821940, 799313	463	2253	66670	2.93999	7.92e-07	1.58e-07	5.74e-07	muscle
GOTERM_BP_FAT	GO:0031328~positive regulation of cellular biosynthetic process	41	8.2495	3.1e-09	802477, 786787, 793328, 803502, 785846, 787958, 799609, 807906, 809516, 794762, 811857, 812636, 778484, 781719, 818739, 813080, 804803, 810936, 821638, 818710, 785559, 792127, 810575, 789225, 820528, 809188, 800382, 789203, 794639, 798643, 816368, 808609, 793141, 808267, 790741, 793142, 796888, 812283, 778275, 815839, 797842	412	2253	66670	2.9448	7.31e-06	1.98e-07	5.44e-06	blood
GOTERM_BP_FAT	GO:0042127~regulation of cell proliferation	109	7.0232	3.59e-16	779920, 802470, 815476, 799609, 809551, 785869, 778484, 810959, 790253, 805053, 813080, 775701, 776776, 795629, 795422, 804803, 773021, 772496, 816842, 793050, 802400, 772612, 816838, 812187, 805955, 782499, 791108, 809397, 819273, 820775, 825337, 819745, 774809, 816558, 822776, 774193, 787382, 781362, 817682, 787736, 819473, 803892, 777030, 815222, 800708, 810936, 803057, 792095, 820215, 792453,…	1292	2371	66670	2.37226	1.24e-12	4.44e-14	6.11e-13	kidney
GOTERM_BP_FAT	GO:0042127~regulation of cell proliferation	53	10.664	3.56e-15	785153, 797539, 799609, 778484, 815140, 813080, 815244, 794926, 790063, 795629, 804803, 803865, 773021, 816886, 812511, 816842, 797348, 812595, 774725, 812621, 791108, 808267, 790741, 815839, 816026, 819273, 809397, 819745, 774809, 803502, 822776, 794762, 819473, 823059, 789468, 810936, 821638, 808163, 792095, 792453, 806870, 789203, 816368, 808609, 782817, 791954, 799249, 810015, 793141, 793142,…	412	2371	66670	3.61724	8.37e-12	7.61e-13	6.23e-12	blood
GOTERM_BP_FAT	GO:0042127~regulation of cell proliferation	74	8.57474	5.29e-15	777063, 804581, 796309, 802470, 779614, 799609, 777538, 794386, 780522, 780460, 815446, 791865, 790253, 813080, 815244, 801497, 776776, 804803, 776184, 803865, 799969, 783742, 799615, 784959, 815841, 812511, 791542, 793050, 803676, 812499, 797348, 812595, 812187, 789815, 791108, 790741, 778857, 790581, 793566, 804763, 808871, 819273, 809397, 798788, 825374, 800349, 790343, 816558, 775331, 781362,…	735	2371	66670	2.83102	1.68e-11	1.53e-12	9.65e-12	brain
GOTERM_BP_FAT	GO:0042127~regulation of cell proliferation	37	6.64273	1.21e-05	817339, 785482, 798788, 804581, 825377, 802470, 777953, 823522, 815809, 781362, 821065, 780460, 824269, 777030, 781132, 782191, 773021, 791684, 821532, 784959, 791547, 778593, 812511, 810969, 813881, 793050, 792453, 789203, 797348, 796320, 801011, 787522, 791954, 791108, 777006, 778857, 805894	463	2371	66670	2.24709	0.028835	0.000836	0.0212166	muscle
GOTERM_BP_FAT	GO:0043009~chordate embryonic development	47	5.44612	2.22e-11	813383, 795431, 783422, 798788, 794493, 800532, 773568, 809539, 787763, 799609, 776334, 800616, 809516, 789522, 812778, 778793, 793368, 807536, 780522, 776629, 786401, 824280, 784067, 778345, 790534, 804803, 817702, 815846, 779753, 796083, 826072, 778806, 820688, 810575, 784143, 810634, 804141, 817321, 789203, 812627, 812187, 789815, 806963, 777592, 782392, 791894, 783836	735	1342	66670	3.17679	7e-08	3.5e-09	4.02e-08	brain
GOTERM_BP_FAT	GO:0043009~chordate embryonic development	59	3.80155	1.96e-08	793680, 795431, 800532, 799609, 787763, 775390, 810912, 785869, 776629, 780892, 778345, 795629, 790534, 804803, 779753, 808315, 813274, 816842, 800842, 804141, 775760, 812187, 808413, 785949, 811711, 819749, 783422, 773031, 798788, 793328, 820659, 809539, 789522, 812778, 780972, 793368, 824280, 786401, 794360, 810936, 807582, 789690, 826072, 800956, 810575, 820215, 809188, 789203, 804501, 774879,…	1292	1342	66670	2.26865	7.3e-05	5.37e-07	3.61e-05	kidney
GOTERM_BP_FAT	GO:0043009~chordate embryonic development	26	4.66786	1.03e-05	815764, 809819, 798788, 807840, 777953, 800616, 818556, 809516, 820345, 793860, 776629, 786401, 785390, 805989, 791684, 810969, 820688, 810575, 806918, 789203, 812627, 794307, 808413, 819995, 788723, 823202	463	1342	66670	2.78978	0.0246339	0.000756	0.0180868	muscle
GOTERM_BP_FAT	GO:0043009~chordate embryonic development	24	4.82897	1.33e-05	807582, 795431, 773031, 826072, 793328, 778806, 800532, 810575, 816842, 799609, 809188, 809516, 789203, 812778, 810912, 786401, 784609, 793141, 794360, 778275, 791894, 795629, 804803, 810936	412	1342	66670	2.89396	0.0309416	0.000283	0.0233639	blood
GOTERM_MF_FAT	GO:0043565~sequence-specific DNA binding	91	10.5446	1.17e-23	802477, 776785, 795431, 819827, 804581, 813608, 794493, 800532, 773568, 810328, 802470, 799609, 809516, 777538, 806692, 812751, 809327, 803526, 776629, 790253, 773090, 775905, 797682, 797119, 778345, 819299, 804803, 817702, 804320, 815846, 797961, 779047, 811575, 791542, 787597, 782720, 820528, 817321, 797348, 812187, 796435, 789815, 819488, 775913, 791108, 797864, 784353, 808207, 808871, 783373,…	681	2715	68838	3.38807	9.95e-21	4.97e-21	1.81e-20	brain
GOTERM_MF_FAT	GO:0043565~sequence-specific DNA binding	125	8.05412	2.46e-21	802477, 776785, 795431, 813608, 808955, 802470, 793975, 799609, 809551, 819156, 780992, 809327, 785869, 778484, 776629, 813297, 790253, 775905, 778345, 795263, 795629, 787631, 804803, 825302, 811575, 779047, 789058, 776892, 787597, 807163, 802400, 812187, 796435, 819488, 775913, 808413, 791108, 779898, 812283, 784353, 809397, 825337, 793328, 807490, 819678, 774675, 811857, 787736, 803892, 815524,…	1235	2715	68838	2.56626	2.98e-18	9.92e-19	3.97e-18	kidney
GOTERM_MF_FAT	GO:0043565~sequence-specific DNA binding	47	8.43806	2.38e-09	819864, 809718, 798788, 804581, 810328, 802470, 777953, 773365, 800616, 820345, 809516, 819632, 776629, 772641, 789010, 775905, 781132, 804800, 819299, 804320, 802078, 781486, 790143, 798276, 794188, 773105, 785559, 778593, 801936, 820688, 810575, 800663, 788206, 789203, 797348, 799548, 796320, 801057, 796435, 789593, 791108, 808413, 819995, 788723, 779898, 791911, 799313	439	2715	68838	2.71451	1.69e-06	2.82e-07	3.6e-06	muscle
GOTERM_MF_FAT	GO:0043565~sequence-specific DNA binding	44	8.85312	7.53e-09	802477, 795431, 783373, 809397, 793328, 790153, 800532, 785846, 799609, 803971, 819678, 807906, 809516, 811857, 811603, 778484, 815140, 821607, 797682, 795263, 795629, 804803, 807582, 802078, 785559, 811575, 792127, 825997, 810575, 820528, 809188, 807163, 789203, 785236, 797348, 798643, 793141, 791108, 808267, 796888, 812283, 778275, 815839, 797842	410	2715	68838	2.72099	4.88e-06	8.14e-07	1.12e-05	blood
GOTERM_CC_FAT	GO:0044459~plasma membrane part	331	21.3273	2.77e-48	786431, 817439, 821006, 798459, 779037, 819290, 827023, 774653, 815476, 788592, 801555, 820235, 791582, 785251, 815601, 807930, 813080, 797069, 789967, 788031, 807938, 788455, 804422, 801446, 788582, 773021, 778958, 795823, 783129, 786824, 801543, 804323, 819483, 772402, 794201, 820389, 816838, 800838, 785943, 800291, 803274, 785949, 822620, 779712, 793833, 799621, 826916, 805794, 819273, 802048,…	1138	5934	46028	2.25611	1.5e-45	5e-46	4.03e-45	kidney
GOTERM_CC_FAT	GO:0044459~plasma membrane part	184	21.321	1.86e-28	792448, 817439, 821006, 818537, 773482, 819290, 826496, 787263, 796500, 779614, 787763, 797450, 788592, 804178, 783144, 785863, 790399, 794386, 780460, 785256, 807930, 788511, 803720, 813080, 808751, 815898, 797069, 788031, 791646, 805659, 801446, 799615, 819219, 787851, 778806, 797825, 798903, 780136, 784761, 818449, 791397, 822813, 772402, 799829, 776889, 795111, 816793, 798379, 779712, 778857,…	619	5934	46028	2.30569	8.01e-26	2.67e-26	2.62e-25	brain
GOTERM_CC_FAT	GO:0044459~plasma membrane part	122	24.5473	3.32e-23	821006, 778543, 787263, 785871, 788242, 794694, 776208, 774133, 791110, 787961, 806658, 797449, 818297, 813080, 788031, 773021, 786312, 778806, 818449, 783129, 804323, 822813, 813736, 776889, 816793, 796268, 812621, 794292, 818019, 799621, 777615, 820321, 822252, 819273, 819745, 800711, 780201, 811755, 822776, 795145, 797898, 777888, 823059, 788840, 807097, 799883, 775740, 788432, 826072, 792095,…	372	5934	46028	2.54385	1.01e-20	5.03e-21	4.44e-20	blood
GOTERM_CC_FAT	GO:0044459~plasma membrane part	96	17.2352	9.68e-10	812994, 803068, 809790, 814144, 809819, 823421, 796026, 826496, 797839, 787263, 823522, 794855, 809657, 793061, 783144, 795781, 780460, 824269, 791863, 814563, 781132, 809793, 803118, 788031, 773021, 821532, 791684, 791091, 804047, 785594, 795823, 803965, 813881, 822032, 825244, 776889, 781274, 814697, 799829, 801011, 802404, 804972, 794307, 795964, 791873, 778857, 799002, 778713, 799621, 774302,…	396	5934	46028	1.8804	3.77e-07	1.26e-07	1.35e-06	muscle
GOTERM_BP_FAT	GO:0045165~cell fate commitment	35	4.05562	1.74e-14	802477, 808871, 776785, 819827, 777063, 804581, 813608, 825374, 800532, 802470, 800616, 811857, 812636, 812751, 780460, 780522, 818739, 790534, 804320, 799969, 779753, 802078, 819756, 796083, 820688, 772267, 820528, 817321, 777752, 812187, 807448, 780703, 819488, 796888, 784353	735	605	66670	5.24754	5.49e-11	3.92e-12	3.16e-11	brain
GOTERM_BP_FAT	GO:0045165~cell fate commitment	44	2.83505	4.99e-13	802477, 824390, 811711, 793680, 808871, 776785, 819827, 777063, 825337, 825374, 793328, 813608, 800532, 802470, 774675, 811857, 812636, 778484, 814263, 772641, 813297, 818739, 790534, 803866, 799969, 779753, 802078, 797290, 813274, 820215, 820528, 785236, 777752, 812187, 774879, 775671, 807448, 780703, 819488, 774326, 819366, 780059, 796888, 784353	1292	605	66670	3.75288	1.86e-09	4.05e-11	9.2e-10	kidney
GOTERM_BP_FAT	GO:0045165~cell fate commitment	17	3.05206	6.73e-06	804320, 791684, 802078, 819756, 815764, 778593, 804581, 820688, 802470, 800616, 777752, 796320, 780460, 772641, 781132, 799313, 805989	463	605	66670	4.04616	0.0161869	0.000544	0.0118343	muscle
GOTERM_BP_FAT	GO:0045165~cell fate commitment	16	3.21932	6.97e-06	802477, 803866, 802078, 775003, 793328, 800532, 820528, 785236, 811857, 812636, 778484, 784609, 793141, 818739, 796888, 778275	412	605	66670	4.27955	0.0162963	0.000168	0.0122144	blood
GOTERM_BP_FAT	GO:0045449~regulation of transcription	289	18.6211	8.06e-23	822895, 795431, 785771, 813608, 799609, 823659, 809551, 819156, 801549, 809327, 778484, 796076, 785869, 778679, 776629, 775905, 778345, 797068, 809424, 804803, 802961, 779047, 783953, 789058, 806236, 787597, 776816, 819483, 802400, 796435, 788971, 775913, 819488, 808089, 785948, 783925, 800404, 793328, 809048, 783158, 774809, 819678, 774675, 811857, 812778, 800310, 826286, 800708, 806444, 797706,…	1292	8415	66670	1.7722	3.01e-19	3.34e-20	1.49e-19	kidney
GOTERM_BP_FAT	GO:0045449~regulation of transcription	180	20.8575	9.4e-19	802477, 776785, 795431, 781781, 796122, 804581, 813608, 794493, 802470, 799609, 817430, 812751, 777538, 794386, 809327, 778679, 779309, 803526, 780522, 780460, 776629, 781719, 818739, 790253, 773090, 775905, 797119, 778345, 819299, 804803, 804320, 783742, 784959, 784957, 811575, 779047, 818549, 806236, 787597, 782720, 821573, 800382, 783354, 812187, 796435, 789815, 788971, 819488, 775913, 791108,…	735	8415	66670	1.94027	2.96e-15	5.92e-16	1.7e-15	brain
GOTERM_BP_FAT	GO:0045449~regulation of transcription	116	20.8259	4.65e-13	819864, 811632, 789974, 781781, 813328, 804581, 802470, 777953, 821774, 796076, 780460, 776629, 799889, 775905, 797068, 819299, 783545, 775704, 804320, 802961, 798276, 784959, 791043, 814460, 813881, 821573, 800382, 823677, 801057, 796435, 791108, 808413, 779898, 779291, 798687, 773365, 802042, 802491, 800616, 781362, 796466, 821065, 782866, 783881, 826286, 817025, 787203, 781486, 819756, 785559,…	463	8415	66670	1.98497	1.13e-09	3.76e-10	8.18e-10	muscle
GOTERM_BP_FAT	GO:0045449~regulation of transcription	105	21.1268	2.01e-12	802477, 822895, 795431, 799609, 787958, 796076, 778484, 781719, 818739, 795629, 809424, 795263, 804803, 772493, 811575, 805337, 772208, 783953, 792127, 821573, 807163, 800840, 800382, 805235, 821762, 788971, 791108, 812283, 778490, 813129, 777297, 783925, 800404, 809397, 793328, 820822, 774809, 819678, 811857, 812778, 826286, 810936, 807582, 773656, 785559, 825997, 809188, 785236, 792856, 816916,…	412	8415	66670	2.01915	4.73e-09	2.36e-10	3.52e-09	blood
GOTERM_BP_FAT	GO:0045893~positive regulation of transcription, DNA-dependent	50	5.79374	7.81e-11	802477, 776785, 804581, 773568, 799609, 809516, 780460, 780522, 781719, 790253, 818739, 797119, 819299, 804803, 815846, 804320, 779753, 783742, 784957, 818549, 791542, 820528, 817321, 800382, 794639, 812187, 789815, 790741, 798945, 783422, 785846, 790343, 800616, 811857, 778793, 785933, 781486, 796083, 820688, 810575, 772528, 772267, 789203, 817961, 785964, 780703, 812931, 782392, 796888, 797842	735	1549	66670	2.92794	2.46e-07	8.48e-09	1.41e-07	brain
GOTERM_BP_FAT	GO:0045893~positive regulation of transcription, DNA-dependent	71	4.57474	1.02e-10	802477, 793680, 776785, 815911, 820482, 808955, 797167, 799609, 793972, 809551, 801549, 778484, 781719, 818739, 813297, 790253, 804803, 779753, 813909, 818710, 825302, 791542, 789058, 813274, 820528, 806735, 800382, 794639, 812187, 800481, 808267, 790741, 808089, 812283, 798945, 783422, 793328, 816021, 786787, 815833, 780576, 790343, 785846, 789713, 807906, 811857, 823154, 805868, 785933, 792695,…	1292	1549	66670	2.36524	3.81e-07	4.48e-09	1.88e-07	kidney
GOTERM_BP_FAT	GO:0045893~positive regulation of transcription, DNA-dependent	33	6.63984	3.97e-09	802477, 786787, 793328, 803502, 785846, 799609, 787958, 807906, 809516, 811857, 778484, 781719, 818739, 804803, 810936, 818710, 785559, 792127, 810575, 820528, 809188, 800382, 789203, 794639, 798643, 793141, 808267, 790741, 796888, 812283, 815839, 778275, 797842	412	1549	66670	3.44743	9.36e-06	2.46e-07	6.96e-06	blood
GOTERM_BP_FAT	GO:0045893~positive regulation of transcription, DNA-dependent	35	6.28366	5.43e-09	819864, 809718, 804581, 773365, 800616, 820345, 809516, 783881, 780460, 781132, 819299, 804320, 791684, 781486, 794188, 778593, 785559, 801936, 820688, 810575, 772528, 800663, 813881, 788206, 800382, 789203, 794639, 801675, 796320, 801057, 789593, 819995, 788723, 821940, 799313	463	1549	66670	3.25361	1.32e-05	1.1e-06	9.54e-06	muscle
GOTERM_BP_FAT	GO:0045935~positive regulation of nucleobase, nucleoside, nucleotide and nucleic acid metabolic process	87	5.60567	3.44e-11	802477, 793680, 776785, 815911, 820482, 808955, 797167, 799609, 793972, 780108, 809551, 801549, 778484, 792341, 781719, 818739, 813297, 790253, 804803, 824976, 792438, 821531, 803208, 779753, 813909, 818710, 825302, 791542, 813274, 789058, 820528, 806735, 800382, 798636, 794639, 812187, 800481, 808267, 790741, 808089, 800208, 812283, 798945, 783422, 815833, 793328, 816021, 786787, 780576, 790343,…	1292	2053	66670	2.18675	1.28e-07	1.78e-09	6.35e-08	kidney
GOTERM_BP_FAT	GO:0045935~positive regulation of nucleobase, nucleoside, nucleotide and nucleic acid metabolic process	59	6.83662	1.08e-10	802477, 783900, 776785, 804581, 773568, 799609, 809516, 817430, 794386, 780522, 780460, 781719, 790253, 818739, 797119, 819299, 804803, 804320, 824976, 815846, 783742, 779753, 784957, 818549, 791542, 820528, 817321, 800382, 794639, 812187, 789815, 790741, 790581, 798945, 783422, 785846, 790343, 800616, 811857, 778793, 812636, 785933, 781486, 796083, 820688, 810575, 797486, 772528, 772267, 789203,…	735	2053	66670	2.60679	3.41e-07	1.07e-08	1.96e-07	brain
GOTERM_BP_FAT	GO:0045935~positive regulation of nucleobase, nucleoside, nucleotide and nucleic acid metabolic process	42	7.54039	2.09e-09	812994, 819864, 809718, 785482, 804581, 773365, 800616, 820345, 809516, 815809, 821774, 783881, 780460, 772641, 789010, 781132, 819299, 804320, 791684, 781486, 790143, 794188, 778593, 785559, 801936, 820688, 810575, 772528, 800663, 813881, 788206, 800382, 789203, 794639, 801675, 796320, 801057, 789593, 819995, 788723, 821940, 799313	463	2053	66670	2.94584	5.07e-06	5.63e-07	3.68e-06	muscle
GOTERM_BP_FAT	GO:0045935~positive regulation of nucleobase, nucleoside, nucleotide and nucleic acid metabolic process	38	7.64588	8.58e-09	802477, 786787, 793328, 803502, 785846, 787958, 799609, 807906, 809516, 794762, 811857, 812636, 778484, 781719, 784609, 818739, 804803, 810936, 818710, 785559, 792127, 810575, 789225, 820528, 809188, 800382, 789203, 794639, 798643, 808609, 793141, 808267, 790741, 796888, 812283, 815839, 778275, 797842	412	2053	66670	2.99521	2.02e-05	4.3e-07	1.5e-05	blood
GOTERM_BP_FAT	GO:0045941~positive regulation of transcription	80	5.15464	6.45e-11	802477, 793680, 776785, 815911, 820482, 808955, 797167, 799609, 793972, 809551, 801549, 778484, 792341, 781719, 818739, 813297, 790253, 804803, 821531, 803208, 779753, 813909, 818710, 825302, 791542, 789058, 813274, 820528, 806735, 800382, 794639, 812187, 800481, 808267, 790741, 808089, 812283, 798945, 783422, 815833, 793328, 816021, 786787, 780576, 790343, 785846, 789713, 807906, 811857, 812636,…	1292	1836	66670	2.24846	2.41e-07	2.93e-09	1.19e-07	kidney
GOTERM_BP_FAT	GO:0045941~positive regulation of transcription	55	6.37312	1.19e-10	783900, 802477, 776785, 804581, 773568, 799609, 809516, 780522, 780460, 781719, 790253, 818739, 797119, 819299, 804803, 804320, 815846, 783742, 779753, 784957, 818549, 791542, 820528, 817321, 800382, 794639, 812187, 789815, 790741, 790581, 798945, 783422, 785846, 790343, 800616, 811857, 778793, 812636, 785933, 781486, 796083, 820688, 810575, 772528, 772267, 789203, 817961, 814531, 785964, 780703,…	735	1836	66670	2.71727	3.74e-07	1.13e-08	2.15e-07	brain
GOTERM_BP_FAT	GO:0045941~positive regulation of transcription	39	7.0018	3.27e-09	819864, 809718, 804581, 773365, 800616, 820345, 809516, 821774, 783881, 780460, 772641, 789010, 781132, 819299, 804320, 791684, 790143, 781486, 794188, 778593, 785559, 801936, 820688, 810575, 772528, 800663, 813881, 788206, 800382, 789203, 794639, 801675, 796320, 801057, 789593, 819995, 788723, 821940, 799313	463	1836	66670	3.05873	7.92e-06	7.2e-07	5.74e-06	muscle
GOTERM_BP_FAT	GO:0045941~positive regulation of transcription	34	6.84105	6.09e-08	802477, 786787, 793328, 803502, 785846, 799609, 787958, 807906, 809516, 811857, 812636, 778484, 781719, 818739, 804803, 810936, 818710, 785559, 792127, 810575, 820528, 809188, 800382, 789203, 794639, 798643, 793141, 808267, 790741, 796888, 812283, 815839, 778275, 797842	412	1836	66670	2.99667	0.000143	2.56e-06	0.000107	blood
GOTERM_BP_FAT	GO:0045944~positive regulation of transcription from RNA polymerase II promoter	61	3.93041	3.73e-10	793680, 776785, 815911, 797167, 793972, 809551, 801549, 778484, 818739, 790253, 813297, 804803, 779753, 813909, 818710, 825302, 791542, 789058, 813274, 820528, 806735, 794639, 812187, 800481, 808267, 808089, 812283, 798945, 783422, 793328, 816021, 786787, 780576, 785846, 790343, 789713, 807906, 811857, 823154, 805868, 785933, 792695, 810936, 781486, 823414, 810575, 779474, 820215, 809188, 789203,…	1292	1265	66670	2.48833	1.39e-06	1.48e-08	6.87e-07	kidney
GOTERM_BP_FAT	GO:0045944~positive regulation of transcription from RNA polymerase II promoter	42	4.86674	1.42e-09	776785, 783422, 804581, 790343, 785846, 800616, 809516, 811857, 778793, 780522, 818739, 790253, 785933, 797119, 804803, 804320, 815846, 783742, 779753, 781486, 796083, 784957, 818549, 820688, 791542, 810575, 772528, 820528, 772267, 817321, 789203, 817961, 794639, 812187, 785964, 789815, 780703, 812931, 782392, 796888, 798945, 797842	735	1265	66670	3.01163	4.47e-06	9.51e-08	2.57e-06	brain
GOTERM_BP_FAT	GO:0045944~positive regulation of transcription from RNA polymerase II promoter	28	5.02693	3.59e-07	809718, 804581, 773365, 800616, 820345, 809516, 783881, 781132, 804320, 781486, 791684, 794188, 785559, 778593, 820688, 810575, 772528, 800663, 813881, 788206, 789203, 794639, 801675, 796320, 789593, 819995, 788723, 799313	463	1265	66670	3.18726	0.00087	5.12e-05	0.000631	muscle
GOTERM_BP_FAT	GO:0045944~positive regulation of transcription from RNA polymerase II promoter	26	5.23139	4.64e-07	793328, 786787, 803502, 785846, 787958, 807906, 809516, 811857, 778484, 818739, 810936, 804803, 818710, 785559, 810575, 792127, 820528, 809188, 789203, 794639, 808267, 796888, 815839, 778275, 812283, 797842	412	1265	66670	3.32595	0.00109302	1.58e-05	0.000813	blood
GOTERM_BP_FAT	GO:0051173~positive regulation of nitrogen compound metabolic process	87	5.60567	1.67e-10	802477, 793680, 776785, 815911, 820482, 808955, 797167, 799609, 793972, 780108, 809551, 801549, 778484, 792341, 781719, 818739, 813297, 790253, 804803, 824976, 792438, 821531, 803208, 779753, 813909, 818710, 825302, 791542, 813274, 789058, 820528, 806735, 800382, 798636, 794639, 812187, 800481, 808267, 790741, 808089, 800208, 812283, 798945, 783422, 815833, 793328, 816021, 786787, 780576, 790343,…	1292	2119	66670	2.11864	6.23e-07	7e-09	3.08e-07	kidney
GOTERM_BP_FAT	GO:0051173~positive regulation of nitrogen compound metabolic process	59	6.83662	3.6e-10	802477, 783900, 776785, 804581, 773568, 799609, 809516, 817430, 794386, 780522, 780460, 781719, 790253, 818739, 797119, 819299, 804803, 804320, 824976, 815846, 783742, 779753, 784957, 818549, 791542, 820528, 817321, 800382, 794639, 812187, 789815, 790741, 790581, 798945, 783422, 785846, 790343, 800616, 811857, 778793, 812636, 785933, 781486, 796083, 820688, 810575, 797486, 772528, 772267, 789203,…	735	2119	66670	2.5256	1.13e-06	2.98e-08	6.52e-07	brain
GOTERM_BP_FAT	GO:0051173~positive regulation of nitrogen compound metabolic process	43	7.71993	1.66e-09	812994, 819864, 809718, 785482, 804581, 773365, 800616, 820345, 809516, 815809, 821774, 783881, 780460, 772641, 819339, 789010, 781132, 819299, 804320, 791684, 781486, 790143, 794188, 778593, 785559, 801936, 820688, 810575, 772528, 800663, 813881, 788206, 800382, 789203, 794639, 801675, 796320, 801057, 789593, 819995, 788723, 821940, 799313	463	2119	66670	2.92205	4.03e-06	5.04e-07	2.92e-06	muscle
GOTERM_BP_FAT	GO:0051173~positive regulation of nitrogen compound metabolic process	39	7.84708	6.15e-09	802477, 786787, 793328, 803502, 785846, 787958, 799609, 807906, 809516, 794762, 811857, 812636, 778484, 781719, 784609, 818739, 804803, 810936, 818710, 785559, 792127, 810575, 789225, 820528, 809188, 800382, 789203, 794639, 816368, 798643, 808609, 793141, 808267, 790741, 796888, 812283, 815839, 778275, 797842	412	2119	66670	2.97829	1.45e-05	3.22e-07	1.08e-05	blood
GOTERM_BP_FAT	GO:0051252~regulation of RNA metabolic process	243	15.6572	2.87e-28	822895, 795431, 785771, 813608, 799609, 809551, 819156, 801549, 809327, 778679, 785869, 796076, 778484, 776629, 775905, 778345, 804803, 792438, 802961, 779047, 783953, 789058, 787597, 776816, 802400, 796435, 788971, 775913, 819488, 808089, 783925, 800404, 793328, 809048, 774809, 819678, 774675, 812778, 811857, 797706, 790907, 818894, 773656, 803057, 820215, 809188, 785236, 817917, 772940, 804501,…	1292	6015	66670	2.08468	1.07e-24	2.68e-25	5.29e-25	kidney
GOTERM_BP_FAT	GO:0051252~regulation of RNA metabolic process	150	17.3812	2.76e-21	802477, 776785, 795431, 781781, 796122, 804581, 813608, 794493, 802470, 799609, 817430, 777538, 812751, 809327, 778679, 779309, 780460, 780522, 803526, 776629, 781719, 818739, 790253, 773090, 775905, 797119, 778345, 819299, 804803, 804320, 783742, 784959, 784957, 811575, 779047, 818549, 787597, 782720, 821573, 800382, 783354, 812187, 796435, 789815, 788971, 819488, 775913, 791108, 790581, 813129,…	735	6015	66670	2.26203	8.68e-18	4.34e-18	4.99e-18	brain
GOTERM_BP_FAT	GO:0051252~regulation of RNA metabolic process	95	17.0557	6.41e-14	819864, 817339, 809718, 781781, 812365, 813328, 804581, 810328, 802470, 777953, 801922, 820345, 809516, 783408, 796076, 780460, 776629, 799889, 789010, 775905, 781132, 819299, 775704, 804320, 802961, 791684, 784959, 798276, 778593, 791043, 789190, 816072, 813881, 821573, 788206, 802485, 797348, 800382, 822287, 794639, 801675, 823677, 801057, 796435, 815455, 788682, 808413, 791108, 788723, 799002,…	463	6015	66670	2.27425	1.56e-10	7.78e-11	1.13e-10	muscle
GOTERM_BP_FAT	GO:0051252~regulation of RNA metabolic process	86	17.3038	3.89e-13	802477, 822895, 795431, 790153, 800532, 779660, 791015, 787958, 799609, 803971, 809516, 775294, 796076, 778484, 781719, 815140, 818739, 778728, 797682, 795629, 795263, 816663, 804803, 815844, 818710, 811575, 772208, 783953, 792127, 788883, 820528, 807163, 821573, 800840, 797348, 800382, 812595, 821762, 794639, 817849, 798643, 788971, 791108, 808267, 790741, 815839, 812283, 813129, 777297, 783925,…	412	6015	66670	2.31364	9.16e-10	5.39e-11	6.81e-10	blood
GOTERM_BP_FAT	GO:0051254~positive regulation of RNA metabolic process	51	5.90962	3.85e-11	802477, 776785, 804581, 773568, 799609, 817430, 809516, 780522, 780460, 781719, 790253, 818739, 797119, 819299, 804803, 804320, 815846, 779753, 783742, 784957, 818549, 791542, 820528, 817321, 800382, 794639, 812187, 789815, 790741, 798945, 783422, 785846, 790343, 800616, 811857, 778793, 785933, 781486, 796083, 820688, 810575, 772528, 772267, 789203, 817961, 785964, 780703, 812931, 782392, 796888,…	735	1569	66670	2.94843	1.21e-07	4.85e-09	6.98e-08	brain
GOTERM_BP_FAT	GO:0051254~positive regulation of RNA metabolic process	72	4.63918	6.96e-11	802477, 793680, 776785, 815911, 820482, 808955, 797167, 799609, 793972, 809551, 801549, 778484, 781719, 818739, 813297, 790253, 804803, 792438, 779753, 813909, 818710, 825302, 791542, 789058, 813274, 820528, 806735, 800382, 794639, 812187, 800481, 808267, 790741, 808089, 812283, 798945, 783422, 793328, 816021, 786787, 815833, 780576, 790343, 785846, 789713, 807906, 811857, 823154, 805868, 785933,…	1292	1569	66670	2.36798	2.6e-07	3.09e-09	1.28e-07	kidney
GOTERM_BP_FAT	GO:0051254~positive regulation of RNA metabolic process	33	6.63984	5.32e-09	802477, 786787, 793328, 803502, 785846, 799609, 787958, 807906, 809516, 811857, 778484, 781719, 818739, 804803, 810936, 818710, 785559, 792127, 810575, 820528, 809188, 800382, 789203, 794639, 798643, 793141, 808267, 790741, 796888, 812283, 815839, 778275, 797842	412	1569	66670	3.40349	1.25e-05	3.06e-07	9.33e-06	blood
GOTERM_BP_FAT	GO:0051254~positive regulation of RNA metabolic process	35	6.28366	7.45e-09	819864, 809718, 804581, 773365, 800616, 820345, 809516, 783881, 780460, 781132, 819299, 804320, 791684, 781486, 794188, 778593, 785559, 801936, 820688, 810575, 772528, 800663, 813881, 788206, 800382, 789203, 794639, 801675, 796320, 801057, 789593, 819995, 788723, 821940, 799313	463	1569	66670	3.21214	1.81e-05	1.29e-06	1.31e-05	muscle
