# Supplementary material for: Differential DNA methylation with age displays both common and dynamic features across human tissues that are influenced by CpG landscape
Source: Genome Biol. 2013 Sep 13;14(9):R102. doi: 10.1186/gb-2013-14-9-r102 (PMC4053985; doi:10.1186/gb-2013-14-9-r102)
Supplement: Additional file 18 — Shared GO terms between at least two tissues for negative ageCGs/genes. [file gb-2013-14-9-r102-S18.xlsx]

## Sheet: Sheet1
Category	Term	Count	%	PValue	Genes	List Total	Pop Hits	Pop Total	Fold Enrichment	Bonferroni	Benjamini	FDR	tissue
GOTERM_BP_FAT	GO:0006955~immune response	24	9.0566	2.43e-07	819385, 772685, 824059, 795178, 804882, 818219, 816933, 792659, 803965, 813748, 820422, 803323, 815393, 793346, 784836, 816294, 825802, 779969, 785405, 823835, 813135, 774343, 775171, 774705	222	1985	66670	3.63102	0.000409	0.000409	0.000409	blood
GOTERM_CC_FAT	GO:0005576~extracellular region	55	20.7547	3.6e-06	819385, 789501, 788445, 795178, 804882, 814970, 803395, 817755, 789215, 815286, 819650, 814112, 815282, 810959, 813135, 805052, 785736, 780080, 814131, 780319, 791152, 784958, 804826, 798073, 810566, 796727, 774343, 815710, 772685, 783370, 824550, 816398, 791805, 822774, 820422, 815393, 816294, 773543, 800146, 799712, 782037, 783826, 812402, 812344, 791813, 788618, 787001, 822052, 792659, 775480,…	213	6309	46028	1.88384	0.00101035	0.00101035	0.00475905	blood
GOTERM_BP_FAT	GO:0006959~humoral immune response	8	3.01887	4.97e-06	772685, 779969, 804882, 774343, 792659, 803323, 803965, 784836	222	198	66670	12.134	0.00834063	0.00417905	0.00837916	blood
GOTERM_BP_FAT	GO:0007155~cell adhesion	22	8.30189	1.21e-05	785736, 788445, 806383, 816398, 787001, 819758, 822774, 795745, 779276, 815286, 816205, 819650, 800146, 814112, 774702, 795620, 784467, 782027, 811347, 778164, 791411, 789967	222	2156	66670	3.06444	0.0201419	0.00675956	0.0203549	blood
GOTERM_BP_FAT	GO:0022610~biological adhesion	22	8.30189	1.21e-05	785736, 788445, 806383, 816398, 787001, 819758, 822774, 795745, 779276, 815286, 816205, 819650, 800146, 814112, 774702, 795620, 784467, 782027, 811347, 778164, 791411, 789967	222	2157	66670	3.06302	0.0202022	0.00508926	0.0204165	blood
GOTERM_CC_FAT	GO:0031226~intrinsic to plasma membrane	27	10.1887	2.6e-05	788445, 795178, 814970, 782042, 813748, 816106, 786383, 798731, 785979, 800146, 806360, 810375, 822336, 815489, 818219, 805750, 787001, 819758, 789769, 803965, 786241, 779969, 776337, 793833, 811347, 782027, 814939	213	2312	46028	2.52359	0.00729256	0.00365295	0.0344536	blood
GOTERM_BP_FAT	GO:0002684~positive regulation of immune system process	13	4.90566	2.34e-05	772685, 815489, 783742, 795178, 804882, 792659, 803323, 815393, 784836, 825802, 779969, 805693, 774343	222	824	66670	4.73798	0.0386958	0.00786181	0.039475	blood
GOTERM_CC_FAT	GO:0044459~plasma membrane part	50	18.8679	3.03e-05	788445, 817439, 795178, 810998, 814970, 813748, 816106, 786383, 795620, 810375, 822336, 791411, 789967, 785736, 805750, 818219, 789769, 803965, 810341, 816205, 789474, 776337, 782027, 793833, 814939, 787546, 800443, 800696, 825945, 782042, 781458, 788525, 798731, 785979, 800146, 805693, 806360, 805618, 809668, 801089, 815489, 819758, 787001, 822052, 795745, 786241, 825802, 779969, 788663, 811347	213	5934	46028	1.82081	0.00849092	0.00283835	0.0401383	blood
GOTERM_BP_FAT	GO:0006955~immune response	66	14.8315	2.61e-32	795178, 827026, 804882, 796452, 786724, 800124, 820539, 777014, 774554, 783801, 772436, 802685, 777641, 787858, 778442, 824977, 773496, 797665, 790871, 818219, 819682, 813881, 810617, 811434, 819142, 778956, 802395, 805406, 798985, 803633, 819347, 781558, 820201, 819445, 821906, 807099, 803041, 772685, 808770, 780302, 781966, 825532, 802526, 820422, 815393, 785977, 794018, 807005, 820419, 773692,…	351	1985	66670	6.31549	5.43e-29	5.43e-29	4.5e-29	kidney
GOTERM_CC_FAT	GO:0031226~intrinsic to plasma membrane	69	15.5056	2.07e-22	772865, 788445, 797987, 795178, 818537, 796452, 820539, 774554, 780460, 819159, 772436, 793196, 789828, 805414, 791612, 802685, 777641, 818219, 781462, 782170, 818358, 814848, 813881, 780180, 794957, 799184, 787686, 783515, 786865, 794252, 820427, 800304, 797109, 819347, 782083, 777426, 819445, 798588, 787606, 797103, 785642, 820620, 814479, 784317, 778750, 822684, 785979, 807651, 813585, 822869,…	346	2312	46028	3.97015	5.95e-20	2.97e-20	2.75e-19	kidney
GOTERM_CC_FAT	GO:0005576~extracellular region	105	23.5955	1.83e-15	788445, 792011, 797123, 827026, 804882, 824537, 786724, 800124, 778965, 778209, 780460, 820375, 786274, 825107, 786631, 805052, 772627, 783648, 793457, 796135, 815901, 790871, 783847, 818358, 800380, 819682, 806561, 813881, 778956, 798985, 803041, 793466, 772685, 814479, 780302, 820422, 807005, 822869, 802214, 803740, 816681, 803055, 784226, 792659, 819663, 810928, 827099, 797413, 785752, 800421,…	346	6309	46028	2.21399	5.1e-13	1.7e-13	2.35e-12	kidney
GOTERM_CC_FAT	GO:0044459~plasma membrane part	95	21.3483	7.46e-13	772865, 788445, 797987, 826739, 795178, 818537, 809819, 773482, 797538, 796452, 820539, 774135, 818916, 807536, 780460, 774554, 819159, 785599, 772436, 805414, 789828, 793196, 791612, 802685, 777641, 823119, 806832, 818219, 818358, 782170, 781462, 814848, 813881, 810617, 780180, 811434, 794957, 799184, 787686, 783515, 786865, 820427, 794252, 800304, 797109, 819347, 782083, 777426, 819445, 798588,…	346	5934	46028	2.12972	2.14e-10	4.28e-11	9.91e-10	kidney
GOTERM_BP_FAT	GO:0002684~positive regulation of immune system process	24	5.39326	1.32e-10	821906, 783742, 815489, 772685, 806832, 773496, 795178, 797665, 776568, 804882, 797103, 780302, 781966, 819682, 792659, 815393, 794018, 776614, 825802, 798985, 802873, 794252, 775321, 781558	351	824	66670	5.53232	2.76e-07	4.59e-08	2.29e-07	kidney
GOTERM_BP_FAT	GO:0007155~cell adhesion	37	8.31461	1.42e-09	788445, 793466, 816398, 814479, 820620, 778750, 786724, 807005, 785599, 813585, 805414, 791612, 772627, 810673, 778164, 803943, 781462, 819758, 779750, 800380, 818562, 813881, 795970, 783084, 821281, 799146, 773231, 805905, 794957, 777598, 827099, 788373, 820427, 784467, 782974, 818745, 819445	351	2156	66670	3.25969	2.96e-06	3.28e-07	2.45e-06	kidney
GOTERM_BP_FAT	GO:0022610~biological adhesion	37	8.31461	1.44e-09	788445, 793466, 816398, 814479, 820620, 778750, 786724, 807005, 785599, 813585, 805414, 791612, 772627, 810673, 778164, 803943, 781462, 819758, 779750, 800380, 818562, 813881, 795970, 783084, 821281, 799146, 773231, 805905, 794957, 777598, 827099, 788373, 820427, 784467, 782974, 818745, 819445	351	2157	66670	3.25818	3e-06	3e-07	2.49e-06	kidney
GOTERM_BP_FAT	GO:0006959~humoral immune response	11	2.47191	1.18e-07	794018, 802395, 821906, 803041, 772685, 798985, 804882, 781966, 781558, 792659, 813881	351	198	66670	10.5524	0.000247	1.12e-05	0.000205	kidney
