# Supplementary material for: Differential DNA methylation with age displays both common and dynamic features across human tissues that are influenced by CpG landscape
Source: Genome Biol. 2013 Sep 13;14(9):R102. doi: 10.1186/gb-2013-14-9-r102 (PMC4053985; doi:10.1186/gb-2013-14-9-r102)
Supplement: Additional file 19 — Unique and shared ageCGs/genes across all tissues. [file gb-2013-14-9-r102-S19.xlsx]

## Sheet: Sheet1
Unique genes affiliated with ageCGs across tissues					Shared genes among tissues
Blood	Brain	Kidney	Muscle		NHLRC1
CRH	EPS15	ARID3A	LMO4		CECR6
SCGB3A2	MAPK6	CHAC1	SND1		GLRA1
PARD3	HCRTR1	COL6A1	ANP32E		TLX3
RASA2	WDR72	SLC25A15	NDUFA10		SCGN
FSTL5	FZD6	NEUROG2	ESAM		FOXE3
TPM4	FLJ43752	GSH2	BRSK1		BMP8A
SNX4	F7	C1orf88	MFNG		VGLL2
ADAMTS3	PCDHB16	SRC	NR4A3		VGF
ERGIC3	RCN3	SYTL1	FLJ33167		GATA4
KCTD1	RNF149	LSAMP	SPATA13		INA
C20orf42	CSPG3	ISL2	YWHAZ		RHBDD1
BLOC1S2	SLC29A3	TNFSF4	RNF170		PTGER3
RRAGA	HIST1H2AK	DPM1	PPM1K		ALOX5
TLL1	BAZ2A	TBC1D10C	NDUFB9		KLF14
GLYCTK	TEX9	VPREB1	THSD1		BRUNOL6
C20orf133	C14orf126	TRPC1	ADORA2B		WISP2
SCGB3A1	FKBP2	NPR2	RPA2		PDE4C
SLC9A3R2	C20orf102	ESPL1	ETS2		B3GALT6
C6orf149	TCF7	EHD3	EGFL4		PLAC2
GRIK2	MAP2K2	ZDHHC21	H1FX		FBXO39
MUTYH	GCN1L1	PXMP2	EIF4EBP2		BNC1
LCTL	DAO	CD6	YAF2		ZNF667
NPAS2	C8G	SPRR3	ADIPOR1		FOXD3
ARHGEF10	FLJ10916	DSC1	EIF4E		KCNK12
GPR156	C9orf132	ALPK3	ARNTL		SEMA6A
ABCA1	SLC25A24	TRIB2	NR2C1		C19orf30
NALP9	MYL4	KCNE1	PKNOX1		DLX5
C4BPB	DYNLL2	TMEM54	SORL1		TBX20
	C9	CCK	NEO1		FAM19A4
	C20orf79	ICK	ZZZ3		KCNG3
	IL15	PCK1	C18orf24		SLC10A4
	SNAP29	PCDHB1	BCL9L		SFRP1
		NUMBL	CORT		GPR37
		DNAJC5	SFTPG		KLK10
		C20orf149	PPP2R4		TFAP2C
		GRM2	LOC148898		SOX17
		MS4A10	ZFP36		FOXG1B
		FAM38A	SLC43A2		SYN2
		SHD	ZBTB25		ERRFI1
		LTC4S	GPR42		HRH3
		CCDC64	RFX2
		KCNA7	ZNF485
		MPST	MB
		CD5	MRPS24
		BTG3	FAM44A
		NAGPA	ARPC1A
		MOS	AVIL
		PLAT	C12orf24
		IPF1	ZNF213
		GPT2	POLR3K
		NFKBIB	ZNHIT4
		PHACTR2	SMARCA5
		KCNJ1	C11orf30
		GALNT5	KIAA0649
		SERPIND1	ZW10
		GPR12	WDR40A
		SFXN3	GTPBP2
		H2BFS	MGC2463
		KIAA0963	HPS4
		KALRN	ACACA
		ALDOC	FCN3
		TMEM118	OXTR
		UBE2L3	ASNS
		CPT1B	DUSP6
		BET1L	C1orf73
		COL18A1	GPR137B
		C2orf11	FASTK
		NDUFA9	FBXW9
		ANGPTL6	F13A1
		CST6	MESDC1
		GIMAP2	ADD1
		EPPB9	SMAD4
		ZC3H7A	LOC91137
		IER5	PPIF
		TAGLN	PKIA
		RPL26L1	DOCK5
		ZNF85	ACBD3
		COL6A3	TEX261
		FBLN1	HNRPAB
		THEM5	KHK
		SNTG1	LOR
		HIST1H3E	YPEL1
		ARS2	ZNF9
		CNR2	MTA2
		RAPGEFL1	POLR2E
		ARVCF	PROSC
		TNRC4	SFT2D3
		ABCG2	DEPDC4
		C19orf24	HSF2BP
		DDX31	FIGNL1
		DPM2	EIF4B
		ME2	UBE2D2
		C1RL	PPP3CB
		ADAMTSL1	DHX9
		LTBP2	ZNF614
		LCT	PSTPIP1
		CPD	C6orf122
		GPR88	LOC81691
		AEBP1	SLC2A13
		SFTPB	FLJ23322
		PATE	KLC2
		GSTK1	SEPT7
		ZNF222	CHKB
		TMEM109	C9orf23
		CLEC2B	CLK1
		TCF1	RAFTLIN
		ZNF559	KRT6A
		S100A5	PPP4R1
		CHN1	TRIM8
		CSF2RB	KIAA0776
		H-plk	LRRC1
		MYT1	HRH2
		PRKAR1B	TRIM26
		PROM1	TTLL1
		CBLN4	KCTD7
		MYADM	PPARA
		HSD17B6	ZNF295
		ZNFN1A3	MSH6
		MBD3L1	RHOH
		CSNK2B	RALY
		ARFRP1	SRPR
		CSF1R	C9orf85
		DBT	NOTCH1
		SEC10L1	CTBP1
		APBA3	ZBTB16
		SGNE1	ARNT
		IGSF4B	ZMYND19
		MSLN	LYCAT
		CPNE4	RB1CC1
		MADCAM1	SASH1
		RUNX1T1	HYAL3
		CNOT7	ZYX
		A2BP1	HYAL3
		SULT2A1	ZYX
		CAMK2N1
		NAB1
		CBX4
		SLC22A6
		TSPAN32
		ACD
		TRPM1
		ZIC5
		CENTB1
		ANGPTL5
		TRPM1
		ZIC5
		CENTB1
		ANGPTL5
