# Supplementary material for: Differential DNA methylation with age displays both common and dynamic features across human tissues that are influenced by CpG landscape
Source: Genome Biol. 2013 Sep 13;14(9):R102. doi: 10.1186/gb-2013-14-9-r102 (PMC4053985; doi:10.1186/gb-2013-14-9-r102)
Supplement: Additional file 20 — Blood unique ageCGs/genes only expressed within blood. [file gb-2013-14-9-r102-S20.xlsx]

## Sheet: Sheet1
gene_id	locus	sample_1	sample_2	status	value_1	value_2	ln.fold_change.	test_stat	p_value	q_value	significant	blood>tissue
ABCA1	chr9:107509967-107692150	bloodPE	brainPE	OK	2.27053	1.66739	-0.308754	0.276923	0.781839	1.01164	no	TRUE
ABCA1	chr9:107509967-107692150	bloodPE	kidneyPE	OK	2.27053	2.16419	-0.047966	0.0436234	0.965205	1.08172	no	TRUE
ABCA1	chr9:107509967-107692150	bloodPE	musclePE	OK	2.27053	4.78707	0.745906	-0.706239	0.480039	0.821782	no	FALSE
ADAMTS3	chr4:73146685-73434516	bloodPE	brainPE	OK	0	0.237819	1.79769e+308	1.79769e+308	0.157287	0.537853	no	FALSE
ADAMTS3	chr4:73146685-73434516	bloodPE	kidneyPE	OK	0	0.56947	1.79769e+308	1.79769e+308	0.144021	0.525312	no	FALSE
ADAMTS3	chr4:73146685-73434516	bloodPE	musclePE	OK	0	0.144466	1.79769e+308	1.79769e+308	0.162588	0.534019	no	FALSE
ARHGEF10	chr8:1772147-1906806	bloodPE	brainPE	OK	0.260329	3.87583	2.70057	-3.00933	0.00261826	0.0378885	yes	FALSE
ARHGEF10	chr8:1772147-1906806	bloodPE	kidneyPE	OK	0.260329	3.88391	2.70265	-2.78838	0.0052973	0.0664742	no	FALSE
ARHGEF10	chr8:1772147-1906806	bloodPE	musclePE	OK	0.260329	1.18746	1.51763	-1.52106	0.128245	0.504735	no	FALSE
BLOC1S2	chr10:102033711-102046439	bloodPE	brainPE	OK	22.3048	23.0209	0.0316006	-0.0339969	0.97288	1.08411	no	FALSE
BLOC1S2	chr10:102033711-102046439	bloodPE	kidneyPE	OK	22.3048	12.0072	-0.619293	0.586835	0.557315	0.881147	no	TRUE
BLOC1S2	chr10:102033711-102046439	bloodPE	musclePE	OK	22.3048	8.04467	-1.01979	1.00071	0.316966	0.653759	no	TRUE
C4BPB	chr1:207262210-207273335	bloodPE	brainPE	OK	0	0.0646319	1.79769e+308	1.79769e+308	0.205214	0.51423	no	FALSE
C4BPB	chr1:207262210-207273335	bloodPE	kidneyPE	OK	0	0	0	0	1	1.0217	no	FALSE
C4BPB	chr1:207262210-207273335	bloodPE	musclePE	NOTEST	0	0	0	0	1	1	no	FALSE
CRH	chr8:67088617-67090698	bloodPE	brainPE	OK	0	0.679787	1.79769e+308	1.79769e+308	0.166328	0.533187	no	FALSE
CRH	chr8:67088617-67090698	bloodPE	kidneyPE	NOTEST	0	0	0	0	1	1	no	FALSE
CRH	chr8:67088617-67090698	bloodPE	musclePE	NOTEST	0	0	0	0	1	1	no	FALSE
ERGIC3	chr20:34129776-34145404	bloodPE	brainPE	OK	34.8059	21.1839	-0.496547	0.620361	0.53502	0.864836	no	TRUE
ERGIC3	chr20:34129776-34145404	bloodPE	kidneyPE	OK	34.8059	38.263	0.0946954	-0.123291	0.901876	1.06213	no	FALSE
ERGIC3	chr20:34129776-34145404	bloodPE	musclePE	OK	34.8059	16.0772	-0.772384	1.01047	0.312269	0.647868	no	TRUE
FSTL5	chr4:162300103-163085186	bloodPE	brainPE	OK	0	3.69581	1.79769e+308	1.79769e+308	0.0300969	0.239173	no	FALSE
FSTL5	chr4:162300103-163085186	bloodPE	kidneyPE	OK	0	0.00265321	1.79769e+308	1.79769e+308	0.168087	0.532255	no	FALSE
FSTL5	chr4:162300103-163085186	bloodPE	musclePE	OK	0	0	0	0	1	1.03132	no	FALSE
GLYCTK	chr3:52321834-52329271	bloodPE	brainPE	OK	1.43127	0.138743	-2.33369	2.75871	0.00580296	0.0713257	no	TRUE
GLYCTK	chr3:52321834-52329271	bloodPE	kidneyPE	OK	1.43127	2.48782	0.552844	-0.732089	0.464114	0.807153	no	FALSE
GLYCTK	chr3:52321834-52329271	bloodPE	musclePE	OK	1.43127	0.210312	-1.91773	1.66604	0.0957053	0.45471	no	TRUE
GPR156	chr3:119885878-119963325	bloodPE	brainPE	OK	0	0.11397	1.79769e+308	1.79769e+308	0.103049	0.465293	no	FALSE
GPR156	chr3:119885878-119963325	bloodPE	kidneyPE	OK	0	0.0234372	1.79769e+308	1.79769e+308	0.128116	0.504592	no	FALSE
GPR156	chr3:119885878-119963325	bloodPE	musclePE	NOTEST	0	0	0	0	1	1	no	FALSE
GRIK2	chr6:101846903-102517957	bloodPE	brainPE	OK	0.0168543	4.49269	5.5856	-5.44483	5.19e-08	3.08e-06	yes	FALSE
GRIK2	chr6:101846903-102517957	bloodPE	kidneyPE	OK	0.0168543	0.50262	3.39523	-3.69683	0.000218311	0.0047969	yes	FALSE
GRIK2	chr6:101846903-102517957	bloodPE	musclePE	OK	0.0168543	0.117871	1.94498	-2.06494	0.0389284	0.282277	no	FALSE
KCTD1	chr18:24034875-24220308	bloodPE	brainPE	OK	0.809308	17.6907	3.08461	-3.19508	0.00139793	0.0226557	yes	FALSE
KCTD1	chr18:24034875-24220308	bloodPE	kidneyPE	OK	0.809308	18.6405	3.13691	-3.33899	0.000840842	0.0149289	yes	FALSE
KCTD1	chr18:24034875-24220308	bloodPE	musclePE	OK	0.809308	1.24456	0.430359	-0.444416	0.656742	0.946353	no	FALSE
LCTL	chr15:66791652-66858317	bloodPE	brainPE	OK	0	0.106399	1.79769e+308	1.79769e+308	0.182976	0.519603	no	FALSE
LCTL	chr15:66791652-66858317	bloodPE	kidneyPE	FAIL	0	0	0	0	1	1	no	FALSE
LCTL	chr15:66791652-66858317	bloodPE	musclePE	OK	0	0	0	0	1	1.05156	no	FALSE
MUTYH	chr1:45794913-45956840	bloodPE	brainPE	FAIL	0	0	0	0	1	1	no	FALSE
MUTYH	chr1:45794913-45956840	bloodPE	kidneyPE	FAIL	0	0	0	0	1	1	no	FALSE
MUTYH	chr1:45794913-45956840	bloodPE	musclePE	FAIL	0	0	0	0	1	1	no	FALSE
NPAS2	chr2:101436611-101613287	bloodPE	brainPE	OK	0.152661	5.61153	3.60436	-3.66397	0.000248339	0.00535168	yes	FALSE
NPAS2	chr2:101436611-101613287	bloodPE	kidneyPE	OK	0.152661	7.96792	3.95496	-4.25635	2.08e-05	0.000636025	yes	FALSE
NPAS2	chr2:101436611-101613287	bloodPE	musclePE	OK	0.152661	2.49209	2.79265	-2.93286	0.00335851	0.0462722	yes	FALSE
PARD3	chr10:34400096-35103923	bloodPE	brainPE	OK	0.608162	3.63078	1.78676	-2.88126	0.00396084	0.0528287	no	FALSE
PARD3	chr10:34400096-35103923	bloodPE	kidneyPE	OK	0.608162	6.91716	2.43132	-4.45674	8.32e-06	0.000285697	yes	FALSE
PARD3	chr10:34400096-35103923	bloodPE	musclePE	OK	0.608162	20.4701	3.51628	-5.61622	1.95e-08	1.26e-06	yes	FALSE
RASA2	chr3:141205924-141331197	bloodPE	brainPE	OK	5.30077	1.14035	-1.53652	1.89421	0.0581977	0.35726	no	TRUE
RASA2	chr3:141205924-141331197	bloodPE	kidneyPE	OK	5.30077	0.636387	-2.1198	2.42672	0.0152359	0.148145	no	TRUE
RASA2	chr3:141205924-141331197	bloodPE	musclePE	OK	5.30077	0.304948	-2.85546	1.8349	0.0665204	0.385305	no	TRUE
RRAGA	chr9:19049370-19051019	bloodPE	brainPE	OK	36.1925	53.2198	0.385579	-0.353803	0.723486	0.982991	no	FALSE
RRAGA	chr9:19049370-19051019	bloodPE	kidneyPE	OK	36.1925	38.4427	0.0603169	-0.0555659	0.955688	1.07868	no	FALSE
RRAGA	chr9:19049370-19051019	bloodPE	musclePE	OK	36.1925	39.5948	0.0898458	-0.082787	0.934021	1.07212	no	FALSE
SCGB3A1	chr5:180017104-180018487	bloodPE	brainPE	OK	2.42982	0	-1.79769e+308	-1.79769e+308	0.164325	0.534278	no	TRUE
SCGB3A1	chr5:180017104-180018487	bloodPE	kidneyPE	OK	2.42982	0.143183	-2.83145	1.75986	0.0784308	0.418044	no	TRUE
SCGB3A1	chr5:180017104-180018487	bloodPE	musclePE	OK	2.42982	0.0835859	-3.3697	2.06508	0.0389158	0.28226	no	TRUE
SCGB3A2	chr5:147258272-147261753	bloodPE	brainPE	OK	0.464064	0	-1.79769e+308	-1.79769e+308	0.184729	0.518235	no	TRUE
SCGB3A2	chr5:147258272-147261753	bloodPE	kidneyPE	OK	0.464064	0	-1.79769e+308	-1.79769e+308	0.184729	0.518065	no	TRUE
SCGB3A2	chr5:147258272-147261753	bloodPE	musclePE	OK	0.464064	0	-1.79769e+308	-1.79769e+308	0.184729	0.51815	no	TRUE
SLC9A3R2	chr16:2076886-2089026	bloodPE	brainPE	OK	0.307394	8.15316	3.27803	-3.49003	0.000482975	0.00936372	yes	FALSE
SLC9A3R2	chr16:2076886-2089026	bloodPE	kidneyPE	OK	0.307394	23.5818	4.3401	-4.66272	3.12e-06	0.000120659	yes	FALSE
SLC9A3R2	chr16:2076886-2089026	bloodPE	musclePE	OK	0.307394	6.09651	2.98734	-3.45608	0.000548091	0.010438	yes	FALSE
TLL1	chr4:166794408-167024993	bloodPE	brainPE	OK	0	0.373518	1.79769e+308	1.79769e+308	0.0455879	0.310647	no	FALSE
TLL1	chr4:166794408-167024993	bloodPE	kidneyPE	OK	0	0.573872	1.79769e+308	1.79769e+308	0.0425169	0.298092	no	FALSE
TLL1	chr4:166794408-167024993	bloodPE	musclePE	OK	0	0.306776	1.79769e+308	1.79769e+308	0.0462739	0.313647	no	FALSE
TPM4	chr19:16178315-16213813	bloodPE	brainPE	OK	86.4723	30.9674	-1.02689	0.964236	0.334928	0.674582	no	TRUE
TPM4	chr19:16178315-16213813	bloodPE	kidneyPE	OK	86.4723	74.042	-0.155192	0.149523	0.881141	1.05424	no	TRUE
TPM4	chr19:16178315-16213813	bloodPE	musclePE	OK	86.4723	14.6052	-1.77845	1.7849	0.0742772	0.40725	no	TRUE
