# Supplementary material for: Differential DNA methylation with age displays both common and dynamic features across human tissues that are influenced by CpG landscape
Source: Genome Biol. 2013 Sep 13;14(9):R102. doi: 10.1186/gb-2013-14-9-r102 (PMC4053985; doi:10.1186/gb-2013-14-9-r102)
Supplement: Additional file 21 — Brain unique ageCGs/genes only expressed within brain. [file gb-2013-14-9-r102-S21.xlsx]

## Sheet: Sheet1
gene_id	locus	sample_2	sample_1	status	value_1	value_2	ln.fold_change.	test_stat	p_value	q_value	significant	brain>tissue
BAZ2A	chr12:56915607-57030163	brainPE	bloodPE	OK	4.17351	19.3125	-1.532	2.32156	0.0202566	0.182229	no	FALSE
BAZ2A	chr12:56915607-57030163	brainPE	musclePE	FAIL	0	0	0	0	1	1	no	FALSE
BAZ2A	chr12:56915607-57030163	brainPE	kidneyPE	OK	4.17351	8.6218	0.725537	-1.16859	0.24257	0.552908	no	FALSE
C20orf79	chr20:18790381-18810808	brainPE	bloodPE	NOTEST	0	0	0	0	1	1	no	FALSE
C20orf79	chr20:18790381-18810808	brainPE	musclePE	NOTEST	0	0	0	0	1	1	no	FALSE
C20orf79	chr20:18790381-18810808	brainPE	kidneyPE	NOTEST	0	0	0	0	1	1	no	FALSE
C8G	chr9:139839696-139841426	brainPE	bloodPE	NOTEST	0.103269	0	1.79769e+308	1.79769e+308	0.20003	1	no	TRUE
C8G	chr9:139839696-139841426	brainPE	musclePE	OK	0.103269	0.155253	0.407723	-0.248533	0.803722	1.02146	no	FALSE
C8G	chr9:139839696-139841426	brainPE	kidneyPE	OK	0.103269	0.200451	0.663234	-0.406542	0.684344	0.96257	no	FALSE
C9	chr5:39284377-39364655	brainPE	bloodPE	NOTEST	0	0	0	0	1	1	no	FALSE
C9	chr5:39284377-39364655	brainPE	musclePE	NOTEST	0	0	0	0	1	1	no	FALSE
C9	chr5:39284377-39364655	brainPE	kidneyPE	OK	0	0.94515	1.79769e+308	1.79769e+308	0.148117	0.529881	no	FALSE
DAO	chr12:109252706-109294709	brainPE	bloodPE	OK	0.633182	0	1.79769e+308	1.79769e+308	0.0601379	0.363518	no	TRUE
DAO	chr12:109252706-109294709	brainPE	musclePE	OK	0.633182	0	-1.79769e+308	-1.79769e+308	0.0601379	0.363534	no	TRUE
DAO	chr12:109252706-109294709	brainPE	kidneyPE	OK	0.633182	2.09725	1.19762	-1.37169	0.170159	0.530419	no	FALSE
DYNLL2	chr17:56160778-56167618	brainPE	bloodPE	OK	138.76	55.1263	0.92312	-0.806506	0.419951	0.765603	no	TRUE
DYNLL2	chr17:56160778-56167618	brainPE	musclePE	OK	138.76	40.7293	-1.2258	1.07759	0.281217	0.608315	no	TRUE
DYNLL2	chr17:56160778-56167618	brainPE	kidneyPE	OK	138.76	67.3711	-0.72253	0.628329	0.529788	0.86084	no	TRUE
EPS15	chr1:51819933-51984995	brainPE	bloodPE	OK	49.0944	23.3046	0.745094	-0.861621	0.388896	0.734189	no	TRUE
EPS15	chr1:51819933-51984995	brainPE	musclePE	OK	49.0944	26.2366	-0.626589	0.716762	0.473521	0.815458	no	TRUE
EPS15	chr1:51819933-51984995	brainPE	kidneyPE	OK	49.0944	14.2302	-1.23838	1.4497	0.147141	0.529147	no	TRUE
F7	chr13:113760103-113774994	brainPE	bloodPE	OK	0.268522	0.0339964	2.06668	-0.631911	0.527445	0.859005	no	TRUE
F7	chr13:113760103-113774994	brainPE	musclePE	OK	0.268522	0	-1.79769e+308	-1.79769e+308	0.0589386	0.359578	no	TRUE
F7	chr13:113760103-113774994	brainPE	kidneyPE	OK	0.268522	0.061318	-1.47686	1.07573	0.282048	0.609253	no	TRUE
FKBP2	chr11:64008411-64011606	brainPE	bloodPE	OK	33.1807	9.98226	1.20116	-1.3472	0.177915	0.524452	no	TRUE
FKBP2	chr11:64008411-64011606	brainPE	musclePE	OK	33.1807	5.15537	-1.86193	1.70813	0.0876131	0.439191	no	TRUE
FKBP2	chr11:64008411-64011606	brainPE	kidneyPE	OK	33.1807	45.9219	0.324975	-0.383095	0.701649	0.972255	no	FALSE
GCN1L1	chr12:120565014-120632513	brainPE	bloodPE	OK	2.25337	6.15365	-1.00462	0.911852	0.361847	0.704815	no	FALSE
GCN1L1	chr12:120565014-120632513	brainPE	musclePE	OK	2.25337	22.016	2.27934	-1.95218	0.0509171	0.331058	no	FALSE
GCN1L1	chr12:120565014-120632513	brainPE	kidneyPE	OK	2.25337	5.35963	0.866467	-0.787338	0.431084	0.776418	no	FALSE
HCRTR1	chr1:32083299-32110477	brainPE	bloodPE	OK	0.0317143	0	1.79769e+308	1.79769e+308	0.204209	0.514886	no	TRUE
HCRTR1	chr1:32083299-32110477	brainPE	musclePE	OK	0.0317143	0.0592493	0.624986	-0.369385	0.711841	0.97768	no	FALSE
HCRTR1	chr1:32083299-32110477	brainPE	kidneyPE	OK	0.0317143	0.053068	0.514807	-0.307425	0.75852	1.00037	no	FALSE
IL15	chr4:142557752-142654611	brainPE	bloodPE	OK	0.0325919	2.70203	-4.41769	3.85888	0.000113906	0.00276477	yes	FALSE
IL15	chr4:142557752-142654611	brainPE	musclePE	OK	0.0325919	0.955655	3.37833	-2.898	0.00375546	0.0506031	no	FALSE
IL15	chr4:142557752-142654611	brainPE	kidneyPE	OK	0.0325919	0.732014	3.11174	-2.50472	0.0122549	0.126422	no	FALSE
MAP2K2	chr7:128766323-128768041	brainPE	bloodPE	OK	25.0246	39.7847	-0.463623	0.595004	0.551841	0.877122	no	FALSE
MAP2K2	chr7:128766323-128768041	brainPE	musclePE	OK	25.0246	55.1436	0.79008	-1.01523	0.309994	0.644921	no	FALSE
MAP2K2	chr7:128766323-128768041	brainPE	kidneyPE	OK	25.0246	24.7607	-0.0106017	0.0134354	0.98928	1.08807	no	TRUE
MAPK6	chr15:52311409-52358461	brainPE	bloodPE	OK	18.3999	6.28236	1.0746	-0.982045	0.326077	0.664526	no	TRUE
MAPK6	chr15:52311409-52358461	brainPE	musclePE	OK	18.3999	10.5009	-0.560881	0.515771	0.606015	0.914464	no	TRUE
MAPK6	chr15:52311409-52358461	brainPE	kidneyPE	OK	18.3999	8.33949	-0.791341	0.72707	0.467183	0.810016	no	TRUE
MYL4	chr17:45286426-45301044	brainPE	bloodPE	OK	0.0410703	0.170464	-1.42324	1.29877	0.194024	0.512701	no	FALSE
MYL4	chr17:45286426-45301044	brainPE	musclePE	OK	0.0410703	0.706693	2.84531	-2.42283	0.0154003	0.149319	no	FALSE
MYL4	chr17:45286426-45301044	brainPE	kidneyPE	OK	0.0410703	0.163035	1.37868	-1.25272	0.210306	0.515548	no	FALSE
PCDHB16	chr5:140560978-140565795	brainPE	bloodPE	OK	1.32464	0	1.79769e+308	1.79769e+308	0.133145	0.510504	no	TRUE
PCDHB16	chr5:140560978-140565795	brainPE	musclePE	OK	1.32464	0.677258	-0.670847	0.515409	0.606267	0.914633	no	TRUE
PCDHB16	chr5:140560978-140565795	brainPE	kidneyPE	OK	1.32464	1.3058	-0.0143255	0.0112978	0.990986	1.08857	no	TRUE
RCN3	chr19:50030873-50046889	brainPE	bloodPE	OK	1.28862	0.42378	1.11211	-0.786685	0.431467	0.77681	no	TRUE
RCN3	chr19:50030873-50046889	brainPE	musclePE	OK	1.28862	1.0447	-0.209835	0.152161	0.87906	1.05325	no	TRUE
RCN3	chr19:50030873-50046889	brainPE	kidneyPE	OK	1.28862	4.30568	1.20637	-0.921572	0.356752	0.699629	no	FALSE
RNF149	chr2:101887682-101925152	brainPE	bloodPE	OK	7.61827	81.1631	-2.36591	2.34333	0.0191125	0.174488	no	FALSE
RNF149	chr2:101887682-101925152	brainPE	musclePE	OK	7.61827	4.43176	-0.541752	0.57992	0.561969	0.884584	no	TRUE
RNF149	chr2:101887682-101925152	brainPE	kidneyPE	OK	7.61827	14.1735	0.620822	-0.672803	0.501073	0.837861	no	FALSE
SLC25A24	chr1:108677447-108742974	brainPE	bloodPE	OK	2.08918	18.3998	-2.17557	2.37555	0.0175229	0.163987	no	FALSE
SLC25A24	chr1:108677447-108742974	brainPE	musclePE	OK	2.08918	2.82915	0.303204	-0.311397	0.755499	0.998944	no	FALSE
SLC25A24	chr1:108677447-108742974	brainPE	kidneyPE	OK	2.08918	13.0833	1.83456	-1.84282	0.065356	0.381471	no	FALSE
SLC29A3	chr10:73079008-73123145	brainPE	bloodPE	OK	0.868627	4.41075	-1.62489	2.03465	0.041886	0.295062	no	FALSE
SLC29A3	chr10:73079008-73123145	brainPE	musclePE	OK	0.868627	0.553813	-0.450087	0.470085	0.638294	0.936133	no	TRUE
SLC29A3	chr10:73079008-73123145	brainPE	kidneyPE	OK	0.868627	1.97438	0.821097	-0.985005	0.324621	0.662695	no	FALSE
SNAP29	chr22:21213290-21245499	brainPE	bloodPE	OK	6.6065	13.0222	-0.678602	0.622354	0.533709	0.863841	no	FALSE
SNAP29	chr22:21213290-21245499	brainPE	musclePE	OK	6.6065	8.40908	0.241258	-0.221432	0.824756	1.03104	no	FALSE
SNAP29	chr22:21213290-21245499	brainPE	kidneyPE	OK	6.6065	5.71858	-0.144332	0.131448	0.895421	1.06003	no	TRUE
TCF7	chr5:133450400-133483919	brainPE	bloodPE	OK	0.270235	93.6947	-5.8485	5.23173	1.68e-07	8.89e-06	yes	FALSE
TCF7	chr5:133450400-133483919	brainPE	musclePE	OK	0.270235	0.0603795	-1.49864	1.15215	0.249259	0.562736	no	TRUE
TCF7	chr5:133450400-133483919	brainPE	kidneyPE	OK	0.270235	0.540197	0.692642	-0.644289	0.519388	0.852869	no	FALSE
TEX9	chr15:56657642-56757335	brainPE	bloodPE	OK	1.04508	0.347815	1.10017	-1.0573	0.290375	0.620015	no	TRUE
TEX9	chr15:56657642-56757335	brainPE	musclePE	OK	1.04508	0.124187	-2.13006	2.10898	0.0349463	0.263501	no	TRUE
TEX9	chr15:56657642-56757335	brainPE	kidneyPE	OK	1.04508	1.4539	0.330162	-0.406594	0.684306	0.962547	no	FALSE
WDR72	chr15:53805936-54051859	brainPE	bloodPE	OK	0.0144235	0	1.79769e+308	1.79769e+308	0.126927	0.502882	no	TRUE
WDR72	chr15:53805936-54051859	brainPE	musclePE	OK	0.0144235	0	-1.79769e+308	-1.79769e+308	0.126927	0.502868	no	TRUE
WDR72	chr15:53805936-54051859	brainPE	kidneyPE	OK	0.0144235	36.2143	7.82835	-7.38613	1.51e-13	2.01e-11	yes	FALSE
