# Supplementary material for: Differential DNA methylation with age displays both common and dynamic features across human tissues that are influenced by CpG landscape
Source: Genome Biol. 2013 Sep 13;14(9):R102. doi: 10.1186/gb-2013-14-9-r102 (PMC4053985; doi:10.1186/gb-2013-14-9-r102)
Supplement: Additional file 22 — Kidney unique ageCGs/genes only expressed within kidney. [file gb-2013-14-9-r102-S22.xlsx]

## Sheet: Sheet1
gene_id	locus	sample_1	sample_2	status	value_1	value_2	ln.fold_change.	test_stat	p_value	q_value	significant	kidney>tissue
A2BP1	chr16:6069130-7763340	kidneyPE	bloodPE	OK	0.0855729	0	1.79769e+308	1.79769e+308	0.0426724	0.298707	no	TRUE
A2BP1	chr16:6069130-7763340	kidneyPE	brainPE	OK	0.0855729	49.3413	-6.35715	6.90799	4.92e-12	5.55e-10	yes	FALSE
A2BP1	chr16:6069130-7763340	kidneyPE	musclePE	OK	0.0855729	43.9085	6.24049	-7.81212	5.55e-15	8.3e-13	yes	FALSE
ABCG2	chr4:89011415-89152474	kidneyPE	bloodPE	OK	1.75976	1.0158	0.5495	-0.549149	0.582903	0.898923	no	TRUE
ABCG2	chr4:89011415-89152474	kidneyPE	brainPE	OK	1.75976	3.93081	-0.803669	0.972405	0.330849	0.669962	no	FALSE
ABCG2	chr4:89011415-89152474	kidneyPE	musclePE	OK	1.75976	0.124552	-2.64821	2.93144	0.00337397	0.046415	yes	TRUE
ACD	chr16:67679028-67694718	kidneyPE	bloodPE	FAIL	0	0	0	0	1	1	no	FALSE
ACD	chr16:67679028-67694718	kidneyPE	brainPE	FAIL	0	0	0	0	1	1	no	FALSE
ACD	chr16:67679028-67694718	kidneyPE	musclePE	FAIL	0	0	0	0	1	1	no	FALSE
ADAMTSL1	chr9:18474102-18910945	kidneyPE	bloodPE	OK	1.12847	0	1.79769e+308	1.79769e+308	0.0462724	0.313684	no	TRUE
ADAMTSL1	chr9:18474102-18910945	kidneyPE	brainPE	OK	1.12847	0.358936	1.14547	-1.14133	0.253733	0.56901	no	TRUE
ADAMTSL1	chr9:18474102-18910945	kidneyPE	musclePE	OK	1.12847	0.062484	-2.89371	2.9063	0.00365727	0.0495194	yes	TRUE
AEBP1	chr7:44143958-44154158	kidneyPE	bloodPE	OK	29.919	1.48994	2.99976	-3.37888	0.00072781	0.0132158	yes	TRUE
AEBP1	chr7:44143958-44154158	kidneyPE	brainPE	OK	29.919	12.4169	0.879434	-1.10604	0.268709	0.590478	no	TRUE
AEBP1	chr7:44143958-44154158	kidneyPE	musclePE	OK	29.919	7.95339	-1.3249	1.73766	0.0822714	0.427002	no	TRUE
ALDOC	chr17:26900132-26903951	kidneyPE	bloodPE	OK	2.06051	7.25446	-1.25866	1.06303	0.28777	0.61667	no	FALSE
ALDOC	chr17:26900132-26903951	kidneyPE	brainPE	OK	2.06051	200.358	-4.57715	3.66842	0.000244056	0.00526938	yes	FALSE
ALDOC	chr17:26900132-26903951	kidneyPE	musclePE	OK	2.06051	1.22199	-0.52247	0.429823	0.667324	0.952578	no	TRUE
ALPK3	chr15:85359909-85416711	kidneyPE	bloodPE	OK	0.688361	0.00664447	4.64053	-3.18006	0.00147245	0.0236472	yes	TRUE
ALPK3	chr15:85359909-85416711	kidneyPE	brainPE	OK	0.688361	0.388545	0.571904	-0.448443	0.653833	0.944823	no	TRUE
ALPK3	chr15:85359909-85416711	kidneyPE	musclePE	OK	0.688361	42.1178	4.11391	-3.10341	0.00191302	0.0293891	yes	FALSE
ANGPTL5	chr11:101761404-101871791	kidneyPE	bloodPE	OK	0.0333745	0	1.79769e+308	1.79769e+308	0.195755	0.512793	no	TRUE
ANGPTL5	chr11:101761404-101871791	kidneyPE	brainPE	OK	0.0333745	0.175471	-1.65968	1.05377	0.29199	0.622159	no	FALSE
ANGPTL5	chr11:101761404-101871791	kidneyPE	musclePE	OK	0.0333745	0.0106649	-1.14083	0.66109	0.508555	0.844295	no	TRUE
ANGPTL6	chr19:10196804-10213425	kidneyPE	bloodPE	OK	0	0.265939	-1.79769e+308	-1.79769e+308	0.170639	0.530584	no	FALSE
ANGPTL6	chr19:10196804-10213425	kidneyPE	brainPE	FAIL	0	0	0	0	1	1	no	FALSE
ANGPTL6	chr19:10196804-10213425	kidneyPE	musclePE	OK	0	0.0405506	1.79769e+308	1.79769e+308	0.20085	0.513477	no	FALSE
AOC2	chr17:40996607-41002722	kidneyPE	bloodPE	OK	0.436458	0.209275	0.735041	-0.568101	0.569966	0.890157	no	TRUE
AOC2	chr17:40996607-41002722	kidneyPE	brainPE	OK	0.436458	0.615459	-0.343678	0.299653	0.764442	1.0032	no	FALSE
AOC2	chr17:40996607-41002722	kidneyPE	musclePE	OK	0.436458	0.199442	-0.783166	0.672921	0.500997	0.837776	no	TRUE
APBA3	chr19:3750769-3761673	kidneyPE	bloodPE	OK	1.91777	3.13657	-0.491967	0.405716	0.684951	0.962869	no	FALSE
APBA3	chr19:3750769-3761673	kidneyPE	brainPE	OK	1.91777	0.385894	1.60336	-1.26108	0.20728	0.515285	no	TRUE
APBA3	chr19:3750769-3761673	kidneyPE	musclePE	OK	1.91777	3.3454	0.556424	-0.46683	0.640622	0.937553	no	FALSE
ARFRP1	chr20:62289645-62370459	kidneyPE	bloodPE	FAIL	0	0	0	0	1	1	no	FALSE
ARFRP1	chr20:62289645-62370459	kidneyPE	brainPE	FAIL	0	0	0	0	1	1	no	FALSE
ARFRP1	chr20:62289645-62370459	kidneyPE	musclePE	FAIL	0	0	0	0	1	1	no	FALSE
ARID3A	chr19:926035-972791	kidneyPE	bloodPE	OK	0.793555	4.90583	-1.82166	1.44062	0.149692	0.531699	no	FALSE
ARID3A	chr19:926035-972791	kidneyPE	brainPE	OK	0.793555	0.21927	1.28622	-0.90799	0.363884	0.707108	no	TRUE
ARID3A	chr19:926035-972791	kidneyPE	musclePE	OK	0.793555	0.31579	-0.921446	0.657903	0.510601	0.845749	no	TRUE
ARVCF	chr22:19863038-20004309	kidneyPE	bloodPE	OK	0.146057	0.0343732	1.44672	-1.21581	0.224058	0.527895	no	TRUE
ARVCF	chr22:19863038-20004309	kidneyPE	brainPE	FAIL	0	0	0	0	1	1	no	FALSE
ARVCF	chr22:19863038-20004309	kidneyPE	musclePE	FAIL	0	0	0	0	1	1	no	FALSE
BET1L	chr11:202922-207422	kidneyPE	bloodPE	OK	12.7934	18.6604	-0.377475	0.367589	0.71318	0.97827	no	FALSE
BET1L	chr11:202922-207422	kidneyPE	brainPE	OK	12.7934	3.70821	1.23838	-1.18256	0.236982	0.544677	no	TRUE
BET1L	chr11:202922-207422	kidneyPE	musclePE	OK	12.7934	4.03596	-1.15368	1.06969	0.28476	0.612766	no	TRUE
BTG3	chr21:18965968-18985268	kidneyPE	bloodPE	OK	10.9658	3.57308	1.12135	-0.929219	0.352776	0.695365	no	TRUE
BTG3	chr21:18965968-18985268	kidneyPE	brainPE	OK	10.9658	13.2123	-0.186366	0.164913	0.869012	1.04918	no	FALSE
BTG3	chr21:18965968-18985268	kidneyPE	musclePE	OK	10.9658	1.04389	-2.35183	1.92255	0.0545372	0.344702	no	TRUE
C19orf24	chr19:1275518-1279242	kidneyPE	bloodPE	OK	10.122	13.9265	-0.319085	0.336645	0.736384	0.989531	no	FALSE
C19orf24	chr19:1275518-1279242	kidneyPE	brainPE	OK	10.122	3.38048	1.09669	-1.03903	0.298791	0.630963	no	TRUE
C19orf24	chr19:1275518-1279242	kidneyPE	musclePE	OK	10.122	3.14634	-1.16847	1.1891	0.234398	0.541134	no	TRUE
C1orf88	chr1:111889193-111895639	kidneyPE	bloodPE	OK	2.39877	0.0176993	4.90919	-5.52824	3.23e-08	2.01e-06	yes	TRUE
C1orf88	chr1:111889193-111895639	kidneyPE	brainPE	OK	2.39877	3.60744	-0.408042	0.470281	0.638154	0.936038	no	FALSE
C1orf88	chr1:111889193-111895639	kidneyPE	musclePE	OK	2.39877	0.0119212	-5.30439	5.42624	5.76e-08	3.39e-06	yes	TRUE
C1RL	chr12:7247149-7274446	kidneyPE	bloodPE	OK	16.6176	9.74316	0.533898	-0.542167	0.587703	0.902424	no	TRUE
C1RL	chr12:7247149-7274446	kidneyPE	brainPE	OK	16.6176	2.82026	1.77363	-1.89245	0.0584312	0.357776	no	TRUE
C1RL	chr12:7247149-7274446	kidneyPE	musclePE	OK	16.6176	3.27023	-1.6256	1.61587	0.106123	0.469459	no	TRUE
CAMK2N1	chr1:20808883-20812728	kidneyPE	bloodPE	OK	71.3401	2.01119	3.56873	-3.75945	0.00017029	0.00389134	yes	TRUE
CAMK2N1	chr1:20808883-20812728	kidneyPE	brainPE	OK	71.3401	267.368	-1.32117	1.40182	0.160969	0.533964	no	FALSE
CAMK2N1	chr1:20808883-20812728	kidneyPE	musclePE	OK	71.3401	3.11784	-3.13032	3.39891	0.000676551	0.0124422	yes	TRUE
CBLN4	chr20:54572495-54580012	kidneyPE	bloodPE	OK	0.538713	0	1.79769e+308	1.79769e+308	0.157484	0.537681	no	TRUE
CBLN4	chr20:54572495-54580012	kidneyPE	brainPE	OK	0.538713	6.25004	-2.45116	1.90542	0.0567252	0.352305	no	FALSE
CBLN4	chr20:54572495-54580012	kidneyPE	musclePE	OK	0.538713	0	-1.79769e+308	-1.79769e+308	0.157484	0.537721	no	TRUE
CBX4	chr17:77806954-77813213	kidneyPE	bloodPE	OK	3.75101	11.9841	-1.16155	1.01321	0.31096	0.646122	no	FALSE
CBX4	chr17:77806954-77813213	kidneyPE	brainPE	OK	3.75101	7.23003	-0.656217	0.562503	0.573774	0.892796	no	FALSE
CBX4	chr17:77806954-77813213	kidneyPE	musclePE	OK	3.75101	0.887876	-1.44095	1.12062	0.262452	0.581733	no	TRUE
CCDC64	chr12:120427646-120532299	kidneyPE	bloodPE	OK	28.162	3.74787	2.01679	-2.74381	0.00607305	0.0737561	no	TRUE
CCDC64	chr12:120427646-120532299	kidneyPE	brainPE	OK	28.162	2.57031	2.39395	-3.21817	0.00129011	0.0212537	yes	TRUE
CCDC64	chr12:120427646-120532299	kidneyPE	musclePE	OK	28.162	0	-1.79769e+308	-1.79769e+308	0.0108282	0.114861	no	TRUE
CCK	chr3:42299316-42307662	kidneyPE	bloodPE	OK	0.0780624	0.0492685	0.460224	-0.36585	0.714477	0.97884	no	TRUE
CCK	chr3:42299316-42307662	kidneyPE	brainPE	OK	0.0780624	57.5509	-6.60292	5.74791	9.04e-09	6.25e-07	yes	FALSE
CCK	chr3:42299316-42307662	kidneyPE	musclePE	OK	0.0780624	0	-1.79769e+308	-1.79769e+308	0.126768	0.502542	no	TRUE
CD5	chr11:60869928-60895321	kidneyPE	bloodPE	OK	0.0954421	23.5724	-5.50931	4.17348	3e-05	0.000871527	yes	FALSE
CD5	chr11:60869928-60895321	kidneyPE	brainPE	OK	0.0954421	0.109958	-0.141582	0.0937064	0.925342	1.06955	no	FALSE
CD5	chr11:60869928-60895321	kidneyPE	musclePE	OK	0.0954421	0.044951	-0.752948	0.487058	0.626217	0.928277	no	TRUE
CD6	chr11:60739113-60787846	kidneyPE	bloodPE	OK	0.128577	21.2524	-5.1077	5.53755	3.07e-08	1.91e-06	yes	FALSE
CD6	chr11:60739113-60787846	kidneyPE	brainPE	OK	0.128577	0.144926	-0.119701	0.12572	0.899954	1.06163	no	FALSE
CD6	chr11:60739113-60787846	kidneyPE	musclePE	OK	0.128577	0	-1.79769e+308	-1.79769e+308	0.0645133	0.378623	no	TRUE
CHAC1	chr15:41245634-41248717	kidneyPE	bloodPE	OK	1.63344	0.183404	2.18676	-1.80922	0.0704167	0.396737	no	TRUE
CHAC1	chr15:41245634-41248717	kidneyPE	brainPE	OK	1.63344	1.62723	0.0038117	-0.0029515	0.997645	1.08997	no	TRUE
CHAC1	chr15:41245634-41248717	kidneyPE	musclePE	OK	1.63344	10.0262	1.81451	-1.4979	0.13416	0.511696	no	FALSE
CHN1	chr2:175664040-175870170	kidneyPE	bloodPE	OK	1.98276	1.31159	0.41325	-0.369019	0.712113	0.977808	no	TRUE
CHN1	chr2:175664040-175870170	kidneyPE	brainPE	OK	1.98276	354.685	-5.18674	4.27018	1.95e-05	0.000602288	yes	FALSE
CHN1	chr2:175664040-175870170	kidneyPE	musclePE	OK	1.98276	0.681183	-1.06841	1.10426	0.26948	0.591628	no	TRUE
CLEC2B	chr12:10004970-10022458	kidneyPE	bloodPE	OK	1.8045	15.7215	-2.16474	1.78227	0.0747046	0.408381	no	FALSE
CLEC2B	chr12:10004970-10022458	kidneyPE	brainPE	OK	1.8045	0.946921	0.644823	-0.474	0.6355	0.934422	no	TRUE
CLEC2B	chr12:10004970-10022458	kidneyPE	musclePE	OK	1.8045	3.18062	0.566792	-0.436675	0.662347	0.949702	no	FALSE
CNOT7	chr8:17086738-17104387	kidneyPE	bloodPE	OK	22.1309	38.9411	-0.565077	0.653003	0.513754	0.848442	no	FALSE
CNOT7	chr8:17086738-17104387	kidneyPE	brainPE	OK	22.1309	22.7539	-0.0277633	0.0315731	0.974813	1.08466	no	FALSE
CNOT7	chr8:17086738-17104387	kidneyPE	musclePE	OK	22.1309	23.6405	0.0659893	-0.0742743	0.940792	1.07409	no	FALSE
CNR2	chr1:24200459-24239817	kidneyPE	bloodPE	OK	0	2.75967	-1.79769e+308	-1.79769e+308	0.137351	0.5164	no	FALSE
CNR2	chr1:24200459-24239817	kidneyPE	brainPE	OK	0	0	0	0	1	1.04841	no	FALSE
CNR2	chr1:24200459-24239817	kidneyPE	musclePE	OK	0	0	0	0	1	1.06513	no	FALSE
COL18A1	chr21:46825095-46964325	kidneyPE	bloodPE	FAIL	0	0	0	0	1	1	no	FALSE
COL18A1	chr21:46825095-46964325	kidneyPE	brainPE	OK	38.0286	2.09369	2.89941	-3.97523	7.03e-05	0.00182463	yes	TRUE
COL18A1	chr21:46825095-46964325	kidneyPE	musclePE	FAIL	0	0	0	0	1	1	no	FALSE
COL6A1	chr21:47401661-47424963	kidneyPE	bloodPE	OK	14.6552	0.15663	4.53866	-4.95888	7.09e-07	3.23e-05	yes	TRUE
COL6A1	chr21:47401661-47424963	kidneyPE	brainPE	OK	14.6552	4.33608	1.21782	-1.51989	0.128538	0.505104	no	TRUE
COL6A1	chr21:47401661-47424963	kidneyPE	musclePE	OK	14.6552	13.9456	-0.0496303	0.0670897	0.94651	1.07574	no	TRUE
COL6A3	chr2:238232653-238322850	kidneyPE	bloodPE	OK	9.57007	0.516697	2.91894	-3.27401	0.00106033	0.0180968	yes	TRUE
COL6A3	chr2:238232653-238322850	kidneyPE	brainPE	FAIL	0	0	0	0	1	1	no	FALSE
COL6A3	chr2:238232653-238322850	kidneyPE	musclePE	OK	9.57007	13.4022	0.336776	-0.453264	0.650358	0.942783	no	FALSE
CPD	chr17:28705982-28795699	kidneyPE	bloodPE	OK	17.4142	25.6799	-0.388422	0.578981	0.562602	0.884979	no	FALSE
CPD	chr17:28705982-28795699	kidneyPE	brainPE	OK	17.4142	13.3734	0.264015	-0.333413	0.738823	0.990849	no	TRUE
CPD	chr17:28705982-28795699	kidneyPE	musclePE	OK	17.4142	5.85984	-1.08916	1.58896	0.112068	0.479623	no	TRUE
CPNE4	chr3:131253582-132004254	kidneyPE	bloodPE	OK	0.0535339	0.172307	-1.16896	0.484348	0.628139	0.929592	no	FALSE
CPNE4	chr3:131253582-132004254	kidneyPE	brainPE	OK	0.0535339	9.9838	-5.2284	6.60849	3.88e-11	3.85e-09	yes	FALSE
CPNE4	chr3:131253582-132004254	kidneyPE	musclePE	OK	0.0535339	0	-1.79769e+308	-1.79769e+308	0.051486	0.333234	no	TRUE
CPT1B	chr22:51007289-51021428	kidneyPE	bloodPE	FAIL	0	0	0	0	1	1	no	FALSE
CPT1B	chr22:51007289-51021428	kidneyPE	brainPE	OK	1.86091	1.5837	0.161305	-0.244453	0.80688	1.0231	no	TRUE
CPT1B	chr22:51007289-51021428	kidneyPE	musclePE	OK	1.86091	19.8278	2.36602	-3.70171	0.000214154	0.00471619	yes	FALSE
CSF1R	chr5:149432853-149535422	kidneyPE	bloodPE	FAIL	0	0	0	0	1	1	no	FALSE
CSF1R	chr5:149432853-149535422	kidneyPE	brainPE	OK	6.24396	5.25679	0.172095	-0.22239	0.82401	1.03079	no	TRUE
CSF1R	chr5:149432853-149535422	kidneyPE	musclePE	OK	6.24396	1.5445	-1.39692	1.74225	0.0814653	0.424722	no	TRUE
CSF2RB	chr22:37309673-37336477	kidneyPE	bloodPE	OK	0.452624	51.095	-4.72638	4.83365	1.34e-06	5.69e-05	yes	FALSE
CSF2RB	chr22:37309673-37336477	kidneyPE	brainPE	OK	0.452624	0.509901	-0.119155	0.118339	0.905799	1.06329	no	FALSE
CSF2RB	chr22:37309673-37336477	kidneyPE	musclePE	OK	0.452624	0.104705	-1.46391	1.40489	0.160055	0.533784	no	TRUE
CSNK2B	chr6_ssto_hap7:2960664-2971032	kidneyPE	bloodPE	NOTEST	23.0816	29.753	-0.253895	0.233244	0.815572	1	no	FALSE
CSNK2B	chr6_ssto_hap7:2960664-2971032	kidneyPE	brainPE	NOTEST	23.0816	17.9031	0.254058	-0.230374	0.817801	1	no	TRUE
CSNK2B	chr6_ssto_hap7:2960664-2971032	kidneyPE	musclePE	NOTEST	23.0816	44.7664	0.662423	-0.612253	0.54037	1	no	FALSE
CST6	chr11:65778953-65780975	kidneyPE	bloodPE	OK	0.613267	0	1.79769e+308	1.79769e+308	0.176386	0.525088	no	TRUE
CST6	chr11:65778953-65780975	kidneyPE	brainPE	OK	0.613267	0.071179	2.1536	-1.29333	0.195897	0.51284	no	TRUE
CST6	chr11:65778953-65780975	kidneyPE	musclePE	OK	0.613267	0.00839576	-4.29107	2.92097	0.00348944	0.0477056	yes	TRUE
DBT	chr1:100652477-100715409	kidneyPE	bloodPE	OK	5.00561	1.94365	0.94599	-0.885376	0.375954	0.720752	no	TRUE
DBT	chr1:100652477-100715409	kidneyPE	brainPE	OK	5.00561	2.74728	0.599946	-0.623964	0.532651	0.86308	no	TRUE
DBT	chr1:100652477-100715409	kidneyPE	musclePE	OK	5.00561	2.50643	-0.691697	0.702721	0.482229	0.823777	no	TRUE
DDX31	chr9:135469674-135565468	kidneyPE	bloodPE	OK	1.91602	2.68315	-0.336743	0.344086	0.730782	0.986457	no	FALSE
DDX31	chr9:135469674-135565468	kidneyPE	brainPE	OK	1.91602	0.528672	1.28764	-1.21533	0.224241	0.528117	no	TRUE
DDX31	chr9:135469674-135565468	kidneyPE	musclePE	OK	1.91602	1.86151	-0.0288638	0.0254934	0.979661	1.08576	no	TRUE
DNAJC5	chr20:62526516-62601218	kidneyPE	bloodPE	OK	9.43456	19.6472	-0.733557	0.67309	0.50089	0.837668	no	FALSE
DNAJC5	chr20:62526516-62601218	kidneyPE	brainPE	OK	9.43456	17.1579	-0.59808	0.552493	0.580611	0.897546	no	FALSE
DNAJC5	chr20:62526516-62601218	kidneyPE	musclePE	OK	9.43456	4.319	-0.781356	0.699244	0.484399	0.825491	no	TRUE
DPM1	chr20:49551403-49575060	kidneyPE	bloodPE	OK	20.946	16.7744	0.222095	-0.216216	0.828819	1.03278	no	TRUE
DPM1	chr20:49551403-49575060	kidneyPE	brainPE	OK	20.946	13.3491	0.450502	-0.414121	0.678785	0.959414	no	TRUE
DPM1	chr20:49551403-49575060	kidneyPE	musclePE	OK	20.946	7.5054	-1.02633	1.03219	0.301983	0.634896	no	TRUE
DPM2	chr9:130697372-130700763	kidneyPE	bloodPE	OK	10.1931	5.31999	0.650238	-0.545549	0.585376	0.900632	no	TRUE
DPM2	chr9:130697372-130700763	kidneyPE	brainPE	OK	10.1931	3.53108	1.06011	-0.864506	0.38731	0.732581	no	TRUE
DPM2	chr9:130697372-130700763	kidneyPE	musclePE	OK	10.1931	3.63652	-1.03068	0.845851	0.397636	0.743455	no	TRUE
DSC1	chr18:28709214-28742819	kidneyPE	bloodPE	OK	0	0.847409	-1.79769e+308	-1.79769e+308	0.0770129	0.414448	no	FALSE
DSC1	chr18:28709214-28742819	kidneyPE	brainPE	OK	0	0.039574	-1.79769e+308	-1.79769e+308	0.152721	0.534442	no	FALSE
DSC1	chr18:28709214-28742819	kidneyPE	musclePE	OK	0	0	0	0	1	1.06755	no	FALSE
EHD3	chr2:31456878-31491259	kidneyPE	bloodPE	OK	5.44961	6.11559	-0.115297	0.107382	0.914486	1.06563	no	FALSE
EHD3	chr2:31456878-31491259	kidneyPE	brainPE	OK	5.44961	21.5017	-1.37259	1.35726	0.174698	0.525976	no	FALSE
EHD3	chr2:31456878-31491259	kidneyPE	musclePE	OK	5.44961	0.83462	-1.87632	1.73818	0.082179	0.426765	no	TRUE
ESPL1	chr12:53662081-53687427	kidneyPE	bloodPE	OK	0.250196	0.0426041	1.7703	-1.64829	0.0992929	0.459062	no	TRUE
ESPL1	chr12:53662081-53687427	kidneyPE	brainPE	OK	0.250196	0.0145564	2.84422	-2.52312	0.0116318	0.121508	no	TRUE
ESPL1	chr12:53662081-53687427	kidneyPE	musclePE	OK	0.250196	0	-1.79769e+308	-1.79769e+308	0.0840662	0.431238	no	TRUE
FAM38A	chr16:88772889-88851375	kidneyPE	bloodPE	OK	7.04531	5.98923	0.162399	-0.252013	0.801031	1.02045	no	TRUE
FAM38A	chr16:88772889-88851375	kidneyPE	brainPE	OK	7.04531	1.05091	1.90271	-2.58486	0.00974176	0.106021	no	TRUE
FAM38A	chr16:88772889-88851375	kidneyPE	musclePE	OK	7.04531	0.498279	-2.64896	3.50415	0.000458066	0.00896219	yes	TRUE
FBLN1	chr22:45898717-45998697	kidneyPE	bloodPE	OK	21.4236	0.141502	5.01993	-6.15182	7.66e-10	6.35e-08	yes	TRUE
FBLN1	chr22:45898717-45998697	kidneyPE	brainPE	OK	21.4236	8.01189	0.983565	-1.26593	0.205537	0.51435	no	TRUE
FBLN1	chr22:45898717-45998697	kidneyPE	musclePE	OK	21.4236	15.05	-0.353114	0.511696	0.608864	0.916314	no	TRUE
GALNT5	chr2:158114338-158167912	kidneyPE	bloodPE	OK	0.0867037	0	1.79769e+308	1.79769e+308	0.105347	0.468272	no	TRUE
GALNT5	chr2:158114338-158167912	kidneyPE	brainPE	OK	0.0867037	0.0273496	1.15379	-0.975667	0.329229	0.668049	no	TRUE
GALNT5	chr2:158114338-158167912	kidneyPE	musclePE	OK	0.0867037	0	-1.79769e+308	-1.79769e+308	0.105347	0.468257	no	TRUE
GIMAP2	chr7:150382792-150418251	kidneyPE	bloodPE	OK	4.47567	90.9629	-3.0118	2.49149	0.0127207	0.129903	no	FALSE
GIMAP2	chr7:150382792-150418251	kidneyPE	brainPE	OK	4.47567	0.724898	1.82038	-1.34196	0.17961	0.522792	no	TRUE
GIMAP2	chr7:150382792-150418251	kidneyPE	musclePE	OK	4.47567	0.339138	-2.58	1.8652	0.0621528	0.370032	no	TRUE
GPR12	chr13:27329339-27334922	kidneyPE	bloodPE	NOTEST	0	0	0	0	1	1	no	FALSE
GPR12	chr13:27329339-27334922	kidneyPE	brainPE	OK	0	5.47703	-1.79769e+308	-1.79769e+308	0.0976098	0.457019	no	FALSE
GPR12	chr13:27329339-27334922	kidneyPE	musclePE	NOTEST	0	0	0	0	1	1	no	FALSE
GPR88	chr1:101003726-101007582	kidneyPE	bloodPE	OK	0.00753437	0.154236	-3.01901	1.8417	0.0655188	0.381981	no	FALSE
GPR88	chr1:101003726-101007582	kidneyPE	brainPE	OK	0.00753437	1.87453	-5.51664	3.54257	0.000396242	0.00791354	yes	FALSE
GPR88	chr1:101003726-101007582	kidneyPE	musclePE	OK	0.00753437	0.133699	2.87612	-1.74801	0.0804628	0.42204	no	FALSE
GPT2	chr16:46918306-46965200	kidneyPE	bloodPE	OK	5.51604	0.676485	2.0985	-2.46629	0.0136522	0.136667	no	TRUE
GPT2	chr16:46918306-46965200	kidneyPE	brainPE	OK	5.51604	12.3562	-0.806501	1.08536	0.277764	0.603588	no	FALSE
GPT2	chr16:46918306-46965200	kidneyPE	musclePE	OK	5.51604	10.2122	0.615928	-0.68895	0.490855	0.830422	no	FALSE
GRM2	chr3:51741079-51752623	kidneyPE	bloodPE	OK	0.00761312	0.0370332	-1.58194	1.4436	0.148851	0.530796	no	FALSE
GRM2	chr3:51741079-51752623	kidneyPE	brainPE	OK	0.00761312	0.464178	-4.11039	4.05625	4.99e-05	0.00135728	yes	FALSE
GRM2	chr3:51741079-51752623	kidneyPE	musclePE	OK	0.00761312	0	-1.79769e+308	-1.79769e+308	0.0790392	0.418965	no	TRUE
GSTK1	chr7:142960520-142966221	kidneyPE	bloodPE	OK	51.9092	90.6905	-0.557956	0.680689	0.496068	0.834591	no	FALSE
GSTK1	chr7:142960520-142966221	kidneyPE	brainPE	OK	51.9092	10.5934	1.58927	-2.02012	0.0433711	0.301558	no	TRUE
GSTK1	chr7:142960520-142966221	kidneyPE	musclePE	OK	51.9092	19.247	-0.992143	1.10399	0.269599	0.591814	no	TRUE
HCN2	chr19:589891-617157	kidneyPE	bloodPE	OK	0.349018	0.278605	0.225326	-0.158466	0.87409	1.05131	no	TRUE
HCN2	chr19:589891-617157	kidneyPE	brainPE	OK	0.349018	13.0518	-3.62156	2.87762	0.00400687	0.0532812	no	FALSE
HCN2	chr19:589891-617157	kidneyPE	musclePE	OK	0.349018	0.0188675	-2.91768	1.87922	0.0602139	0.363607	no	TRUE
HIST1H3E	chr6:26224425-26226589	kidneyPE	bloodPE	OK	0.0837034	0.0912156	-0.0859467	0.0475679	0.962061	1.08084	no	FALSE
HIST1H3E	chr6:26224425-26226589	kidneyPE	brainPE	OK	0.0837034	0	1.79769e+308	1.79769e+308	0.219964	0.523341	no	TRUE
HIST1H3E	chr6:26224425-26226589	kidneyPE	musclePE	OK	0.0837034	0.0662304	-0.234139	0.128382	0.897847	1.06069	no	TRUE
HSD17B6	chr12:57157106-57181574	kidneyPE	bloodPE	OK	1.27699	0.198557	1.86119	-1.27896	0.200911	0.513528	no	TRUE
HSD17B6	chr12:57157106-57181574	kidneyPE	brainPE	OK	1.27699	4.31274	-1.21707	0.911848	0.361849	0.704809	no	FALSE
HSD17B6	chr12:57157106-57181574	kidneyPE	musclePE	OK	1.27699	0.40995	-1.13623	0.796551	0.425712	0.771349	no	TRUE
ICK	chr6:52866096-52926600	kidneyPE	bloodPE	OK	2.16176	5.05944	-0.850336	0.782975	0.433642	0.779033	no	FALSE
ICK	chr6:52866096-52926600	kidneyPE	brainPE	OK	2.16176	5.43513	-0.921963	0.858896	0.390398	0.735956	no	FALSE
ICK	chr6:52866096-52926600	kidneyPE	musclePE	OK	2.16176	1.76664	-0.201843	0.200164	0.841353	1.03823	no	TRUE
IER5	chr1:181057636-181059977	kidneyPE	bloodPE	OK	3.85144	25.2341	-1.87975	1.62793	0.103539	0.46595	no	FALSE
IER5	chr1:181057636-181059977	kidneyPE	brainPE	OK	3.85144	4.23306	-0.0944783	0.0773884	0.938315	1.07347	no	FALSE
IER5	chr1:181057636-181059977	kidneyPE	musclePE	OK	3.85144	34.8534	2.2027	-1.89498	0.0580953	0.357016	no	FALSE
ISL2	chr15:76629145-76634816	kidneyPE	bloodPE	OK	0.00769785	0.631582	-4.40729	3.11058	0.0018672	0.0288148	yes	FALSE
ISL2	chr15:76629145-76634816	kidneyPE	brainPE	NOTEST	0.00769785	0.0256647	-1.20418	0.755483	0.449959	1	no	FALSE
ISL2	chr15:76629145-76634816	kidneyPE	musclePE	NOTEST	0.00769785	0	-1.79769e+308	-1.79769e+308	0.158655	1	no	TRUE
KALRN	chr3:123752540-124440035	kidneyPE	bloodPE	FAIL	0	0	0	0	1	1	no	FALSE
KALRN	chr3:123752540-124440035	kidneyPE	brainPE	FAIL	0	0	0	0	1	1	no	FALSE
KALRN	chr3:123752540-124440035	kidneyPE	musclePE	FAIL	0	0	0	0	1	1	no	FALSE
KCNA7	chr19:49570674-49576198	kidneyPE	bloodPE	NOTEST	0	0	0	0	1	1	no	FALSE
KCNA7	chr19:49570674-49576198	kidneyPE	brainPE	NOTEST	0	0.00973709	-1.79769e+308	-1.79769e+308	0.210215	1	no	FALSE
KCNA7	chr19:49570674-49576198	kidneyPE	musclePE	OK	0	10.5322	1.79769e+308	1.79769e+308	0.0953351	0.454691	no	FALSE
KCNE1	chr21:35818987-35884573	kidneyPE	bloodPE	OK	1.25143	0.66199	0.63679	-0.640814	0.521644	0.85457	no	TRUE
KCNE1	chr21:35818987-35884573	kidneyPE	brainPE	OK	1.25143	0.141851	2.17726	-2.26057	0.0237859	0.203793	no	TRUE
KCNE1	chr21:35818987-35884573	kidneyPE	musclePE	OK	1.25143	0	-1.79769e+308	-1.79769e+308	0.108402	0.473517	no	TRUE
KCNJ1	chr11:128707913-128737268	kidneyPE	bloodPE	OK	148.475	0	1.79769e+308	1.79769e+308	0.0332398	0.255513	no	TRUE
KCNJ1	chr11:128707913-128737268	kidneyPE	brainPE	OK	148.475	0.164124	6.80755	-8.54976	0	0	yes	TRUE
KCNJ1	chr11:128707913-128737268	kidneyPE	musclePE	OK	148.475	0	-1.79769e+308	-1.79769e+308	0.0332398	0.255498	no	TRUE
KIAA0963	chr19:1107632-1174282	kidneyPE	bloodPE	OK	1.20498	4.56123	-1.33113	1.07164	0.28388	0.611635	no	FALSE
KIAA0963	chr19:1107632-1174282	kidneyPE	brainPE	OK	1.20498	0.1069	2.42232	-1.63295	0.102479	0.464624	no	TRUE
KIAA0963	chr19:1107632-1174282	kidneyPE	musclePE	OK	1.20498	0.606926	-0.685807	0.47953	0.631562	0.931881	no	TRUE
LCT	chr2:136545413-136594750	kidneyPE	bloodPE	NOTEST	0	0	0	0	1	1	no	FALSE
LCT	chr2:136545413-136594750	kidneyPE	brainPE	OK	0	0.0030356	-1.79769e+308	-1.79769e+308	0.219433	0.522634	no	FALSE
LCT	chr2:136545413-136594750	kidneyPE	musclePE	NOTEST	0	0.0119895	1.79769e+308	1.79769e+308	0.194919	1	no	FALSE
LSAMP	chr3:115529148-116164378	kidneyPE	bloodPE	OK	1.39468	0	1.79769e+308	1.79769e+308	0.123423	0.498144	no	TRUE
LSAMP	chr3:115529148-116164378	kidneyPE	brainPE	OK	1.39468	13.5843	-2.27625	1.94709	0.0515235	0.33343	no	FALSE
LSAMP	chr3:115529148-116164378	kidneyPE	musclePE	OK	1.39468	0	-1.79769e+308	-1.79769e+308	0.123423	0.498159	no	TRUE
LTBP2	chr14:74964887-75079034	kidneyPE	bloodPE	OK	1.77136	0.305735	1.75678	-1.40813	0.159094	0.53343	no	TRUE
LTBP2	chr14:74964887-75079034	kidneyPE	brainPE	OK	1.77136	0.984327	0.587544	-0.495484	0.620259	0.924369	no	TRUE
LTBP2	chr14:74964887-75079034	kidneyPE	musclePE	OK	1.77136	5.62671	1.15578	-1.0412	0.297785	0.629646	no	FALSE
LTC4S	chr5:179159849-179223512	kidneyPE	bloodPE	OK	0.800525	0.206608	1.35445	-0.867819	0.385494	0.730714	no	TRUE
LTC4S	chr5:179159849-179223512	kidneyPE	brainPE	OK	0.800525	0.0752502	2.36445	-1.45081	0.146832	0.528564	no	TRUE
LTC4S	chr5:179159849-179223512	kidneyPE	musclePE	OK	0.800525	0.224704	-1.27048	0.817332	0.413739	0.759427	no	TRUE
MADCAM1	chr19:496488-505342	kidneyPE	bloodPE	OK	0.0359083	0.179395	-1.60862	1.69619	0.0898508	0.443668	no	FALSE
MADCAM1	chr19:496488-505342	kidneyPE	brainPE	OK	0.0359083	0.669827	-2.92605	3.04857	0.0022993	0.0341779	yes	FALSE
MADCAM1	chr19:496488-505342	kidneyPE	musclePE	OK	0.0359083	0	-1.79769e+308	-1.79769e+308	0.0627431	0.3722	no	TRUE
MBD3L1	chr19:8953267-8954016	kidneyPE	bloodPE	NOTEST	0	0	0	0	1	1	no	FALSE
MBD3L1	chr19:8953267-8954016	kidneyPE	brainPE	NOTEST	0	0	0	0	1	1	no	FALSE
MBD3L1	chr19:8953267-8954016	kidneyPE	musclePE	NOTEST	0	0	0	0	1	1	no	FALSE
ME2	chr18:48405433-48474258	kidneyPE	bloodPE	OK	10.4041	25.2691	-0.887382	0.819916	0.412264	0.757972	no	FALSE
ME2	chr18:48405433-48474258	kidneyPE	brainPE	OK	10.4041	10.8893	-0.0455798	0.0443092	0.964658	1.08161	no	FALSE
ME2	chr18:48405433-48474258	kidneyPE	musclePE	OK	10.4041	5.90042	-0.567176	0.559291	0.575963	0.894338	no	TRUE
MOS	chr8:57025500-57026541	kidneyPE	bloodPE	NOTEST	0	0	0	0	1	1	no	FALSE
MOS	chr8:57025500-57026541	kidneyPE	brainPE	NOTEST	0	0.0499146	-1.79769e+308	-1.79769e+308	0.210215	1	no	FALSE
MOS	chr8:57025500-57026541	kidneyPE	musclePE	NOTEST	0	0	0	0	1	1	no	FALSE
MPST	chr22:37415700-37425862	kidneyPE	bloodPE	OK	15.0366	9.13569	0.498297	-0.623051	0.533251	0.863519	no	TRUE
MPST	chr22:37415700-37425862	kidneyPE	brainPE	OK	15.0366	3.91355	1.34604	-1.65004	0.0989353	0.458619	no	TRUE
MPST	chr22:37415700-37425862	kidneyPE	musclePE	OK	15.0366	19.5138	0.260634	-0.326808	0.743813	0.993426	no	FALSE
MS4A10	chr11:60552819-60568778	kidneyPE	bloodPE	NOTEST	0	0.00510378	-1.79769e+308	-1.79769e+308	0.171612	1	no	FALSE
MS4A10	chr11:60552819-60568778	kidneyPE	brainPE	NOTEST	0	0.000405564	-1.79769e+308	-1.79769e+308	0.401294	1	no	FALSE
MS4A10	chr11:60552819-60568778	kidneyPE	musclePE	NOTEST	0	0.000820209	1.79769e+308	1.79769e+308	0.352728	1	no	FALSE
MSLN	chr16:810763-818865	kidneyPE	bloodPE	OK	1.11438	0.0562096	2.98697	-3.33427	0.000855249	0.0151395	yes	TRUE
MSLN	chr16:810763-818865	kidneyPE	brainPE	OK	1.11438	0.0207844	3.98185	-4.43853	9.06e-06	0.000307859	yes	TRUE
MSLN	chr16:810763-818865	kidneyPE	musclePE	OK	1.11438	0	-1.79769e+308	-1.79769e+308	0.0540097	0.342716	no	TRUE
MYADM	chr19:54369609-54379682	kidneyPE	bloodPE	OK	19.4609	86.3313	-1.48979	1.72395	0.0847165	0.432818	no	FALSE
MYADM	chr19:54369609-54379682	kidneyPE	brainPE	OK	19.4609	10.9099	0.578731	-0.778859	0.436063	0.781306	no	TRUE
MYADM	chr19:54369609-54379682	kidneyPE	musclePE	OK	19.4609	10.8006	-0.588799	0.797263	0.425298	0.770969	no	TRUE
MYT1	chr20:62783142-62873604	kidneyPE	bloodPE	OK	0.0561646	0.0406673	0.322863	-0.286036	0.77485	1.00845	no	TRUE
MYT1	chr20:62783142-62873604	kidneyPE	brainPE	OK	0.0561646	0.546451	-2.27516	2.1897	0.028546	0.231151	no	FALSE
MYT1	chr20:62783142-62873604	kidneyPE	musclePE	OK	0.0561646	0	-1.79769e+308	-1.79769e+308	0.102535	0.464571	no	TRUE
NAB1	chr2:191513846-191557491	kidneyPE	bloodPE	OK	9.79234	6.73602	0.374132	-0.544615	0.586018	0.901123	no	TRUE
NAB1	chr2:191513846-191557491	kidneyPE	brainPE	OK	9.79234	9.12865	0.070183	-0.0988165	0.921284	1.06817	no	TRUE
NAB1	chr2:191513846-191557491	kidneyPE	musclePE	OK	9.79234	2.32031	-1.4399	1.91338	0.0556993	0.348851	no	TRUE
NAGPA	chr16:5074844-5147789	kidneyPE	bloodPE	OK	1.43268	4.27431	-1.09308	1.36274	0.172965	0.527832	no	FALSE
NAGPA	chr16:5074844-5147789	kidneyPE	brainPE	FAIL	0	0	0	0	1	1	no	FALSE
NAGPA	chr16:5074844-5147789	kidneyPE	musclePE	FAIL	0	0	0	0	1	1	no	FALSE
NDUFA9	chr12:4758281-4796397	kidneyPE	bloodPE	OK	38.8872	20.0253	0.663671	-0.641374	0.52128	0.854301	no	TRUE
NDUFA9	chr12:4758281-4796397	kidneyPE	brainPE	OK	38.8872	19.7609	0.676958	-0.657214	0.511043	0.846082	no	TRUE
NDUFA9	chr12:4758281-4796397	kidneyPE	musclePE	OK	38.8872	29.0469	-0.291753	0.301109	0.763332	1.00276	no	TRUE
NFKBIB	chr19:39369198-39399533	kidneyPE	bloodPE	OK	6.56147	5.56449	0.164809	-0.168855	0.865911	1.04804	no	TRUE
NFKBIB	chr19:39369198-39399533	kidneyPE	brainPE	OK	6.56147	3.66994	0.581039	-0.538215	0.590429	0.904139	no	TRUE
NFKBIB	chr19:39369198-39399533	kidneyPE	musclePE	OK	6.56147	3.24722	-0.703415	0.71114	0.476997	0.818842	no	TRUE
NPR2	chr9:35792404-35812259	kidneyPE	bloodPE	OK	1.95611	0.107293	2.90315	-2.53678	0.0111876	0.117823	no	TRUE
NPR2	chr9:35792404-35812259	kidneyPE	brainPE	OK	1.95611	1.51143	0.257897	-0.22302	0.82352	1.03062	no	TRUE
NPR2	chr9:35792404-35812259	kidneyPE	musclePE	OK	1.95611	2.52178	0.254007	-0.216232	0.828807	1.0328	no	FALSE
NUMBL	chr19:41171812-41196556	kidneyPE	bloodPE	OK	1.88993	0.42944	1.48181	-1.61369	0.106595	0.470437	no	TRUE
NUMBL	chr19:41171812-41196556	kidneyPE	brainPE	OK	1.88993	5.51739	-1.07136	1.35381	0.175799	0.526044	no	FALSE
NUMBL	chr19:41171812-41196556	kidneyPE	musclePE	OK	1.88993	1.61064	-0.159911	0.189217	0.849923	1.04151	no	TRUE
PCDHB1	chr5:140430977-140433512	kidneyPE	bloodPE	OK	0.0844226	0	1.79769e+308	1.79769e+308	0.180127	0.522548	no	TRUE
PCDHB1	chr5:140430977-140433512	kidneyPE	brainPE	OK	0.0844226	0.0175132	1.57288	-0.951028	0.34159	0.682815	no	TRUE
PCDHB1	chr5:140430977-140433512	kidneyPE	musclePE	OK	0.0844226	0	-1.79769e+308	-1.79769e+308	0.180127	0.522637	no	TRUE
PCK1	chr20:56136135-56141507	kidneyPE	bloodPE	OK	241.326	0	1.79769e+308	1.79769e+308	0.0784924	0.418143	no	TRUE
PCK1	chr20:56136135-56141507	kidneyPE	brainPE	OK	241.326	0.0731985	8.10073	-7.2828	3.27e-13	4.19e-11	yes	TRUE
PCK1	chr20:56136135-56141507	kidneyPE	musclePE	OK	241.326	0.199955	-7.09581	6.66014	2.74e-11	2.79e-09	yes	TRUE
PHACTR2	chr6:143929315-144152321	kidneyPE	bloodPE	OK	4.15829	7.07994	-0.532161	0.644291	0.519387	0.852877	no	FALSE
PHACTR2	chr6:143929315-144152321	kidneyPE	brainPE	OK	4.15829	2.37891	0.558464	-0.899818	0.368217	0.712076	no	TRUE
PHACTR2	chr6:143929315-144152321	kidneyPE	musclePE	OK	4.15829	1.57892	-0.968364	1.23987	0.215024	0.52016	no	TRUE
PLAT	chr8:42032234-42065194	kidneyPE	bloodPE	OK	57.7861	0.088493	6.48158	-8.00906	1.11e-15	1.77e-13	yes	TRUE
PLAT	chr8:42032234-42065194	kidneyPE	brainPE	OK	57.7861	4.32402	2.59256	-3.49106	0.000481099	0.00933398	yes	TRUE
PLAT	chr8:42032234-42065194	kidneyPE	musclePE	OK	57.7861	2.91595	-2.98655	4.1921	2.76e-05	0.000811784	yes	TRUE
PRKAR1B	chr7:589385-826116	kidneyPE	bloodPE	OK	4.81618	4.58546	0.0490907	-0.0615143	0.95095	1.07713	no	TRUE
PRKAR1B	chr7:589385-826116	kidneyPE	brainPE	OK	4.81618	44.012	-2.21248	2.59859	0.00936088	0.10295	no	FALSE
PRKAR1B	chr7:589385-826116	kidneyPE	musclePE	FAIL	0	0	0	0	1	1	no	FALSE
PROM1	chr4:15969847-16085623	kidneyPE	bloodPE	OK	8.05836	0.0107537	6.61921	-8.23162	2.22e-16	3.72e-14	yes	TRUE
PROM1	chr4:15969847-16085623	kidneyPE	brainPE	OK	8.05836	0.760367	2.36066	-3.54582	0.000391392	0.00782927	yes	TRUE
PROM1	chr4:15969847-16085623	kidneyPE	musclePE	OK	8.05836	0.0675628	-4.78141	7.25433	4.04e-13	5.14e-11	yes	TRUE
PSPH	chr7:56078744-56184090	kidneyPE	bloodPE	OK	4.04791	1.70608	0.864002	-0.958503	0.337809	0.678364	no	TRUE
PSPH	chr7:56078744-56184090	kidneyPE	brainPE	OK	4.04791	3.35652	0.187297	-0.231558	0.816881	1.02761	no	TRUE
PSPH	chr7:56078744-56184090	kidneyPE	musclePE	OK	4.04791	3.16769	-0.245196	0.289382	0.772289	1.00706	no	TRUE
PXMP2	chr12:133264190-133297915	kidneyPE	bloodPE	OK	12.5298	1.30061	2.26528	-1.79376	0.0728521	0.40324	no	TRUE
PXMP2	chr12:133264190-133297915	kidneyPE	brainPE	OK	12.5298	3.44558	1.29102	-1.06862	0.28524	0.613412	no	TRUE
PXMP2	chr12:133264190-133297915	kidneyPE	musclePE	OK	12.5298	7.68121	-0.489336	0.402204	0.687534	0.964485	no	TRUE
RAPGEFL1	chr17:38334240-38351906	kidneyPE	bloodPE	OK	0.630771	0.207681	1.11094	-1.05939	0.289423	0.618678	no	TRUE
RAPGEFL1	chr17:38334240-38351906	kidneyPE	brainPE	OK	0.630771	7.69662	-2.50159	2.58257	0.00980669	0.106558	no	FALSE
RAPGEFL1	chr17:38334240-38351906	kidneyPE	musclePE	OK	0.630771	0.279484	-0.813998	0.780638	0.435016	0.780249	no	TRUE
RCN1	chr11:31806339-32127271	kidneyPE	bloodPE	FAIL	0	0	0	0	1	1	no	FALSE
RCN1	chr11:31806339-32127271	kidneyPE	brainPE	FAIL	0	0	0	0	1	1	no	FALSE
RCN1	chr11:31806339-32127271	kidneyPE	musclePE	FAIL	0	0	0	0	1	1	no	FALSE
RPL26L1	chr5:172386437-172396772	kidneyPE	bloodPE	OK	11.5548	9.98718	0.145797	-0.114519	0.908826	1.06403	no	TRUE
RPL26L1	chr5:172386437-172396772	kidneyPE	brainPE	OK	11.5548	7.03345	0.496421	-0.381744	0.702651	0.972647	no	TRUE
RPL26L1	chr5:172386437-172396772	kidneyPE	musclePE	OK	11.5548	6.789	-0.531796	0.411444	0.680747	0.960428	no	TRUE
RUNX1T1	chr8:92971150-93107706	kidneyPE	bloodPE	OK	0.460423	0	1.79769e+308	1.79769e+308	0.0490706	0.324081	no	TRUE
RUNX1T1	chr8:92971150-93107706	kidneyPE	brainPE	OK	0.460423	2.24919	-1.58618	2.04804	0.0405565	0.289473	no	FALSE
RUNX1T1	chr8:92971150-93107706	kidneyPE	musclePE	OK	0.460423	0.694669	0.411289	-0.486007	0.626962	0.928756	no	FALSE
S100A5	chr1:153509622-153514241	kidneyPE	bloodPE	OK	0.903972	0.43013	0.742712	-0.493221	0.621856	0.925357	no	TRUE
S100A5	chr1:153509622-153514241	kidneyPE	brainPE	OK	0.903972	0	1.79769e+308	1.79769e+308	0.169454	0.531252	no	TRUE
S100A5	chr1:153509622-153514241	kidneyPE	musclePE	OK	0.903972	0	-1.79769e+308	-1.79769e+308	0.169454	0.531289	no	TRUE
SERPIND1	chr22:21061979-21213070	kidneyPE	bloodPE	OK	0	0	0	0	1	1.00138	no	FALSE
SERPIND1	chr22:21061979-21213070	kidneyPE	brainPE	FAIL	0	0	0	0	1	1	no	FALSE
SERPIND1	chr22:21061979-21213070	kidneyPE	musclePE	OK	0.0242404	0	-1.79769e+308	-1.79769e+308	0.499041	0.836953	no	TRUE
SFTPB	chr2:85884439-85895374	kidneyPE	bloodPE	OK	0.36182	0.557753	-0.43277	0.383932	0.701029	0.971967	no	FALSE
SFTPB	chr2:85884439-85895374	kidneyPE	brainPE	OK	0.36182	0.00588213	4.11923	-3.20098	0.00136961	0.0223051	yes	TRUE
SFTPB	chr2:85884439-85895374	kidneyPE	musclePE	OK	0.36182	0	-1.79769e+308	-1.79769e+308	0.0886504	0.441442	no	TRUE
SFXN3	chr10:102790994-102800997	kidneyPE	bloodPE	OK	5.6401	8.67966	-0.431081	0.482046	0.629773	0.930861	no	FALSE
SFXN3	chr10:102790994-102800997	kidneyPE	brainPE	OK	5.6401	9.89805	-0.562437	0.57903	0.562569	0.884947	no	FALSE
SFXN3	chr10:102790994-102800997	kidneyPE	musclePE	OK	5.6401	1.23247	-1.52088	1.44798	0.147623	0.529335	no	TRUE
SHD	chr19:4278596-4290720	kidneyPE	bloodPE	NOTEST	0	0.0309216	-1.79769e+308	-1.79769e+308	0.125091	1	no	FALSE
SHD	chr19:4278596-4290720	kidneyPE	brainPE	OK	0	1.0487	-1.79769e+308	-1.79769e+308	0.141732	0.522022	no	FALSE
SHD	chr19:4278596-4290720	kidneyPE	musclePE	NOTEST	0	0	0	0	1	1	no	FALSE
SLC22A6	chr11:62744068-62752469	kidneyPE	bloodPE	OK	16.7601	0	1.79769e+308	1.79769e+308	0.0888679	0.441897	no	TRUE
SLC22A6	chr11:62744068-62752469	kidneyPE	brainPE	OK	16.7601	0.368964	3.81606	-3.70352	0.000212626	0.00468857	yes	TRUE
SLC22A6	chr11:62744068-62752469	kidneyPE	musclePE	OK	16.7601	0	-1.79769e+308	-1.79769e+308	0.0888679	0.441881	no	TRUE
SLC25A15	chr13:41363545-41495886	kidneyPE	bloodPE	OK	3.47701	1.94295	0.581965	-0.488389	0.625274	0.927604	no	TRUE
SLC25A15	chr13:41363545-41495886	kidneyPE	brainPE	OK	3.47701	0.757817	1.52349	-1.21567	0.224112	0.527996	no	TRUE
SLC25A15	chr13:41363545-41495886	kidneyPE	musclePE	OK	3.47701	0.549553	-1.84482	1.46249	0.143606	0.525018	no	TRUE
SNTG1	chr8:50822347-51705427	kidneyPE	bloodPE	OK	0.0443364	0	1.79769e+308	1.79769e+308	0.0869668	0.438025	no	TRUE
SNTG1	chr8:50822347-51705427	kidneyPE	brainPE	OK	0.0443364	2.55513	-4.05405	3.69241	0.000222138	0.0048716	yes	FALSE
SNTG1	chr8:50822347-51705427	kidneyPE	musclePE	OK	0.0443364	0	-1.79769e+308	-1.79769e+308	0.0869668	0.438041	no	TRUE
SPRR3	chr1:152974221-152976332	kidneyPE	bloodPE	NOTEST	0	0	0	0	1	1	no	FALSE
SPRR3	chr1:152974221-152976332	kidneyPE	brainPE	NOTEST	0	0	0	0	1	1	no	FALSE
SPRR3	chr1:152974221-152976332	kidneyPE	musclePE	NOTEST	0	0	0	0	1	1	no	FALSE
SRC	chr20:35973086-36033819	kidneyPE	bloodPE	OK	6.19488	6.0716	0.0201005	-0.0187546	0.985037	1.08702	no	TRUE
SRC	chr20:35973086-36033819	kidneyPE	brainPE	OK	6.19488	2.95669	0.739654	-0.694622	0.487292	0.827808	no	TRUE
SRC	chr20:35973086-36033819	kidneyPE	musclePE	OK	6.19488	0.377473	-2.79798	2.68029	0.00735587	0.0854463	no	TRUE
SULT2A1	chr19:48373721-48389654	kidneyPE	bloodPE	NOTEST	0.0275254	0	1.79769e+308	1.79769e+308	0.205214	1	no	TRUE
SULT2A1	chr19:48373721-48389654	kidneyPE	brainPE	NOTEST	0.0275254	0.0152719	0.589093	-0.335095	0.737553	1	no	TRUE
SULT2A1	chr19:48373721-48389654	kidneyPE	musclePE	NOTEST	0.0275254	0.00672397	-1.40943	0.895734	0.370395	1	no	TRUE
SYTL1	chr1:27668511-27680421	kidneyPE	bloodPE	OK	0.278747	9.04081	-3.4792	3.60373	0.000313681	0.00651025	yes	FALSE
SYTL1	chr1:27668511-27680421	kidneyPE	brainPE	OK	0.278747	0.0983114	1.04216	-0.763605	0.445103	0.789684	no	TRUE
SYTL1	chr1:27668511-27680421	kidneyPE	musclePE	OK	0.278747	0	-1.79769e+308	-1.79769e+308	0.0635114	0.374869	no	TRUE
TAGLN	chr11:117049937-117075507	kidneyPE	bloodPE	OK	153.891	1.74874	4.47734	-4.32078	1.55e-05	0.000494517	yes	TRUE
TAGLN	chr11:117049937-117075507	kidneyPE	brainPE	OK	153.891	35.3685	1.47042	-1.35426	0.175654	0.526026	no	TRUE
TAGLN	chr11:117049937-117075507	kidneyPE	musclePE	FAIL	0	0	0	0	1	1	no	FALSE
TBC1D10C	chr11:67159421-67193076	kidneyPE	bloodPE	OK	0.152436	17.5266	-4.74473	3.5724	0.000353729	0.00720459	yes	FALSE
TBC1D10C	chr11:67159421-67193076	kidneyPE	brainPE	OK	0.152436	0.450087	-1.0827	0.725071	0.468408	0.810895	no	FALSE
TBC1D10C	chr11:67159421-67193076	kidneyPE	musclePE	OK	0.152436	0	-1.79769e+308	-1.79769e+308	0.177615	0.524244	no	TRUE
THEM5	chr1:151819576-151826173	kidneyPE	bloodPE	OK	0.0960222	0.313082	-1.18188	0.751889	0.452118	0.796389	no	FALSE
THEM5	chr1:151819576-151826173	kidneyPE	brainPE	OK	0.0960222	0.33916	-1.26189	0.800503	0.42342	0.769032	no	FALSE
THEM5	chr1:151819576-151826173	kidneyPE	musclePE	OK	0.0960222	0	-1.79769e+308	-1.79769e+308	0.192807	0.513519	no	TRUE
TMEM54	chr1:33352096-33366953	kidneyPE	bloodPE	OK	13.7962	0.210612	4.18213	-4.33752	1.44e-05	0.00046187	yes	TRUE
TMEM54	chr1:33352096-33366953	kidneyPE	brainPE	OK	13.7962	5.14833	0.985719	-1.07421	0.282727	0.61016	no	TRUE
TMEM54	chr1:33352096-33366953	kidneyPE	musclePE	OK	13.7962	1.13299	-2.49953	2.29657	0.0216431	0.190968	no	TRUE
TNFSF4	chr1:173152869-173176471	kidneyPE	bloodPE	OK	0.60947	4.76797	-2.05709	1.76151	0.0781513	0.417287	no	FALSE
TNFSF4	chr1:173152869-173176471	kidneyPE	brainPE	OK	0.60947	0.508335	0.181449	-0.146591	0.883455	1.05519	no	TRUE
TNFSF4	chr1:173152869-173176471	kidneyPE	musclePE	OK	0.60947	0.130045	-1.54471	1.29985	0.193651	0.512719	no	TRUE
TNRC4	chr1:151674828-151702082	kidneyPE	bloodPE	OK	0.0217645	0	1.79769e+308	1.79769e+308	0.0607987	0.365571	no	TRUE
TNRC4	chr1:151674828-151702082	kidneyPE	brainPE	OK	0.0217645	5.26894	-5.48931	6.95262	3.59e-12	4.09e-10	yes	FALSE
TNRC4	chr1:151674828-151702082	kidneyPE	musclePE	OK	0.0217645	0	-1.79769e+308	-1.79769e+308	0.0607987	0.365587	no	TRUE
TRIB2	chr2:12856996-12882856	kidneyPE	bloodPE	OK	20.5824	18.3205	0.116413	-0.138904	0.889526	1.05773	no	TRUE
TRIB2	chr2:12856996-12882856	kidneyPE	brainPE	OK	20.5824	6.77274	1.11153	-1.25257	0.210362	0.515555	no	TRUE
TRIB2	chr2:12856996-12882856	kidneyPE	musclePE	OK	20.5824	1.73505	-2.4734	2.69779	0.00698006	0.0820295	no	TRUE
TRPC1	chr3:142443264-142526727	kidneyPE	bloodPE	OK	1.94189	0.32388	1.79105	-1.60703	0.108049	0.472788	no	TRUE
TRPC1	chr3:142443264-142526727	kidneyPE	brainPE	OK	1.94189	5.52637	-1.04587	0.971827	0.331136	0.670365	no	FALSE
TRPC1	chr3:142443264-142526727	kidneyPE	musclePE	OK	1.94189	0.380162	-1.63082	1.46739	0.142269	0.52241	no	TRUE
TRPM1	chr15:31293551-31393924	kidneyPE	bloodPE	OK	0	0	0	0	1	1.01056	no	FALSE
TRPM1	chr15:31293551-31393924	kidneyPE	brainPE	OK	0	0.00536729	-1.79769e+308	-1.79769e+308	0.485066	0.82602	no	FALSE
TRPM1	chr15:31293551-31393924	kidneyPE	musclePE	OK	0	0	0	0	1	1.077	no	FALSE
TSPAN32	chr11:2323241-2339430	kidneyPE	bloodPE	OK	0.030216	3.30525	-4.69489	3.46626	0.000527754	0.0100986	yes	FALSE
TSPAN32	chr11:2323241-2339430	kidneyPE	brainPE	OK	0.030216	0.102326	-1.21979	0.568275	0.569848	0.890125	no	FALSE
TSPAN32	chr11:2323241-2339430	kidneyPE	musclePE	OK	0.030216	0	-1.79769e+308	-1.79769e+308	0.211607	0.516632	no	TRUE
UBE2L3	chr22:21921955-21978323	kidneyPE	bloodPE	OK	32.5814	58.6749	-0.588272	0.868263	0.385251	0.730527	no	FALSE
UBE2L3	chr22:21921955-21978323	kidneyPE	brainPE	OK	32.5814	26.5483	0.204774	-0.253789	0.799659	1.01988	no	TRUE
UBE2L3	chr22:21921955-21978323	kidneyPE	musclePE	OK	32.5814	33.455	0.0264616	-0.0378736	0.969788	1.08331	no	FALSE
VENTX	chr10:135051406-135055433	kidneyPE	bloodPE	OK	0.200384	3.11218	-2.74284	2.00904	0.0445326	0.306575	no	FALSE
VENTX	chr10:135051406-135055433	kidneyPE	brainPE	OK	0.200384	0.104748	0.648677	-0.429646	0.667453	0.952603	no	TRUE
VENTX	chr10:135051406-135055433	kidneyPE	musclePE	OK	0.200384	0.0327559	-1.81115	1.15829	0.246745	0.559	no	TRUE
VPREB1	chr22:22345495-23265082	kidneyPE	bloodPE	FAIL	0	0	0	0	1	1	no	FALSE
VPREB1	chr22:22345495-23265082	kidneyPE	brainPE	FAIL	0	0	0	0	1	1	no	FALSE
VPREB1	chr22:22345495-23265082	kidneyPE	musclePE	FAIL	0	0	0	0	1	1	no	FALSE
ZC3H7A	chr16:11844441-11891088	kidneyPE	bloodPE	OK	10.5047	14.5058	-0.322729	0.485589	0.627259	0.928933	no	FALSE
ZC3H7A	chr16:11844441-11891088	kidneyPE	brainPE	OK	10.5047	5.19603	0.703923	-1.00143	0.31662	0.653391	no	TRUE
ZC3H7A	chr16:11844441-11891088	kidneyPE	musclePE	OK	10.5047	14.9348	0.351877	-0.519218	0.603609	0.913104	no	FALSE
ZDHHC21	chr9:14555479-14693469	kidneyPE	bloodPE	OK	3.76275	1.83198	0.719754	-0.605169	0.545066	0.871975	no	TRUE
ZDHHC21	chr9:14555479-14693469	kidneyPE	brainPE	OK	3.76275	5.23651	-0.330506	0.29432	0.768513	1.00526	no	FALSE
ZDHHC21	chr9:14555479-14693469	kidneyPE	musclePE	OK	3.76275	1.15582	-1.18034	0.97092	0.331588	0.670892	no	TRUE
ZIC5	chr13:100615273-100624178	kidneyPE	bloodPE	NOTEST	0	0	0	0	1	1	no	FALSE
ZIC5	chr13:100615273-100624178	kidneyPE	brainPE	OK	0	0.618611	-1.79769e+308	-1.79769e+308	0.148372	0.530127	no	FALSE
ZIC5	chr13:100615273-100624178	kidneyPE	musclePE	NOTEST	0	0	0	0	1	1	no	FALSE
ZNF222	chr19:44529492-44591623	kidneyPE	bloodPE	OK	2.72165	3.07022	-0.120511	0.11911	0.905188	1.06319	no	FALSE
ZNF222	chr19:44529492-44591623	kidneyPE	brainPE	OK	2.72165	4.00032	-0.385137	0.420644	0.674015	0.956433	no	FALSE
ZNF222	chr19:44529492-44591623	kidneyPE	musclePE	OK	2.72165	0.358793	-2.02625	1.68031	0.0928965	0.450516	no	TRUE
ZNF85	chr19:21106078-21133501	kidneyPE	bloodPE	OK	2.10515	2.83713	-0.298406	0.373167	0.709024	0.976393	no	FALSE
ZNF85	chr19:21106078-21133501	kidneyPE	brainPE	OK	2.10515	1.24542	0.524919	-0.618793	0.536053	0.865624	no	TRUE
ZNF85	chr19:21106078-21133501	kidneyPE	musclePE	OK	2.10515	0.140738	-2.70524	1.8279	0.0675653	0.388425	no	TRUE
ZNFN1A3	chr17:37921199-38020441	kidneyPE	bloodPE	OK	0.0214894	1.40449	-4.17987	2.67111	0.00756002	0.0872613	no	FALSE
ZNFN1A3	chr17:37921199-38020441	kidneyPE	brainPE	OK	0.0214894	0.0332836	-0.437504	0.252427	0.800711	1.02029	no	FALSE
ZNFN1A3	chr17:37921199-38020441	kidneyPE	musclePE	OK	0.0214894	0	-1.79769e+308	-1.79769e+308	0.208739	0.516356	no	TRUE
