# Supplementary material for: Differential DNA methylation with age displays both common and dynamic features across human tissues that are influenced by CpG landscape
Source: Genome Biol. 2013 Sep 13;14(9):R102. doi: 10.1186/gb-2013-14-9-r102 (PMC4053985; doi:10.1186/gb-2013-14-9-r102)
Supplement: Additional file 23 — Muscle unique ageCGs/genes only expressed within muscle. [file gb-2013-14-9-r102-S23.xlsx]

## Sheet: Sheet1
gene_id	locus	sample_1	sample_2	status	value_1	value_2	ln.fold_change.	test_stat	p_value	q_value	significant	muscle>tissue
SEPT7	chr7:35840625-35944915	musclePE	bloodPE	OK	21.6308	80.7332	-1.31703	1.72466	0.084589	0.432604	no	FALSE
SEPT7	chr7:35840625-35944915	musclePE	brainPE	OK	21.6308	158.276	-1.99022	2.81699	0.00484755	0.0618879	no	FALSE
SEPT7	chr7:35840625-35944915	musclePE	kidneyPE	OK	21.6308	39.2541	-0.595939	0.762436	0.4458	0.790407	no	FALSE
ABCF1	chr6_ssto_hap7:1871446-1891584	musclePE	bloodPE	NOTEST	39.5704	16.891	0.851299	-1.11154	0.266338	1	no	TRUE
ABCF1	chr6_ssto_hap7:1871446-1891584	musclePE	brainPE	NOTEST	39.5704	8.15644	1.57927	-1.9741	0.0483708	1	no	TRUE
ABCF1	chr6_ssto_hap7:1871446-1891584	musclePE	kidneyPE	NOTEST	39.5704	15.2466	0.953725	-1.24262	0.21401	1	no	TRUE
ACACA	chr17:35441926-35766902	musclePE	bloodPE	OK	4.80901	2.43774	0.679421	-0.988387	0.322963	0.660742	no	TRUE
ACACA	chr17:35441926-35766902	musclePE	brainPE	OK	4.80901	7.8243	-0.486743	0.734748	0.462493	0.805596	no	FALSE
ACACA	chr17:35441926-35766902	musclePE	kidneyPE	OK	4.80901	3.05715	0.453009	-0.683277	0.494432	0.833243	no	TRUE
ACBD3	chr1:226332380-226374423	musclePE	bloodPE	OK	12.7657	17.7537	-0.329829	0.303682	0.76137	1.00185	no	FALSE
ACBD3	chr1:226332380-226374423	musclePE	brainPE	OK	12.7657	12.572	0.0152886	-0.0141385	0.988719	1.08796	no	TRUE
ACBD3	chr1:226332380-226374423	musclePE	kidneyPE	OK	12.7657	15.6051	-0.200832	0.18554	0.852806	1.04288	no	FALSE
ADD1	chr4:2845575-2931787	musclePE	bloodPE	FAIL	0	0	0	0	1	1	no	FALSE
ADD1	chr4:2845575-2931787	musclePE	brainPE	OK	47.8636	56.0095	-0.157166	0.281581	0.778265	1.00993	no	FALSE
ADD1	chr4:2845575-2931787	musclePE	kidneyPE	FAIL	0	0	0	0	1	1	no	FALSE
ADIPOR1	chr1:202909961-202927700	musclePE	bloodPE	OK	33.6321	67.6922	-0.69949	0.906528	0.364657	0.708057	no	FALSE
ADIPOR1	chr1:202909961-202927700	musclePE	brainPE	OK	33.6321	25.1326	0.291316	-0.375165	0.707538	0.975389	no	TRUE
ADIPOR1	chr1:202909961-202927700	musclePE	kidneyPE	OK	33.6321	35.8725	-0.0644913	0.0859355	0.931518	1.07144	no	FALSE
ADORA2B	chr17:15848229-15879210	musclePE	bloodPE	OK	0	1.34313	-1.79769e+308	-1.79769e+308	0.148812	0.530837	no	FALSE
ADORA2B	chr17:15848229-15879210	musclePE	brainPE	OK	0	1.20359	-1.79769e+308	-1.79769e+308	0.153316	0.534839	no	FALSE
ADORA2B	chr17:15848229-15879210	musclePE	kidneyPE	OK	0	0.468263	-1.79769e+308	-1.79769e+308	0.162951	0.533657	no	FALSE
ANP32E	chr1:150190716-150208504	musclePE	bloodPE	OK	9.41836	35.4426	-1.32525	1.93265	0.0532792	0.340055	no	FALSE
ANP32E	chr1:150190716-150208504	musclePE	brainPE	OK	9.41836	41.3285	-1.47889	1.99171	0.0464026	0.314115	no	FALSE
ANP32E	chr1:150190716-150208504	musclePE	kidneyPE	OK	9.41836	21.436	-0.822413	1.20425	0.228493	0.533131	no	FALSE
ARNT	chr1:150782184-150849186	musclePE	bloodPE	OK	14.0409	15.2241	-0.0809061	0.127791	0.898315	1.06092	no	FALSE
ARNT	chr1:150782184-150849186	musclePE	brainPE	OK	14.0409	3.94799	1.26876	-1.88126	0.0599368	0.362961	no	TRUE
ARNT	chr1:150782184-150849186	musclePE	kidneyPE	OK	14.0409	9.33549	0.408148	-0.673621	0.500552	0.837329	no	TRUE
ARNTL	chr11:13299323-13408810	musclePE	bloodPE	OK	2.91029	5.21908	-0.584069	0.856832	0.391538	0.737077	no	FALSE
ARNTL	chr11:13299323-13408810	musclePE	brainPE	OK	2.91029	4.3894	-0.410941	0.598365	0.549597	0.87548	no	FALSE
ARNTL	chr11:13299323-13408810	musclePE	kidneyPE	OK	2.91029	5.09704	-0.560408	0.833219	0.404721	0.750569	no	FALSE
ARPC1A	chr7:98923508-98992402	musclePE	bloodPE	OK	17.0744	36.1575	-0.750305	0.974105	0.330005	0.668986	no	FALSE
ARPC1A	chr7:98923508-98992402	musclePE	brainPE	OK	17.0744	31.3784	-0.608541	0.727556	0.466886	0.809778	no	FALSE
ARPC1A	chr7:98923508-98992402	musclePE	kidneyPE	OK	17.0744	32.8837	-0.655397	0.730183	0.465278	0.808149	no	FALSE
AVIL	chr12:58191441-58209852	musclePE	bloodPE	OK	0.616633	0.0977462	1.8419	-1.81267	0.0698832	0.39523	no	TRUE
AVIL	chr12:58191441-58209852	musclePE	brainPE	OK	0.616633	0.208663	1.08355	-1.14894	0.250581	0.564508	no	TRUE
AVIL	chr12:58191441-58209852	musclePE	kidneyPE	OK	0.616633	1.34542	-0.780187	0.907789	0.36399	0.707224	no	FALSE
BCL9L	chr11:118754539-118781613	musclePE	bloodPE	OK	4.60611	10.2696	-0.8018	0.954225	0.33997	0.680862	no	FALSE
BCL9L	chr11:118754539-118781613	musclePE	brainPE	FAIL	0	0	0	0	1	1	no	FALSE
BCL9L	chr11:118754539-118781613	musclePE	kidneyPE	OK	4.60611	4.00806	0.139076	-0.155569	0.876373	1.05221	no	TRUE
BRSK1	chr19:55793438-55823901	musclePE	bloodPE	OK	0.00850856	0.126432	-2.69863	2.56988	0.0101733	0.109488	no	FALSE
BRSK1	chr19:55793438-55823901	musclePE	brainPE	OK	0.00850856	17.4941	-7.62855	8.20761	2.22e-16	3.82e-14	yes	FALSE
BRSK1	chr19:55793438-55823901	musclePE	kidneyPE	OK	0.00850856	0.281492	-3.49903	3.41379	0.000640668	0.0118992	yes	FALSE
BUB1	chr2:111395409-111435684	musclePE	bloodPE	OK	0.044866	0.520626	-2.45135	2.4532	0.0141592	0.140344	no	FALSE
BUB1	chr2:111395409-111435684	musclePE	brainPE	OK	0.044866	0.155085	-1.24029	1.20144	0.229581	0.534329	no	FALSE
BUB1	chr2:111395409-111435684	musclePE	kidneyPE	OK	0.044866	0.115769	-0.94792	0.910322	0.362653	0.705711	no	FALSE
C11orf30	chr11:76156067-76262588	musclePE	bloodPE	OK	2.12387	4.1523	-0.670421	0.948729	0.342758	0.68414	no	FALSE
C11orf30	chr11:76156067-76262588	musclePE	brainPE	OK	2.12387	2.13248	-0.00404623	0.00568341	0.995465	1.08951	no	FALSE
C11orf30	chr11:76156067-76262588	musclePE	kidneyPE	OK	2.12387	2.32673	-0.091222	0.132176	0.894845	1.0598	no	FALSE
C12orf24	chr12:110906227-110928191	musclePE	bloodPE	OK	0.86299	2.1604	-0.917643	1.07241	0.283538	0.611167	no	FALSE
C12orf24	chr12:110906227-110928191	musclePE	brainPE	OK	0.86299	14.0483	-2.78985	3.09506	0.00196776	0.0301014	yes	FALSE
C12orf24	chr12:110906227-110928191	musclePE	kidneyPE	OK	0.86299	2.0407	-0.860646	1.01879	0.308301	0.642975	no	FALSE
C6orf122	chr6:170188884-170202969	musclePE	bloodPE	NOTEST	0	0	0	0	1	1	no	FALSE
C6orf122	chr6:170188884-170202969	musclePE	brainPE	OK	0	0.175244	-1.79769e+308	-1.79769e+308	0.173505	0.528218	no	FALSE
C6orf122	chr6:170188884-170202969	musclePE	kidneyPE	OK	0	0.0998982	-1.79769e+308	-1.79769e+308	0.179028	0.523272	no	FALSE
C9orf23	chr9:34610491-34612101	musclePE	bloodPE	OK	23.6371	15.623	0.41407	-0.384651	0.700496	0.971682	no	TRUE
C9orf23	chr9:34610491-34612101	musclePE	brainPE	OK	23.6371	4.53531	1.65092	-1.53732	0.124215	0.49907	no	TRUE
C9orf23	chr9:34610491-34612101	musclePE	kidneyPE	OK	23.6371	8.38657	1.03618	-0.960189	0.33696	0.677247	no	TRUE
C9orf85	chr9:74526421-74599390	musclePE	bloodPE	OK	1.75868	6.00737	-1.22843	1.25706	0.208733	0.516351	no	FALSE
C9orf85	chr9:74526421-74599390	musclePE	brainPE	OK	1.75868	3.55081	-0.702615	0.739108	0.459842	0.803108	no	FALSE
C9orf85	chr9:74526421-74599390	musclePE	kidneyPE	OK	1.75868	2.08761	-0.171459	0.191757	0.847933	1.04072	no	FALSE
CHKB	chr22:51007289-51021428	musclePE	bloodPE	FAIL	0	0	0	0	1	1	no	FALSE
CHKB	chr22:51007289-51021428	musclePE	brainPE	OK	7.09628	1.04103	1.91936	-2.07252	0.0382172	0.279105	no	TRUE
CHKB	chr22:51007289-51021428	musclePE	kidneyPE	OK	7.09628	9.53155	-0.295036	0.344718	0.730307	0.986235	no	FALSE
CORT	chr1:10490157-10512208	musclePE	bloodPE	FAIL	0	0	0	0	1	1	no	FALSE
CORT	chr1:10490157-10512208	musclePE	brainPE	OK	0	1.58785	-1.79769e+308	-1.79769e+308	0.15628	0.537074	no	FALSE
CORT	chr1:10490157-10512208	musclePE	kidneyPE	OK	0	1.02328	-1.79769e+308	-1.79769e+308	0.160695	0.533808	no	FALSE
CTBP1	chr4:1203906-1242908	musclePE	bloodPE	OK	45.6942	42.857	0.0641033	-0.0916524	0.926974	1.07009	no	TRUE
CTBP1	chr4:1203906-1242908	musclePE	brainPE	OK	45.6942	30.9989	0.38802	-0.533749	0.593515	0.906254	no	TRUE
CTBP1	chr4:1203906-1242908	musclePE	kidneyPE	OK	45.6942	23.7853	0.652903	-0.870842	0.38384	0.729179	no	TRUE
CYC1	chr8:145149940-145152427	musclePE	bloodPE	OK	76.3663	20.8386	1.29873	-1.18311	0.236766	0.544393	no	TRUE
CYC1	chr8:145149940-145152427	musclePE	brainPE	OK	76.3663	32.7787	0.845762	-0.777183	0.437051	0.782368	no	TRUE
CYC1	chr8:145149940-145152427	musclePE	kidneyPE	OK	76.3663	66.8154	0.133607	-0.126009	0.899725	1.06154	no	TRUE
DEPDC4	chr12:100594572-100660857	musclePE	bloodPE	OK	0	0	0	0	1	1.02875	no	FALSE
DEPDC4	chr12:100594572-100660857	musclePE	brainPE	FAIL	0	0	0	0	1	1	no	FALSE
DEPDC4	chr12:100594572-100660857	musclePE	kidneyPE	OK	0	1.25501	-1.79769e+308	-1.79769e+308	0.0455227	0.310481	no	FALSE
DHX9	chr1:182808449-182856882	musclePE	bloodPE	OK	10.137	30.8686	-1.11355	1.02284	0.306384	0.640335	no	FALSE
DHX9	chr1:182808449-182856882	musclePE	brainPE	OK	10.137	14.5541	-0.361677	0.360157	0.718729	0.980781	no	FALSE
DHX9	chr1:182808449-182856882	musclePE	kidneyPE	OK	10.137	22.1386	-0.781131	0.777079	0.437112	0.782417	no	FALSE
DUSP6	chr12:89741837-89746296	musclePE	bloodPE	OK	3.08287	148.844	-3.87704	3.79958	0.000144941	0.00339385	yes	FALSE
DUSP6	chr12:89741837-89746296	musclePE	brainPE	OK	3.08287	4.60657	-0.401624	0.39686	0.691471	0.96684	no	FALSE
DUSP6	chr12:89741837-89746296	musclePE	kidneyPE	OK	3.08287	23.2287	-2.01953	2.15971	0.030795	0.242674	no	FALSE
EIF4B	chr12:53400060-53458160	musclePE	bloodPE	OK	185.41	124.887	0.395164	-0.273501	0.784468	1.01317	no	TRUE
EIF4B	chr12:53400060-53458160	musclePE	brainPE	OK	185.41	38.7969	1.56423	-1.18076	0.237696	0.545603	no	TRUE
EIF4B	chr12:53400060-53458160	musclePE	kidneyPE	OK	185.41	33.1636	1.72112	-1.2938	0.195734	0.512788	no	TRUE
EIF4E	chr4:99799605-99851786	musclePE	bloodPE	OK	6.09987	11.4211	-0.627198	0.574161	0.565859	0.887333	no	FALSE
EIF4E	chr4:99799605-99851786	musclePE	brainPE	OK	6.09987	13.7298	-0.811304	0.743633	0.457099	0.80061	no	FALSE
EIF4E	chr4:99799605-99851786	musclePE	kidneyPE	OK	6.09987	14.9931	-0.899324	0.820808	0.411756	0.757537	no	FALSE
EIF4EBP2	chr10:72163859-72188372	musclePE	bloodPE	OK	28.4282	46.7811	-0.4981	0.386596	0.699055	0.970827	no	FALSE
EIF4EBP2	chr10:72163859-72188372	musclePE	brainPE	OK	28.4282	16.7694	0.527824	-0.444328	0.656805	0.946384	no	TRUE
EIF4EBP2	chr10:72163859-72188372	musclePE	kidneyPE	OK	28.4282	24.6654	0.141978	-0.116341	0.907382	1.06366	no	TRUE
ESAM	chr11:124617369-124632223	musclePE	bloodPE	OK	6.82531	5.0231	0.306591	-0.388121	0.697927	0.970207	no	TRUE
ESAM	chr11:124617369-124632223	musclePE	brainPE	OK	6.82531	4.77449	0.35735	-0.44623	0.655431	0.945741	no	TRUE
ESAM	chr11:124617369-124632223	musclePE	kidneyPE	OK	6.82531	24.5022	-1.27812	1.59451	0.110822	0.477368	no	FALSE
ETS2	chr21:40177229-40196876	musclePE	bloodPE	OK	95.0683	14.6789	1.86818	-1.53138	0.125676	0.5008	no	TRUE
ETS2	chr21:40177229-40196876	musclePE	brainPE	OK	95.0683	26.1776	1.28969	-1.04969	0.293859	0.624506	no	TRUE
ETS2	chr21:40177229-40196876	musclePE	kidneyPE	OK	95.0683	33.4377	1.04491	-0.837846	0.402117	0.747963	no	TRUE
F13A1	chr6:6144310-6320924	musclePE	bloodPE	OK	6.14076	49.1073	-2.07906	1.80326	0.0713479	0.399348	no	FALSE
F13A1	chr6:6144310-6320924	musclePE	brainPE	OK	6.14076	2.89232	0.752889	-0.65953	0.509556	0.845186	no	TRUE
F13A1	chr6:6144310-6320924	musclePE	kidneyPE	OK	6.14076	12.135	-0.681148	0.62429	0.532437	0.862938	no	FALSE
FASTK	chr7:150773706-150777951	musclePE	bloodPE	OK	7.97892	5.92822	0.297079	-0.347607	0.728135	0.985133	no	TRUE
FASTK	chr7:150773706-150777951	musclePE	brainPE	OK	7.97892	4.26567	0.626204	-0.751053	0.452621	0.796822	no	TRUE
FASTK	chr7:150773706-150777951	musclePE	kidneyPE	OK	7.97892	10.2285	-0.248374	0.282531	0.777537	1.00967	no	FALSE
FBXW9	chr19:12798810-12807455	musclePE	bloodPE	OK	0.809049	0.738158	0.0917011	-0.0841753	0.932917	1.07178	no	TRUE
FBXW9	chr19:12798810-12807455	musclePE	brainPE	OK	0.809049	0.586518	0.321656	-0.277061	0.781733	1.01158	no	TRUE
FBXW9	chr19:12798810-12807455	musclePE	kidneyPE	OK	0.809049	0.829003	-0.0243651	0.0206972	0.983487	1.08692	no	FALSE
FCN3	chr1:27695601-27701315	musclePE	bloodPE	OK	1.61951	0.4735	1.22973	-1.16154	0.245422	0.557047	no	TRUE
FCN3	chr1:27695601-27701315	musclePE	brainPE	OK	1.61951	0.456669	1.26592	-1.14562	0.251954	0.566526	no	TRUE
FCN3	chr1:27695601-27701315	musclePE	kidneyPE	OK	1.61951	11.8015	-1.9861	1.82997	0.0672541	0.387354	no	FALSE
FIGNL1	chr7:50511832-50518088	musclePE	bloodPE	OK	1.20202	2.80535	-0.847526	0.993437	0.320497	0.657844	no	FALSE
FIGNL1	chr7:50511832-50518088	musclePE	brainPE	OK	1.20202	1.72214	-0.359568	0.44204	0.658461	0.94724	no	FALSE
FIGNL1	chr7:50511832-50518088	musclePE	kidneyPE	OK	1.20202	1.82559	-0.417899	0.461921	0.644138	0.939528	no	FALSE
GPR137B	chr1:236305830-236372208	musclePE	bloodPE	OK	0.909648	8.84236	-2.27425	2.3647	0.0180449	0.167358	no	FALSE
GPR137B	chr1:236305830-236372208	musclePE	brainPE	OK	0.909648	7.25934	-2.07699	2.11708	0.0342532	0.260373	no	FALSE
GPR137B	chr1:236305830-236372208	musclePE	kidneyPE	OK	0.909648	12.1413	-2.59131	2.73296	0.00627671	0.0756911	no	FALSE
GTPBP2	chr6:43543876-43596936	musclePE	bloodPE	OK	12.2922	10.2172	0.184893	-0.224035	0.82273	1.03009	no	TRUE
GTPBP2	chr6:43543876-43596936	musclePE	brainPE	OK	12.2922	2.39338	1.63625	-1.86167	0.0626495	0.37179	no	TRUE
GTPBP2	chr6:43543876-43596936	musclePE	kidneyPE	OK	12.2922	4.88287	0.923229	-1.04928	0.294051	0.624729	no	TRUE
H1FX	chr3:129033613-129043412	musclePE	bloodPE	OK	25.4097	44.023	-0.549581	0.50634	0.612618	0.919118	no	FALSE
H1FX	chr3:129033613-129043412	musclePE	brainPE	OK	25.4097	25.9249	-0.0200723	0.0185007	0.985239	1.08705	no	FALSE
H1FX	chr3:129033613-129043412	musclePE	kidneyPE	OK	25.4097	18.5686	0.31366	-0.287661	0.773606	1.00785	no	TRUE
HPS4	chr22:26847445-26879820	musclePE	bloodPE	OK	1.6536	3.2615	-0.679233	0.764168	0.444767	0.789396	no	FALSE
HPS4	chr22:26847445-26879820	musclePE	brainPE	OK	1.6536	4.60167	-1.02346	1.36636	0.171826	0.53047	no	FALSE
HPS4	chr22:26847445-26879820	musclePE	kidneyPE	OK	1.6536	2.91647	-0.56742	0.721645	0.470513	0.812797	no	FALSE
HRH2	chr5:175085038-175113243	musclePE	bloodPE	OK	0.0184476	8.43716	-6.12546	5.16055	2.46e-07	1.25e-05	yes	FALSE
HRH2	chr5:175085038-175113243	musclePE	brainPE	OK	0.0184476	1.5476	-4.42952	3.50103	0.000463469	0.00905236	yes	FALSE
HRH2	chr5:175085038-175113243	musclePE	kidneyPE	OK	0.0184476	0.183689	-2.29831	1.94539	0.0517286	0.334298	no	FALSE
HSF2BP	chr21:44949071-45079374	musclePE	bloodPE	OK	0	0	0	0	1	1.0533	no	FALSE
HSF2BP	chr21:44949071-45079374	musclePE	brainPE	OK	0	0.575563	-1.79769e+308	-1.79769e+308	0.126948	0.502847	no	FALSE
HSF2BP	chr21:44949071-45079374	musclePE	kidneyPE	OK	0	0.211871	-1.79769e+308	-1.79769e+308	0.121604	0.495475	no	FALSE
HYAL3	chr3:50316516-50336899	musclePE	bloodPE	OK	0	1.42695	-1.79769e+308	-1.79769e+308	0.029447	0.235902	no	FALSE
HYAL3	chr3:50316516-50336899	musclePE	brainPE	OK	0	3.43454	-1.79769e+308	-1.79769e+308	0.0240695	0.205591	no	FALSE
HYAL3	chr3:50316516-50336899	musclePE	kidneyPE	OK	0	4.28068	-1.79769e+308	-1.79769e+308	0.0203401	0.182824	no	FALSE
KCTD7	chr7:66093888-66309813	musclePE	bloodPE	OK	0.152714	3.22138	-3.049	2.34457	0.0190489	0.174094	no	FALSE
KCTD7	chr7:66093888-66309813	musclePE	brainPE	OK	0.152714	4.68648	-3.42387	2.65502	0.00793045	0.0904819	no	FALSE
KCTD7	chr7:66093888-66309813	musclePE	kidneyPE	OK	0.152714	2.5375	-2.81037	2.13702	0.0325963	0.252284	no	FALSE
KHK	chr2:27309609-27341971	musclePE	bloodPE	OK	1.37231	1.02665	0.290195	-0.280627	0.778996	1.01019	no	TRUE
KHK	chr2:27309609-27341971	musclePE	brainPE	OK	1.37231	4.39113	-1.16309	1.23306	0.217554	0.520564	no	FALSE
KHK	chr2:27309609-27341971	musclePE	kidneyPE	OK	1.37231	18.2937	-2.59006	2.95381	0.0031388	0.0438331	yes	FALSE
KIAA0649	chr9:138354569-138380739	musclePE	bloodPE	OK	0.444245	0.943941	-0.753687	0.56673	0.570898	0.890766	no	FALSE
KIAA0649	chr9:138354569-138380739	musclePE	brainPE	OK	0.444245	3.32567	-2.01305	1.60048	0.109492	0.475283	no	FALSE
KIAA0649	chr9:138354569-138380739	musclePE	kidneyPE	OK	0.444245	3.42173	-2.04152	1.63123	0.102841	0.46483	no	FALSE
KIAA0776	chr6:96969700-97003149	musclePE	bloodPE	OK	8.1896	11.8213	-0.367038	0.389195	0.697132	0.969704	no	FALSE
KIAA0776	chr6:96969700-97003149	musclePE	brainPE	OK	8.1896	7.54854	0.0815099	-0.0764975	0.939023	1.07364	no	TRUE
KIAA0776	chr6:96969700-97003149	musclePE	kidneyPE	OK	8.1896	9.24119	-0.120806	0.12351	0.901703	1.06208	no	FALSE
KLC2	chr11:66024763-66035332	musclePE	bloodPE	OK	14.1909	1.38821	2.32458	-3.17227	0.00151253	0.0241745	yes	TRUE
KLC2	chr11:66024763-66035332	musclePE	brainPE	OK	14.1909	17.2218	-0.193576	0.295518	0.767598	1.00485	no	FALSE
KLC2	chr11:66024763-66035332	musclePE	kidneyPE	OK	14.1909	3.46943	1.40861	-1.82576	0.0678867	0.389355	no	TRUE
KRT6A	chr12:52880957-52887181	musclePE	bloodPE	NOTEST	0	0.0052972	-1.79769e+308	-1.79769e+308	0.158655	1	no	FALSE
KRT6A	chr12:52880957-52887181	musclePE	brainPE	NOTEST	0	0.00754974	-1.79769e+308	-1.79769e+308	0.224625	1	no	FALSE
KRT6A	chr12:52880957-52887181	musclePE	kidneyPE	NOTEST	0	0.00446973	-1.79769e+308	-1.79769e+308	0.182729	1	no	FALSE
LMO4	chr1:87794149-87814603	musclePE	bloodPE	OK	5.14409	7.55708	-0.384637	0.456727	0.647867	0.941599	no	FALSE
LMO4	chr1:87794149-87814603	musclePE	brainPE	OK	5.14409	43.5453	-2.13595	2.53585	0.0112175	0.118055	no	FALSE
LMO4	chr1:87794149-87814603	musclePE	kidneyPE	OK	5.14409	6.20857	-0.188082	0.224963	0.822008	1.02991	no	FALSE
LOC81691	chr16:20775310-20936326	musclePE	bloodPE	FAIL	0	0	0	0	1	1	no	FALSE
LOC81691	chr16:20775310-20936326	musclePE	brainPE	FAIL	0	0	0	0	1	1	no	FALSE
LOC81691	chr16:20775310-20936326	musclePE	kidneyPE	OK	0.0296317	0.353372	-2.47868	0.0089663	0.992846	1.08908	no	FALSE
LOR	chr1:153232177-153234598	musclePE	bloodPE	NOTEST	0	0	0	0	1	1	no	FALSE
LOR	chr1:153232177-153234598	musclePE	brainPE	NOTEST	0	0.0134961	-1.79769e+308	-1.79769e+308	0.158655	1	no	FALSE
LOR	chr1:153232177-153234598	musclePE	kidneyPE	NOTEST	0	0	0	0	1	1	no	FALSE
LRRC1	chr6:53659532-53788919	musclePE	bloodPE	OK	0.550625	0.514833	0.0672106	-0.0486283	0.961216	1.0806	no	TRUE
LRRC1	chr6:53659532-53788919	musclePE	brainPE	OK	0.550625	1.60162	-1.06771	0.798983	0.4243	0.769946	no	FALSE
LRRC1	chr6:53659532-53788919	musclePE	kidneyPE	OK	0.550625	3.55668	-1.86553	1.45796	0.144852	0.526151	no	FALSE
MB	chr22:36002810-36019401	musclePE	bloodPE	OK	1103.38	0.42537	7.86093	-5.11319	3.17e-07	1.56e-05	yes	TRUE
MB	chr22:36002810-36019401	musclePE	brainPE	OK	1103.38	0.250646	8.38985	-5.3895	7.07e-08	4.06e-06	yes	TRUE
MB	chr22:36002810-36019401	musclePE	kidneyPE	OK	1103.38	0.145643	8.93273	-5.74384	9.26e-09	6.39e-07	yes	TRUE
MESDC1	chr15:81293293-81296344	musclePE	bloodPE	OK	0.590734	11.0562	-2.92938	2.35606	0.0184701	0.170147	no	FALSE
MESDC1	chr15:81293293-81296344	musclePE	brainPE	OK	0.590734	2.71333	-1.52457	1.15866	0.246594	0.558881	no	FALSE
MESDC1	chr15:81293293-81296344	musclePE	kidneyPE	OK	0.590734	4.55949	-2.0436	1.60324	0.108881	0.474211	no	FALSE
MFNG	chr22:37865101-37915378	musclePE	bloodPE	OK	0.443752	47.0205	-4.66307	5.95932	2.53e-09	1.94e-07	yes	FALSE
MFNG	chr22:37865101-37915378	musclePE	brainPE	OK	0.443752	0.129559	1.23113	-1.1933	0.232751	0.538623	no	TRUE
MFNG	chr22:37865101-37915378	musclePE	kidneyPE	OK	0.443752	2.06282	-1.53656	1.71527	0.0862966	0.436451	no	FALSE
MRPS24	chr7:43906155-43909145	musclePE	bloodPE	OK	72.4962	38.9368	0.621594	-0.56765	0.570273	0.89034	no	TRUE
MRPS24	chr7:43906155-43909145	musclePE	brainPE	OK	72.4962	38.8222	0.624541	-0.565612	0.571657	0.89127	no	TRUE
MRPS24	chr7:43906155-43909145	musclePE	kidneyPE	OK	72.4962	56.4331	0.250479	-0.230484	0.817716	1.02808	no	TRUE
MSH6	chr2:48010219-48132814	musclePE	bloodPE	OK	7.49709	10.3452	-0.322004	0.480005	0.631224	0.931664	no	FALSE
MSH6	chr2:48010219-48132814	musclePE	brainPE	OK	7.49709	8.67221	-0.145609	0.208811	0.834596	1.03521	no	FALSE
MSH6	chr2:48010219-48132814	musclePE	kidneyPE	OK	7.49709	6.90131	0.0828037	-0.117226	0.906681	1.06356	no	TRUE
MTA2	chr11:62360673-62369303	musclePE	bloodPE	OK	5.50264	25.3	-1.52558	1.79619	0.0724642	0.402168	no	FALSE
MTA2	chr11:62360673-62369303	musclePE	brainPE	OK	5.50264	8.75716	-0.464645	0.526998	0.598195	0.909557	no	FALSE
MTA2	chr11:62360673-62369303	musclePE	kidneyPE	OK	5.50264	8.79631	-0.469105	0.539074	0.589836	0.903789	no	FALSE
NDUFA10	chr2:240900156-240964798	musclePE	bloodPE	OK	13.4444	18.8739	-0.339214	0.319269	0.749522	0.996181	no	FALSE
NDUFA10	chr2:240900156-240964798	musclePE	brainPE	OK	13.4444	33.0779	-0.9003	0.886334	0.375438	0.720257	no	FALSE
NDUFA10	chr2:240900156-240964798	musclePE	kidneyPE	OK	13.4444	32.4184	-0.88016	0.851814	0.394317	0.739934	no	FALSE
NDUFB9	chr8:125551341-125740730	musclePE	bloodPE	OK	328.21	57.9283	1.73445	-1.51579	0.129571	0.506354	no	TRUE
NDUFB9	chr8:125551341-125740730	musclePE	brainPE	OK	328.21	148.889	0.790451	-0.688967	0.490844	0.830414	no	TRUE
NDUFB9	chr8:125551341-125740730	musclePE	kidneyPE	OK	328.21	164.49	0.690804	-0.597133	0.550418	0.876002	no	TRUE
NEO1	chr15:73344873-73597543	musclePE	bloodPE	OK	6.80161	1.27266	1.67605	-2.41243	0.0158468	0.152512	no	TRUE
NEO1	chr15:73344873-73597543	musclePE	brainPE	OK	6.80161	15.8367	-0.845172	1.47432	0.140396	0.520229	no	FALSE
NEO1	chr15:73344873-73597543	musclePE	kidneyPE	OK	6.80161	6.32785	0.0721997	-0.113284	0.909805	1.06435	no	TRUE
NOTCH1	chr9:139388895-139440238	musclePE	bloodPE	OK	0.726339	10.0131	-2.62364	2.21888	0.0264948	0.22014	no	FALSE
NOTCH1	chr9:139388895-139440238	musclePE	brainPE	OK	0.726339	1.68852	-0.843593	0.711915	0.476518	0.818389	no	FALSE
NOTCH1	chr9:139388895-139440238	musclePE	kidneyPE	OK	0.726339	2.41732	-1.2024	1.02632	0.304741	0.638318	no	FALSE
NR2C1	chr12:95414058-95467404	musclePE	bloodPE	OK	2.02642	1.80338	0.116611	-0.123999	0.901316	1.06208	no	TRUE
NR2C1	chr12:95414058-95467404	musclePE	brainPE	OK	2.02642	2.49199	-0.206809	0.209622	0.833963	1.0349	no	FALSE
NR2C1	chr12:95414058-95467404	musclePE	kidneyPE	OK	2.02642	3.62215	-0.580795	0.58267	0.560116	0.883306	no	FALSE
NR4A3	chr9:102584135-102629173	musclePE	bloodPE	OK	1.85894	0.138609	2.5961	-2.59776	0.0093835	0.103124	no	TRUE
NR4A3	chr9:102584135-102629173	musclePE	brainPE	OK	1.85894	0.922149	0.701053	-0.725886	0.467909	0.810543	no	TRUE
NR4A3	chr9:102584135-102629173	musclePE	kidneyPE	OK	1.85894	0.756586	0.898944	-0.886531	0.375332	0.720155	no	TRUE
OXTR	chr3:8792095-8811300	musclePE	bloodPE	OK	0.0496231	0.0577099	-0.150972	0.0985884	0.921465	1.06819	no	FALSE
OXTR	chr3:8792095-8811300	musclePE	brainPE	OK	0.0496231	0.852638	-2.84388	1.97564	0.0481958	0.32116	no	FALSE
OXTR	chr3:8792095-8811300	musclePE	kidneyPE	OK	0.0496231	0.212689	-1.45537	0.977878	0.328135	0.666897	no	FALSE
PCMT1	chr6:150070829-150132556	musclePE	bloodPE	FAIL	0	0	0	0	1	1	no	FALSE
PCMT1	chr6:150070829-150132556	musclePE	brainPE	FAIL	0	0	0	0	1	1	no	FALSE
PCMT1	chr6:150070829-150132556	musclePE	kidneyPE	FAIL	0	0	0	0	1	1	no	FALSE
PKIA	chr8:79428334-79515484	musclePE	bloodPE	OK	28.7003	6.60381	1.46926	-1.38418	0.166303	0.533169	no	TRUE
PKIA	chr8:79428334-79515484	musclePE	brainPE	OK	28.7003	26.6815	0.0729371	-0.0734293	0.941464	1.07434	no	TRUE
PKIA	chr8:79428334-79515484	musclePE	kidneyPE	OK	28.7003	3.96391	1.97968	-1.85214	0.064006	0.376763	no	TRUE
PKNOX1	chr21:44394641-44453688	musclePE	bloodPE	OK	2.81814	4.06849	-0.367197	0.348621	0.727374	0.984815	no	FALSE
PKNOX1	chr21:44394641-44453688	musclePE	brainPE	OK	2.81814	1.73803	0.483321	-0.443454	0.657437	0.946576	no	TRUE
PKNOX1	chr21:44394641-44453688	musclePE	kidneyPE	OK	2.81814	3.11043	-0.0986844	0.0945585	0.924666	1.06933	no	FALSE
POLR2E	chr19:1065928-1095391	musclePE	bloodPE	FAIL	0	0	0	0	1	1	no	FALSE
POLR2E	chr19:1065928-1095391	musclePE	brainPE	FAIL	0	0	0	0	1	1	no	FALSE
POLR2E	chr19:1065928-1095391	musclePE	kidneyPE	FAIL	0	0	0	0	1	1	no	FALSE
POLR3K	chr16:96998-103625	musclePE	bloodPE	OK	7.31172	19.8053	-0.99647	0.8106	0.417595	0.763407	no	FALSE
POLR3K	chr16:96998-103625	musclePE	brainPE	OK	7.31172	9.09937	-0.218726	0.169126	0.865697	1.04791	no	FALSE
POLR3K	chr16:96998-103625	musclePE	kidneyPE	OK	7.31172	8.30133	-0.126937	0.0983069	0.921689	1.06828	no	FALSE
PPARA	chr22:46546497-46639653	musclePE	bloodPE	OK	5.46246	3.56307	0.427276	-0.581338	0.561013	0.883965	no	TRUE
PPARA	chr22:46546497-46639653	musclePE	brainPE	OK	5.46246	1.7765	1.12325	-1.45378	0.146006	0.527581	no	TRUE
PPARA	chr22:46546497-46639653	musclePE	kidneyPE	OK	5.46246	3.96569	0.320219	-0.488417	0.625254	0.927594	no	TRUE
PPIF	chr10:81107218-81115084	musclePE	bloodPE	OK	12.6188	15.8192	-0.226036	0.26222	0.793152	1.01659	no	FALSE
PPIF	chr10:81107218-81115084	musclePE	brainPE	OK	12.6188	19.1935	-0.419386	0.423465	0.671956	0.955427	no	FALSE
PPIF	chr10:81107218-81115084	musclePE	kidneyPE	OK	12.6188	35.9408	-1.04668	1.04647	0.295345	0.626437	no	FALSE
PPM1K	chr4:89181532-89205888	musclePE	bloodPE	OK	1.74701	12.509	-1.96854	1.69169	0.0907057	0.445907	no	FALSE
PPM1K	chr4:89181532-89205888	musclePE	brainPE	OK	1.74701	33.2505	-2.94616	2.50168	0.0123606	0.127186	no	FALSE
PPM1K	chr4:89181532-89205888	musclePE	kidneyPE	OK	1.74701	8.70149	-1.60559	1.3819	0.167003	0.532378	no	FALSE
PPP2R4	chr9:131873242-131911223	musclePE	bloodPE	OK	8.46228	14.8264	-0.560794	0.862301	0.388522	0.733857	no	FALSE
PPP2R4	chr9:131873242-131911223	musclePE	brainPE	OK	8.46228	24.964	-1.08182	1.58574	0.112798	0.480729	no	FALSE
PPP2R4	chr9:131873242-131911223	musclePE	kidneyPE	OK	8.46228	26.1461	-1.12808	1.77688	0.0755873	0.410577	no	FALSE
PPP3CB	chr10:75196562-75256028	musclePE	bloodPE	OK	45.2747	24.5963	0.610152	-0.877924	0.379985	0.725	no	TRUE
PPP3CB	chr10:75196562-75256028	musclePE	brainPE	OK	45.2747	63.7978	-0.34297	0.541597	0.588096	0.902661	no	FALSE
PPP3CB	chr10:75196562-75256028	musclePE	kidneyPE	OK	45.2747	13.9148	1.17979	-1.42673	0.153658	0.534953	no	TRUE
PPP4R1	chr18:9546790-9614600	musclePE	bloodPE	OK	5.94353	16.1625	-1.00039	1.38989	0.164562	0.534031	no	FALSE
PPP4R1	chr18:9546790-9614600	musclePE	brainPE	OK	5.94353	4.75488	0.223131	-0.291663	0.770544	1.00642	no	TRUE
PPP4R1	chr18:9546790-9614600	musclePE	kidneyPE	OK	5.94353	11.0582	-0.620872	0.83839	0.401812	0.74761	no	FALSE
PROSC	chr8:37620099-37637285	musclePE	bloodPE	OK	18.4799	29.0697	-0.453014	0.415855	0.677516	0.958771	no	FALSE
PROSC	chr8:37620099-37637285	musclePE	brainPE	OK	18.4799	9.69365	0.645211	-0.589874	0.555275	0.879745	no	TRUE
PROSC	chr8:37620099-37637285	musclePE	kidneyPE	OK	18.4799	22.7956	-0.209884	0.193723	0.846393	1.03996	no	FALSE
PSTPIP1	chr15:77287019-77329671	musclePE	bloodPE	OK	0.137258	17.1103	-4.82558	5.76013	8.4e-09	5.85e-07	yes	FALSE
PSTPIP1	chr15:77287019-77329671	musclePE	brainPE	OK	0.137258	0.168413	-0.204563	0.236119	0.813341	1.02596	no	FALSE
PSTPIP1	chr15:77287019-77329671	musclePE	kidneyPE	OK	0.137258	0.338125	-0.901556	1.13953	0.254482	0.570147	no	FALSE
RALY	chr20:32581730-32672675	musclePE	bloodPE	OK	24.136	41.8678	-0.550812	0.825829	0.408901	0.754745	no	FALSE
RALY	chr20:32581730-32672675	musclePE	brainPE	OK	24.136	12.2591	0.677434	-0.956779	0.338679	0.679322	no	TRUE
RALY	chr20:32581730-32672675	musclePE	kidneyPE	OK	24.136	20.9873	0.139789	-0.202962	0.839165	1.03721	no	TRUE
RB1CC1	chr8:53535017-53627026	musclePE	bloodPE	OK	14.212	9.36985	0.416589	-0.440596	0.659506	0.947965	no	TRUE
RB1CC1	chr8:53535017-53627026	musclePE	brainPE	OK	14.212	16.7257	-0.162859	0.151631	0.879478	1.05343	no	FALSE
RB1CC1	chr8:53535017-53627026	musclePE	kidneyPE	OK	14.212	7.39077	0.653854	-0.616423	0.537615	0.866703	no	TRUE
RFX2	chr19:5993174-6110664	musclePE	bloodPE	OK	0.239687	1.56994	-1.87946	1.75541	0.0791894	0.419046	no	FALSE
RFX2	chr19:5993174-6110664	musclePE	brainPE	OK	0.239687	1.425	-1.78259	1.77048	0.0766466	0.413389	no	FALSE
RFX2	chr19:5993174-6110664	musclePE	kidneyPE	OK	0.239687	0.479687	-0.6938	0.676138	0.498953	0.836898	no	FALSE
RHOH	chr4:40198525-40246281	musclePE	bloodPE	OK	0.0200725	29.4058	-7.2896	4.99654	5.84e-07	2.71e-05	yes	FALSE
RHOH	chr4:40198525-40246281	musclePE	brainPE	OK	0.0200725	0.220316	-2.39571	1.46795	0.142119	0.522335	no	FALSE
RHOH	chr4:40198525-40246281	musclePE	kidneyPE	OK	0.0200725	0.376572	-2.93176	1.8216	0.0685161	0.391142	no	FALSE
RNF170	chr8:42704779-42751866	musclePE	bloodPE	OK	2.344	3.86969	-0.501313	0.746741	0.45522	0.798979	no	FALSE
RNF170	chr8:42704779-42751866	musclePE	brainPE	FAIL	0	0	0	0	1	1	no	FALSE
RNF170	chr8:42704779-42751866	musclePE	kidneyPE	OK	2.344	5.77058	-0.900913	1.0689	0.285115	0.613231	no	FALSE
RPA2	chr1:28218047-28241236	musclePE	bloodPE	OK	15.5846	38.7145	-0.909933	1.05743	0.290316	0.619927	no	FALSE
RPA2	chr1:28218047-28241236	musclePE	brainPE	OK	15.5846	16.9778	-0.0856226	0.107914	0.914064	1.06549	no	FALSE
RPA2	chr1:28218047-28241236	musclePE	kidneyPE	OK	15.5846	14.7666	0.0539174	-0.0677827	0.945959	1.07548	no	TRUE
SASH1	chr6:148663727-148873184	musclePE	bloodPE	OK	4.26849	0.924168	1.53012	-1.69567	0.0899484	0.443861	no	TRUE
SASH1	chr6:148663727-148873184	musclePE	brainPE	OK	4.26849	14.5813	-1.22848	1.53937	0.123715	0.498396	no	FALSE
SASH1	chr6:148663727-148873184	musclePE	kidneyPE	OK	4.26849	16.9833	-1.38097	1.63478	0.102094	0.464144	no	FALSE
SFT2D3	chr2:128458595-128461405	musclePE	bloodPE	OK	1.93897	5.25812	-0.997618	0.819784	0.412339	0.758049	no	FALSE
SFT2D3	chr2:128458595-128461405	musclePE	brainPE	OK	1.93897	1.24109	0.446169	-0.340386	0.733566	0.987882	no	TRUE
SFT2D3	chr2:128458595-128461405	musclePE	kidneyPE	OK	1.93897	3.91601	-0.702919	0.567875	0.57012	0.890244	no	FALSE
SLC2A13	chr12:40019970-40499661	musclePE	bloodPE	OK	0.320625	1.35678	-1.44259	1.23766	0.215841	0.519193	no	FALSE
SLC2A13	chr12:40019970-40499661	musclePE	brainPE	OK	0.320625	11.7078	-3.59773	3.1947	0.00139975	0.0226797	yes	FALSE
SLC2A13	chr12:40019970-40499661	musclePE	kidneyPE	OK	0.320625	4.78168	-2.70227	2.43018	0.0150911	0.147168	no	FALSE
SLC43A2	chr17:1477695-1532130	musclePE	bloodPE	OK	7.85805	26.3209	-1.20883	1.34035	0.180132	0.521776	no	FALSE
SLC43A2	chr17:1477695-1532130	musclePE	brainPE	OK	7.85805	2.5001	1.14521	-1.30312	0.192535	0.51448	no	TRUE
SLC43A2	chr17:1477695-1532130	musclePE	kidneyPE	OK	7.85805	8.78463	-0.111465	0.120005	0.904479	1.06313	no	FALSE
SMAD4	chr18:48494385-48611409	musclePE	bloodPE	OK	16.5308	10.0439	0.498257	-0.452432	0.650958	0.943101	no	TRUE
SMAD4	chr18:48494385-48611409	musclePE	brainPE	OK	16.5308	5.58007	1.08602	-1.00974	0.31262	0.64828	no	TRUE
SMAD4	chr18:48494385-48611409	musclePE	kidneyPE	OK	16.5308	9.30714	0.574444	-0.52682	0.598319	0.909634	no	TRUE
SMARCA5	chr4:144434614-144474566	musclePE	bloodPE	OK	9.02698	19.7555	-0.783214	0.717336	0.473167	0.815196	no	FALSE
SMARCA5	chr4:144434614-144474566	musclePE	brainPE	OK	9.02698	9.89102	-0.0914099	0.0843428	0.932784	1.07171	no	FALSE
SMARCA5	chr4:144434614-144474566	musclePE	kidneyPE	OK	9.02698	10.8192	-0.181104	0.167303	0.867131	1.0486	no	FALSE
SND1	chr7:127292200-127732658	musclePE	bloodPE	OK	29.6794	32.4618	-0.0896093	0.107971	0.914018	1.06547	no	FALSE
SND1	chr7:127292200-127732658	musclePE	brainPE	OK	29.6794	18.0778	0.49577	-0.637787	0.523612	0.856018	no	TRUE
SND1	chr7:127292200-127732658	musclePE	kidneyPE	OK	29.6794	29.0044	0.0230054	-0.029677	0.976325	1.0849	no	TRUE
SORL1	chr11:121318038-121504471	musclePE	bloodPE	OK	0.397794	112.026	-5.64055	5.85765	4.69e-09	3.41e-07	yes	FALSE
SORL1	chr11:121318038-121504471	musclePE	brainPE	OK	0.397794	30.0198	-4.32368	4.4685	7.88e-06	0.00027234	yes	FALSE
SORL1	chr11:121318038-121504471	musclePE	kidneyPE	OK	0.397794	16.2852	-3.71208	3.98583	6.72e-05	0.00175674	yes	FALSE
SPATA13	chr13:24553837-24896665	musclePE	bloodPE	OK	0.437939	19.381	-3.78997	5.07949	3.78e-07	1.83e-05	yes	FALSE
SPATA13	chr13:24553837-24896665	musclePE	brainPE	OK	0.437939	8.55706	-2.97243	4.12548	3.7e-05	0.00104506	yes	FALSE
SPATA13	chr13:24553837-24896665	musclePE	kidneyPE	OK	0.437939	4.52055	-2.33431	3.25642	0.00112829	0.019066	yes	FALSE
SRPR	chr11:126132835-126138750	musclePE	bloodPE	OK	29.0925	41.2546	-0.349284	0.35854	0.719939	0.981373	no	FALSE
SRPR	chr11:126132835-126138750	musclePE	brainPE	OK	29.0925	10.0567	1.06224	-1.17895	0.238418	0.546635	no	TRUE
SRPR	chr11:126132835-126138750	musclePE	kidneyPE	OK	29.0925	27.503	0.0561838	-0.0609141	0.951428	1.07724	no	TRUE
TEX261	chr2:71213068-71222001	musclePE	bloodPE	OK	1.21782	4.10813	-1.2159	0.986597	0.32384	0.661744	no	FALSE
TEX261	chr2:71213068-71222001	musclePE	brainPE	OK	1.21782	5.40572	-1.49039	1.21763	0.223365	0.527156	no	FALSE
TEX261	chr2:71213068-71222001	musclePE	kidneyPE	OK	1.21782	6.71156	-1.70677	1.40895	0.15885	0.533951	no	FALSE
TRIM26	chr6_ssto_hap7:1482640-1511565	musclePE	bloodPE	NOTEST	6.47871	18.81	-1.06587	1.24506	0.213109	1	no	FALSE
TRIM26	chr6_ssto_hap7:1482640-1511565	musclePE	brainPE	NOTEST	6.47871	5.84388	0.103127	-0.124643	0.900806	1	no	TRUE
TRIM26	chr6_ssto_hap7:1482640-1511565	musclePE	kidneyPE	NOTEST	6.47871	14.2644	-0.789243	0.944339	0.344996	1	no	FALSE
TRIM8	chr10:104404250-104418076	musclePE	bloodPE	OK	16.571	33.1351	-0.692937	0.632468	0.527081	0.858771	no	FALSE
TRIM8	chr10:104404250-104418076	musclePE	brainPE	OK	16.571	16.3319	0.0145346	-0.0134382	0.989278	1.08808	no	TRUE
TRIM8	chr10:104404250-104418076	musclePE	kidneyPE	OK	16.571	24.1866	-0.378142	0.348427	0.727519	0.984944	no	FALSE
TRIP13	chr5:893002-918158	musclePE	bloodPE	OK	0.212769	0.159624	0.287382	-0.216012	0.828978	1.03284	no	TRUE
TRIP13	chr5:893002-918158	musclePE	brainPE	OK	0.212769	0.445887	-0.73986	0.556381	0.57795	0.895764	no	FALSE
TRIP13	chr5:893002-918158	musclePE	kidneyPE	OK	0.212769	0.487028	-0.828116	0.623185	0.533163	0.863489	no	FALSE
TTLL1	chr22:43435522-43485434	musclePE	bloodPE	OK	0.722933	2.26452	-1.1418	1.01599	0.309634	0.644504	no	FALSE
TTLL1	chr22:43435522-43485434	musclePE	brainPE	OK	0.722933	3.28198	-1.51289	1.38845	0.164999	0.534039	no	FALSE
TTLL1	chr22:43435522-43485434	musclePE	kidneyPE	OK	0.722933	2.23818	-1.1301	1.03818	0.299185	0.631453	no	FALSE
UBE2D2	chr5:138940749-139008016	musclePE	bloodPE	OK	24.434	34.9936	-0.359192	0.346742	0.728785	0.985466	no	FALSE
UBE2D2	chr5:138940749-139008016	musclePE	brainPE	OK	24.434	35.4515	-0.372191	0.352562	0.724417	0.983306	no	FALSE
UBE2D2	chr5:138940749-139008016	musclePE	kidneyPE	OK	24.434	20.3053	0.185093	-0.173973	0.861886	1.04657	no	TRUE
YAF2	chr12:42550907-42632050	musclePE	bloodPE	OK	5.46046	5.67012	-0.037677	0.0474536	0.962152	1.08085	no	FALSE
YAF2	chr12:42550907-42632050	musclePE	brainPE	OK	5.46046	8.07217	-0.39089	0.489848	0.624241	0.926997	no	FALSE
YAF2	chr12:42550907-42632050	musclePE	kidneyPE	OK	5.46046	4.67417	0.15548	-0.190225	0.849133	1.04124	no	TRUE
YPEL1	chr22:22020271-22090071	musclePE	bloodPE	OK	6.1189	3.36749	0.597215	-0.547465	0.584059	0.899639	no	TRUE
YPEL1	chr22:22020271-22090071	musclePE	brainPE	OK	6.1189	4.42139	0.324927	-0.306777	0.759013	1.0006	no	TRUE
YPEL1	chr22:22020271-22090071	musclePE	kidneyPE	FAIL	0	0	0	0	1	1	no	FALSE
YWHAZ	chr8:101930802-101965623	musclePE	bloodPE	OK	37.8008	326.906	-2.15734	2.79714	0.00515575	0.0650025	no	FALSE
YWHAZ	chr8:101930802-101965623	musclePE	brainPE	OK	37.8008	214.048	-1.73387	2.00065	0.0454296	0.310063	no	FALSE
YWHAZ	chr8:101930802-101965623	musclePE	kidneyPE	OK	37.8008	112.895	-1.09413	1.69904	0.0893123	0.442705	no	FALSE
ZBTB16	chr11:113930429-114121394	musclePE	bloodPE	OK	32.1562	1.75556	2.90782	-3.17659	0.00149017	0.0238729	yes	TRUE
ZBTB16	chr11:113930429-114121394	musclePE	brainPE	OK	32.1562	9.02158	1.27098	-1.5003	0.133537	0.510862	no	TRUE
ZBTB16	chr11:113930429-114121394	musclePE	kidneyPE	OK	32.1562	5.37979	1.78796	-2.1393	0.0324114	0.251323	no	TRUE
ZBTB25	chr14:64854757-65000408	musclePE	bloodPE	OK	2.40766	4.72123	-0.673415	0.641448	0.521232	0.854325	no	FALSE
ZBTB25	chr14:64854757-65000408	musclePE	brainPE	OK	2.40766	3.01558	-0.225137	0.241529	0.809145	1.02424	no	FALSE
ZBTB25	chr14:64854757-65000408	musclePE	kidneyPE	OK	2.40766	1.57746	0.422838	-0.452289	0.65106	0.94317	no	TRUE
ZFP36	chr19:39897485-39900045	musclePE	bloodPE	OK	146.331	296.859	-0.707388	0.529219	0.596654	0.908467	no	FALSE
ZFP36	chr19:39897485-39900045	musclePE	brainPE	OK	146.331	24.2419	1.79779	-1.54099	0.12332	0.497963	no	TRUE
ZFP36	chr19:39897485-39900045	musclePE	kidneyPE	OK	146.331	48.0754	1.1131	-0.947899	0.343181	0.684633	no	TRUE
ZMYND19	chr9:140476529-140484937	musclePE	bloodPE	OK	3.24744	2.78465	0.153745	-0.11683	0.906995	1.06358	no	TRUE
ZMYND19	chr9:140476529-140484937	musclePE	brainPE	OK	3.24744	4.09237	-0.231256	0.177253	0.85931	1.04584	no	FALSE
ZMYND19	chr9:140476529-140484937	musclePE	kidneyPE	OK	3.24744	3.32628	-0.0239867	0.0183266	0.985378	1.08712	no	FALSE
ZNF213	chr16:3185055-3192804	musclePE	bloodPE	OK	5.84501	3.57225	0.492392	-0.619587	0.53553	0.86521	no	TRUE
ZNF213	chr16:3185055-3192804	musclePE	brainPE	OK	5.84501	3.41728	0.536743	-0.643734	0.519748	0.853152	no	TRUE
ZNF213	chr16:3185055-3192804	musclePE	kidneyPE	OK	5.84501	1.40257	1.42729	-1.72995	0.0836395	0.43052	no	TRUE
ZNF295	chr21:43406939-43430496	musclePE	bloodPE	OK	1.3663	4.78523	-1.25343	1.39208	0.163899	0.533907	no	FALSE
ZNF295	chr21:43406939-43430496	musclePE	brainPE	OK	1.3663	4.23368	-1.13096	1.24641	0.212614	0.5181	no	FALSE
ZNF295	chr21:43406939-43430496	musclePE	kidneyPE	OK	1.3663	3.98058	-1.06932	1.26944	0.204283	0.514864	no	FALSE
ZNF485	chr10:44101853-44113351	musclePE	bloodPE	OK	1.62392	1.53223	0.0581222	-0.0508764	0.959424	1.07995	no	TRUE
ZNF485	chr10:44101853-44113351	musclePE	brainPE	OK	1.62392	0.4889	1.20044	-1.03675	0.299853	0.632325	no	TRUE
ZNF485	chr10:44101853-44113351	musclePE	kidneyPE	OK	1.62392	1.01204	0.472877	-0.423537	0.671903	0.955421	no	TRUE
ZNF614	chr19:52516019-52531680	musclePE	bloodPE	OK	0.834679	3.81092	-1.51858	1.60386	0.108745	0.474149	no	FALSE
ZNF614	chr19:52516019-52531680	musclePE	brainPE	OK	0.834679	2.97443	-1.27076	1.35147	0.176544	0.524085	no	FALSE
ZNF614	chr19:52516019-52531680	musclePE	kidneyPE	OK	0.834679	4.0302	-1.57452	1.56423	0.117763	0.488654	no	FALSE
ZNF8	chr19:58790316-58827011	musclePE	bloodPE	OK	0.370108	1.35011	-1.29415	0.996948	0.31879	0.655877	no	FALSE
ZNF8	chr19:58790316-58827011	musclePE	brainPE	OK	0.370108	2.24344	-1.80197	1.33689	0.181259	0.520251	no	FALSE
ZNF8	chr19:58790316-58827011	musclePE	kidneyPE	OK	0.370108	1.35336	-1.29655	0.95136	0.341422	0.682619	no	FALSE
ZW10	chr11:113603909-113644425	musclePE	bloodPE	OK	9.37854	3.81175	0.900336	-0.828263	0.407522	0.753441	no	TRUE
ZW10	chr11:113603909-113644425	musclePE	brainPE	OK	9.37854	1.93706	1.57725	-1.33773	0.180986	0.520277	no	TRUE
ZW10	chr11:113603909-113644425	musclePE	kidneyPE	OK	9.37854	3.30635	1.04258	-0.954587	0.339786	0.680654	no	TRUE
ZYX	chr7:143050492-143088202	musclePE	bloodPE	OK	26.5773	166.349	-1.83403	2.58988	0.00960085	0.104846	no	FALSE
ZYX	chr7:143050492-143088202	musclePE	brainPE	OK	26.5773	31.1748	-0.159554	0.223245	0.823345	1.03049	no	FALSE
ZYX	chr7:143050492-143088202	musclePE	kidneyPE	OK	26.5773	19.1352	0.328527	-0.532656	0.594272	0.906781	no	TRUE
ZZZ3	chr1:78030189-78149104	musclePE	bloodPE	OK	5.03821	7.477	-0.39478	0.500893	0.616446	0.921926	no	FALSE
ZZZ3	chr1:78030189-78149104	musclePE	brainPE	OK	5.03821	4.47131	0.119369	-0.148087	0.882274	1.05468	no	TRUE
ZZZ3	chr1:78030189-78149104	musclePE	kidneyPE	OK	5.03821	7.3431	-0.37671	0.476781	0.633518	0.933246	no	FALSE
