# Supplementary material for: Differential DNA methylation with age displays both common and dynamic features across human tissues that are influenced by CpG landscape
Source: Genome Biol. 2013 Sep 13;14(9):R102. doi: 10.1186/gb-2013-14-9-r102 (PMC4053985; doi:10.1186/gb-2013-14-9-r102)
Supplement: Additional file 24 — Target regions and primer sets used to synthesize probes for capture bisulfite sequencing to validate ageCGs identified by Methylation27 arrays, and linear mixed model results for each target containing coefficients, P-values, and q-values. Also included are Methylation27 CpGs that were covered by Bis-seq, associated IlluminaIDs, and q-values resulting from linear regression with age across all CpGs, and indication as to whether these same CpGs were significantly associated with age with linear regression results only across the same 19 samples that were bisulfite sequenced. [file gb-2013-14-9-r102-S24.xlsx]

## Sheet: Sheet1
gene_region_probe	forward_primer	reverse_primer	site_hg18	site_hg19	size_bp	mixedmodel_coef_age	mixedmodel_pval	mixedmodel_fdr	widepread_seq_age_effect_linear_mixed_model	total_M27_CpGs_sequenced_in_region	IlluminaID	M27_Age_Effect_allsamples_singleCpGs_linear_reg	allkidneysamples_regression_fdr_age_me27	M27_Age_Effect_19samples_singleCpGs_linear_reg	total_M27CpGs_age significant_19samples	notes
HIST1H2AK	GACGTAACGCTAAAGCTCCG	TACTACTAATACGACTCACTATAGGGGTAACTGCCGGAAAATTGGA	chr6:27,914,133-27,914,410	chr6:27806154-27806431	278	0.00028893	0.19479	0.254483	N	0	No M27 probes	NA	NA	NA	NA
HIST1H3D	GCGTCCGGACATTTTGAAT	TACTACTAATACGACTCACTATAGGGTCCTCACTCTGCAGCTGGTA	chr6:26,307,439-26,307,721	chr6:26199460-26199742	283	0.000376914	0.239107	0.293449	N	0	No M27 probes	NA	NA	NA	NA
HIST1H4K	CGTTCTCCAGGAACACCTTC	TACTACTAATACGACTCACTATAGGGTATGTGCAACTGCTCTGCAA	chr6:27,907,089-27,907,665	chr6:27799110-27799686	577	0.000770554	0.00171124	0.00491155	Y	0	2 CpGs QC filtered from kidney analysis	NA	NA	NA	NA
HOXD13	CTCTGGGCTGCTCCTATCAC	TACTACTAATACGACTCACTATAGGGACAGGCGCGGAGAGAAAG	chr2:176,664,597-176,666,007	chr2:176956351-176957761	1411	0.00277341	0.0302954	0.0522113	N	0	cg19325985 cg07175883	Y	0.001763974,0.10048201	N	0	m27 CpGs not captured; sparse number of CpGs
IGF2BP1	CCTCGTTCTCCACTGGGATA	TACTACTAATACGACTCACTATAGGGGGTAGGTCGAGGGTGGGTA	chr17:44,429,110-44,430,421	chr17:47074111-47075422	1312	0.00192834	0.0212426	0.0391057	Y	0	cg06638433 cg13877465	Y	0.000300197,0.585025491	Y	1	m27 CpG not captured; sparse number of CpGs
KCNA1	GTTTTGCCAGAAACACCACC	TACTACTAATACGACTCACTATAGGGTACGGCGAAAATGTTCCTTC	chr12:4,888,986-4,889,700	chr12:5018725-5019439	715	0.000354864	0.000555942	0.00225157	Y	0	No M27 probes	NA	NA	NA	NA
NEUROD1_B	CTCGTTCTTTCCCAGCTTTG	TACTACTAATACGACTCACTATAGGGAAAGAGGCTTTTGTTGTCCG	chr2:182,255,070-182,256,585	chr2:182546825-182548340	1516	0.00045517	0.0195272	0.0376597	Y	0	No M27 probes	NA	NA	NA	NA
PCDHA10_B	TCGCTGTCGTCCACAAAATA	TACTACTAATACGACTCACTATAGGGATTTCTCCCGTCCTTTCGTT	chr5:140,215,625-140,216,719	chr5:140235441-140236535	1095	0.000933091	0.0517367	0.0805898	N	0	No M27 probes	NA	NA	NA	NA
PCDHA12	ATATAAGGGGAGGGGTGCTG	TACTACTAATACGACTCACTATAGGGCGGAAGCATTTAGTTGGATCA	chr5:140,234,725-140,236,043	chr5:140254541-140255859	1319	0.000455607	0.396687	0.465676	N	0	No M27 probes	NA	NA	NA	NA
PCDHGB4	TTGAAGCAGCAGAGGCTGTA	TACTACTAATACGACTCACTATAGGGAGAGAAAGAGCACTGGCAGC	chr5:140,747,339-140,747,693	chr5:140767155-140767509	355	-0.000102598	0.838422	0.859648	N	0	2 CpGs QC filtered from kidney analysis	NA	NA	NA	NA
ZIC1_A	CCGCAAATCCCACTTGATAA	TACTACTAATACGACTCACTATAGGGGCTTTTGATCGCCAGAGAAA	chr3:148,607,106-148,608,595	chr3:147124416-147125905	1490	0.000603375	0.00804954	0.0181115	Y	0	No M27 probes	NA	NA	NA	NA	separate ZIC1 probe coordinates overlapped, but there was no close overlap in covered CpGs
ABHD5	GAGTCGAGTGGGAGGGAAAT	TACTACTAATACGACTCACTATAGGGGTCTTCCGCGCACTAGCA	chr3:43,706,886-43,707,379	chr3:43731882-43732375	494	4.46307e-05	0.115078	0.166452	N	1	cg14121103	Y	0.0105899	N	0
ALX4_1_B	CGAGGCTAGGCTGAGAATTG	TACTACTAATACGACTCACTATAGGGAGTGAGGCCAGAAAGGGAAG	chr11:44,288,771-44,289,408	chr11:44332195-44332832	638	0.00072117	0.000267647	0.00147405	Y	1	cg13807496	Y	1.84e-05	Y	1
CCNF	GGCTGACTCCTGAAGGACAG	TACTACTAATACGACTCACTATAGGGACCCCAGTTTTCAAACGCAC	chr16:2,418,520-2,419,378	chr16:2478519-2479377	859	0.000159737	0.198973	0.255822	N	1	cg06361108	Y	0.00332369	Y	1
CDKN2A_1_B	ACCATCTTCCCACCCTCAG	TACTACTAATACGACTCACTATAGGGGTCGCCAAGACAACCATTCT	chr9:21,984,702-21,985,423	chr9:21994702-21995423	722	-3.14345e-06	0.93941	0.93941	N	1	cg00718440	N	0.859522	N	0
CHRNA9	TTCCCTCTTCAAATGCTGCT	TACTACTAATACGACTCACTATAGGGGATCCAGCAAAAGGAGATGC	chr4:40,031,731-40,032,280	chr4:40336974-40337523	550	NA	NA	NA	N	1	cg10375110	Y	0.000137871	N	0	linear mixed model did not converge
DKK1	GTGAAGAGTGTCAAAGGCCC	TACTACTAATACGACTCACTATAGGGACCCTTTCAAGGTCAGAGCA	chr10:53,743,888-53,744,489	chr10:54073882-54074483	602	0.00032401	0.0354559	0.0586108	N	1	cg07684796	Y	6.65e-11	Y	1
DKKL1	CTGGGTTCCTTGGAAGATGA	TACTACTAATACGACTCACTATAGGGGGTCTGGTCTAGAGCGTTGG	chr19:54,558,342-54,558,950	chr19:49866530-49867138	609	0.000219346	0.0169772	0.0343788	Y	1	cg21589115	Y	1.65e-10	Y	1
ELOVL3	GGGACTACAGAAGCTCTGCG	TACTACTAATACGACTCACTATAGGGGCTTGCTTGCTTTCAGCTCT	chr10:103,975,632-103,976,591	chr10:103985642-103986601	960	-0.000119952	0.422551	0.488951	N	1	cg00431050	N	0.871296	N	0
ELOVL4_A	AGGTTCAAGGAGCCAAACAA	TACTACTAATACGACTCACTATAGGGCCTTGAGGAGCAGGAGAAGA	chr6:80,713,042-80,713,865	chr6:80656323-80657146	824	0.000326513	0.00136295	0.00444357	Y	1	cg19439399	Y	0.000232644,0.002286004	Y	1	linear mixed model combined for ELOVL4 because covered CpGs in the dataset overlapped
ELOVL4_B	CGTCTTCTCCTGCTCCTCAA	TACTACTAATACGACTCACTATAGGGGTAAGCCCCTCTCGGTTCTC	chr6:80,713,844-80,714,695	chr6:80657125-80657976	852	0.000326513	0.00136295	0.00444357	Y	1	cg13297865	Y	0.000232644,0.002286004	Y	1
FOXD1	GCGCGCCGACTTTATAACT	TACTACTAATACGACTCACTATAGGGACAGATGGCGGAAAACAAAC	chr5:72,780,116-72,780,914	chr5:72744360-72745158	799	0.000420975	0.00129042	0.00444357	Y	1	cg03663715	Y	0.00213127	Y	1
HIST1H1B	TCTTGAGGCCCAGCTTAATG	TACTACTAATACGACTCACTATAGGGCGATTTGTATTACTGGTGCTGC	chr6:27,943,022-27,943,998	chr6:27835043-27836019	977	0.000573841	2.62793e-05	0.000491293	Y	1	cg04676561	Y	0.00503737	Y	1
HIST1H2AI	CGGAAAGATTAAAAACGCCA	TACTACTAATACGACTCACTATAGGGCACCGGCATCTCTTCTAAGG	chr6:27,882,719-27,883,508	chr6:27774740-27775529	790	0.000445412	0.018558	0.0366634	Y	1	cg10046620	Y	0.00604393	N	0
HIST1H2AJ	AAGCAGCTGAAAACGGACTC	TACTACTAATACGACTCACTATAGGGGTACGAAGCGAGTCCCAAAG	chr6:27,890,018-27,891,319	chr6:27782039-27783340	1302	0.000738751	0.000439737	0.00192399	Y	1	cg03221914	Y	0.00939155	N	0
HIST1H2BI	TGAACTTGCTTCTTCCCGAC	TACTACTAATACGACTCACTATAGGGTTTGGATCTCCCTGGAAGTG	chr6:26,380,318-26,381,471	chr6:26272339-26273492	1154	0.000605582	0.00969865	0.0206734	Y	1	cg02192855	N	0.726592	N	0
HIST1H3E	CGCAAACACATTCGATTTTT	TACTACTAATACGACTCACTATAGGGAGACTTCTGGTAGCGACGGA	chr6:26,333,031-26,333,535	chr6:26225052-26225556	505	0.00347071	0.000151176	0.0011132	Y	1	cg07922606	Y	1.41e-05	Y	1
HIST1H3G	TGTCTTGAAGTCCTGAGCGA	TACTACTAATACGACTCACTATAGGGACGTTCTTGGATCGCAGACT	chr6:26,379,349-26,379,819	chr6:26271370-26271840	471	0.00109085	0.00034807	0.00165845	Y	1	cg02909790	Y	0.0019429	N	0
HIST1H4D	TCCTTGGATATTGTCACGCA	TACTACTAATACGACTCACTATAGGGCACCCTGTGAGGGAAACAGT	chr6:26,297,197-26,297,651	chr6:26189218-26189672	455	0.0001809	0.0778914	0.116837	N	1	cg21026663	Y	0.0175377	Y	1
HIST1H4E	CCTATGGGGACAAAGCTGAA	TACTACTAATACGACTCACTATAGGGGCTCCGTGTAAGTCACAGCA	chr6:26,312,446-26,313,077	chr6:26204467-26205098	632	0.00034408	0.000451305	0.00192399	Y	1	cg08687901	Y	3.05e-06	Y	1
HIST1H4F	CTGCGTGACAACATACAGGG	TACTACTAATACGACTCACTATAGGGCCCAGCCACCTAACATAGGA	chr6:26,348,699-26,349,293	chr6:26240720-26241314	595	0.000538621	1.96838e-05	0.000491293	Y	1	cg08260959	Y	0.000527493	Y	1
HOXC9	TTTTTAAAAGCCACGTTCCG	TACTACTAATACGACTCACTATAGGGAAACCTGGACGCTAGGAGGT	chr12:52,679,646-52,680,323	chr12:54393379-54394056	678	0.000438608	0.00860466	0.0188372	Y	1	cg21272774	N	0.234181	Y	1
KCNA5	GGTTCCCAGGTGAACTGAAA	TACTACTAATACGACTCACTATAGGGGAGTCCGCGTCTCTCTGC	chr12:5,023,029-5,023,759	chr12:5152768-5153498	731	0.000148243	0.152147	0.208471	N	1	cg20792062	Y	0.000812349	Y	1
MC1R_B	TGGTGTGAGCATTTCATGGT	TACTACTAATACGACTCACTATAGGGATGCTAGTGAGCCCTGGAGA	chr16:88,511,607-88,512,281	chr16:89984106-89984780	675	0.000236217	0.157752	0.209474	N	1	cg14696348	Y	0.0236013	N	0
MSX2	GCTGGCTAGTGGCGAGTTAC	TACTACTAATACGACTCACTATAGGGGAATTTTCCGACTTGACCGA	chr5:174,083,637-174,084,594	chr5:174151031-174151988	958	0.000500706	0.00273579	0.0070617	Y	1	cg27096144	Y	0.000351034	Y	1
PCDHAC1	TATTCCCCAACCTTCTTCCC	TACTACTAATACGACTCACTATAGGGCAGGACGTGAATCCGAATCT	chr5:140,285,808-140,287,006	chr5:140305624-140306822	1199	0.000565531	1.77551e-06	0.000143817	Y	1	cg18902090	N	0.58124	N	0
PCDHB14	GGTGAGCTTCGCTATTCAGG	TACTACTAATACGACTCACTATAGGGGTTGCTTCCGACATCCAAAT	chr5:140,583,074-140,583,756	chr5:140602890-140603572	683	0.00141186	0.237761	0.293449	N	1	cg06327515	N	0.808824	N	0
PCDHB15	AAGGAAAAGGAAAAAGCCCA	TACTACTAATACGACTCACTATAGGGGTAGGGCCACACAGCTTCTC	chr5:140,605,106-140,605,626	chr5:140624922-140625442	521	-0.000415613	0.585343	0.640713	N	1	cg10757144	N	0.89754	N	0
PITX2_B	ACTTAGGAGCCAACCGAGGA	TACTACTAATACGACTCACTATAGGGCTTCCACTCAGAGGCAGGAC	chr4:111,777,919-111,778,917	chr4:111558470-111559468	999	0.000806319	7.15484e-05	0.000649103	Y	1	cg14056644	Y	0.00751884	Y	1
POU4F3	GGCCAAGTTACATCCCTCAA	TACTACTAATACGACTCACTATAGGGGGAGACAAGGAGAGGGGTTC	chr5:145,698,011-145,699,105	chr5:145717818-145718912	1095	0.000323589	0.0152871	0.0317502	Y	1	cg23303408	Y	0.000176869	Y	1
PTH2R	GCCAGGATTCAAAGCACAAT	TACTACTAATACGACTCACTATAGGGGGAGCACTGGCTCTTACCTG	chr2:208,979,249-208,980,105	chr2:209271004-209271860	857	0.000322962	0.0297211	0.0522113	N	1	cg25057743	Y	0.0119753	N	0
RPH3A	TGAGGGGCAAAACCACTTAG	TACTACTAATACGACTCACTATAGGGACCACTACTGCAAAGCCCTG	chr12:111,713,424-111,713,958	chr12:113229041-113229575	535	0.000116301	0.78028	0.820814	N	1	cg01573562	Y	9.97e-07	Y	1
SCN5A_A	CCACTAACAGTCCCCACACC	TACTACTAATACGACTCACTATAGGGGATCAGTGCCCCAGAGAGC	chr3:38,665,168-38,665,879	chr3:38690164-38690875	712	0.000427394	0.154423	0.208471	N	1	cg19740375	Y	0.0051326	Y	1
SOX14	ACAAGAGGGCAAAGTGCTGT	TACTACTAATACGACTCACTATAGGGGTCAGGGTGCTCCTTCATGT	chr3:138,965,387-138,966,538	chr3:137482697-137483848	1152	0.000614544	0.00155437	0.0046631	Y	1	cg16428251	Y	0.00839187	Y	1
ZNF416	ATCGTCCCAGCAAGATTCAC	TACTACTAATACGACTCACTATAGGGACCCTGGGCTTCTGAGAACT	chr19:62,781,637-62,782,206	chr19:58089825-58090394	570	5.0288e-05	0.237442	0.293449	N	1	cg01947224	N	0.0993219	N	0
ZNF530	TTATCATTCCTGTCATGGCG	TACTACTAATACGACTCACTATAGGGCAAGAGCAAAGCTGTCACCA	chr19:62,802,590-62,803,235	chr19:58110778-58111423	646	-0.000385739	0.551663	0.612119	N	1	cg23854009	Y	0.000174833	Y	1
ZNF549	GCTGACCCTAGTTTGATGGG	TACTACTAATACGACTCACTATAGGGGAGACCAGGCAAGCTCCTCT	chr19:62,730,323-62,730,659	chr19:58038511-58038847	337	0.000910314	0.00175846	0.00491155	Y	1	cg06458239	Y	0.00253306	Y	1
CDH1	TAGAGGGTCACCGCGTCTAT	TACTACTAATACGACTCACTATAGGGTCACAGGTGCTTTGCAGTTC	chr16:67,328,525-67,328,725	chr16:68771024-68771224	201	NA	NA	NA	N	2	cg11255163 cg23989635	N	0.972852052,0.964554364	N	0	linear mixed model did not converge
CDK20	GATTGTCCTCCATCTCCTGC	TACTACTAATACGACTCACTATAGGGCGGAGCTAGAAAACAGCACC	chr9:89,778,662-89,779,649	chr9:90588842-90589829	988	0.000278153	0.111756	0.164586	N	2	cg16386080 cg16357921	Y	0.003624089,0.374572823	N	0
EVX1	CCGGGCTTCACACTTCTAAA	TACTACTAATACGACTCACTATAGGGAAAGCCCCAAGTGAGTTCCT	chr7:27,248,488-27,249,148	chr7:27281963-27282623	661	0.000786579	3.03267e-05	0.000491293	Y	2	cg27626299 cg18397523	Y	0.000117576,0.030306399	Y	1
FGF10	GGAGAGGAGAAGGAGGAGGA	TACTACTAATACGACTCACTATAGGGTCCCCCAAAACAAAAAGTGA	chr5:44,424,363-44,425,188	chr5:44388606-44389431	826	0.000545027	0.00135097	0.00444357	Y	2	cg14654926 cg20387341	Y	0.0000474,0.000172391	Y	2
HAND1	AAGAGGAAGGGTTCGTGGAG	TACTACTAATACGACTCACTATAGGGGGCTTCTTCGCTGGTCAGTA	chr5:153,837,676-153,838,700	chr5:153857483-153858507	1025	0.000604394	0.00154769	0.0046631	Y	2	cg19721889 cg00405677	Y	0.000566941,0.001003373	Y	2
HIST1H3H	ACATGCGAACCAGCTTTTCT	TACTACTAATACGACTCACTATAGGGCCACTGTACCAGGCCGATAG	chr6:27,885,237-27,885,972	chr6:27777258-27777993	736	0.00101987	0.0340287	0.0574234	N	2	cg18943383 cg05882691	Y	0.002707502,0.983290227	Y	1
HIST1H3J	TTGGCGTGAATAGCACAGAG	TACTACTAATACGACTCACTATAGGGGTGGCAGGAACCAAATGAAG	chr6:27,966,203-27,966,699	chr6:27858224-27858720	497	0.000854975	8.90999e-05	0.00072171	Y	2	cg17965019 cg17718302	Y	0.004117284,0.971021143	N	0
HIST1H4H	TTTGGCGTGCTCTGTGTAAG	TACTACTAATACGACTCACTATAGGGTTATGTTTCCCTTGGCTTGG	chr6:26,393,473-26,394,222	chr6:26285494-26286243	750	1.79207e-05	0.262949	0.313218	N	2	cg15599064 cg21729186	Y	0.000443,0.96986334	Y	1
HOXA1	GGACCATGGGAGATGAGAGA	TACTACTAATACGACTCACTATAGGGATCTTTCATTGAACGGTGGG	chr7:27,101,636-27,102,519	chr7:27135111-27135994	884	0.000124227	0.438212	0.499932	N	2	cg12686016 cg03700462	N	0.493807096,0.624888104	Y	1
HOXA11	AAACTGGTCGAAAGCCTGTG	TACTACTAATACGACTCACTATAGGGCTCCAGGAGAACAGACTCCG	chr7:27,190,860-27,191,863	chr7:27224335-27225338	1004	0.000541968	0.000336133	0.00165845	Y	2	cg17950095 cg15760840	Y	0.0000327,0.93001448	Y	1
HOXC11	CTGAGCCACTAAGCCAAAGG	TACTACTAATACGACTCACTATAGGGCCGCATAGCAGGAGGAGTAG	chr12:52,652,247-52,653,575	chr12:54365980-54367308	1329	0.000683454	0.249679	0.301851	N	2	cg22709192 cg07123069	Y	0.184765139,0.007699926	N	0
HOXC12	GGCTCATCCGTCTCCTTAAA	TACTACTAATACGACTCACTATAGGGGAGGGTTGAGAGACACTGGG	chr12:52,634,451-52,635,212	chr12:54348184-54348945	762	0.000641076	0.00278981	0.0070617	Y	2	cg19928450 cg05589246	Y	0.007249569,0.014112442	N	0
ISL1	TTTGGCTTCGGGTTAGTGAG	TACTACTAATACGACTCACTATAGGGAGCTGTGGCTAAGTGGGAAA	chr5:50,714,124-50,715,186	chr5:50678367-50679429	1063	0.000588401	0.00720045	0.0166639	Y	2	cg21410991 cg26896762	Y	0.000176327,0.000403307	Y	2
KCNC2	TTCTGCTTTGGTTTCCGAGT	TACTACTAATACGACTCACTATAGGGGGTGGCTGGAGACTGACATT	chr12:73,889,279-73,890,117	chr12:75603012-75603850	839	0.000718272	2.54927e-05	0.000491293	Y	2	cg18573383 cg11631518	Y	0.000000623,0.023833364	Y	1
KCNK5	GCCAGGTAGAAGATGATGGC	TACTACTAATACGACTCACTATAGGGGGGTGGCTGGATTAGTTCCT	chr6:39,304,816-39,305,739	chr6:39196838-39197761	924	0.000116135	0.133415	0.186322	N	2	cg02128567 cg10844844	N	0.084259408,0.371104648	N	0
LEP_B	GAGTTGAGGATGGAGACCCA	TACTACTAATACGACTCACTATAGGGGCCAAGAAAGACCAGCAGAG	chr7:127,667,857-127,668,644	chr7:127880621-127881408	788	0.0014807	0.0245949	0.0442708	Y	2	cg12782180 cg19594666	Y	0.0000476,0.0000551	Y	2
OPRM1	AGGGTTTCATCAAGCCAATG	TACTACTAATACGACTCACTATAGGGTGACCAGGAAGTTTCCGAAG	chr6:154,401,834-154,402,646	chr6:154360141-154360953	813	8.45301e-05	0.716693	0.774028	N	2	cg14262937 cg22719623	Y	0.413018707,0.0000000000317	Y	1
PCDHB1	GCGGAGCGAATACGTAGAAG	TACTACTAATACGACTCACTATAGGGCCGATCCAGTTTCTCCTTCA	chr5:140,410,565-140,411,515	chr5:140430381-140431331	951	0.000524923	0.0511233	0.0805898	N	2	cg06899976 cg03513163	Y	0.0000457,0.915670742	Y	1
PCDHGB7	TGGAGGAATTGGATAGCAATG	TACTACTAATACGACTCACTATAGGGGCCCTAGATCCTTAGCGAGG	chr5:140,777,052-140,777,776	chr5:140796868-140797592	725	0.000156925	0.454161	0.510931	N	2	cg14011639 cg23563234	N	0.171744152,0.091151368	N	0
RAB37	ACTTCTTGCGGTCATGTGTG	TACTACTAATACGACTCACTATAGGGCTTCCAGGACTGAGCGTTTC	chr17:70,178,592-70,179,129	chr17:72666997-72667534	538	0.000870062	0.000912796	0.00352078	Y	2	cg22325823 cg12448933	Y	0.996091339,0.000000018	Y	1
RASSF1_1	AATGAGCTCAGGCTCCCC	TACTACTAATACGACTCACTATAGGGGGTAGGCCAAGTGTGTTGCT	chr3:50,353,217-50,353,645	chr3:50378213-50378641	429	0.000258086	0.733434	0.781686	N	2	cg08047457 cg21554552	Y	0.020546704,0.000136268	Y	1
RLN1	TATCCGAGAAGCCCTGTTCA	TACTACTAATACGACTCACTATAGGGTGGCAAATGTTCACTCTGGA	chr9:5,329,095-5,330,180	chr9:5339095-5340180	1086	-0.000109732	0.800133	0.830907	N	2	cg00055233 cg20789691	Y	0.000000406,0.460637889	Y	1
RLN2	AAAGGGCACCAAGGAACTCT	TACTACTAATACGACTCACTATAGGGGGGTGATCTCAAATTTGTTTCTG	chr9:5,294,098-5,294,977	chr9:5304098-5304977	880	0.000842875	0.0636083	0.0972127	N	2	cg03679581 cg02875297	Y	0.0000103,0.793676951	Y	1
SCN3B	CTCAGCTCGGAAGGGAGTC	TACTACTAATACGACTCACTATAGGGTTGCTGAGTTTGCTGTGTCC	chr11:123,030,076-123,030,982	chr11:123524866-123525772	907	0.000122069	0.125015	0.177652	N	2	cg13765785 cg15457899	Y	0.038439879,0.000583312	Y	1
SST	GTCTCCTTACCTGCTTCCCC	TACTACTAATACGACTCACTATAGGGTTGTCACCTCCCCTGTCTTC	chr3:188,870,626-188,871,010	chr3:187387932-187388316	385	0.00118051	0.000260569	0.00147405	Y	2	cg02164046 cg13206017	Y	0.0000385,0.833634449	Y	1
TNNI1	ACTTTGAGCACTCACCCTGG	TACTACTAATACGACTCACTATAGGGGCCACTGAAAAATCCCTGAA	chr1:199,657,024-199,658,033	chr1:201390401-201391410	1010	0.00148972	0.0208555	0.0391057	Y	2	cg12114524 cg11688469	Y	0.000110764,0.004008823	Y	2
TRIM59	CCAGTATGGGACAAGAGGGA	TACTACTAATACGACTCACTATAGGGACAGCCCTCATCTCTAGGCA	chr3:161,650,033-161,651,068	chr3:160167339-160168374	1036	0.00128021	4.72193e-05	0.000546395	Y	2	cg23704082 cg10273210	Y	0.084111847,0.000463834	Y	1
VGF	GAGCCGTGTAAATGGGAAAA	TACTACTAATACGACTCACTATAGGGAGTCAGGGGACAGAAGGACA	chr7:100,595,039-100,596,371	chr7:100808319-100809651	1333	0.000619849	3.93068e-05	0.000530641	Y	2	cg08097755 cg04084157	Y	0.291785724,0.00000000241	Y	1
ZIC1_B	TTTCTCTGGCGATCAAAAGC	TACTACTAATACGACTCACTATAGGGTTTGCGGTTTATCTTCCTGG	chr3:148,608,576-148,609,938	chr3:147125886-147127248	1363	0.00163899	0.00548499	0.0130672	Y	2	cg14456683 cg05073035	Y	0.000000236,0.000111485	Y	2
GATA4_1_B	ACCGAGAACAAAGGAGGGAT	TACTACTAATACGACTCACTATAGGGCTGGAGAGGACCCCGTAAG	chr8:11,604,381-11,605,345	chr8:11566972-11567936	965	0.000586747	0.00137147	0.00444357	Y	3	cg01546563 cg19172575 cg13434842	Y	0.196504556,0.005879119,0.000954552	Y	2
GATA4_B	CATGGAGGGAAGTAGACGGA	TACTACTAATACGACTCACTATAGGGTAGCTGCTCTTGGAAAACGC	chr8:11,599,618-11,600,601	chr8:11562209-11563192	984	0.000933319	7.21226e-05	0.000649103	Y	3	cg00090147 cg08369065 cg14134005	Y	0.000608707,0.0000168,0.083593541	Y	2
RASSF1	GGCAATTAGAACGCTCCTTG	TACTACTAATACGACTCACTATAGGGCCAATGAGGAAAGGGGAAGT	chr3:50,350,232-50,350,710	chr3:50375228-50375706	479	4.81116e-05	0.873108	0.884022	N	3	cg15043975 cg06821120 cg06980053	N	0.571845723,0.142093392,0.551195046	N	0
CDKN2A	CACATGAATGTGCGCTTAGG	TACTACTAATACGACTCACTATAGGGAATGCAAGCTACGGGAGAAA	chr9:21,957,919-21,959,002	chr9:21967919-21969002	1084	0.000908914	0.00023623	0.00147405	Y	4	cg12840719 cg09099744 cg07752420 cg10895543	Y	0.929747608,0.300727744,0.000000514,0.179159184	Y	1
CDKN2B_1	CCTTTTCTCCTTTTCTCCCC	TACTACTAATACGACTCACTATAGGGTACTGCCTGGGGATGAATTT	chr9:21,998,514-21,999,766	chr9:22008514-22009766	1253	0.000131434	0.0387151	0.0627185	N	4	cg19764407 cg19133618 cg02400248 cg01716061	N	0.105735525,0.148079606,0.86212079,0.911124482	N	0
ALX4	CAGCTGTTGCTGCTTCTGTC	TACTACTAATACGACTCACTATAGGGAGACCTGGCAACCATTCCTA	chr11:44,283,627-44,284,697	chr11:44327051-44328121	1071	0.00118677	0.00329604	0.00809028	Y	5	cg04970352 cg08914623 cg00418150 cg00415164 cg08993172	Y	0.150185992,0.030059931,0.000312662,0.901538493,0.687200933	Y	1
CDKN2B	ATCCTGTGCAAAGGTGCTCT	TACTACTAATACGACTCACTATAGGGGAAAGTGGATTGCATCAGCA	chr9:21,995,264-21,996,425	chr9:22005264-22006425	1162	0.00356756	0.000272973	0.00147405	Y	6	cg19481686 cg04675937 cg08390209 cg18979223 cg10210238 cg06421800	Y	0.00000409,0.000000031,0.000000366,0.0000000107,0.0000992,0.000000899	Y	6
HOXA9	AGTGTGAGTGTCAAGCGTGG	TACTACTAATACGACTCACTATAGGGACAGTAGAGCGACAATGCGA	chr7:27,171,149-27,172,120	chr7:27204624-27205595	972	0.000523028	0.00223253	0.00602784	Y	6	cg01381846 cg01354473 cg27009703 cg26521404 cg07778029 cg25047280	Y	0.943616954,0.956020517,0.030595099,0.716431804,0.465784484,0.194121177	N	0
